# Supplementary material for: Cdc14 and PP2A Phosphatases Cooperate to Shape Phosphoproteome Dynamics during Mitotic Exit
Source: Cell Rep. 2019 Nov 12;29(7):2105–2119.e4. doi: 10.1016/j.celrep.2019.10.041 (PMC6857435; doi:10.1016/j.celrep.2019.10.041)
Supplement: Data S1 — Phosphoproteome Analysis following Cdc14 Depletion, Related to Figures 3, 4, 5, S3–S5, and S7 [file mmc2.xlsx]

## Sheet: Sheet1
	Supplemental Dataset 1: Phosphoproteome Analysis Following Cdc14 Depletion, Releated to Figure 3-5, S3-S5 and S7
	sheet 2	3508 phosphosites quantified in at least half of the time points
	sheet 3	2390 phosphosites filtered (singly phosphorylated peptides with a localization probability >0.75)
	sheet 4	314 phosphosites that decreased at least 1.5 fold over at least two consecutive time points in the control strain
	sheet 5	292 phosphosites that increased at least 1.5 fold over at least two consecutive time points in the control strain
	sheet 6	27 phosphosites transciently decreasing at least 1.5 fold over at least two consecutive time points and then increasing at least 1.5 fold over at least two consecutive time points in the control strain
	sheet 7	58 phosphosites transciently increasing at least 1.5 fold over at least two consecutive time points and then decreasing at least 1.5 fold over at least two consecutive time points in the control strain
	sheet 8	1699 stable phosphosites (less than 1.5 fold change over any two consecutive time points in the control strain)
	sheet 9	Phosphosites that displayed at least 1.5 fold change in the control, grouped in 12 clusters
	Charge	The charge state of the identified phosphopeptide
	Motifs	Which motifs are present, if any, about the specific phosphosite
	Multiplicity	How many phosphosites were identified on the specific phosphopeptide, e.g. a doubly phosphorylated peptide would report as having a multiplicity of two. Importantly, the data are presented on individual phosphosites, not phosphopeptides, and may be reported with having multiple multiplicities, e.g. the phosphopeptides xxxpTxpSxK, xxxpTxSxK and xxxTxpSxK would report as four separate results, two …
	Localization prob	The probability that the specific site identified to be phosphorylated is correctly assigned. This does not identify the likelihood that the phosphopeptide is correctly identified, just that the specific S, T or Y is phosphorylated. If an identified peptide only has one S, T or Y, then the localisation probability will typically be 1, even if it is a poorly characterised peptide.
	PEP	(Posterior error probability) – Probability that the phosphopeptide is correctly identified. The lower the PEP the more certain the identification is.
	Score	The score the Andromeda algorithm assigns the quality of the identified peptide to the corresponding MS/MS mass spectrum. The higher the score, the more likely the identification.
	Delta score	The difference between the scores of the two highest scoring peptides from the corresponding MS/MS mass spectrum. The higher the delta score, the more likely that the algorithm has not misidentified the specific peptide.
	Score for localization	The score of the MS/MS mass spectrum used for calculating the localisation probability. This is typically the same of the Score as one mass spectrum may be used for the complete identification of the phosphopeptide, but if two mass spectra are used for peptide identification, one for the primary structure and one for the site localisation then this may be different
	Mass error [ppm]	The mass error between the theoretical mass of the peptide compared to the experimental mass of the peptide (by the mass spectrometer)
	Position	The position of the phosphosite within the protein
	Intensity	The intensity of the phosphopeptide when identified within the mass spectrometer

## Sheet: Sheet2
GAL-Cdc20 00 min	GAL-Cdc20 05 min	GAL-Cdc20 10 min	GAL-Cdc20 15 min	GAL-Cdc20 20 min	GAL-Cdc20 25 min	GAL-Cdc20 30 min	GAL-Cdc20 40 min	GAL-Cdc20 60 min	GAL-Cdc20 90 min	GAL-Cdc20 cdc14 degron 00 min	GAL-Cdc20 cdc14 degron 05 min	GAL-Cdc20 cdc14 degron 10 min	GAL-Cdc20 cdc14 degron 15 min	GAL-Cdc20 cdc14 degron 20 min	GAL-Cdc20 cdc14 degron 25 min	GAL-Cdc20 cdc14 degron 30 min	GAL-Cdc20 cdc14 degron 40 min	GAL-Cdc20 cdc14 degron 60 min	GAL-Cdc20 cdc14 degron 90 min	Amino acid	Charge	Motifs	Multiplicity	Localization prob	PEP	Score	Delta score	Score for localization	Mass error [ppm]	Position	Intensity	Intensity CSL8771_Set01	Intensity CSL8771_Set02	Proteins	Positions within proteins	Leading proteins	Protein names	Gene names	Sequence window
0.353639	0.17875	0.0374542	-0.0345938	0.0150382	-0.0073773	0.0257361	0.0130306	-0.108061	-0.226441	0.073879	0.004636	-0.0347167	0.0382507	0.0700039	0.0876336	0.111309	0.170199	-0.091394	-0.148157	S	2	(D/E)x(S/T);(D/E)xx(S/T);(D/E)xxx(S/T);(D/E)xxxx(S/T);(D/E)xxxxx(S/T);(D/E/N)xS;(S/T)(D/E);(S/T)x(D/E);acidic-plus-1-2 pSTxxED;acidic-plus-2;acidic-plus-2 pSxE;acidic-plus-2 pSxE/D;Casein kinase I substrate motif;Casein kinase II substrate motif;DxS	___1	1	5.7e-96	141.55	119.4	136.48	-1.2568	720	76288000	14924000	13398000	P14164	720	P14164	ARS-binding factor 1	ABF1	DVAGLIGKADDEEDLSDENIQPELRGQ____
-0.264984	-0.261691	-0.468098	-0.206734	-0.13158	-0.0352402	-0.116121	-0.249939	-0.255908	-0.398683	-0.0043305	-0.0701727	0.122586	0.195627	0.390302	0.26498	0.30943	0.319325	0.2467	0.294294	S	2	(R/K)(S/T);(S/T)xxx(D/E);Casein kinase II substrate motif	___1	0.903336	1.53e-47	110.03	93.499	90.685	-0.23593	465	37135000	5702200	14098000	P14164	465	P14164	ARS-binding factor 1	ABF1	NNNNNDGELSGTNLRSNSIDYAKHQEISSAG
-0.481506	-0.308267	-0.179527	0.056529	0.0596568	-0.00882583	-0.137042	-0.165644	-0.107564	-0.137549	0.0997505	0.018318	0.155555	0.0661243	0.39861	0.368569	0.831975	0.766342	0.685814	0.525796	S	2	(R/K)xx(S/T);(S/T)x(D/E);(S/T)xxxx(R/K);14-3-3 domain binding motif;acidic-plus-2;acidic-plus-2 pSxD;acidic-plus-2 pSxE/D;Calmodulin-dependent protein kinase II substrate motif;Casein kinase II substrate motif;G protein-coupled receptor kinase 1 substrate motif;MAPKAPK2 kinase substrate motif;New PKA kinase substrate motif_RxxS;Phosphorylase kinase substrate motif;PKA kinase substrate motif;PKC k…	___1	0.998904	0	286.51	270.07	108.7	0.17417	467	766000000	8386200	7694900	P14164	467	P14164	ARS-binding factor 1	ABF1	NNNDGELSGTNLRSNSIDYAKHQEISSAGTS
0.0148043	0.03514	0.065288	0.101115	-0.0907058	-0.188882	-0.48695	-0.274977	-0.146386	0.121073	-0.281502	-0.237385	-0.330987	-0.0433063	0.0015331	-0.0154286	0.0176301	-0.0207767	0.333134	0.386467	S	2	(D/E)xxxxx(S/T);(R/K)xx(S/T);(S/T)Pxxxx(R/K);(S/T)xxxxx(R/K);CDK kinase substrate motif_minimal;CDK kinase substrate motif_minimal_pS;DNA dependent Protein kinase substrate motif;ERK1,2 kinase substrate motif;G protein-coupled receptor kinase 1 substrate motif;GSK-3, ERK1, ERK2, CDK5 substrate motif;New PKA kinase substrate motif_KxxS;PKA kinase substrate motif;PKC kinase substrate motif;WW domai…	___2	1	1.98e-42	128.26	117.05	46.964	0.047978	183	2049700000	20337000	24728000	P15891	183	P15891	Actin-binding protein	ABP1	KSPAPVSKKEPVKTPSPAPAAKISSRVNDNN
-0.0409021	-0.0321876	-0.0147585	-0.0348225	-0.101094	-0.142382	-0.112479	-0.0454492	-0.0124836	-0.0130329	-0.274901	-0.223517	-0.120749	0.0248443	0.16188	0.207013	0.168802	0.202531	0.391544	0.563692	S	2	(D/E)xxxxx(S/T);(R/K)xx(S/T);(S/T)Pxxxx(R/K);(S/T)xxxxx(R/K);CDK kinase substrate motif_minimal;CDK kinase substrate motif_minimal_pS;DNA dependent Protein kinase substrate motif;ERK1,2 kinase substrate motif;G protein-coupled receptor kinase 1 substrate motif;GSK-3, ERK1, ERK2, CDK5 substrate motif;New PKA kinase substrate motif_KxxS;PKA kinase substrate motif;PKC kinase substrate motif;WW domai…	___1	1	1.98e-42	128.26	117.05	46.964	0.047978	183	2049700000	20337000	24728000	P15891	183	P15891	Actin-binding protein	ABP1	KSPAPVSKKEPVKTPSPAPAAKISSRVNDNN
-0.120628	-0.203115	-0.244286	-0.257819	-0.152278	-0.0739476	-0.0523967	0.0304079	0.426005	0.632994	-0.189879	-0.272114	-0.316302	-0.150313	0.0857838	0.289474	0.471997	0.717011	1.26119	1.58521	S	2	(D/E)xxxx(S/T);(S/T)P(R/K);(S/T)Pxxxx(R/K);(S/T)x(R/K);(S/T)xxxxx(R/K);CDK kinase substrate motif_minimal;CDK kinase substrate motif_minimal_pS;ERK1,2 kinase substrate motif;Growth associated histone HI kinase substrate motif;GSK-3, ERK1, ERK2, CDK5 substrate motif;PKA kinase substrate motif;PKC kinase substrate motif;WW domain binding motif	___1	0.999991	5.39e-39	148.56	125.54	134.56	0.45039	389	1067700000	8495000	19415000	P15891	389	P15891	Actin-binding protein	ABP1	NKFAPPPKKSEPTIISPKPFSKPQEPVKAEE
-0.0828819	0.00872873	0.0562271	0.108569	-0.00312797	-0.056658	-0.155386	-0.243891	-0.266836	-0.34743	0.271082	0.266122	0.168967	0.10121	0.0585574	0.0328413	0.0494638	-0.0111701	0.117445	0.192922	S	3	(R/K)(S/T);(S/T)Pxxxx(R/K);(S/T)Pxxxxx(R/K);(S/T)xxxxx(R/K);CDK kinase substrate motif_minimal;CDK kinase substrate motif_minimal_pS;ERK1,2 kinase substrate motif;Growth associated histone HI kinase substrate motif;GSK-3, ERK1, ERK2, CDK5 substrate motif;WW domain binding motif	___1	0.999583	9.4e-163	204.35	172.09	155	-0.22214	169	4508900000	15834000	29349000	P15891	169	P15891	Actin-binding protein	ABP1	KASTPPVKKSFTPSKSPAPVSKKEPVKTPSP
-0.357971	-0.365773	-0.526823	-0.213057	0.0170017	0.481118	0.397786	0.150813	-0.140317	-0.282792	-0.157247	-0.116199	-0.208791	-0.346901	-0.287911	-0.0282337	0.303261	0.361462	0.227498	0.225468	S	3	(R/K)xxx(S/T);(S/T)xxxxx(R/K)	___1	1	0	239.53	223.13	164.03	-0.19099	458	290410000	10698000	10135000	P15891	458	P15891	Actin-binding protein	ABP1	EDEAAQPPLPSRNVASGAPVQKEEPEQEEIA
0.0148043	0.03514	0.065288	0.101115	-0.0907058	-0.188882	-0.48695	-0.274977	-0.146386	0.121073	-0.281502	-0.237385	-0.330987	-0.0433063	0.0015331	-0.0154286	0.0176301	-0.0207767	0.333134	0.386467	T	2	(D/E)xxx(S/T);(R/K)(S/T);(R/K)xxxx(S/T);(R/K)xxxxx(S/T);CDK kinase substrate motif_minimal;CDK kinase substrate motif_minimal_pT;G protein-coupled receptor kinase 1 substrate motif;Growth associated histone HI kinase substrate motif;GSK-3, ERK1, ERK2, CDK5 substrate motif;WW domain binding motif	___2	1	1.15e-37	117.67	110.44	46.964	0.047978	181	1790600000	24122000	14746000	P15891	181	P15891	Actin-binding protein	ABP1	PSKSPAPVSKKEPVKTPSPAPAAKISSRVND
0.054365	0.0500926	0.0335226	0.0297316	0.0486395	0.0166821	-0.0664621	-0.113068	-0.230451	-0.297544	0.149141	0.080389	-0.0190385	-0.0610194	0.0611978	0.084784	0.194343	0.149533	-0.0659653	-0.172127	T	2	(R/K)xx(S/T);(S/T)Pxx(R/K);(S/T)Pxxx(R/K);(S/T)xxx(R/K);(S/T)xxxx(R/K);CDK kinase substrate motif_minimal;CDK kinase substrate motif_minimal_pT;GSK-3, ERK1, ERK2, CDK5 substrate motif;MDC1 BRCT domain binding motif;PKA kinase substrate motif;PKC kinase substrate motif;Plk1 PBD domain binding motif;WW domain binding motif	___1	0.999007	1.65e-07	107.15	71.643	75.109	-0.10714	157	6623100000	18398000	15318000	P15891	157	P15891	Actin-binding protein	ABP1	RYSIQTSSKQQGKASTPPVKKSFTPSKSPAP
-0.200132	-0.192999	-0.282484	-0.11832	-0.231412	-0.281176	-0.102651	0.0491973	0.109705	-0.0682388	-0.0681215	-0.175001	-0.256483	-0.0840938	0.107499	0.125765	0.15369	0.276958	0.780915	1.09825	T	2	(D/E)xxx(S/T);(R/K)(S/T);(R/K)xxxx(S/T);(R/K)xxxxx(S/T);CDK kinase substrate motif_minimal;CDK kinase substrate motif_minimal_pT;G protein-coupled receptor kinase 1 substrate motif;Growth associated histone HI kinase substrate motif;GSK-3, ERK1, ERK2, CDK5 substrate motif;WW domain binding motif	___1	1	1.15e-37	117.67	110.44	46.964	0.047978	181	1790600000	24122000	14746000	P15891	181	P15891	Actin-binding protein	ABP1	PSKSPAPVSKKEPVKTPSPAPAAKISSRVND
-0.11764	-0.119482	-0.0500857	0.113122	0.130557	0.0989359	-0.0056048	-0.114042	-0.115978	-0.237573	0.239304	0.244673	0.227129	0.092334	0.000575967	0.103498	0.172274	0.203283	0.0243882	0.029597	S	3	(R/K)xx(S/T);(S/T)xx(D/E);14-3-3 domain binding motif;acidic-plus-3 pSTxxED;Calmodulin-dependent protein kinase I substrate motif;Calmodulin-dependent protein kinase II alpha substrate motif;Calmodulin-dependent protein kinase II substrate motif;Calmodulin-dependent protein kinase IV substrate motif;Casein kinase II substrate motif;Chk1 kinase substrate motif;New PKA kinase substrate motif_RxxS;P…	___1	0.997281	0	290.5	273.84	118.05	0.0066555	1157	4318600000	348970000	322300000	Q00955	1157	Q00955	Acetyl-CoA carboxylase;Biotin carboxylase	ACC1	TFPTVKSKMGMNRAVSVSDLSYVANSQSSPL
-0.480341	-0.218866	-0.0561035	0.0652365	-0.0539797	-0.194907	-0.0887062	-0.0596232	0.128255	0.0450344	-0.101216	-0.0595088	0.102988	0.0863794	0.0972761	0.00139343	0.0888093	0.125566	-0.404163	-0.633027	S	2	(R/K)xxxx(S/T);(S/T)(D/E);Casein kinase I substrate motif;Casein kinase II substrate motif	___1	0.976973	0	299.65	278.41	299.65	0.26909	1159	7074900000	129010000	263640000	Q00955	1159	Q00955	Acetyl-CoA carboxylase;Biotin carboxylase	ACC1	PTVKSKMGMNRAVSVSDLSYVANSQSSPLRE
0.115558	0.0571023	0.00584343	0.00431543	0.0178315	0.0460369	-0.234983	-0.205753	-0.164157	0.0694527	0.047382	0.0813953	0.0725103	0.00239513	-0.0331834	0.0403799	0.0517502	-0.0606823	-0.267351	-0.410657	S	3	(R/K)(S/T);(S/T)(R/K);(S/T)xxxxx(R/K)	___1	0.989675	4.53e-204	213.13	181.38	121.21	-0.0025061	1148	397560000	18265000	12049000	Q00955	1148	Q00955	Acetyl-CoA carboxylase;Biotin carboxylase	ACC1	FQLPSAAFSTFPTVKSKMGMNRAVSVSDLSY
0.0067465	0.00176444	0.0939524	0.0866611	0.0843359	-0.0503814	-0.296681	-0.400446	-0.423352	-0.33325	0.187255	0.12757	-0.0039821	0.00227823	0.0461513	0.194613	0.152859	0.0476598	-0.0965606	-0.152428	S	2	(D/E)xxxxx(S/T);(S/T)P(R/K);(S/T)x(R/K);(S/T)xxxx(D/E);Casein kinase I substrate motif;Casein kinase II substrate motif;CDK kinase substrate motif_minimal;CDK kinase substrate motif_minimal_pS;DNA dependent Protein kinase substrate motif;ERK1,2 kinase substrate motif;Growth associated histone HI kinase substrate motif;GSK-3, ERK1, ERK2, CDK5 substrate motif;PKA kinase substrate motif;PKC kinase s…	___1	1	1.38e-24	131.17	104.06	47.823	-0.47166	80	607440000	5552700	13002000	P21192	80	P21192	Metallothionein expression activator	ACE2	LLTQELRDLDIPLVPSPKTGDGSSDKKNIDR
-0.001661	-0.017926	0.10858	0.119306	0.215124	0.150294	-0.0195285	-0.108981	-0.216452	-0.143091	-0.0666429	-0.0339751	-0.0813981	0.152682	0.150694	0.16712	-0.0154692	-0.278457	-0.226716	-0.327376	S	3	(R/K)xx(S/T);(R/K)xxx(S/T);14-3-3 domain binding motif;Calmodulin-dependent protein kinase II substrate motif;Casein kinase II substrate motif;HxRxxS;HxxxxS;New PKA kinase substrate motif_RxxS;PKA kinase substrate motif;PKC kinase substrate motif;RxxS	___1	0.982321	1.22e-115	179.14	164.99	149	-0.11135	122	126230000	4554000	8399100	P21192	122	P21192	Metallothionein expression activator	ACE2	SHYSKKSMSSHKRGLSGTAIFGFLGHNKTLS
0.288173	0.189288	0.210697	0.133541	0.168405	0.0884834	-0.00109923	-0.143432	-0.242001	-0.232869	-0.0200044	0.0233084	0.0366447	0.0353578	-0.0540855	-0.0938231	-0.16973	-0.204237	0.039669	0.143615	S	4	(D/E)(S/T);(R/K)x(S/T);(R/K)xx(S/T);(R/K)xxx(S/T);Aurora-A kinase substrate motif;b-Adrenergic Receptor kinase substrate motif;Casein kinase I substrate motif;Casein kinase II substrate motif;G protein-coupled receptor kinase 1 substrate motif;HxxxxS;New PKA kinase substrate motif_KRxS;New PKA kinase substrate motif_KxxS;New PKA kinase substrate motif_RxS;PAK2 kinase substrate motif;Phosphorylase…	___1	0.989209	1.06e-62	114.73	98.843	104.53	-0.10895	436	151350000	8352600	14957000	P21192	436	P21192	Metallothionein expression activator	ACE2	FTPRTQLSPIHKKRESVVSTVSTISQLQDDT
0.220199	0.149597	0.163992	0.333988	0.465983	0.404375	0.229112	0.133795	0.123547	0.118423	-0.6026	-0.578479	-0.459343	-0.269314	-0.11948	-0.0807354	-0.1961	-0.354486	-0.488757	-0.555892	S	4	(D/E)(S/T);(R/K)xxxx(S/T);(R/K)xxxxx(S/T);(S/T)xx(D/E);acidic-plus-3 pSTxxED;b-Adrenergic Receptor kinase substrate motif;Casein kinase I substrate motif;Casein kinase II substrate motif;CDK kinase substrate motif_minimal;CDK kinase substrate motif_minimal_pS;ERK1,2 kinase substrate motif;G protein-coupled receptor kinase 1 substrate motif;GSK-3, ERK1, ERK2, CDK5 substrate motif;MAPKAPK2 kinase s…	___1	0.999999	1.53e-292	243.16	232.88	243.16	0.79016	709	663140000	6366400	0	P21192	709	P21192	Metallothionein expression activator	ACE2	SINKKLTSPKKSLLDSPHDTSPVKETIARDK
-0.0570906	-0.0482787	-0.0723319	-0.12931	-0.101929	-0.106497	-0.0876794	-0.207569	-0.29625	-0.319708	0.167032	0.112681	-0.0505021	-0.0994993	0.0158954	0.212654	0.290821	0.254914	0.408069	0.496841	S	2	(S/T)P(R/K);(S/T)x(R/K);CDK kinase substrate motif_minimal;CDK kinase substrate motif_minimal_pS;ERK1,2 kinase substrate motif;Growth associated histone HI kinase substrate motif;GSK-3, ERK1, ERK2, CDK5 substrate motif;PKA kinase substrate motif;PKC kinase substrate motif;WW domain binding motif	___1	0.999995	9.61e-55	158.56	137.73	158.56	-0.21184	392	585060000	56112000	32718000	P21192	392	P21192	Metallothionein expression activator	ACE2	IFRLFEKTSPGGLSISPRINGNSLRSPFLVG
0.117136	0.214632	0.168244	-0.119525	-0.52664	-0.811721	-0.921501	-0.978015	-0.980179	-0.981262	0.948704	0.709588	0.25346	-0.180565	-0.359705	-0.306063	-0.0957233	0.0385337	0.0773164	0.0967078	S	2	(D/E/N)xS;(S/T)Px(R/K);(S/T)PxR;(S/T)Pxx(R/K);(S/T)Pxxxxx(R/K);(S/T)xx(R/K);(S/T)xxx(R/K);Casein kinase II substrate motif;Cdc2 kinase substrate motif;CDK kinase substrate motif;CDK kinase substrate motif_minimal;CDK kinase substrate motif_minimal_pS;CDK1,2,4,6 kinase substrate motif;ERK1,2 kinase substrate motif;GSK-3, ERK1, ERK2, CDK5 substrate motif;MAPKAPK2 kinase substrate motif;NxS;pSPxK/R;…	___1	0.996295	1.34e-86	177.36	168.64	171.99	-0.68347	303	201260000	2919600	0	P21192	303	P21192	Metallothionein expression activator	ACE2	PTLISPRMSNTSINGSPSRKYHRQRYPNKSP
0.264304	0.173288	-0.0498237	-0.244365	-0.418608	-0.342983	-0.229778	-0.20434	-0.151719	-0.22038	0.254055	0.216329	0.117756	0.119544	-0.057467	-0.1202	-0.0390033	0.0715737	-0.025614	-0.170621	S	3	(R/K)xxx(S/T);(S/T)Pxx(R/K);(S/T)Pxxx(R/K);(S/T)Pxxxx(R/K);(S/T)xxx(R/K);(S/T)xxxx(R/K);(S/T)xxxxx(R/K);CDK kinase substrate motif_minimal;CDK kinase substrate motif_minimal_pS;ERK1,2 kinase substrate motif;GSK-3, ERK1, ERK2, CDK5 substrate motif;WW domain binding motif	___1	0.999996	5.18e-20	133.81	116.37	113.67	0.054726	428	656420000	31003000	39419000	P21192	428	P21192	Metallothionein expression activator	ACE2	DDRYAAGTFTPRTQLSPIHKKRESVVSTVST
0.435183	0.435798	0.302026	0.033252	-0.197802	-0.256135	-0.260316	-0.383065	-0.543944	-0.624383	0.827524	0.767349	0.596801	0.376056	0.160389	0	-0.113273	-0.234705	-0.321101	-0.364298	S	2	(S/T)P(R/K);(S/T)x(R/K);CDK kinase substrate motif_minimal;CDK kinase substrate motif_minimal_pS;ERK1,2 kinase substrate motif;Growth associated histone HI kinase substrate motif;GSK-3, ERK1, ERK2, CDK5 substrate motif;PKA kinase substrate motif;PKC kinase substrate motif;WW domain binding motif	___2	0.999995	9.61e-55	158.56	137.73	158.56	-0.21184	392	585060000	56112000	32718000	P21192	392	P21192	Metallothionein expression activator	ACE2	IFRLFEKTSPGGLSISPRINGNSLRSPFLVG
-0.268616	-0.166266	-0.200427	-0.0140036	0.137117	0.199646	-0.03233	-0.268176	-0.266595	-0.032712	-0.34756	-0.16995	-0.0810033	0.258917	0.203048	0.10034	-0.0391727	-0.231896	0.0929675	0.148283	T	2	(R/K)xxxx(S/T);(R/K)xxxxx(S/T)	___1	0.99575	1.98e-300	251.28	230.61	160.69	0.11994	124	472620000	5519700	902720	P21192	124	P21192	Metallothionein expression activator	ACE2	YSKKSMSSHKRGLSGTAIFGFLGHNKTLSIS
-0.488955	-0.472011	-0.296018	0.022081	0.359843	0.575161	0.566808	0.457227	0.316687	0.246417	-0.0686252	-0.113224	-0.192392	-0.261528	-0.243488	-0.148304	0.0223164	0.191227	0.302694	0.358428	S	4	(D/E/N)xS;(R/K)xxxxx(S/T);(S/T)xxx(D/E);Casein kinase I substrate motif;Casein kinase II substrate motif;CDK kinase substrate motif_minimal;CDK kinase substrate motif_minimal_pS;ERK1,2 kinase substrate motif;GSK-3, ERK1, ERK2, CDK5 substrate motif;NxS;WW domain binding motif	___2	0.948114	4.24e-74	122.47	107.54	102.53	-0.34461	71	90584000	37262000	5387800	P47129	71	P47129	Assembly-complementing factor 4	ACF4	LAIPISSPQRSTTNQSPVSDHASPISTDQDL
-0.278149	-0.327334	-0.40398	-0.163895	0.197748	0.674395	0.84023	0.764484	0.771907	0.666205	-1.11202	-0.825279	-0.800283	-0.216148	-0.0921817	0.0128843	0.063294	0.144435	0.541314	0.874628	S	4	(S/T)(D/E);G protein-coupled receptor kinase 1 substrate motif;GSK3 kinase substrate motif	___2	0.973578	4.99e-74	121.26	106.33	102.53	-0.34461	74	98159000	25336000	9194600	P47129	74	P47129	Assembly-complementing factor 4	ACF4	PISSPQRSTTNQSPVSDHASPISTDQDLIYK
-0.278149	-0.327334	-0.40398	-0.163895	0.197748	0.674395	0.84023	0.764484	0.771907	0.666205	-1.11202	-0.825279	-0.800283	-0.216148	-0.0921817	0.0128843	0.063294	0.144435	0.541314	0.874628	S	3	(D/E)xx(S/T);(S/T)xxxx(D/E);Casein kinase I substrate motif;Casein kinase II substrate motif;CDK kinase substrate motif_minimal;CDK kinase substrate motif_minimal_pS;ERK1,2 kinase substrate motif;G protein-coupled receptor kinase 1 substrate motif;GSK-3, ERK1, ERK2, CDK5 substrate motif;MAPKAPK2 kinase substrate motif;WW domain binding motif	___2	0.968083	4.21e-43	102.53	95.657	92.121	-0.25432	78	125670000	33491000	3483400	P47129	78	P47129	Assembly-complementing factor 4	ACF4	PQRSTTNQSPVSDHASPISTDQDLIYKLAAK
-0.256006	-0.201347	-0.119684	-0.0656772	0.118332	0.459999	0.717845	0.734211	0.584135	0.509097	-0.0644232	-0.0038015	0.100617	0.188211	0.198781	0.149153	0.0537935	-0.0270991	-0.071383	-0.0935249	S	4	(D/E/N)xS;(R/K)xxxxx(S/T);(S/T)xxx(D/E);Casein kinase I substrate motif;Casein kinase II substrate motif;CDK kinase substrate motif_minimal;CDK kinase substrate motif_minimal_pS;ERK1,2 kinase substrate motif;GSK-3, ERK1, ERK2, CDK5 substrate motif;NxS;WW domain binding motif	___3	0.948114	4.24e-74	122.47	107.54	102.53	-0.34461	71	90584000	37262000	5387800	P47129	71	P47129	Assembly-complementing factor 4	ACF4	LAIPISSPQRSTTNQSPVSDHASPISTDQDL
-0.256006	-0.201347	-0.119684	-0.0656772	0.118332	0.459999	0.717845	0.734211	0.584135	0.509097	-0.0644232	-0.0038015	0.100617	0.188211	0.198781	0.149153	0.0537935	-0.0270991	-0.071383	-0.0935249	S	4	(S/T)(D/E);G protein-coupled receptor kinase 1 substrate motif;GSK3 kinase substrate motif	___3	0.973578	4.99e-74	121.26	106.33	102.53	-0.34461	74	98159000	25336000	9194600	P47129	74	P47129	Assembly-complementing factor 4	ACF4	PISSPQRSTTNQSPVSDHASPISTDQDLIYK
-0.160201	-0.137477	-0.112023	-0.121886	-0.00610257	0.391774	0.398761	0.483352	0.263395	0.404276	-0.371459	-0.208492	-0.163565	0.128719	0.012124	0.0219876	0.0296332	0.0759059	0.406104	0.468198	S	3	(D/E)xx(S/T);(S/T)xxxx(D/E);Casein kinase I substrate motif;Casein kinase II substrate motif;CDK kinase substrate motif_minimal;CDK kinase substrate motif_minimal_pS;ERK1,2 kinase substrate motif;G protein-coupled receptor kinase 1 substrate motif;GSK-3, ERK1, ERK2, CDK5 substrate motif;MAPKAPK2 kinase substrate motif;WW domain binding motif	___3	0.968083	4.21e-43	102.53	95.657	92.121	-0.25432	78	125670000	33491000	3483400	P47129	78	P47129	Assembly-complementing factor 4	ACF4	PQRSTTNQSPVSDHASPISTDQDLIYKLAAK
-0.00973606	-0.047164	-0.12202	-0.115272	0.0105095	0.128104	0.118479	0.0802191	0.140545	0.22	-0.617873	-0.513272	-0.304068	-0.135212	-0.111303	-0.106287	0.0247865	0.320873	0.655918	0.842919	S	3	(D/E)xxxxx(S/T);(S/T)x(D/E);(S/T)xxx(D/E);acidic-plus-2;acidic-plus-2 pSxD;acidic-plus-2 pSxE/D;acidic-plus-2-4 pSTxxED;HxxxxS	___3	0.713817	0.000383124	42.863	28.093	42.863	0.23958	81	6617400	0	6617400	P47129	81	P47129	Assembly-complementing factor 4	ACF4	STTNQSPVSDHASPISTDQDLIYKLAAKHRE
0.144739	0.0410083	-0.00748018	-0.0416985	-0.0837556	0.0818013	0.200531	0.441803	0.542161	0.593617	-0.841745	-0.756149	-0.609944	-0.285474	-0.0666037	-0.0704047	-0.217107	-0.147869	-0.0733457	0.20994	S	3	(R/K)xxxxx(S/T);(S/T)xxx(R/K)	___1	0.684263	6.87e-43	147.58	119.83	132.31	0.090007	61	252820000	7853600	24677000	P47129	61	P47129	Assembly-complementing factor 4	ACF4	RVTTPLKPKRLAIPISSPQRSTTNQSPVSDH
0.144739	0.0410083	-0.00748018	-0.0416985	-0.0837556	0.0818013	0.200531	0.441803	0.542161	0.593617	-0.841745	-0.756149	-0.609944	-0.285474	-0.0666037	-0.0704047	-0.217107	-0.147869	-0.0733457	0.20994	S	2	(S/T)Px(R/K);(S/T)PxR;(S/T)xx(R/K);Casein kinase I substrate motif;Cdc2 kinase substrate motif;CDK kinase substrate motif;CDK kinase substrate motif_minimal;CDK kinase substrate motif_minimal_pS;CDK1,2,4,6 kinase substrate motif;ERK1,2 kinase substrate motif;G protein-coupled receptor kinase 1 substrate motif;Growth associated histone HI kinase substrate motif;GSK3 kinase substrate motif;GSK-3, E…	___1	0.997853	3.43e-132	196.67	168.92	147.3	-0.021113	62	776220000	7853600	24677000	P47129	62	P47129	Assembly-complementing factor 4	ACF4	VTTPLKPKRLAIPISSPQRSTTNQSPVSDHA
-0.465715	-0.320616	-0.0242777	0.403543	0.869269	1.05922	0.64554	0.0895177	-0.268235	-0.411764	-0.408069	-0.478003	-0.417747	-0.227981	0.275192	0.766235	0.792316	0.52414	0.266301	0.345121	S	3	(D/E)xxxx(S/T);(D/E)xxxxx(S/T);(R/K)xx(S/T);(S/T)xxx(D/E);14-3-3 domain binding motif;ATM kinase substrate motif;Calmodulin-dependent protein kinase II substrate motif;DNA dependent Protein kinase substrate motif;MAPKAPK2 kinase substrate motif;New PKA kinase substrate motif_RxxS;PKA kinase substrate motif;PKC kinase substrate motif;RxxS	___1	1	2.7e-37	133.16	118.19	119.69	-0.27054	9	511930000	3837200	14075000	P47129	9	P47129	Assembly-complementing factor 4	ACF4	_______MSEDQRVISQPIELHKLSIVDKHS
-0.589822	-0.672758	-0.634261	-0.340434	-0.293128	0.121662	1.27328	1.8681	1.84264	0.93216	-0.428395	-0.523681	-0.24834	-0.143354	-0.129469	-0.185859	0.014182	0.569158	1.06599	1.40329	S	4	(D/E/N)xS;(R/K)xxxxx(S/T);(S/T)xxx(D/E);Casein kinase I substrate motif;Casein kinase II substrate motif;CDK kinase substrate motif_minimal;CDK kinase substrate motif_minimal_pS;ERK1,2 kinase substrate motif;GSK-3, ERK1, ERK2, CDK5 substrate motif;NxS;WW domain binding motif	___1	0.948114	4.24e-74	122.47	107.54	102.53	-0.34461	71	90584000	37262000	5387800	P47129	71	P47129	Assembly-complementing factor 4	ACF4	LAIPISSPQRSTTNQSPVSDHASPISTDQDL
-0.841744	-0.714512	-0.411505	-0.059957	0.259376	0.497951	0.616576	0.696009	0.722836	0.736249	-0.337198	-0.421933	-0.467265	-0.388459	-0.191325	0	0.215451	0.460837	0.644384	0.736158	S	3	(D/E)xx(S/T);(S/T)xxxx(D/E);Casein kinase I substrate motif;Casein kinase II substrate motif;CDK kinase substrate motif_minimal;CDK kinase substrate motif_minimal_pS;ERK1,2 kinase substrate motif;G protein-coupled receptor kinase 1 substrate motif;GSK-3, ERK1, ERK2, CDK5 substrate motif;MAPKAPK2 kinase substrate motif;WW domain binding motif	___1	0.968083	4.21e-43	102.53	95.657	92.121	-0.25432	78	125670000	33491000	3483400	P47129	78	P47129	Assembly-complementing factor 4	ACF4	PQRSTTNQSPVSDHASPISTDQDLIYKLAAK
0.804556	0.736099	0.454749	0.028959	-0.422065	-0.753886	-0.717763	-0.432901	-0.077167	0.1007	0.228027	0.255774	0.199234	0.030657	-0.232644	-0.478633	-0.529982	-0.404005	-0.201801	-0.1007	T	2	(D/E)x(S/T);(D/E/N)xT;(S/T)Pxxx(R/K);(S/T)xxxx(R/K);CDK kinase substrate motif_minimal;CDK kinase substrate motif_minimal_pT;ExT;GSK-3, ERK1, ERK2, CDK5 substrate motif;WW domain binding motif	___1	0.998084	2.1e-71	148.41	123.99	98.281	0.27703	239	129060000	4009400	0	P47129	239	P47129	Assembly-complementing factor 4	ACF4	NTMKNANTTATAGENTPFLQRILNKFNQMNM
0.75416	0.652665	0.559782	0.30272	-0.00885567	-0.151489	-0.134574	0.00804097	-0.0256717	0.015367	0.289672	0.212184	-0.0760243	-0.170433	-0.218817	-0.137303	-0.127272	-0.305233	-0.0417294	-0.014445	S	3	(R/K)xxxx(S/T);(R/K)xxxxx(S/T);(S/T)xxxxx(R/K);Casein kinase I substrate motif;Casein kinase II substrate motif;DNA dependent Protein kinase substrate motif;G protein-coupled receptor kinase 1 substrate motif	___1	0.553588	0.000299672	52.026	24.997	41.554	0.37191	158	27077000	10122000	3122600	Q08981	158	Q08981	APC/C-CDH1 modulator 1	ACM1	IPLTLPLGDKKISLPSFITPPRNSKISIFFT
0.697035	0.499769	0.469246	0.244633	0.189126	-0.0204285	-0.0359122	-0.227087	-0.307303	-0.453106	0.452233	0.334549	0.171375	-0.0446043	-0.135458	-0.336306	-0.327643	-0.496643	-0.279774	-0.308308	T	2	(S/T)Px(R/K);(S/T)PxR;(S/T)Pxxxx(R/K);(S/T)xx(R/K);(S/T)xxxxx(R/K);Cdc2 kinase substrate motif;CDK kinase substrate motif_minimal;CDK kinase substrate motif_minimal_pT;CDK1,2,4,6 kinase substrate motif;GSK-3, ERK1, ERK2, CDK5 substrate motif;pTPxK/R;RAF1 kinase substrate motif;TPxR;WW domain binding motif	___1	0.999993	2.54e-81	175.15	142.31	175.15	-0.26901	161	228080000	15891000	20506000	Q08981	161	Q08981	APC/C-CDH1 modulator 1	ACM1	TLPLGDKKISLPSFITPPRNSKISIFFTSKH
0.305636	0.199347	0.0242305	-0.113425	-0.142413	-0.100194	-0.0211719	0.0234475	0.0302586	0.0336642	-0.16274	-0.066454	0.0488473	0.0868768	-0.0224108	-0.201744	-0.374347	-0.470174	-0.482875	-0.489226	S	2	(D/E)(S/T);(S/T)(D/E);b-Adrenergic Receptor kinase substrate motif;G protein-coupled receptor kinase 1 substrate motif	___1	0.999986	9.61e-40	62.924	46.292	62.924	-0.47793	3	64577000	8014800	0	P60010	3	P60010	Actin	ACT1	_____________MDSEVAALVIDNGSGMCK
-0.158181	-0.164056	-0.175807	-0.0540338	0.207138	0.392657	0.363123	0.236015	0.226385	0.280309	-0.624484	-0.540159	-0.37151	-0.12248	0.122607	0.185285	0.069497	0.227293	0.837137	1.36808	S	2	(R/K)xx(S/T);(R/K)xxx(S/T);(R/K)xxxx(S/T);(S/T)xx(D/E);(S/T)xxx(R/K);(S/T)xxxx(R/K);(S/T)xxxxx(R/K);14-3-3 domain binding motif;acidic-plus-3 pSTxxED;Akt kinase substrate motif;AMP-activated protein kinase 2 substrate motif;Calmodulin-dependent protein kinase II substrate motif;Casein kinase II substrate motif;MAPKAPK1 kinase substrate motif;New PKA kinase substrate motif_RxxS;PKA kinase substrat…	___1	0.944933	0.00215546	76.679	61.017	49.423	0.32311	28	8822000	0	2821000	Q2V2Q1	28	Q2V2Q1	Antisense of depressing factor protein 1	ADF1	KNVGVGKKVQKKRSISTAERKRTKLQVEKLN
0.124968	0.0653079	0.00112024	-0.0674108	-0.110764	-0.127686	0.0105708	0.0228562	0.0487845	-0.0603708	0.012337	0.0443873	0.0473407	0.109408	0.0186261	0.0183246	-0.0905568	-0.0456325	-0.057798	-0.0142706	S	2	(S/T)xx(D/E);(S/T)xxxxx(R/K);acidic-plus-3 pSTxxED;Casein kinase II substrate motif;G protein-coupled receptor kinase 1 substrate motif;Sxx(E/D);SxxE	___1	0.999987	1.67e-68	126.69	117.52	75.311	0.1087	2	141390000	7944700	8136400	P00330;P00331	2;2	P00330	Alcohol dehydrogenase 1;Alcohol dehydrogenase 2	ADH1;ADH2	______________MSIPETQKGVIFYESHG
0.152311	0.1536	0.156178	0.154471	0.147191	0.124871	0.0930834	0.0596614	0.0340728	0.0251953	-0.348471	-0.298409	-0.198285	-0.109616	-0.082463	-0.114514	-0.144251	-0.136641	-0.0939964	-0.0551571	T	4	(D/E)(S/T);(S/T)x(R/K);b-Adrenergic Receptor kinase substrate motif;MAPKAPK2 kinase substrate motif;PKA kinase substrate motif;PKC kinase substrate motif	___1	0.545887	2.46e-09	64.136	52.696	63.857	0.12638	6	5602300	0	0	P00330;P00331	6;6	P00330	Alcohol dehydrogenase 1;Alcohol dehydrogenase 2	ADH1;ADH2	__________MSIPETQKGVIFYESHGKLEY
0.491468	0.414467	0.406068	0.30883	0.33085	0.23203	0.202929	0.106531	0.179166	0.223328	-0.120775	-0.148946	-0.283017	-0.265179	-0.324308	-0.321543	-0.443881	-0.619585	-0.718274	-0.875241	S	3	(D/E)x(S/T);(D/E)xxx(S/T);(D/E/N)xS;(R/K)xx(S/T);(S/T)(D/E);ExS;New PKA kinase substrate motif_KxxS;PKA kinase substrate motif;PKC kinase substrate motif	___1	1	9.37e-37	140.14	94.262	122.01	-0.033707	359	242000000	24111000	19547000	Q04894	359	Q04894	NADP-dependent alcohol dehydrogenase 6	ADH6	DVRYRFTLVGYDKEFSD______________
0.406576	0.36627	0.377331	0.259494	0.309018	0.182157	0.192736	0.101113	0.181226	0.234283	-0.192894	-0.143054	-0.154814	-0.263811	-0.381027	-0.434581	-0.39451	-0.448775	-0.420214	-0.489376	S	4	(S/T)xx(D/E);(S/T)xxx(R/K);(S/T)xxxxx(D/E) ;acidic-plus-3 pSTxxED;Casein kinase II substrate motif;Sxx(E/D);SxxE	___1	0.540766	1.55e-77	100.92	85.52	100.92	0.045491	2	117770000	31260000	37134000	Q04894	2	Q04894	NADP-dependent alcohol dehydrogenase 6	ADH6	______________MSYPEKFEGIAIQSHED
0.222514	0.204284	0.167823	0.12648	0.0984847	-0.0387905	-0.298694	-0.496089	-0.508349	-0.421912	0.20481	0.16944	0.0987	0.03043	0	-0.0193601	-0.0654905	-0.271282	-0.609966	-0.845753	S	3	(R/K)x(S/T);(R/K)xx(S/T);(R/K)xxxx(S/T);(S/T)xxxx(R/K);14-3-3 domain binding motif;Calmodulin-dependent protein kinase II substrate motif;Casein kinase I substrate motif;Casein kinase II substrate motif;KxS;MAPKAPK1 kinase substrate motif;New PKA kinase substrate motif_KxS;New PKA kinase substrate motif_RKxS;New PKA kinase substrate motif_RxxS;PKA kinase substrate motif;PKC epsilon kinase substra…	___2	0.997826	2.35e-137	156.37	150.14	60.434	-0.086497	180	488700000	30132000	14363000	P07248	180	P07248	Regulatory protein ADR1	ADR1	HTKKVSRTITKARKNSASSVKFQTPTYGTPD
-0.218213	-0.145155	0.120113	0.232219	0.25708	0.29363	-0.0410834	-0.0919318	-0.224668	-0.0762727	0.0613639	0.00223925	0.0308099	0.00958513	0.0222324	0.017906	-0.0655082	-0.0771991	-0.375913	-0.468756	S	2	(R/K)xxx(S/T);(R/K)xxxx(S/T);(S/T)xx(R/K);PKA kinase substrate motif	___2	0.755556	7.96e-151	167.22	160.99	109.83	0.03327	182	40399000	16962000	15746000	P07248	182	P07248	Regulatory protein ADR1	ADR1	KKVSRTITKARKNSASSVKFQTPTYGTPDNG
-0.218213	-0.145155	0.120113	0.232219	0.25708	0.29363	-0.0410834	-0.0919318	-0.224668	-0.0762727	0.0613639	0.00223925	0.0308099	0.00958513	0.0222324	0.017906	-0.0655082	-0.0771991	-0.375913	-0.468756	S	2	(R/K)xxxx(S/T);(R/K)xxxxx(S/T);(S/T)x(R/K);MDC1 BRCT domain binding motif;PKA kinase substrate motif;PKC kinase substrate motif;Plk1 PBD domain binding motif	___2	0.72013	7.96e-151	167.22	160.99	108.57	0.024864	183	40228000	16962000	15746000	P07248	183	P07248	Regulatory protein ADR1	ADR1	KVSRTITKARKNSASSVKFQTPTYGTPDNGN
0.326961	0.206741	0.192816	0.0816739	0.208571	0.119187	0.175619	0.0761347	-0.299279	-0.525241	0.0506885	0.0393427	0.0260764	-0.0399165	-0.0963489	-0.0942749	-0.227189	-0.258504	-0.85343	-1.10487	S	3	(R/K)x(S/T);(R/K)xx(S/T);(R/K)xxxx(S/T);(S/T)xxxx(R/K);14-3-3 domain binding motif;Calmodulin-dependent protein kinase II substrate motif;Casein kinase I substrate motif;Casein kinase II substrate motif;KxS;MAPKAPK1 kinase substrate motif;New PKA kinase substrate motif_KxS;New PKA kinase substrate motif_RKxS;New PKA kinase substrate motif_RxxS;PKA kinase substrate motif;PKC epsilon kinase substra…	___1	0.997826	2.35e-137	156.37	150.14	60.434	-0.086497	180	488700000	30132000	14363000	P07248	180	P07248	Regulatory protein ADR1	ADR1	HTKKVSRTITKARKNSASSVKFQTPTYGTPD
-0.106098	-0.0473972	-0.144038	-0.0733058	-0.0295939	-0.0832869	-0.197168	-0.41082	-0.30702	-0.28701	0.0389991	0.117965	0.192127	0.166861	0.0633902	0.0184012	0.145304	-0.184861	-0.209121	-0.495247	S	3	(R/K)x(S/T);(R/K)xx(S/T);(R/K)xxx(S/T);(S/T)Pxxxx(R/K);(S/T)Pxxxxx(R/K);(S/T)x(D/E);(S/T)xxxxx(R/K);14-3-3 domain binding motif;acidic-plus-2;acidic-plus-2 basic-2;acidic-plus-2 basic-2-3;acidic-plus-2 pSxE;acidic-plus-2 pSxE/D;Calmodulin-dependent protein kinase II substrate motif;Casein kinase II substrate motif;CDK kinase substrate motif_minimal;CDK kinase substrate motif_minimal_pS;ERK1,2 kin…	___1	1	5.94e-23	135.94	106.87	135.94	-0.13759	212	804080000	0	6039700	P07248	212	P07248	Regulatory protein ADR1	ADR1	GNFLNRTTANTRRKASPEANVKRKYLKKLTR
-0.113639	-0.139775	-0.314621	-0.148113	-0.00474737	0.0921795	0.288986	0.219548	0.25995	0.0606024	-0.040218	0.000771133	0.167848	0.153427	0.0953541	-0.0448836	-0.220104	-0.362948	-0.383924	-0.346164	S	4	(R/K)x(S/T);(R/K)xx(S/T);(R/K)xxxxx(S/T);14-3-3 domain binding motif;Calmodulin-dependent protein kinase II alpha substrate motif;Calmodulin-dependent protein kinase II substrate motif;Calmodulin-dependent protein kinase IV substrate motif;Casein kinase II substrate motif;Chk1 kinase substrate motif;New PKA kinase substrate motif_RRxS;New PKA kinase substrate motif_RxS;New PKA kinase substrate mo…	___1	0.988519	1.26e-236	210.51	192.87	190.44	-0.35661	230	1406300000	46078000	11566000	P07248	230	P07248	Regulatory protein ADR1	ADR1	ANVKRKYLKKLTRRASFSAQSASSYALPDQS
-0.236045	-0.0551855	0.0727383	-0.0331335	-0.268808	-0.400488	-0.278275	-0.006162	0.275181	0.415852	-0.107182	-0.0970943	-0.0580046	0	0.146582	0.362825	0.533625	0.58932	0.549713	0.529909	S	3	(S/T)Px(R/K);(S/T)PxR;(S/T)xx(R/K);Casein kinase II substrate motif;Cdc2 kinase substrate motif;CDK kinase substrate motif;CDK kinase substrate motif_minimal;CDK kinase substrate motif_minimal_pS;CDK1,2,4,6 kinase substrate motif;ERK1,2 kinase substrate motif;G protein-coupled receptor kinase 1 substrate motif;GSK-3, ERK1, ERK2, CDK5 substrate motif;pSPxK/R;SPxR;WW domain binding motif	___1	0.528704	2.62e-43	97.609	91.514	73.657	-0.16271	325	22900000	10424000	0	P07248	325	P07248	Regulatory protein ADR1	ADR1	YKLPESANNYTYSSGSPTRAYVGANTNSKNA
-0.370209	-0.118812	0.239875	0.166867	0.06682	0.081934	-0.146305	-0.197007	-0.361656	-0.201872	-0.0646595	0.0166147	0.125521	0.192989	0.135738	0.137044	-0.0448238	-0.123068	-0.482418	-0.654431	T	4	(R/K)xx(S/T);Casein kinase II substrate motif;CDK kinase substrate motif_minimal;CDK kinase substrate motif_minimal_pT;GSK-3, ERK1, ERK2, CDK5 substrate motif;PKA kinase substrate motif;PKC kinase substrate motif;WW domain binding motif	___2	0.824132	5.15e-107	139.16	134.26	65.69	0.095505	188	41236000	26874000	14363000	P07248	188	P07248	Regulatory protein ADR1	ADR1	ITKARKNSASSVKFQTPTYGTPDNGNFLNRT
-0.3432	-0.347374	-0.33608	-0.305146	-0.234218	-0.14294	-0.000970667	0.17134	0.306441	0.373991	-0.261391	-0.142627	0.00512648	0.0631061	0.0851978	0.161176	0.334847	0.552327	0.726517	0.813613	S	2	(D/E)xxxxx(S/T);(R/K)(S/T);(R/K)xxxx(S/T);Casein kinase I substrate motif;Casein kinase II substrate motif;G protein-coupled receptor kinase 1 substrate motif;GSK3 kinase substrate motif	___1	0.525021	5.54e-14	85.619	65.238	85.619	0.13294	22	11782000	11782000	0	P33304	22	P33304	Protein AFR1	AFR1	SAQENQPIPERLIPRSNSTSNLFALSSTFSK
-0.0772996	-0.0608654	-0.027997	-0.0241744	-0.0658317	-0.0861832	-0.0397488	0.048236	0.110985	0.129742	0.0554576	0.0176593	-0.0579372	-0.108529	-0.0963188	-0.00842557	0.0923477	0.124104	0.0739623	0.00794295	S	2	(R/K)xx(S/T);14-3-3 domain binding motif;Calmodulin-dependent protein kinase I substrate motif;Calmodulin-dependent protein kinase II substrate motif;Calmodulin-dependent protein kinase IV substrate motif;Casein kinase II substrate motif;Chk1 kinase substrate motif;New PKA kinase substrate motif_RxxS;PKA kinase substrate motif;PKC kinase substrate motif;RxxS	___1	0.694695	2.76e-61	140.89	123.87	72.446	-0.31508	24	68996000	0	9452800	P33304	24	P33304	Protein AFR1	AFR1	QENQPIPERLIPRSNSTSNLFALSSTFSKLN
0.427399	0.407113	0.316839	0.258012	0.0805479	-0.0951438	-0.069208	-0.059863	0.0066267	-0.0457955	-0.0477851	0.0633013	-0.0376034	0.0057044	-0.214906	-0.187429	-0.276925	-0.162694	0.0197654	0.122043	S	2	(D/E/N)xS;(R/K)xxx(S/T);NxS	___1	0.989609	4.9e-172	208.85	183.23	183.58	0.33404	183	326650000	28428000	21059000	P40529	183	P40529	ADP-ribosylation factor GTPase-activating protein effector protein 2	AGE2	TQPPSHLLSTSRSNTSLLNLQVSSLSKTTSN
0.376483	0.346888	0.265316	0.161361	0.0383636	-0.0812944	-0.133931	-0.122885	-0.0730665	-0.0481572	0.0175756	0.0701754	0.127804	0.137863	0.0456925	-0.101136	-0.215569	-0.242947	-0.203161	-0.183269	S	2	(S/T)xxx(R/K);Casein kinase I substrate motif;Casein kinase II substrate motif	___1	0.613897	9.02e-37	122.51	95.412	119.39	-0.33596	190	9354300	9354300	0	P40529	190	P40529	ADP-ribosylation factor GTPase-activating protein effector protein 2	AGE2	LSTSRSNTSLLNLQVSSLSKTTSNTSVTSSA
0.1627	0.160954	0.24003	0.0992657	0.0308338	-0.0482723	0.0199445	0.0317955	-0.0968353	-0.169169	-0.0301385	0.018915	-0.001176	-0.0359682	-0.134796	-0.151194	-0.195601	-0.239753	0.0105207	0.076252	S	3	(D/E)xxxxx(S/T);(S/T)Pxx(R/K);(S/T)xxx(R/K);Casein kinase I substrate motif;Casein kinase II substrate motif;CDK kinase substrate motif_minimal;CDK kinase substrate motif_minimal_pS;ERK1,2 kinase substrate motif;GSK-3, ERK1, ERK2, CDK5 substrate motif;WW domain binding motif	___1	0.972547	8.62e-109	144.89	133.27	144.89	-0.53212	87	133750000	6248900	7971300	P25376	87	P25376	General amino acid permease AGP1	AGP1	DEVEATQMNDLTSAISPSSRQAQELEKNESS
0.159159	0.172743	0.199913	0.143214	-0.0109375	-0.171632	-0.241418	-0.169343	-0.0463155	0.0406747	-0.127665	-0.154254	-0.207432	-0.178676	-0.0413965	0.050793	-0.0106315	-0.0555488	0.069655	0.217318	S	4	(R/K)x(S/T);(R/K)xx(S/T);(R/K)xxx(S/T);(R/K)xxxx(S/T);14-3-3 domain binding motif;Akt kinase substrate motif;Calmodulin-dependent protein kinase II substrate motif;Casein kinase I substrate motif;Casein kinase II substrate motif;G protein-coupled receptor kinase 1 substrate motif;GSK3 kinase substrate motif;KxS;MAPKAPK1 kinase substrate motif;New PKA kinase substrate motif_KxS;New PKA kinase subs…	___1	0.999807	3.61e-292	237.22	218.95	172.24	-0.10815	505	663820000	0	0	Q12433	505	Q12433	Protein AHC1	AHC1	LSSSLQRKLLRKRKLSLNSSTPMEDLPLRER
-0.205246	-0.196277	-0.0705107	0.0539458	0.133407	0.0640602	0.0419655	0.0117086	-0.185855	-0.261004	-0.0742255	-0.0247543	-0.100034	-0.0847473	-0.0976238	-0.072188	0.045611	0.116401	0.142907	0.145583	S	4	(R/K)(S/T);(S/T)(R/K);Casein kinase II substrate motif;HxxxxS	___1	0.499998	5.88e-37	99.871	88.221	99.871	-0.15355	196	22203000	7158500	8872500	Q12433	196	Q12433	Protein AHC1	AHC1	NLSTTRIPHHHYHTRSKSNGLLLEPSALRPA
-0.236508	-0.177638	-0.0310305	0.0709695	0.110951	0.0514564	0.0518182	0.023412	-0.184005	-0.258228	-0.0912687	-0.0473723	-0.11129	-0.0552871	-0.0569077	-0.0109876	0.0660953	0.122899	0.12892	0.124603	S	4	(R/K)(S/T);(R/K)xx(S/T);(S/T)xxxxx(D/E) ;14-3-3 domain binding motif;Calmodulin-dependent protein kinase II substrate motif;HxRxxS;HxxxxS;New PKA kinase substrate motif_RxxS;PKA kinase substrate motif;PKC kinase substrate motif;RxxS	___1	0.996732	0	247.1	233.09	195.8	-0.25585	198	571710000	16934000	8872500	Q12433	198	Q12433	Protein AHC1	AHC1	STTRIPHHHYHTRSKSNGLLLEPSALRPANS
-0.0299835	0.019909	0.0568477	0.100093	0.0480049	0.0518383	-0.186979	-0.0871842	0.163148	0.529	-0.273153	-0.196831	-0.236726	-0.255755	-0.224342	-0.12292	-0.00440027	0.0169385	0.499512	0.758349	S	4	(D/E)xxx(S/T);(R/K)x(S/T);(R/K)xx(S/T);(S/T)xx(D/E);(S/T)xxxx(D/E);acidic-plus-3 pSTxxED;Calmodulin-dependent protein kinase II substrate motif;Casein kinase II substrate motif;Chk1 kinase substrate motif;G protein-coupled receptor kinase 1 substrate motif;KxS;New PKA kinase substrate motif_KKxS;New PKA kinase substrate motif_KxS;New PKA kinase substrate motif_KxxS;PKA kinase substrate motif;PKC …	___1	0.980917	0	264.14	244.76	130.65	0.2478	476	1070100000	20200000	14220000	P40563	476	P40563	Altered inheritance of mitochondria protein 21	AIM21	MVNPGQLPPSLEKKLSSPDTESKLGPQDQSQ
0.0373595	0.0170357	0.0379947	0.0130884	-0.0175153	0.00761551	-0.157181	0.08504	0.378185	0.81036	-0.197607	-0.228286	-0.274843	-0.178443	-0.100112	-0.0127342	0.0943973	0.38316	1.03529	1.41024	S	2	(D/E)xxxx(S/T);(R/K)xx(S/T);(R/K)xxx(S/T);(S/T)Pxxxx(R/K);(S/T)x(D/E);(S/T)xxx(D/E);(S/T)xxxxx(R/K);acidic-plus-2;acidic-plus-2 pSxD;acidic-plus-2 pSxE/D;acidic-plus-2-4 pSTxxED;Casein kinase I substrate motif;Casein kinase II substrate motif;CDK kinase substrate motif_minimal;CDK kinase substrate motif_minimal_pS;ERK1,2 kinase substrate motif;GSK-3, ERK1, ERK2, CDK5 substrate motif;MDC1 BRCT dom…	___1	0.995402	0	287.55	269.9	196.24	0.27108	477	1712000000	47641000	99219000	P40563	477	P40563	Altered inheritance of mitochondria protein 21	AIM21	VNPGQLPPSLEKKLSSPDTESKLGPQDQSQA
-0.662677	-0.415448	-0.302511	-0.02513	-0.0540905	0.0467801	-0.277895	-0.301608	-0.228623	-0.0355692	-0.0712105	-0.0997407	0.0664857	0.129734	0.566265	0.505073	0.954828	0.903203	0.926004	0.866892	S	4	(D/E)x(S/T);(D/E)xxxx(S/T);(D/E/N)xS;(S/T)(D/E);(S/T)xx(D/E);(S/T)xxx(D/E);acidic-plus-3 pSTxxED;acidic-plus-3-4 pSTxxEDED;Casein kinase II substrate motif;ExS;Sxx(E/D);SxxE	___1	0.999976	4.65e-265	232.59	215.1	227.3	0.0069662	183	971620000	6367000	5084400	P40563	183	P40563	Altered inheritance of mitochondria protein 21	AIM21	PSNLVNKSNNEVTEHSDSEDLTEKQKVHAAL
-0.179221	-0.160637	-0.12347	-0.0605355	0.0095825	-0.046887	-0.237127	-0.151184	0.344716	0.797643	-0.189461	-0.194834	-0.20558	-0.168089	-0.0769895	0.0372743	0.121093	0.486085	1.16269	1.65681	T	2	(D/E)(S/T);(R/K)xxxxx(S/T);(S/T)(D/E);(S/T)xx(R/K);b-Adrenergic Receptor kinase substrate motif;G protein-coupled receptor kinase 1 substrate motif;MAPKAPK2 kinase substrate motif	___1	0.731472	1.17e-77	133.68	121.13	79.906	-0.45573	480	101810000	0	8500500	P40563	480	P40563	Altered inheritance of mitochondria protein 21	AIM21	GQLPPSLEKKLSSPDTESKLGPQDQSQAKTG
0.329634	0.218246	0.176274	0.116001	0.154244	0.110973	0.185267	0.189929	0.0444167	-0.0426185	-0.0552464	0.00728409	-0.181914	-0.146571	-0.284546	-0.165895	-0.255439	-0.245585	-0.138207	-0.0751925	S	4	(D/E)xxx(S/T);(D/E)xxxxx(S/T);(R/K)xx(S/T);(S/T)x(D/E);14-3-3 domain binding motif;acidic-plus-2;acidic-plus-2 pSxD;acidic-plus-2 pSxE/D;Calmodulin-dependent protein kinase II substrate motif;Calmodulin-dependent protein kinase IV substrate motif;Chk1 kinase substrate motif;G protein-coupled receptor kinase 1 substrate motif;GSK3 kinase substrate motif;New PKA kinase substrate motif_RxxS;PKA kina…	___1	0.99997	0	249.16	228.74	198.83	-0.22689	915	2085600000	44254000	41145000	P38266	915	P38266	Altered inheritance of mitochondria protein 3	AIM3	LKSLEPRPIEMERAYSGDISAADDNLNPFER
-0.352755	-0.107656	-0.210914	0.003786	-0.070254	0.219778	0.133021	0.123112	0.0619811	0.123683	0.152165	-0.00720907	-0.129464	-0.225952	-0.14085	-0.345677	-0.246974	-0.266988	0.129383	0.16004	S	4	(D/E)x(S/T);(D/E/N)xS;(S/T)xx(D/E);(S/T)xxx(D/E);acidic-plus-3 pSTxxED;acidic-plus-3-4 pSTxxEDED;Casein kinase II substrate motif;DxS;MAPKAPK2 kinase substrate motif;Pyruvate dehydrogenase kinase substrate motif;Sxx(E/D);SxxD	___1	0.920335	0	283.49	263.11	238.65	0.14682	919	232170000	4380500	17532000	P38266	919	P38266	Altered inheritance of mitochondria protein 3	AIM3	EPRPIEMERAYSGDISAADDNLNPFERYKRN
0.218528	0.11847	0.278424	0.072333	0.0443963	-0.0647787	-0.248344	-0.165008	-0.350584	-0.186794	0.011009	-0.038279	-0.0508276	0.0245357	0.0697486	0.106778	0.0757642	0.0607433	0.0212418	-0.0225313	T	4	(D/E)x(S/T);(D/E)xxxxx(S/T);(D/E/N)xT;(R/K)xx(S/T);(S/T)xx(D/E);(S/T)xxx(D/E);acidic-plus-3 pSTxxED;acidic-plus-3-4 pSTxxEDED;Calmodulin-dependent protein kinase II substrate motif;Calmodulin-dependent protein kinase IV substrate motif;Casein kinase II substrate motif;Chk1 kinase substrate motif;ExT;PKC kinase substrate motif;RxxT;Txx(E/D)	___1	1	7.94e-221	205.45	184.45	190.19	-0.076748	805	980420000	14224000	16877000	P38266	805	P38266	Altered inheritance of mitochondria protein 3	AIM3	SLKANEYPKELTREATGQDEVLNSITNELSH
-0.0174496	-1.03333e-05	-0.0304164	-0.0562843	-0.00793573	0.297062	0.477625	0.518098	0.112955	-0.083979	-0.0540165	-0.10644	-0.294551	-0.309794	-0.260697	0.100321	0.134746	0.128549	0.0414444	-0.0626609	T	2	(R/K)xx(S/T);(R/K)xxx(S/T);(S/T)xxxxx(R/K);14-3-3 domain binding motif;Calmodulin-dependent protein kinase II alpha substrate motif;Calmodulin-dependent protein kinase II substrate motif;Calmodulin-dependent protein kinase IV substrate motif;Chk1 kinase substrate motif;PKA kinase substrate motif;PKC kinase substrate motif;RxxT	___1	0.999697	8.49e-23	135.86	106.12	101.38	-0.16501	751	141360000	1046400	2540000	Q99299	751	Q99299	Altered inheritance of mitochondria protein 44	AIM44	NSIISLPTGVVKRSLTLPVGMKI________
0.553987	0.461921	0.306256	0.350299	0.134094	-0.024421	0.014601	0.0628337	0.00678933	-0.264255	-0.00689934	0.113817	-0.0125603	-0.00796071	-0.119641	-0.122839	-0.324549	-0.585275	-0.349407	-0.218341	S	3	(D/E)(S/T);(D/E)x(S/T);(D/E)xx(S/T);(D/E/N)xS;(S/T)(D/E);(S/T)xx(D/E);(S/T)xxx(D/E);(S/T)xxxxx(R/K);acidic-plus-3 pSTxxED;acidic-plus-3-4 pSTxxEDED;b-Adrenergic Receptor kinase substrate motif;Casein kinase I substrate motif;Casein kinase II substrate motif;DxS;Sxx(E/D);SxxE	___1	0.999999	2.19e-74	125.11	120.93	113.17	0.098415	137	80658000	12227000	3833200	Q12156	137	Q12156	Protein AIM7	AIM7	GTFKLIEVSSGLEDDSDVEELREQLENC___
-0.0287895	-0.0259439	-0.0202527	8.29667e-05	0.0322175	0.188194	0.456214	0.65801	0.681538	0.604168	-0.0604677	-0.102444	-0.186396	-0.216341	-0.150304	-0.0566199	-0.0312715	0.0997071	0.404652	0.644107	S	4	(R/K)x(S/T);(R/K)xx(S/T);(R/K)xxx(S/T);(R/K)xxxxx(S/T);14-3-3 domain binding motif;Calmodulin-dependent protein kinase II substrate motif;G protein-coupled receptor kinase 1 substrate motif;MAPKAPK2 kinase substrate motif;New PKA kinase substrate motif_RRxS;New PKA kinase substrate motif_RxS;New PKA kinase substrate motif_RxxS;PAK2 kinase substrate motif;Pim1 kinase substrate sequence;PKA kinase …	___1	0.999999	1.9e-09	81.632	66.941	81.632	-0.16778	256	112670000	0	0	Q12476	256	Q12476	Protein AIR2	AIR2	SQNDHSHSGRNKRRASNFHPPPYQKSNVIQP
-0.129727	-0.127332	-0.0815156	-0.0877956	-0.0824862	-0.0582348	-0.303116	-0.258664	-0.196604	0.0893315	0.123944	0.101266	-0.0796513	-0.093562	-0.057919	0.107592	0.193698	0.293456	0.52755	0.675538	S	3	(R/K)xxxx(S/T);(S/T)(D/E);(S/T)x(D/E);(S/T)xx(D/E);(S/T)xxx(R/K);(S/T)xxxx(D/E);acidic-plus-1-2 pSTxxED;acidic-plus-2;acidic-plus-2 pSxD;acidic-plus-2 pSxE/D;acidic-plus-2-3 pSTxxED;acidic-plus-3 pSTxxED;Casein kinase II substrate motif;PKA kinase substrate motif_SDxDK;Pyruvate dehydrogenase kinase substrate motif;Sxx(E/D);SxxD	___1	1	1.3e-193	209.97	196.87	133.38	0.31097	49	2102600000	95493000	102940000	Q12476	49	Q12476	Protein AIR2	AIR2	NELRALRGQGRYFGVSDDDKDAIKEAAPKCN
0.481901	0.385541	0.294984	0.221509	0.224407	0.187631	0.375617	0.351731	0.379813	0.233517	-0.319903	-0.249418	-0.277003	-0.288808	-0.431577	-0.375924	-0.523702	-0.51093	-0.598501	-0.557621	S	3	(R/K)x(S/T);(R/K)xxx(S/T);(S/T)x(D/E);(S/T)xxx(D/E);(S/T)xxxx(R/K);acidic-plus-2;acidic-plus-2 basic-2;acidic-plus-2 pSxD;acidic-plus-2 pSxE/D;acidic-plus-2-4 pSTxxED;New PKA kinase substrate motif_RxS;PKA kinase substrate motif;PKA kinase substrate motif_RxS;PKC kinase substrate motif;RxS	___1	1	1.53e-76	171.67	147.81	137.6	-0.10685	1072	6672500000	339810000	266530000	P38080	1072	P38080	Serine/threonine-protein kinase AKL1	AKL1	STPSEMRKSFARARQSLDLERVRREAMASSA
0.167621	0.0876513	0.121664	0.197383	0.123993	0.113565	0.0421887	0.153979	0.18448	0.222832	-0.0688305	0.0218667	-0.0626014	-0.0478808	-0.481148	-0.433751	-0.476524	-0.31974	-0.10535	-0.068574	S	4	(D/E/N)xS;(R/K)xxx(S/T);(R/K)xxxx(S/T);(S/T)x(D/E);(S/T)xx(D/E);(S/T)xxxxx(D/E) ;acidic-plus-2;acidic-plus-2 pSxD;acidic-plus-2 pSxE/D;acidic-plus-2-3 pSTxxED;acidic-plus-3 pSTxxED;Casein kinase II substrate motif;NxS;Sxx(E/D);SxxE	___1	0.860771	4.84e-54	104.98	98.104	54.072	0.11884	891	32786000	15017000	9792800	P38080	891	P38080	Serine/threonine-protein kinase AKL1	AKL1	AKLSGRKGSSKRNNYSTDELGDSMVSSESID
0.537108	0.515462	0.472171	0.450343	0.471625	0.523663	0.563348	0.370272	-0.04321	-0.360155	0.12835	0.0747037	-0.032589	-0.135089	-0.179151	-0.163495	-0.146562	-0.492615	-1.20293	-1.74023	S	2	(R/K)(S/T);(R/K)xx(S/T);14-3-3 domain binding motif;Calmodulin-dependent protein kinase II substrate motif;Casein kinase I substrate motif;Casein kinase II substrate motif;New PKA kinase substrate motif_RxxS;PKA kinase substrate motif;PKC kinase substrate motif;RxxS	___1	0.956063	1.67e-58	156.6	142.36	76.728	-0.1305	518	148350000	0	0	P38080	518	P38080	Serine/threonine-protein kinase AKL1	AKL1	QSPRLNTQSLPQRQKSTSSYSSGGRSMKSTS
0.514851	0.464345	0.255754	0.185641	0.149303	0.300528	0.571001	0.735139	0.773268	0.731943	-0.158553	-0.126699	-0.233221	-0.198358	-0.373047	-0.239653	-0.395908	-0.218769	-0.464209	-0.439681	S	2	(R/K)xxx(S/T);(R/K)xxxxx(S/T);(S/T)xxxxx(R/K);Casein kinase I substrate motif;Casein kinase II substrate motif;MDC1 BRCT domain binding motif;PKA kinase substrate motif;Plk1 PBD domain binding motif	___1	0.982072	3.12e-94	184.9	169.27	169.58	0.048104	521	62607000	35681000	25174000	P38080	521	P38080	Serine/threonine-protein kinase AKL1	AKL1	RLNTQSLPQRQKSTSSYSSGGRSMKSTSYGA
0.243499	0.226927	0.186077	0.0521864	-0.026336	-0.133368	-0.0108834	-0.037703	0.10527	-0.0491223	-0.069939	-0.0657767	-0.0269401	0.110728	0.0398983	-0.0517063	-0.110888	-0.0600151	0.184009	0.288012	S	4	(R/K)x(S/T);(R/K)xxxx(S/T);(S/T)x(D/E);acidic-plus-2;acidic-plus-2 basic-2;acidic-plus-2 pSxD;acidic-plus-2 pSxE/D;New PKA kinase substrate motif_RxS;PKA kinase substrate motif;PKA kinase substrate motif_RxS;PKC kinase substrate motif;RxS	___1	1	2.51e-164	176.11	165.36	150.98	-0.40152	960	177980000	14162000	16353000	P38080	960	P38080	Serine/threonine-protein kinase AKL1	AKL1	KSKDFSSVSTRQPRQSLDLNFQEVNLSSPTL
0.489976	0.402646	0.326443	0.15391	0.00436117	-0.0813026	0.117004	0.229635	0.393438	0.286155	-0.258491	-0.0453052	-0.161074	-0.0302267	-0.282532	-0.288209	-0.36466	-0.312307	0.155833	0.404104	S	3	(D/E)xxx(S/T);(D/E/N)xS;Casein kinase I substrate motif;Casein kinase II substrate motif;NxS	___1	0.953937	3.24e-152	184.59	165.34	119.88	-0.20601	971	182140000	38808000	49346000	P38080	971	P38080	Serine/threonine-protein kinase AKL1	AKL1	QPRQSLDLNFQEVNLSSPTLTQEHRNKNDSP
-0.178392	-0.053145	0.0480668	-2.5e-06	-0.0931576	-0.0821174	0.0265788	0.128736	0.192481	0.224353	0.0164103	-0.0313665	-0.0538445	-0.003247	0.053611	0.0436539	-0.0148883	-0.0552006	-0.0699221	-0.0772829	S	3	(D/E)xxxx(S/T);(S/T)xxxxx(D/E) ;Casein kinase I substrate motif;Casein kinase II substrate motif;CDK kinase substrate motif_minimal;CDK kinase substrate motif_minimal_pS;ERK1,2 kinase substrate motif;G protein-coupled receptor kinase 1 substrate motif;GSK-3, ERK1, ERK2, CDK5 substrate motif;MDC1 BRCT domain binding motif;Plk1 PBD domain binding motif;WW domain binding motif	___1	0.79953	7.91e-98	148.72	139.92	101.59	0.37929	972	186780000	28701000	0	P38080	972	P38080	Serine/threonine-protein kinase AKL1	AKL1	PRQSLDLNFQEVNLSSPTLTQEHRNKNDSPA
0.132828	0.19629	0.179307	0.300949	0.288159	0.41997	0.368032	0.399589	0.491458	0.533412	-0.403248	-0.333243	-0.215805	-0.118432	-0.122117	-0.139099	-0.160931	-0.195059	-0.612933	-0.813756	S	2	(S/T)(D/E);(S/T)x(D/E);acidic-plus-1-2 pSTxxED;acidic-plus-2;acidic-plus-2 pSxE;acidic-plus-2 pSxE/D;Casein kinase II substrate motif	___1	0.999969	3.19e-155	194.58	177.36	144.57	0.0061535	541	792890000	13540000	13796000	P38080	541	P38080	Serine/threonine-protein kinase AKL1	AKL1	GRSMKSTSYGAATIGSDEALANEKTAGINKM
-0.566704	-0.179656	-0.0770797	0.277978	0.0405136	0.0530483	0.17246	0.276027	0.218808	0.197549	-1.20208	-0.687586	-0.388996	0.0528758	-0.251554	-0.264619	-0.203692	-0.0495477	0.0924096	0.143876	S	4	(R/K)(S/T);(R/K)xxx(S/T);(S/T)xx(D/E);(S/T)xxx(D/E);(S/T)xxxx(D/E);acidic-plus-3 pSTxxED;acidic-plus-3-4 pSTxxEDED;Casein kinase II substrate motif;PKA kinase substrate motif;Sxx(E/D);SxxE	___1	0.999984	1.35e-274	212.8	191.92	77.531	0.13469	51	131230000	10978000	16243000	P39010	51	P39010	Palmitoyltransferase AKR1	AKR1	DSNEITSLASLKAIRSGNEEESGNEQVNHND
0.0769373	0.101271	0.0999587	0.0486672	-0.0546058	-0.159881	-0.220413	-0.234199	-0.212227	-0.201241	0.16379	0.165422	0.118953	0.022752	-0.0143595	0.0573505	0.10849	0.0302375	-0.108192	-0.177407	S	2	(D/E)xxx(S/T);(D/E)xxxxx(S/T);(R/K)xxxx(S/T)	___1	0.773456	2.43e-108	181.71	143.77	111.12	-0.3383	512	253660000	27057000	0	Q08548	512	Q08548	Lysophospholipid acyltransferase	ALE1	IFIRKQKKLEKDISASSPNLGGILKAKIEHE
-0.0989583	-0.049851	0.0161212	0.0139979	-0.09648	-0.171339	-0.321906	-0.251431	-0.11942	0.0223706	-0.00385405	-0.00369375	0.070617	0.0931843	0.150692	0.15228	0.19901	0.107034	-0.121081	-0.253404	S	2	(D/E)xxxx(S/T);(R/K)xxxxx(S/T);CDK kinase substrate motif_minimal;CDK kinase substrate motif_minimal_pS;ERK1,2 kinase substrate motif;GSK-3, ERK1, ERK2, CDK5 substrate motif;MDC1 BRCT domain binding motif;Plk1 PBD domain binding motif;WW domain binding motif	___1	0.98669	2.43e-108	181.71	143.77	141.13	-0.090184	513	290190000	24907000	23869000	Q08548	513	Q08548	Lysophospholipid acyltransferase	ALE1	FIRKQKKLEKDISASSPNLGGILKAKIEHEK
0.0702313	-0.0730891	-0.0842158	-0.0855215	0.0324832	0.132007	0.061693	0.174308	0.181586	0.324651	-0.0999958	-0.066887	-0.255772	-0.326567	-0.309554	-0.160426	-0.0978684	-0.114435	0.114722	0.182823	S	3	(D/E)(S/T);(D/E)xx(S/T);(D/E)xxx(S/T);(S/T)(D/E);(S/T)x(D/E);(S/T)xx(D/E);acidic-plus-1-2 pSTxxED;acidic-plus-2;acidic-plus-2 pSxD;acidic-plus-2 pSxE/D;acidic-plus-2-3 pSTxxED;acidic-plus-3 pSTxxED;b-Adrenergic Receptor kinase substrate motif;BARD1 BRCT domain binding motif;Casein kinase I substrate motif;Casein kinase II substrate motif;HxxxxS;Sxx(E/D);SxxE	___1	1	8.34e-108	139.16	136.12	122.09	-0.095522	250	840580000	215110000	298080000	P53904	250	P53904	Tubulin-specific chaperone B	ALF1	DEESAEVEDVHDDVESDDEI___________
0.0721875	0.0919267	0.0979667	0.188486	0.109116	0.0731277	-0.126072	-0.0134673	0.0347053	0.309069	-0.689511	-0.487533	-0.352584	-0.027107	0.0673793	-0.0912917	-0.119304	-0.22769	0.0934513	0.234419	S	2	(D/E)x(S/T);(D/E)xxx(S/T);(D/E/N)xS;(S/T)Pxxx(R/K);(S/T)xxx(D/E);(S/T)xxxx(R/K);CDK kinase substrate motif_minimal;CDK kinase substrate motif_minimal_pS;ERK1,2 kinase substrate motif;ExS;GSK-3, ERK1, ERK2, CDK5 substrate motif;WW domain binding motif	___1	1	4.06e-18	83.499	79.031	57.019	-0.3087	6	209190000	4681700	1232500	P38179	6	P38179	Dol-P-Man:Man(5)GlcNAc(2)-PP-Dol alpha-1,3-mannosyltransferase	ALG3	__________MEGEQSPQGEKSLQRKQFVRP
0.0913106	0.166781	0.323204	0.485109	0.155243	-0.671876	-1.2526	-1.08967	-0.485279	-0.183085	0.0835361	0.182913	0.337358	0.447495	0.282269	-0.114013	-0.508927	-0.671416	-0.624792	-0.60148	S	3	(D/E)(S/T);(R/K)x(S/T);(R/K)xxx(S/T);(S/T)(D/E);AMP-activated protein kinase substrate motif;b-Adrenergic Receptor kinase substrate motif;Casein kinase I substrate motif;Casein kinase II substrate motif;New PKA kinase substrate motif_RxS;PKA kinase substrate motif;PKA kinase substrate motif_RxS;PKC kinase substrate motif;RxS	___2	0.996205	0.00118357	42.325	37.246	42.325	0.37987	76	4508300	4508300	0	P43633	76	P43633	Serine/threonine-protein kinase Haspin homolog ALK1	ALK1	TADELESSAILKMRESDASLNVTTGNNTSRK
0.0913106	0.166781	0.323204	0.485109	0.155243	-0.671876	-1.2526	-1.08967	-0.485279	-0.183085	0.0835361	0.182913	0.337358	0.447495	0.282269	-0.114013	-0.508927	-0.671416	-0.624792	-0.60148	S	2	(D/E)x(S/T);(D/E)xxx(S/T);(D/E/N)xS;(R/K)xxxx(S/T);DxS;G protein-coupled receptor kinase 1 substrate motif	___2	0.99953	3.9e-61	138.91	124.88	138.91	-0.69469	79	21352000	4508300	0	P43633	79	P43633	Serine/threonine-protein kinase Haspin homolog ALK1	ALK1	ELESSAILKMRESDASLNVTTGNNTSRKTTS
0.175883	0.158852	0.106217	0.0350121	-0.063851	-0.171801	-0.37482	-0.663819	-0.913806	-1.0388	0.0252391	0.0644237	0.0951953	0.0783693	0.0659202	0.105446	0.0407981	-0.179998	-0.431293	-0.556941	S	4	(D/E)(S/T);(R/K)x(S/T);(R/K)xx(S/T);(S/T)xxxx(D/E);14-3-3 domain binding motif;AMP-activated protein kinase substrate motif;Aurora-A kinase substrate motif;b-Adrenergic Receptor kinase substrate motif;Calmodulin-dependent protein kinase I substrate motif;Calmodulin-dependent protein kinase II alpha substrate motif;Calmodulin-dependent protein kinase II substrate motif;Calmodulin-dependent protein…	___1	0.999941	5.62e-143	190.63	167.69	174.82	-0.06755	303	371140000	10242000	0	P43633	303	P43633	Serine/threonine-protein kinase Haspin homolog ALK1	ALK1	DHHSLKTFPAVNRRDSMTPVEPRNMVKHKTS
0.403154	0.370912	0.326952	0.245472	0.13083	-0.0706672	-0.200708	-0.483482	-0.556337	-0.665037	0.204996	0.318407	0.464991	0.406765	0.237521	0.101336	-0.207191	-0.569356	-0.698207	-0.743369	S	2	(R/K)xxx(S/T);(R/K)xxxxx(S/T);AMP-activated protein kinase substrate motif;Casein kinase I substrate motif;Casein kinase II substrate motif	___1	0.981446	9.56e-69	169.89	159.66	82.362	-0.1715	440	107760000	21738000	16484000	P43633	440	P43633	Serine/threonine-protein kinase Haspin homolog ALK1	ALK1	QVSRDKIQNKLRYSTSLLSLNSKSSLPMNKN
0.417409	0.302833	0.161582	0.108231	0.0767595	-0.020734	-0.217605	-0.447831	-0.623552	-0.711413	-0.104349	-0.0941264	-0.0320445	0.0716746	0.165147	0.206734	-0.19216	-0.979651	-1.76371	-2.15574	T	4	(D/E)xx(S/T);(R/K)xxx(S/T);(R/K)xxxx(S/T);(S/T)Pxxx(R/K);(S/T)xx(D/E);(S/T)xxxx(R/K);acidic-plus-3 pSTxxED;Casein kinase I substrate motif;Casein kinase II substrate motif;CDK kinase substrate motif_minimal;CDK kinase substrate motif_minimal_pT;G protein-coupled receptor kinase 1 substrate motif;GSK-3, ERK1, ERK2, CDK5 substrate motif;Txx(E/D);WW domain binding motif	___1	0.856708	0.000218356	51.606	35.484	51.606	0.19403	305	16098000	6261000	0	P43633	305	P43633	Serine/threonine-protein kinase Haspin homolog ALK1	ALK1	HSLKTFPAVNRRDSMTPVEPRNMVKHKTSFS
-0.0515671	-0.0542249	-0.109098	-0.213527	-0.246781	-0.159302	-0.093672	-0.170623	-0.316978	-0.390156	0.111722	0.0947669	0.111561	0.17906	0.219331	0.181671	0.0340835	-0.145498	-0.286549	-0.357075	T	2	(R/K)xx(S/T);(R/K)xxx(S/T);(S/T)xxxx(R/K);AMP-activated protein kinase substrate motif;Calmodulin-dependent protein kinase I substrate motif;Calmodulin-dependent protein kinase II substrate motif;Calmodulin-dependent protein kinase IV substrate motif;Casein kinase I substrate motif;Casein kinase II substrate motif;Chk1 kinase substrate motif;MDC1 BRCT domain binding motif;PKA kinase substrate mot…	___1	0.88496	3.28e-05	106.42	78.214	42.19	-0.79265	172	40987000	4568900	0	P43633	172	P43633	Serine/threonine-protein kinase Haspin homolog ALK1	ALK1	SNSSISASSSLKRSSTGLSLRQLFTKIGIND
0.14792	0.278595	0.383113	0.3308	0.158776	0.0238726	-0.0293925	-0.0381393	-0.0142918	-0.00236797	0.0238074	0.0770022	0.117758	0.09288	0.00403181	-0.0831525	-0.113228	-0.0878575	-0.0339804	-0.00704193	S	3	ATM kinase substrate motif;DNA dependent Protein kinase substrate motif	___1	0.530998	5e-05	41.208	32.714	41.208	0.14717	649	2373000	2373000	0	Q08269	649	Q08269	Magnesium transporter ALR1	ALR1	KRCQDEANGIGPALTSQINIANLQARQDNAS
0.205904	0.213394	0.176484	0.0986866	0.137121	0.155683	0.268592	0.0808313	0.164005	0.063635	-0.34764	-0.320092	-0.23566	-0.0388005	-0.0286022	-0.0936903	-0.23229	-0.162829	-0.168115	-0.139405	S	3	(R/K)xx(S/T);(S/T)xx(D/E);14-3-3 domain binding motif;acidic-plus-3 pSTxxED;Calmodulin-dependent protein kinase II substrate motif;Casein kinase II substrate motif;New PKA kinase substrate motif_RxxS;PKA kinase substrate motif;PKC kinase substrate motif;Pyruvate dehydrogenase kinase substrate motif;RxxS;Sxx(E/D);SxxD	___1	0.996883	8.35e-111	175.23	165.97	172.42	0.10416	79	74186000	18087000	6437500	Q08269	79	Q08269	Magnesium transporter ALR1	ALR1	KPSIPKEQKSATRYNSHVDVGSVPSRGRMDF
-0.466657	-0.293085	-0.105729	-0.0781607	-0.141336	-0.135466	-0.0375897	0.083249	0.179116	0.22705	-0.0232408	0.0075769	-0.0150223	-0.121856	-0.10518	0.119241	0.334068	0.331555	0.184986	0.111701	S	3	(R/K)xxx(S/T);(S/T)xxx(R/K);Casein kinase I substrate motif;Casein kinase II substrate motif;PKA kinase substrate motif	___1	0.999233	2.1e-05	98.048	63.796	67.275	0.20477	850	100220000	11572000	0	Q08269	850	Q08269	Magnesium transporter ALR1	ALR1	KNINVRAGPSNKSVASLPSRYSRYD______
-0.268378	-0.034676	-0.167576	-0.0817027	-0.109328	0.191064	0.349693	0.280477	-0.0339943	-0.436954	-0.574399	-0.35541	-0.268015	-0.000307733	-0.0473936	-0.189827	0.104093	0.138681	0.573983	0.442631	S	2	(D/E)xxx(S/T);(R/K)xxxx(S/T);Casein kinase I substrate motif;CDK kinase substrate motif_minimal;CDK kinase substrate motif_minimal_pS;ERK1,2 kinase substrate motif;G protein-coupled receptor kinase 1 substrate motif;GSK3 kinase substrate motif;GSK-3, ERK1, ERK2, CDK5 substrate motif;MDC1 BRCT domain binding motif;Plk1 PBD domain binding motif;WW domain binding motif	___1	0.980185	2.26e-292	245.15	194.86	124.12	0.36171	569	98420000	1701100	1491900	P36117	569	P36117	Arrestin-related trafficking adapter 6	ALY1	SHHDSNIFFPKEVLSSPVLSPNVQKMNIRIP
0.0680166	0.0639108	0.14765	0.186359	0.0117253	-0.0210377	-0.133686	0.129972	-0.0546491	-0.0504855	-0.126491	-0.211093	-0.159943	-0.153926	-0.0228314	-0.0576975	-0.00437513	-0.00432827	0.0656065	0.104902	S	2	(R/K)xx(S/T);(S/T)(D/E);(S/T)xx(D/E);14-3-3 domain binding motif;acidic-plus-3 pSTxxED;Calmodulin-dependent protein kinase II substrate motif;Calmodulin-dependent protein kinase IV substrate motif;Casein kinase I substrate motif;Casein kinase II substrate motif;Chk1 kinase substrate motif;G protein-coupled receptor kinase 1 substrate motif;New PKA kinase substrate motif_RxxS;PKA kinase substrate …	___1	0.998478	8.69e-83	178.36	142.51	82.85	-0.26393	155	146340000	28515000	17984000	P47029	155	P47029	Arrestin-related trafficking adapter 3	ALY2	NFLTKESGASLYRTLSDNETITSRKNSISGL
0.364778	0.350616	0.322291	0.236641	0.107829	-0.00413642	-0.0560923	-0.0347103	0	0.0240193	0.0634737	0.0248962	-0.0522587	-0.134514	-0.183292	-0.175391	-0.144286	-0.0837187	-0.016892	0.0196512	S	3	(D/E/N)xS;(R/K)xx(S/T);(S/T)Pxxxx(R/K);(S/T)Pxxxxx(R/K);(S/T)xxxxx(R/K);14-3-3 domain binding motif;Calmodulin-dependent protein kinase II substrate motif;CDK kinase substrate motif_minimal;CDK kinase substrate motif_minimal_pS;ERK1,2 kinase substrate motif;GSK-3, ERK1, ERK2, CDK5 substrate motif;MAPKAPK2 kinase substrate motif;New PKA kinase substrate motif_RxxS;NxS;PKA kinase substrate motif;PK…	___1	1	6.56e-21	132.62	75.899	97.69	-0.062212	213	476350000	0	6982400	P47029	213	P47029	Arrestin-related trafficking adapter 3	ALY2	RSSSVTSSNGPSRNLSPINLLKRATSPSVSH
0.269932	0.291308	0.33406	0.216842	-0.0817235	-0.122719	0.275202	0.442537	-0.05963	-0.645465	-1.6209	-1.31834	-0.713226	-0.0214922	0.454302	0.476103	0.259854	-0.185051	-0.620559	-0.833615	S	2	(R/K)xx(S/T);(R/K)xxxx(S/T);14-3-3 domain binding motif;Akt kinase substrate motif;Calmodulin-dependent protein kinase II substrate motif;Casein kinase I substrate motif;Casein kinase II substrate motif;G protein-coupled receptor kinase 1 substrate motif;GSK3 kinase substrate motif;MAPKAPK1 kinase substrate motif;MAPKAPK2 kinase substrate motif;MDC1 BRCT domain binding motif;New PKA kinase substr…	___1	0.959372	2.53e-179	215.25	180.11	174.21	0.18933	201	48532000	0	19743000	P47029	201	P47029	Arrestin-related trafficking adapter 3	ALY2	VNVKDRESRQRSRSSSVTSSNGPSRNLSPIN
0.118219	0.0502048	-0.0858235	-0.102293	0.0688105	0.309806	0.43312	0.395205	0.313739	0.251231	-0.207651	-0.171198	-0.0982935	-0.0653243	-0.108743	-0.166618	-0.16256	-0.104316	-0.0538168	-0.0324405	S	3	(D/E)(S/T);(D/E)xxx(S/T);(S/T)x(D/E);acidic-plus-2;acidic-plus-2 pSxE;acidic-plus-2 pSxE/D;b-Adrenergic Receptor kinase substrate motif;Casein kinase I substrate motif;Casein kinase II substrate motif	___2	0.848055	1.11e-19	79.021	72.517	59.228	-0.01242	58	81057000	3116300	33045000	P15274	58	P15274	AMP deaminase	AMD1	GVVVDDETPPLEQQDSHESLAADSRNANFSY
0.212311	0.265552	0.124011	0.124004	0.102195	0.0871533	0.195544	0.244347	0.391503	0.407831	-0.174241	-0.111696	-0.0769338	-0.0199695	-0.122764	-0.171071	-0.209768	-0.23085	-0.139911	-0.145124	S	4	(D/E)(S/T);(D/E)xxx(S/T);(S/T)xxx(D/E);(S/T)xxxxx(R/K);b-Adrenergic Receptor kinase substrate motif	___2	0.956488	3.22e-26	81.208	74.632	81.208	0.1107	61	126260000	13562000	22364000	P15274	61	P15274	AMP deaminase	AMD1	VDDETPPLEQQDSHESLAADSRNANFSYHEN
0.135294	0.110597	0.150615	0.136047	0.216568	0.227527	0.368344	0.308833	0.125558	-0.091385	-0.175123	-0.13715	-0.0204016	-0.104014	-0.105932	-0.184582	-0.153589	-0.217716	-0.252591	-0.293974	S	4	(D/E)xxx(S/T);(S/T)x(D/E);(S/T)xx(D/E);(S/T)xxxx(D/E);acidic-plus-2;acidic-plus-2 pSxD;acidic-plus-2 pSxE/D;acidic-plus-2-3 pSTxxED;acidic-plus-3 pSTxxED;Casein kinase II substrate motif;DNA dependent Protein kinase substrate motif;Sxx(E/D);SxxE	___1	0.999999	6.32e-275	214.41	205.08	214.41	-0.29545	19	303240000	23670000	17858000	P15274	19	P15274	AMP deaminase	AMD1	QATQRLNDLSLEPAPSHDEQDGSGLVIDIDQ
0.117197	0.0378677	-0.0878116	0.0193854	0.119395	0.129727	0.184763	0.134762	0.119986	0.0298577	-0.0534601	-0.0453846	0.00246983	0.0311735	-0.062109	-0.150782	-0.23673	-0.335656	-0.459698	-0.588439	S	2	(R/K)xx(S/T);(R/K)xxxx(S/T);14-3-3 domain binding motif;Akt kinase substrate motif;Calmodulin-dependent protein kinase II substrate motif;Casein kinase II substrate motif;MAPKAPK1 kinase substrate motif;New PKA kinase substrate motif_RxxS;PKA kinase substrate motif;PKC kinase substrate motif;RxxS	___1	0.96647	6.2e-62	148.89	127.01	118.13	-0.20272	138	2275700000	109760000	211910000	P15274	138	P15274	AMP deaminase	AMD1	ADHASQNSGGKPRTLSASAQHILPETLKSFA
0.230423	0.277626	0.132692	0.120611	0.0861018	0.0744537	0.15706	0.218563	0.382622	0.433186	-0.183245	-0.117699	-0.0628543	0.000112375	-0.0921229	-0.160512	-0.181613	-0.213254	-0.14509	-0.179286	T	4	(D/E)(S/T);(D/E)x(S/T);(D/E)xx(S/T);(D/E/N)xT;(S/T)xxx(D/E);b-Adrenergic Receptor kinase substrate motif;Casein kinase I substrate motif;CDK kinase substrate motif_minimal;CDK kinase substrate motif_minimal_pT;DxT;GSK-3, ERK1, ERK2, CDK5 substrate motif;WW domain binding motif	___2	0.939123	3.22e-26	81.208	74.632	68.154	-0.58188	50	92428000	3116300	24254000	P15274	50	P15274	AMP deaminase	AMD1	RKIGDEQAGVVVDDETPPLEQQDSHESLAAD
-0.429307	-0.44895	-0.488236	-0.296591	0.145627	0.559365	0.69405	0.599368	0.554371	0.556715	-0.35648	-0.279356	-0.125107	0.0270745	0.100065	0.0646425	0	-0.134067	-0.308336	-0.415573	T	3	(K/R)(S/T)(I/L/V);(R/K)(S/T);(R/K)xx(S/T);G protein-coupled receptor kinase 1 substrate motif;PKA kinase substrate motif;PKC kinase substrate motif	___1	0.565636	1.86e-43	133.78	111.91	133.78	-0.024965	136	130800000	0	36303000	P15274	136	P15274	AMP deaminase	AMD1	DSADHASQNSGGKPRTLSASAQHILPETLKS
-0.154319	-0.140812	-0.194513	-0.114139	-0.0429427	0.302608	0.150193	0.10184	-0.0213921	0.0932359	-0.113376	-0.178184	-0.0873283	0.0681197	0.236571	0.295579	0.242311	0.0859765	-0.241368	-0.379314	S	2	(D/E)xxx(S/T);(R/K)xx(S/T);(R/K)xxxx(S/T);(S/T)(D/E);14-3-3 domain binding motif;Akt kinase substrate motif;Calmodulin-dependent protein kinase II substrate motif;Casein kinase II substrate motif;G protein-coupled receptor kinase 1 substrate motif;GSK3 kinase substrate motif;MAPKAPK1 kinase substrate motif;New PKA kinase substrate motif_RxxS;PKA kinase substrate motif;PKC kinase substrate motif;R…	___1	0.999972	0	253.71	225	253.71	0.10089	641	217150000	2996800	10714000	P27351	641	P27351	AP-2 complex subunit beta	APL1	GNSFPPTGANRDRQNSESQSSTKSRKTAMMD
0.294284	0.176774	0.27601	0.150671	0.203352	0.0332664	-0.0055793	-0.0182091	0.127053	0.240479	0.0886355	0.139158	0.178484	0.061502	-0.0956753	-0.132912	-0.211395	-0.251273	-0.625495	-0.853136	S	2	(R/K)x(S/T);(R/K)xxx(S/T);(R/K)xxxxx(S/T);(S/T)x(D/E);(S/T)xxxx(D/E);acidic-plus-2;acidic-plus-2 basic-2;acidic-plus-2 pSxE;acidic-plus-2 pSxE/D;Casein kinase II substrate motif;CDK kinase substrate motif_minimal;CDK kinase substrate motif_minimal_pS;ERK1,2 kinase substrate motif;GSK-3, ERK1, ERK2, CDK5 substrate motif;KxS;New PKA kinase substrate motif_KxS;PKA kinase substrate motif;PKC kinase s…	___1	1	7.96e-87	177.39	166.29	122.39	0.32701	918	4450500000	479740000	290570000	Q08951	918	Q08951	AP-3 complex subunit delta	APL5	KKSKSKNKLKTKAKNSPEPNEFLRDQSTDI_
0.0456648	0.101738	0.213883	0.26125	0.187765	0.0603973	0	0.0131367	0.0328374	0.0459698	0.131336	0.0568813	-0.092028	-0.281597	-0.437372	-0.459135	-0.380682	-0.406913	-0.638045	-0.856063	S	3	(D/E)x(S/T);(D/E)xxxxx(S/T);(D/E/N)xS;(R/K)xx(S/T);(S/T)x(D/E);14-3-3 domain binding motif;acidic-plus-2;acidic-plus-2 pSxD;acidic-plus-2 pSxE/D;Calmodulin-dependent protein kinase II substrate motif;Calmodulin-dependent protein kinase IV substrate motif;DxS;New PKA kinase substrate motif_RxxS;PKA kinase substrate motif;PKC kinase substrate motif;RxxS	___1	0.527274	6.9e-13	78.653	65.885	48.685	-0.085379	929	19271000	0	13230000	Q08951	929	Q08951	AP-3 complex subunit delta	APL5	KAKNSPEPNEFLRDQSTDI____________
0.0456648	0.101738	0.213883	0.26125	0.187765	0.0603973	0	0.0131367	0.0328374	0.0459698	0.131336	0.0568813	-0.092028	-0.281597	-0.437372	-0.459135	-0.380682	-0.406913	-0.638045	-0.856063	T	2	(D/E)xx(S/T);(R/K)xxx(S/T);(S/T)(D/E);Casein kinase I substrate motif;MDC1 BRCT domain binding motif;Plk1 PBD domain binding motif	___1	0.499989	6.9e-13	78.653	65.885	78.653	0.046896	930	13230000	0	13230000	Q08951	930	Q08951	AP-3 complex subunit delta	APL5	AKNSPEPNEFLRDQSTDI_____________
0.36006	0.369995	0.389865	0.403529	0.401054	0.319258	0.174281	0.0580356	0.0337033	0.0674936	0.0338774	0.0104587	-0.0363788	-0.112235	-0.19369	-0.296143	-0.413992	-0.518435	-0.594078	-0.617499	S	3	(D/E)(S/T);(S/T)xx(R/K);b-Adrenergic Receptor kinase substrate motif	___1	0.99168	1.72e-52	60.034	45.062	60.034	-0.10084	4	37228000	0	1556800	P46682	4	P46682	AP-3 complex subunit beta	APL6	____________MVDSIHRIASALDTAKVIT
0.303452	0.178155	0.277816	0.204349	0.399935	0.31552	0.396627	0.299322	-0.134839	-0.375226	-0.123049	-0.12344	-0.0414073	-0.0231448	-0.00644283	-0.134406	-0.259647	-0.504796	-0.772396	-1.00695	S	4	(R/K)xx(S/T);(R/K)xxx(S/T);(S/T)xxxxx(D/E) ;14-3-3 domain binding motif;Calmodulin-dependent protein kinase II substrate motif;MDC1 BRCT domain binding motif;New PKA kinase substrate motif_RxxS;PKA kinase substrate motif;PKC kinase substrate motif;Plk1 PBD domain binding motif;RxxS	___1	0.748298	5.46e-50	107.76	94.025	100.41	-0.16955	181	13875000	4840800	9033900	Q99186	181	Q99186	AP-2 complex subunit mu	APM4	AGELHFPKFLTKRSSSFLGQGDSTSDFYDNN
0.452225	0.413229	0.111745	0.161096	0.00331133	0.0549087	0.0573	-0.021849	0.104752	0.011393	-0.453729	-0.308686	-0.260662	-0.0863478	-0.0318884	0.0562126	-0.0517893	-0.166677	0.24602	0.509827	S	2	(D/E)xxxxx(S/T);(K/R)(S/T)(I/L/V);(R/K)(S/T);(R/K)xx(S/T);(R/K)xxx(S/T);Calmodulin-dependent protein kinase II substrate motif;Casein kinase I substrate motif;Casein kinase II substrate motif;Chk1 kinase substrate motif;New PKA kinase substrate motif_KxxS;Phosphorylase kinase substrate motif;PKA kinase substrate motif;PKC kinase substrate motif	___1	0.999815	5.49e-28	139.39	122.84	133.99	-0.017273	478	95624000	7157100	6611600	P53974	478	P53974	Actin-regulating kinase 1	ARK1	DESYSGDVDELKKTRSLGSYSTRGNIKKNQS
0.116906	0.223841	0.294097	0.220739	0.0786481	0.0114369	0.0384013	0.0846609	0.128364	0.150216	-0.177401	-0.222733	-0.282611	-0.311704	-0.259536	-0.15689	-0.1407	-0.261441	-0.433223	-0.519114	T	2	(S/T)(R/K);(S/T)xxxx(R/K);(S/T)xxxxx(R/K);MDC1 BRCT domain binding motif;Plk1 PBD domain binding motif	___1	0.898033	0.00627153	62.715	46.561	57.463	-0.21046	484	21203000	14779000	0	P53974	484	P53974	Actin-regulating kinase 1	ARK1	DVDELKKTRSLGSYSTRGNIKKNQSVKESLT
0.48903	0.413005	0.391989	0.502007	0.617054	0.606095	0.532579	0.522511	0.558098	0.575892	-0.354095	-0.323048	-0.302048	-0.322142	-0.372182	-0.411075	-0.472011	-0.566137	-0.651015	-0.693454	S	3	(D/E)(S/T);(S/T)xxx(R/K);(S/T)xxxx(D/E);b-Adrenergic Receptor kinase substrate motif;Casein kinase I substrate motif;Casein kinase II substrate motif	___2	1	1.69e-11	73.464	60.632	63.918	0.066046	3	121620000	11615000	0	P38731	3	P38731	Siderophore iron transporter ARN1	ARN1	_____________MESVHSRDPVKEEKKHVF
0.48903	0.413005	0.391989	0.502007	0.617054	0.606095	0.532579	0.522511	0.558098	0.575892	-0.354095	-0.323048	-0.302048	-0.322142	-0.372182	-0.411075	-0.472011	-0.566137	-0.651015	-0.693454	S	3	(D/E)xxx(S/T);(S/T)(R/K);(S/T)x(D/E);(S/T)xxxx(R/K);(S/T)xxxxx(D/E) ;acidic-plus-2;acidic-plus-2 pSxD;acidic-plus-2 pSxE/D	___2	1	1.69e-11	73.464	60.632	63.918	0.066046	6	121620000	11615000	0	P38731	6	P38731	Siderophore iron transporter ARN1	ARN1	__________MESVHSRDPVKEEKKHVFMGM
-0.098074	-0.367087	-0.905112	-1.18856	-0.948404	-0.258425	0.357787	0.680278	0.782817	0.72411	-0.43746	-0.297256	-0.0168485	0.212611	0.250919	0.103558	-0.038319	0.178258	0.747804	1.20906	T	3	(D/E)xxx(S/T);(R/K)xxxxx(S/T);(S/T)P(R/K);(S/T)x(R/K);CDK kinase substrate motif_minimal;CDK kinase substrate motif_minimal_pT;Growth associated histone HI kinase substrate motif;GSK-3, ERK1, ERK2, CDK5 substrate motif;HxxxxT;PKA kinase substrate motif;PKC kinase substrate motif;WW domain binding motif	___1	1	0.00420313	43.544	38.445	43.544	-0.4277	343	1495700	0	1495700	P28777	343	P28777	Chorismate synthase	ARO2	EEGILAAKGRHDPAVTPRAIPIVEAMTALVL
-0.292857	-0.266387	-0.213447	-0.0705582	0.135809	0.266438	0.257849	0.150464	0.0835022	0.0702324	0.0267053	0.0178035	0	-0.046476	-0.112723	-0.210173	-0.319057	-0.305625	-0.158447	-0.0179833	S	2	(S/T)(D/E);Casein kinase II substrate motif;G protein-coupled receptor kinase 1 substrate motif	___2	1	1.68e-94	112.84	100.79	45.997	1.4394	2	753690000	18702000	28945000	P32449	2	P32449	Phospho-2-dehydro-3-deoxyheptonate aldolase, tyrosine-inhibited	ARO4	______________MSESPMFAANGMPKVNQ
-0.292857	-0.266387	-0.213447	-0.0705582	0.135809	0.266438	0.257849	0.150464	0.0835022	0.0702324	0.0267053	0.0178035	0	-0.046476	-0.112723	-0.210173	-0.319057	-0.305625	-0.158447	-0.0179833	S	2	(D/E)(S/T);b-Adrenergic Receptor kinase substrate motif;CDK kinase substrate motif_minimal;CDK kinase substrate motif_minimal_pS;ERK1,2 kinase substrate motif;G protein-coupled receptor kinase 1 substrate motif;GSK-3, ERK1, ERK2, CDK5 substrate motif;WW domain binding motif	___2	1	1.68e-94	112.84	100.79	45.997	1.4394	4	763800000	18702000	28945000	P32449	4	P32449	Phospho-2-dehydro-3-deoxyheptonate aldolase, tyrosine-inhibited	ARO4	____________MSESPMFAANGMPKVNQGA
0.0399056	-0.02974	-0.018965	-0.0126746	0.0740293	0.008327	-0.0644054	-0.091363	-0.0579737	-0.0168901	-0.142693	-0.0942632	-0.144171	-0.13844	-0.12775	-0.0478522	-0.0008653	0.00494257	0.0981689	0.164585	S	2	(S/T)(D/E);Casein kinase II substrate motif;G protein-coupled receptor kinase 1 substrate motif	___1	1	1.68e-94	112.84	100.79	45.997	1.4394	2	753690000	18702000	28945000	P32449	2	P32449	Phospho-2-dehydro-3-deoxyheptonate aldolase, tyrosine-inhibited	ARO4	______________MSESPMFAANGMPKVNQ
0.0399056	-0.02974	-0.018965	-0.0126746	0.0740293	0.008327	-0.0644054	-0.091363	-0.0579737	-0.0168901	-0.142693	-0.0942632	-0.144171	-0.13844	-0.12775	-0.0478522	-0.0008653	0.00494257	0.0981689	0.164585	S	2	(D/E)(S/T);b-Adrenergic Receptor kinase substrate motif;CDK kinase substrate motif_minimal;CDK kinase substrate motif_minimal_pS;ERK1,2 kinase substrate motif;G protein-coupled receptor kinase 1 substrate motif;GSK-3, ERK1, ERK2, CDK5 substrate motif;WW domain binding motif	___1	1	1.68e-94	112.84	100.79	45.997	1.4394	4	763800000	18702000	28945000	P32449	4	P32449	Phospho-2-dehydro-3-deoxyheptonate aldolase, tyrosine-inhibited	ARO4	____________MSESPMFAANGMPKVNQGA
0.219274	0.083388	-0.0784344	-0.130307	-0.0464464	0.0631984	0.125813	0.115614	0.0602715	0.0326004	-0.109639	-0.123609	-0.0802916	0.034282	0.126831	0.126098	0.0527271	0	-0.021389	-0.0320835	S	3	(D/E)xx(S/T);(S/T)xxxx(D/E);Casein kinase I substrate motif;CDK kinase substrate motif_minimal;CDK kinase substrate motif_minimal_pS;ERK1,2 kinase substrate motif;G protein-coupled receptor kinase 1 substrate motif;GSK3 kinase substrate motif;GSK-3, ERK1, ERK2, CDK5 substrate motif;WW domain binding motif	___1	0.763013	9.91e-27	93.966	79.038	62.237	-0.21751	96	35928000	4345300	0	Q04052	96	Q04052	Transcriptional activator ARO80	ARO80	PSLGKSKQEIQNDSTSPILSDVPLSRKGISS
-0.0876833	-0.154115	-0.166944	-0.0597405	0.0519656	0.0481402	0.0272094	0.104705	0.221986	0.280626	-0.174266	-0.09264	0.00796745	0.0459314	0.00671313	-0.0470437	-0.0554214	-0.0038815	0.0704235	0.107576	T	3	(D/E)x(S/T);(D/E)xxxxx(S/T);(D/E/N)xT;(S/T)xxxxx(D/E) ;DxT;MDC1 BRCT domain binding motif;Plk1 PBD domain binding motif	___1	0.787339	9.91e-27	93.966	79.038	73.405	0.56424	95	28001000	3496900	0	Q04052	95	Q04052	Transcriptional activator ARO80	ARO80	LPSLGKSKQEIQNDSTSPILSDVPLSRKGIS
0.299031	0.293791	0.300314	0.215438	0.149662	0.121643	0.111485	0.0895979	0.104286	0.179471	-0.0869805	-0.0614104	-0.12847	-0.140408	-0.277412	-0.233608	-0.328167	-0.376527	-0.467586	-0.564674	S	3	(S/T)xxxx(D/E)	___1	0.987196	6.04e-44	134.21	116.07	134.21	-0.23826	5	101100000	14509000	8232000	P38840	5	P38840	Aromatic amino acid aminotransferase 2	ARO9	___________MTAGSAPPVDYTSLKKNFQP
0.0298734	0.0720658	0.156451	0.208786	0.18688	0.10268	0.0304294	0.0425821	0.12719	0.205722	0.0349402	-0.0207775	-0.132213	-0.262321	-0.355384	-0.381973	-0.379132	-0.367666	-0.377003	-0.392074	T	3	Casein kinase I substrate motif;Casein kinase II substrate motif;G protein-coupled receptor kinase 1 substrate motif	___1	0.563236	6.2e-12	82.248	68.586	82.248	0.23971	2	6537700	0	3883600	P38840	2	P38840	Aromatic amino acid aminotransferase 2	ARO9	______________MTAGSAPPVDYTSLKKN
0.197572	0.153741	0.125484	0.15663	0.200123	0.196562	0.165877	0.155125	0.161245	0.164305	-0.118423	-0.133437	-0.137224	-0.114772	-0.094246	-0.101885	-0.13901	-0.177456	-0.203967	-0.217223	S	2	(R/K)xx(S/T);(R/K)xxx(S/T);(S/T)xxxxx(R/K);14-3-3 domain binding motif;Calmodulin-dependent protein kinase II substrate motif;New PKA kinase substrate motif_RxxS;PKA kinase substrate motif;PKC kinase substrate motif;RxxS	___1	0.982423	7.71e-51	159.11	124.16	105.98	0.42535	158	69368000	5959900	0	P53244	158	P53244	Arrestin-related trafficking adapter 5	ART5	MDTSGNAIFLSKRSLSSPVFNKIIRRKTHSS
-0.0616632	-0.113347	-0.193932	-0.126638	-0.0489288	0.0123013	-0.0742318	-0.114531	0.072901	0.23512	-0.0230601	0.0226776	0.0783606	0.0811442	0.202446	0.125184	0.292293	0.19395	0.063256	-0.151748	S	3	(D/E)(S/T);(D/E)x(S/T);(D/E)xx(S/T);(D/E)xxxxx(S/T);(D/E/N)xS;(R/K)xxxx(S/T);b-Adrenergic Receptor kinase substrate motif;Casein kinase I substrate motif;Casein kinase II substrate motif;DxS	___1	0.999568	4.5e-207	209.16	188.27	135.72	0.27348	166	436360000	3310200	19581000	P38011	166	P38011	Guanine nucleotide-binding protein subunit beta-like protein	ASC1	VSQVRVVPNEKADDDSVTIISAGNDKMVKAW
0.17344	0.136706	0.0632387	0.0215552	0.0483897	0.00117738	-0.188599	-0.294045	-0.172594	0.0015795	0.0507803	0.0147432	-0.0573309	-0.0940042	-0.0592396	-0.029598	-0.0765171	-0.319519	-0.682043	-0.923067	T	3	(D/E)xx(S/T);(D/E)xxx(S/T);(D/E)xxxx(S/T);Casein kinase I substrate motif;Casein kinase II substrate motif;G protein-coupled receptor kinase 1 substrate motif	___1	0.979336	2.21e-78	134.31	118.37	99.135	0.03277	168	198040000	0	0	P38011	168	P38011	Guanine nucleotide-binding protein subunit beta-like protein	ASC1	QVRVVPNEKADDDSVTIISAGNDKMVKAWNL
0.534245	0.468166	0.345264	0.231617	0.19232	0.218115	0.193011	0.0519145	-0.119479	-0.205175	-0.0284055	0.070416	0.103659	-0.0274975	-0.27527	-0.475259	-0.568238	-0.601991	-0.58501	-0.576519	T	4	(D/E)x(S/T);(D/E)xxx(S/T);(D/E/N)xT;(S/T)P(R/K);(S/T)Pxxxx(R/K);(S/T)x(R/K);(S/T)xx(D/E);(S/T)xxxxx(R/K);acidic-plus-3 pSTxxED;Casein kinase II substrate motif;CDK kinase substrate motif_minimal;CDK kinase substrate motif_minimal_pT;ExT;G protein-coupled receptor kinase 1 substrate motif;Growth associated histone HI kinase substrate motif;GSK-3, ERK1, ERK2, CDK5 substrate motif;MDC1 BRCT domain b…	___1	0.830591	2.44e-50	117.35	100.59	46.578	-0.21092	270	78864000	5941500	0	P32447	270	P32447	Histone chaperone ASF1	ASF1	KKRRKIEGGSTDIESTPKDAARSTN______
0.874709	0.696438	0.368147	0.0681065	-0.109992	-0.194398	-0.0955473	0.092868	0.278188	0.370848	-0.359518	-0.028685	0.245174	0.131227	-0.110668	-0.0927065	-0.0586845	-0.268459	-0.57084	-0.72203	T	2	(R/K)xx(S/T);(R/K)xxxx(S/T);(S/T)Pxx(R/K);(S/T)xxx(R/K);CDK kinase substrate motif_minimal;CDK kinase substrate motif_minimal_pT;GSK-3, ERK1, ERK2, CDK5 substrate motif;PKA kinase substrate motif;PKC kinase substrate motif;WW domain binding motif	___1	0.971367	0.00213839	61.999	27.192	40.002	1.2473	450	33942000	1099600	0	P34233	450	P34233	Transcriptional regulatory protein ASH1	ASH1	KMRSRSSSPVRPKAYTPSPRSPNYHRFALDS
-0.394887	-0.401015	-0.41327	-0.362824	-0.24355	-0.19181	-0.276431	-0.417554	-0.478816	-0.469516	0.0554476	0.0927742	0.167427	0.296332	0.442163	0.503997	0.464909	0.386434	0.369496	0.391795	T	2	(R/K)xxxx(S/T);(S/T)(D/E)	___1	0.51155	0.000145209	59.306	52.922	59.306	0.93866	48	1796500	0	1796500	P34233	48	P34233	Transcriptional regulatory protein ASH1	ASH1	SFSNLSSNISRNNITTDNNINSASPRKYSFH
-0.850702	-0.874214	-0.638341	-0.0845433	0.521143	0.966756	0.753789	0.41811	-0.289323	-0.600988	-0.150099	-0.210193	-0.110127	0.0418154	0.269923	0.604927	0.637775	0.556866	0.005123	-0.229272	S	2	(R/K)xx(S/T);14-3-3 domain binding motif;Calmodulin-dependent protein kinase II substrate motif;Casein kinase I substrate motif;G protein-coupled receptor kinase 1 substrate motif;GSK3 kinase substrate motif;New PKA kinase substrate motif_RxxS;PKA kinase substrate motif;PKC kinase substrate motif;RxxS	___2	0.98805	0	270.51	236.73	270.51	0.60414	985	349080000	24182000	55867000	P48361	985	P48361	Activator of SKN7 protein 10	ASK10	RTSSSSVNVTAMRSTSAGNSITANAPVVPKV
-0.633901	-0.524502	-0.305703	0.100915	0.585953	0.854546	0.828275	0.395065	-0.150219	-0.478898	-0.0224953	-0.101611	-0.259843	-0.229987	0.0670735	0.475009	0.726615	0.518258	0.006266	-0.401547	S	2	Casein kinase II substrate motif;MAPKAPK2 kinase substrate motif	___2	0.678417	9.69e-97	166.3	136.24	166.3	0.76089	989	41693000	0	31041000	P48361	989	P48361	Activator of SKN7 protein 10	ASK10	SSVNVTAMRSTSAGNSITANAPVVPKVMVNN
-0.116342	-0.146829	-0.117863	-0.123354	-0.0503705	-0.000134633	0.0727032	0.156352	0.362264	0.447949	-0.232518	-0.0936	0.080338	0.0197045	-0.0573254	0.0079166	-0.0190798	0.0609474	0.0853581	0.176566	S	4	Casein kinase I substrate motif;Casein kinase II substrate motif;DNA dependent Protein kinase substrate motif	___2	0.603059	2.8e-73	112.9	103.36	102.46	0.090613	1020	234580000	46222000	34110000	P48361	1020	P48361	Activator of SKN7 protein 10	ASK10	QNVKTVAADQSATAPSSPTMNSSVTTINRES
-0.0964784	-0.115292	-0.0595389	-0.0969763	-0.051246	-0.0275647	0.075114	0.182508	0.373523	0.483135	-0.326642	-0.166958	0.0482536	0.0237123	-0.0664233	-0.0166587	-0.0287379	0.0133616	-0.00590294	0.0134158	S	4	Casein kinase II substrate motif;CDK kinase substrate motif_minimal;CDK kinase substrate motif_minimal_pS;ERK1,2 kinase substrate motif;GSK-3, ERK1, ERK2, CDK5 substrate motif;MDC1 BRCT domain binding motif;Plk1 PBD domain binding motif;WW domain binding motif	___2	0.726138	2.8e-73	112.9	103.36	86.944	0.19712	1021	430180000	68077000	52303000	P48361	1021	P48361	Activator of SKN7 protein 10	ASK10	NVKTVAADQSATAPSSPTMNSSVTTINRESP
-0.0656274	-0.116749	-0.145995	-0.102243	-0.0599004	-0.0919641	-0.119254	-0.067365	0.0200143	0.063704	0.00298958	-0.0161419	-0.00607047	0.0523352	0.103047	0.097731	0.00891583	-0.107371	-0.203209	-0.251128	S	2	(D/E/N)xS;(R/K)xxx(S/T);(R/K)xxxx(S/T);NxS	___1	0.999871	0	286.65	271.63	269.86	-0.15094	1070	1132700000	194890000	0	P48361	1070	P48361	Activator of SKN7 protein 10	ASK10	EKTHAHPAFYKRGNNSAQNLTTSSSTASRVH
-0.0012605	0.099421	0.0982778	-0.105371	-0.362072	-0.469316	-0.49211	-0.579908	-0.681777	-0.732712	0.495368	0.488364	0.505748	0.554522	0.519173	0.368313	0.0839387	-0.21844	-0.432027	-0.538821	S	2	(D/E)xxxxx(S/T);(R/K)xx(S/T);(R/K)xxx(S/T);AMP-activated protein kinase substrate motif;Calmodulin-dependent protein kinase II substrate motif;Casein kinase II substrate motif;Chk1 kinase substrate motif;MDC1 BRCT domain binding motif;New PKA kinase substrate motif_KxxS;PKA kinase substrate motif;PKC kinase substrate motif;Plk1 PBD domain binding motif	___1	0.89517	4.84e-154	189.57	169.49	187.16	0.84099	627	77390000	0	0	P48361	627	P48361	Activator of SKN7 protein 10	ASK10	GKPTLNENADVRKSSSSTYLSGSSQASLPKY
-0.342326	-0.179095	-0.125319	-0.0605691	-0.226599	-0.255291	-0.461583	-0.459521	-0.256389	-0.103867	-0.0683473	-0.000947167	0.097248	0.120318	0.13421	0.0927217	0.18778	0.110122	0.3441	0.44062	S	2	(R/K)xx(S/T);(R/K)xxx(S/T);AMP-activated protein kinase substrate motif;Calmodulin-dependent protein kinase II substrate motif;Chk1 kinase substrate motif;New PKA kinase substrate motif_KxxS;PKA kinase substrate motif;PKC kinase substrate motif	___1	0.978506	1.47e-43	132.44	95.669	132.44	0.0041984	1045	228180000	6705200	15337000	P48361	1045	P48361	Activator of SKN7 protein 10	ASK10	TINRESPYQTLKKTNSTGNVPCLTAEKTHAH
-0.973431	-0.761122	-0.336504	0.254142	0.798507	0.949879	0.754539	0.030747	-0.874786	-1.41842	-0.669125	-0.593019	-0.440807	-0.102798	0.3449	0.618294	0.607692	0.0783875	-0.685623	-1.18498	S	2	(R/K)xx(S/T);14-3-3 domain binding motif;Calmodulin-dependent protein kinase II substrate motif;Casein kinase I substrate motif;G protein-coupled receptor kinase 1 substrate motif;GSK3 kinase substrate motif;New PKA kinase substrate motif_RxxS;PKA kinase substrate motif;PKC kinase substrate motif;RxxS	___1	0.98805	0	270.51	236.73	270.51	0.60414	985	349080000	24182000	55867000	P48361	985	P48361	Activator of SKN7 protein 10	ASK10	RTSSSSVNVTAMRSTSAGNSITANAPVVPKV
-0.392442	-0.269407	-0.0233375	0.331665	0.672565	0.815162	0.773561	0.318917	-0.36457	-0.820735	-0.543305	-0.510382	-0.444536	-0.215976	0.142375	0.434008	0.529135	0.140425	-0.535613	-1.0173	S	2	Casein kinase II substrate motif;MAPKAPK2 kinase substrate motif	___1	0.678417	9.69e-97	166.3	136.24	166.3	0.76089	989	41693000	0	31041000	P48361	989	P48361	Activator of SKN7 protein 10	ASK10	SSVNVTAMRSTSAGNSITANAPVVPKVMVNN
0.980141	0.988728	1.0059	0.937748	0.775684	0.574876	0.429235	0.205027	-0.152915	-0.398753	-0.162064	-0.177919	-0.20963	-0.248484	-0.278626	-0.280036	-0.261427	-0.17153	-0.0303665	0.0658488	S	2	(R/K)x(S/T);Casein kinase I substrate motif;Casein kinase II substrate motif;New PKA kinase substrate motif_RxS;PKA kinase substrate motif;PKA kinase substrate motif_RxS;PKC kinase substrate motif;RxS	___1	0.750931	0.00289427	45.915	28.975	45.915	-0.52323	972	5722500	0	5722500	P48361	972	P48361	Activator of SKN7 protein 10	ASK10	RQQQQPLQMQPLSRTSSSSVNVTAMRSTSAG
0.365458	0.417837	0.404184	0.27212	0.0330272	-0.194682	-0.261979	-0.180245	-0.0264019	0.0505195	-0.258573	-0.238807	-0.226382	-0.241061	-0.185836	-0.033601	0.0930138	0.0969995	0.0179038	-0.0216441	S	2	(R/K)xx(S/T);14-3-3 domain binding motif;Calmodulin-dependent protein kinase II substrate motif;Calmodulin-dependent protein kinase IV substrate motif;Casein kinase II substrate motif;Chk1 kinase substrate motif;MAPKAPK2 kinase substrate motif;MDC1 BRCT domain binding motif;New PKA kinase substrate motif_RxxS;PKA kinase substrate motif;PKC kinase substrate motif;Plk1 PBD domain binding motif;RxxS	___1	0.911309	7.89e-07	74.46	36.439	45.257	-0.13515	973	6911800	6911800	0	P48361	973	P48361	Activator of SKN7 protein 10	ASK10	QQQQPLQMQPLSRTSSSSVNVTAMRSTSAGN
0.330352	0.281487	0.312733	0.155215	0.0965626	0.0921146	0.117173	0.0804871	-0.0303349	-0.0550295	-0.136849	0.0210653	0.066351	0.0481989	-0.168945	-0.175272	-0.293936	-0.205057	-0.138383	-0.0535267	T	3	(R/K)xx(S/T);(R/K)xxxx(S/T);(S/T)xxx(D/E);(S/T)xxxx(D/E);CDK kinase substrate motif_minimal;CDK kinase substrate motif_minimal_pT;GSK-3, ERK1, ERK2, CDK5 substrate motif;MAPKAPK2 kinase substrate motif;PKA kinase substrate motif;PKC kinase substrate motif;WW domain binding motif	___1	0.998471	3.91e-85	153.82	133.93	150.94	-0.12243	808	228900000	4758100	8615100	P48361	808	P48361	Activator of SKN7 protein 10	ASK10	SLADFDGNGFRSKVNTPAIDDYGNLITVERR
-0.86298	-0.8824	-0.748771	-0.186788	0.345933	0.893791	0.636201	0.373487	-0.418199	-0.727368	-0.163814	-0.219337	-0.000416333	0.16067	0.306759	0.522909	0.444951	0.446061	-0.0436673	-0.136249	T	2	G protein-coupled receptor kinase 1 substrate motif	___2	0.996748	5.55e-09	76.151	51.359	76.151	-0.05618	991	32985000	24182000	8802700	P48361	991	P48361	Activator of SKN7 protein 10	ASK10	VNVTAMRSTSAGNSITANAPVVPKVMVNNQN
-0.0344489	0.0136084	0.127229	0.125872	0.0879	0.0556671	0.138251	0.156312	0.330892	0.372447	-0.315024	-0.19551	0.0065957	-0.0495736	-0.0700101	-0.0458531	-0.0444654	-0.0385458	-0.0268	-0.0065029	T	4	(D/E)xxx(S/T);Casein kinase I substrate motif;Casein kinase II substrate motif;G protein-coupled receptor kinase 1 substrate motif	___2	0.776109	3.44e-36	93.776	88.29	86.944	0.19712	1017	223880000	19392000	31597000	P48361	1017	P48361	Activator of SKN7 protein 10	ASK10	VNNQNVKTVAADQSATAPSSPTMNSSVTTIN
-0.128014	-0.171782	-0.202311	-0.252469	-0.16767	-0.0583848	0.0386356	0.163135	0.362481	0.507068	-0.336241	-0.166016	0.0757094	0.0575906	-0.0695531	-0.0346299	-0.0340764	0.0348645	0.0250721	0.0366897	T	4	Casein kinase I substrate motif;Casein kinase II substrate motif;DNA dependent Protein kinase substrate motif;G protein-coupled receptor kinase 1 substrate motif	___2	0.671922	4.92e-48	102.46	97.508	102.39	0.19066	1023	258830000	68077000	52303000	P48361	1023	P48361	Activator of SKN7 protein 10	ASK10	KTVAADQSATAPSSPTMNSSVTTINRESPYQ
-0.0519583	-0.0168136	0.16129	0.151053	0.0499825	-0.308746	-0.243373	-0.320742	-0.161942	-0.33076	-0.131289	-0.0420267	-0.0170717	0.104509	-0.0378978	-0.00758713	-0.000447767	0.103267	0.0437451	0.0707607	S	2	(D/E)xxx(S/T);(R/K)x(S/T);(R/K)xx(S/T);14-3-3 domain binding motif;AMP-activated protein kinase substrate motif;Aurora-A kinase substrate motif;Calmodulin-dependent protein kinase I substrate motif;Calmodulin-dependent protein kinase II alpha substrate motif;Calmodulin-dependent protein kinase II substrate motif;Calmodulin-dependent protein kinase IV substrate motif;Casein kinase I substrate moti…	___1	0.999682	9.58e-133	187.33	170.12	140.8	-0.57656	515	287160000	6800400	11540000	P53104	515	P53104	Serine/threonine-protein kinase ATG1	ATG1	GSDGSRRPSLVDRRLSISSLNPSNALSRALG
0.263737	0.120008	0.123543	0.0191215	0.0624237	0.0032657	-0.00336933	0.0125141	0.100847	0.132499	0.01058	0.0336205	0.0380239	0.105909	0.0443861	-0.0634607	-0.287447	-0.279229	-0.266312	-0.229276	S	2	(D/E)(S/T);(S/T)x(D/E);(S/T)xx(D/E);(S/T)xxxxx(D/E) ;acidic-plus-2;acidic-plus-2 pSxE;acidic-plus-2 pSxE/D;acidic-plus-2-3 pSTxxED;acidic-plus-3 pSTxxED;ATM kinase substrate motif;b-Adrenergic Receptor kinase substrate motif;Casein kinase II substrate motif;DNA dependent Protein kinase substrate motif;Pyruvate dehydrogenase kinase substrate motif;Sxx(E/D);SxxD	___1	0.999878	7.29e-42	114.82	98.563	114.82	0.00092112	461	172780000	0	9357500	Q06628	461	Q06628	Autophagy-related protein 13	ATG13	EKVSKAVKSPLQPQESQEDLMDFVKLLEEKP
0.125668	0.029558	-0.162662	-0.281612	-0.231183	-0.0958626	-0.0450292	0.0234081	0.193937	0.330247	0.011375	0.048915	0.123995	0.112848	-0.022066	-0.237096	-0.408475	-0.340425	-0.0765955	0.153209	S	3	(R/K)x(S/T);ATM kinase substrate motif;DNA dependent Protein kinase substrate motif;New PKA kinase substrate motif_RxS;PKA kinase substrate motif;PKA kinase substrate motif_RxS;PKC kinase substrate motif;RxS	___1	0.999998	7.21e-13	83.404	70.609	71.601	-0.63332	554	7392700	0	2667800	Q06628	554	Q06628	Autophagy-related protein 13	ATG13	SISPSMHYGSLNSRMSQGANASHLIARGGGN
-0.230155	-0.195414	-0.0823498	0.074294	0.163365	0.141283	0.125988	0.228633	0.375689	0.449217	-0.088965	0.004034	0.0579013	-0.020362	-0.123507	-0.119402	-0.0266775	0.0474182	0.0843961	0.102885	S	3	(D/E)(S/T);(R/K)xxxxx(S/T);b-Adrenergic Receptor kinase substrate motif;CDK kinase substrate motif_minimal;CDK kinase substrate motif_minimal_pS;ERK1,2 kinase substrate motif;G protein-coupled receptor kinase 1 substrate motif;GSK-3, ERK1, ERK2, CDK5 substrate motif;WW domain binding motif	___1	0.995307	7.48e-14	76.611	67.565	49.486	0.54504	236	73122000	6711600	0	P53855	236	P53855	Autophagy-related protein 2	ATG2	ENITISSIQKQAVPDSPVHPFNNDDLSQSVY
-0.11762	-0.275637	-0.59167	-0.758748	-0.618855	-0.2912	-0.0827561	0.101422	0.380544	0.567577	-0.48934	-0.382474	-0.168742	0.028483	0.102335	0.0594392	0.0231686	0.102007	0.289329	0.437232	S	3	(D/E)x(S/T);(D/E)xx(S/T);(D/E/N)xS;ATM kinase substrate motif;Casein kinase I substrate motif;Casein kinase II substrate motif;DNA dependent Protein kinase substrate motif;DxS	___1	0.741326	1.76e-05	52.909	44.43	52.909	-0.87739	247	4304000	0	4304000	P53855	247	P53855	Autophagy-related protein 2	ATG2	AVPDSPVHPFNNDDLSQSVYLSKMEATSLYM
0.341681	0.412576	0.554367	0.650815	0.631025	0.532441	0.471298	0.235648	-0.211951	-0.541726	0.400268	0.235542	-0.09391	-0.382294	-0.464884	-0.42557	-0.470144	-0.877051	-1.5624	-2.0443	S	3	(R/K)x(S/T);(R/K)xx(S/T);(R/K)xxxx(S/T);(S/T)x(R/K);(S/T)xxx(R/K);(S/T)xxxxx(R/K);14-3-3 domain binding motif;Akt kinase substrate motif;AMP-activated protein kinase 2 substrate motif;Aurora-A kinase substrate motif;Calmodulin-dependent protein kinase II substrate motif;Casein kinase I substrate motif;Casein kinase II substrate motif;DMPK1 kinase substrate motif;DMPK1,2 kinase substrate motif;MAP…	___1	0.999958	0.00192786	72.638	20.889	60.828	0.11041	237	104680000	0	0	Q02887	237	Q02887	Autophagy-related protein 21	ATG21	KSVNGSNPSVRTRRNSLRSKIRPRMVLSNDD
0.126961	0.100466	0.0493144	0	0.0148099	0.0919069	0.0936385	-0.0422825	-0.224665	-0.315856	-0.0981077	-0.0172505	0.0934285	0.153072	0.0744725	-0.0913345	-0.269894	-0.373998	-0.393763	-0.403646	S	2	(R/K)xxxx(S/T);Casein kinase I substrate motif;Casein kinase II substrate motif;MAPKAPK2 kinase substrate motif	___1	0.709131	0.00244977	46.592	32.173	46.592	0.88798	392	9886700	5210200	0	P36107	392	P36107	Inositol phosphorylceramide synthase catalytic subunit AUR1	AUR1	SLFDGSTSVSRSSATSITSLGVKRA______
-0.0890855	-0.05646	0.0570788	0.218905	0.155885	-0.180269	-0.410644	-0.262105	0.0895295	0.265347	-0.340163	-0.229705	-0.0965569	-0.0511742	-0.0444943	0.0112488	0.0658301	0.0701863	0.0396072	0.0243177	S	3	(D/E)(S/T);(D/E)xxx(S/T);(D/E)xxxx(S/T);(S/T)x(D/E);(S/T)xx(D/E);(S/T)xxxx(R/K);acidic-plus-2;acidic-plus-2 pSxE;acidic-plus-2 pSxE/D;acidic-plus-2-3 pSTxxED;acidic-plus-3 pSTxxED;b-Adrenergic Receptor kinase substrate motif;Casein kinase II substrate motif;Pyruvate dehydrogenase kinase substrate motif;Sxx(E/D);SxxD	___1	0.958977	1.05e-228	226.72	215.96	226.72	0.10595	560	76875000	3321800	0	Q12500	560	Q12500	Late secretory pathway protein AVL9	AVL9	YFNKPKNTANEDVTESTEDLKNRSKTSNAIQ
0.102096	0.0948473	-0.0214104	-0.0137193	0.05555	0.028983	-0.0268721	-0.225236	-0.178701	-0.230619	0.101526	0.152941	0.174936	0.0559497	0.0274843	-0.070198	0.0112286	-0.145766	-0.326054	-0.460911	S	3	(R/K)xx(S/T);(R/K)xxx(S/T);(S/T)x(R/K);(S/T)xxxx(D/E);14-3-3 domain binding motif;AMP-activated protein kinase substrate motif;Calmodulin-dependent protein kinase I substrate motif;Calmodulin-dependent protein kinase II alpha substrate motif;Calmodulin-dependent protein kinase II substrate motif;Calmodulin-dependent protein kinase IV substrate motif;Chk1 kinase substrate motif;Doublecortin kinase…	___1	1	6.65e-152	200.99	188.85	85.945	0.23119	77	307530000	25734000	28693000	P47082	77	P47082	Vacuolar amino acid transporter 1	AVT1	VNSLSRFATSLRRANSFRNIELNADNERSFF
0.205184	0.138341	0.00758297	-0.120245	-0.193132	-0.214006	-0.227037	-0.284236	-0.351815	-0.385605	0.190706	0.1571	0.0512713	-0.0931765	-0.169956	-0.140448	-0.0372061	0.0334835	0.0589082	0.0716205	S	2	(D/E)xx(S/T);(D/E)xxx(S/T);(S/T)xxxx(D/E);ATM kinase substrate motif;Casein kinase I substrate motif;DNA dependent Protein kinase substrate motif;G protein-coupled receptor kinase 1 substrate motif;GSK3 kinase substrate motif	___1	0.998	1.78e-68	124.26	114.86	124.26	0.34115	37	56269000	14250000	0	P47082	37	P47082	Vacuolar amino acid transporter 1	AVT1	IPLNRGSAFSPDDSVSQFQSDGFMTRRQSIL
-0.977908	-0.610086	0.0631477	0.103738	0.415919	0.143372	0.566305	0.257932	0.351483	0.136983	0.326599	0.249068	0.263215	0.0454826	-0.450283	-0.406873	-0.42102	-0.0164924	-0.109323	-0.179708	S	4	(R/K)(S/T);(R/K)x(S/T);(R/K)xx(S/T);(S/T)(D/E);14-3-3 domain binding motif;Calmodulin-dependent protein kinase II substrate motif;G protein-coupled receptor kinase 1 substrate motif;KxS;MAPKAPK2 kinase substrate motif;New PKA kinase substrate motif_KxS;New PKA kinase substrate motif_RKxS;New PKA kinase substrate motif_RxxS;PKA kinase substrate motif;PKC epsilon kinase substrate motif;PKC kinase s…	___1	0.997383	5.9e-25	114.99	96.848	67.605	0.01198	15	116990000	34927000	10094000	P47082	15	P47082	Vacuolar amino acid transporter 1	AVT1	_MPEQEPLSPNGRKRSEVHYISIPLNRGSAF
0.179767	0.248593	0.308785	0.326382	0.182176	0.262414	-0.250861	-0.239851	-0.188885	0.234303	0.0362989	-0.324017	-0.324296	-0.342711	-0.0361063	-0.10539	-0.0491433	-0.00308277	-0.0849235	-0.150573	S	3	(D/E)xx(S/T);(D/E)xxxx(S/T);(S/T)Pxx(R/K);(S/T)Pxxx(R/K);(S/T)Pxxxx(R/K);(S/T)xxx(R/K);(S/T)xxxx(R/K);(S/T)xxxxx(R/K);Casein kinase I substrate motif;CDK kinase substrate motif_minimal;CDK kinase substrate motif_minimal_pS;ERK1,2 kinase substrate motif;GSK-3, ERK1, ERK2, CDK5 substrate motif;WW domain binding motif	___1	1	2.79e-81	171.26	144.55	52.862	-0.038392	8	660510000	32458000	109500000	P47082	8	P47082	Vacuolar amino acid transporter 1	AVT1	________MPEQEPLSPNGRKRSEVHYISIP
0.340479	0.170243	0.079978	0.0281844	0.0289367	0.137235	0.257084	0.376301	0.28911	0.210487	-0.20823	-0.265544	-0.485491	-0.298802	-0.406024	-0.388995	-0.462762	-0.257752	-0.0780277	0.0415804	S	3	(D/E)xxxx(S/T);(R/K)x(S/T);(R/K)xx(S/T);14-3-3 domain binding motif;Aurora-A kinase substrate motif;Calmodulin-dependent protein kinase II substrate motif;Casein kinase II substrate motif;MAPKAPK2 kinase substrate motif;New PKA kinase substrate motif_RRxS;New PKA kinase substrate motif_RxS;New PKA kinase substrate motif_RxxS;PAK2 kinase substrate motif;Phosphorylase kinase substrate motif;PKA kin…	___1	0.999999	1.33e-163	205.52	189.86	202.01	-0.069873	115	900500000	45501000	56200000	P47082	115	P47082	Vacuolar amino acid transporter 1	AVT1	YDPDTLAPALDGRRLSVTLNNAGRPRITNLA
0.0400581	0.0721291	0.136271	0.206171	0.249758	0.284503	0.33672	0.322139	0.223288	0.131728	-0.0432053	-0.0793912	-0.151763	-0.197432	-0.180211	-0.116797	-0.0700796	-0.0977926	-0.18324	-0.254831	S	4	(R/K)x(S/T);(R/K)xx(S/T);(S/T)xx(D/E);14-3-3 domain binding motif;acidic-plus-3 pSTxxED;Aurora-A kinase substrate motif;Calmodulin-dependent protein kinase II alpha substrate motif;Calmodulin-dependent protein kinase II substrate motif;Calmodulin-dependent protein kinase IV substrate motif;Casein kinase II substrate motif;Chk1 kinase substrate motif;New PKA kinase substrate motif_RRxS;New PKA kin…	___1	1	4.1e-26	120.99	92.695	103.77	0.42593	50	300700000	0	16004000	P47082	50	P47082	Vacuolar amino acid transporter 1	AVT1	SVSQFQSDGFMTRRQSILDHPVGSFKGVNSL
0.490321	0.431967	0.315258	0.201896	0.150235	0.130088	0.0797532	0.119876	0.280643	0.421348	-0.150787	-0.148024	-0.1425	-0.193991	-0.305263	-0.353073	-0.277642	-0.131904	-0.0391002	-0.0191658	T	3	(R/K)x(S/T);(R/K)xx(S/T);(S/T)xx(D/E);(S/T)xxxx(D/E);acidic-plus-3 pSTxxED;Calmodulin-dependent protein kinase II substrate motif;Casein kinase II substrate motif;New PKA kinase substrate motif_RRxT;New PKA kinase substrate motif_RxT;PAK2 kinase substrate motif;PKA kinase substrate motif;PKA, PKG kinase substrate motif;PKC kinase substrate motif;PKG kinase substrate motif;R(R/K)xT;RRxT;RxT;RxxT;T…	___1	1	9.33e-93	176.28	161.31	51.193	-0.13867	181	209680000	0	13223000	P47082	181	P47082	Vacuolar amino acid transporter 1	AVT1	ASLTEMMSGGAGRRFTNNDMDSIVVKRVEGV
0.395377	0.17251	-0.054498	-0.0627785	0.0557757	0.0824376	-0.0720334	-0.315745	-0.537713	-0.648697	-0.239514	-0.061923	0.152928	0.227448	0.153767	0.0722155	-0.121608	-0.419834	-0.688251	-0.82246	S	3	(D/E)(S/T);(R/K)xxx(S/T);(S/T)(R/K);(S/T)xxxx(D/E);b-Adrenergic Receptor kinase substrate motif	___1	0.909929	0.0065316	46.891	31.352	46.891	0.054459	63	3244300	3244300	0	P50944	63	P50944	Vacuolar amino acid transporter 4	AVT4	SMSTLTPRDICRSVDSRVFVDMSSPNFQTLE
0.200218	0.168316	0.0348373	0.0599814	0.0724418	0.0925394	0.227912	0.184802	0.199109	0.101884	-0.100914	-0.0364192	-0.138519	-0.132567	-0.316082	-0.295846	-0.361851	-0.288623	0.00729	0.186643	S	2	(R/K)xx(S/T);(R/K)xxx(S/T);14-3-3 domain binding motif;Calmodulin-dependent protein kinase II substrate motif;New PKA kinase substrate motif_RxxS;PKA kinase substrate motif;PKC kinase substrate motif;RxxS;ZIP kinase substrate motif	___1	0.998921	0	253.79	243.08	145.49	0.15298	34	887370000	64821000	80866000	P50944	34	P50944	Vacuolar amino acid transporter 4	AVT4	LRHPSNNMKIPRRAQSTVLNSNPFYSRKYSM
-0.155738	-0.171842	-0.121745	0.0106575	0.137439	0.176294	0.122271	0.0632982	0.0206823	-0.00062561	0.0726662	0.0486527	-0.00899214	-0.0762547	-0.0501726	0.078872	0.172139	0.126666	0.00385767	-0.0575466	S	3	(R/K)(S/T);(R/K)x(S/T);Casein kinase I substrate motif;Casein kinase II substrate motif;KxS;MAPKAPK2 kinase substrate motif;New PKA kinase substrate motif_KxS;PKA kinase substrate motif;PKC kinase substrate motif	___1	0.973531	1.23e-35	133.86	118.23	105.06	-0.14144	100	100410000	20794000	0	P50944	100	P50944	Vacuolar amino acid transporter 4	AVT4	IINSVRLNYLNSSKRSSVSHGNEAIPRVNPT
-0.250472	-0.207203	-0.353035	-0.174688	-0.209366	-0.0851667	-0.382994	-0.340547	-0.00580927	0.257491	-0.174684	-0.0722904	0.0868843	0.137005	0.150829	0.0732263	0.258634	0.304183	0.30947	0.334275	S	2	(R/K)(S/T);(R/K)xx(S/T);(R/K)xxx(S/T);(R/K)xxxxx(S/T);(S/T)x(D/E);14-3-3 domain binding motif;acidic-plus-2;acidic-plus-2 pSxE;acidic-plus-2 pSxE/D;AMP-activated protein kinase substrate motif;basic-minus-acidic-plus KRxSTxED;Calmodulin-dependent protein kinase I substrate motif;Calmodulin-dependent protein kinase II alpha substrate motif;Calmodulin-dependent protein kinase II substrate motif;Cal…	___1	0.999988	5.62e-14	127.83	85.436	66.19	0.17632	165	444270000	9679000	13579000	P50944	165	P50944	Vacuolar amino acid transporter 4	AVT4	KLVKAEDPKRLRRPRSMENVTPKIEHHTKLS
-0.00774895	-0.0465963	-0.101356	-0.13318	-0.0991739	-0.0222741	0.0698656	0.134351	0.158905	0.171182	-0.0770817	-0.0164295	0.0409187	0.0343105	-0.0118732	-0.0336762	-0.0115036	0.0302639	0.0711721	0.0916262	S	2	(D/E/N)xS;(R/K)xxxxx(S/T);(S/T)Pxxxxx(R/K);(S/T)xxx(D/E);Casein kinase I substrate motif;Casein kinase II substrate motif;CDK kinase substrate motif_minimal;CDK kinase substrate motif_minimal_pS;ERK1,2 kinase substrate motif;GSK-3, ERK1, ERK2, CDK5 substrate motif;NxS;WW domain binding motif	___1	0.996053	1.9e-53	148.08	128.24	129.17	0.084974	673	55449000	0	0	P38928	673	P38928	Axial budding pattern protein 2	AXL2	SEPAVNKSWRYTGNLSPVSDIVRDSYGSQKT
0.0478255	-0.006237	-0.0641175	-0.0717536	-0.0205638	0.0392074	0.0717067	0.0683526	0.0422143	0.0291452	-0.167789	-0.0530665	0.0584019	0.0518931	-0.030042	-0.0694265	-0.0372736	0.0238659	0.08395	0.113992	S	2	(S/T)(D/E);(S/T)xxx(R/K);(S/T)xxxx(D/E)	___1	0.997299	3.97e-37	118.13	93.274	87.083	-0.46814	676	29548000	0	0	P38928	676	P38928	Axial budding pattern protein 2	AXL2	AVNKSWRYTGNLSPVSDIVRDSYGSQKTVDT
-0.349293	-0.330948	-0.294258	-0.150571	0.0817675	0.276477	0.344907	0.145518	-0.195407	-0.436639	-0.0848355	-0.056557	0	0.168593	0.420942	0.627568	0.704713	0.264652	-0.563132	-1.17089	S	2	(D/E)(S/T);(D/E/N)xS;(R/K)xx(S/T);14-3-3 domain binding motif;b-Adrenergic Receptor kinase substrate motif;Calmodulin-dependent protein kinase II substrate motif;Casein kinase II substrate motif;New PKA kinase substrate motif_RxxS;NxS;Phosphorylase kinase substrate motif;PKA kinase substrate motif;PKC kinase substrate motif;RxxS	___1	0.999325	1.5e-145	203.11	182.69	100.54	-0.40368	61	73860000	0	17296000	P41696	61	P41696	Asparagine-rich zinc finger protein AZF1	AZF1	QPASSQPQHQQQRNESISYYTNFNQPRYSTD
-0.295469	-0.28673	-0.167729	0.052796	0.210296	0.203245	0.134089	0.167377	0.257865	0.303109	-0.197327	-0.36301	-0.484684	-0.396666	-0.104761	0.18134	0.402634	0.564925	0.633784	0.668214	S	2	(D/E)xx(S/T);(R/K)xxxx(S/T);Casein kinase I substrate motif;Casein kinase II substrate motif	___1	0.735196	2.49e-210	220.85	199.55	105	-0.30124	63	36656000	7815400	0	P41696	63	P41696	Asparagine-rich zinc finger protein AZF1	AZF1	ASSQPQHQQQRNESISYYTNFNQPRYSTDAS
-0.0469828	-0.00975	0.0647156	0.0575442	-0.068497	-0.205823	-0.235563	-0.269075	-0.413945	-0.542058	0.0469828	0.081006	0.149052	0.317073	0.551045	0.717272	0.7498	0.475704	0.0286815	-0.281293	S	2	(R/K)x(S/T);(R/K)xx(S/T);(R/K)xxx(S/T);(S/T)xx(R/K);14-3-3 domain binding motif;Calmodulin-dependent protein kinase II alpha substrate motif;Calmodulin-dependent protein kinase II substrate motif;Calmodulin-dependent protein kinase IV substrate motif;CLK1 kinase substrate motif;New PKA kinase substrate motif_RRxS;New PKA kinase substrate motif_RxS;New PKA kinase substrate motif_RxxS;PAK2 kinase s…	___1	1	6.04e-20	93.649	78.21	54.722	0.23258	303	561860000	0	7714800	P41696	303	P41696	Asparagine-rich zinc finger protein AZF1	AZF1	KFNPEDFDFQFKRRNSFVRGTLDHSSQNAFI
0.44794	0.305275	0.173292	-0.0049215	-0.0424677	-0.0064646	0.0793511	0.151826	0.423278	0.569896	0.177151	0.074379	-0.098402	-0.205206	-0.30801	-0.175692	-0.280702	-0.151249	-0.254142	-0.189918	S	2	(R/K)xx(S/T);(R/K)xxxx(S/T);(S/T)x(D/E);14-3-3 domain binding motif;acidic-plus-2;acidic-plus-2 pSxE;acidic-plus-2 pSxE/D;Akt kinase substrate motif;Calmodulin-dependent protein kinase II substrate motif;Casein kinase I substrate motif;Casein kinase II substrate motif;MAPKAPK1 kinase substrate motif;New PKA kinase substrate motif_RxxS;PKA kinase substrate motif;PKC kinase substrate motif;RxxS	___1	0.999698	1.75e-40	150.46	130.67	112.13	0.28219	352	64358000	9507100	12543000	Q12128	352	Q12128	Rho-GTPase-activating protein BAG7	BAG7	NNGLSVPRSFKGRTLSAESLSPRLSKLLGNV
0.630884	0.380984	0.0641753	-0.0696421	-0.0189508	0.033258	0.101119	0.183116	0.247204	0.279248	0.0332279	0.0459876	0.00927687	-0.089664	-0.2187	-0.315601	-0.303827	-0.21551	-0.105605	-0.050652	T	2	(K/R)(S/T)(I/L/V);(R/K)(S/T);(R/K)xx(S/T);(R/K)xxxxx(S/T);(S/T)xxx(D/E);PKA kinase substrate motif;PKC kinase substrate motif	___1	0.855145	7.34e-22	131.83	112.04	120.86	0.75511	350	9753700	6285400	0	Q12128	350	Q12128	Rho-GTPase-activating protein BAG7	BAG7	FDNNGLSVPRSFKGRTLSAESLSPRLSKLLG
0.366978	0.275819	0.432514	0.24076	0.333794	0.14044	0.10815	-0.0286695	-0.0126184	0.0196326	0.116883	0.0713388	-0.00430723	-0.0347396	-0.0709543	-0.0719717	-0.220794	-0.325058	-0.410864	-0.519592	S	4	(D/E)xx(S/T);(D/E/N)xS;(S/T)(D/E);(S/T)xx(D/E);(S/T)xxx(D/E);acidic-plus-3 pSTxxED;acidic-plus-3-4 pSTxxEDED;Casein kinase I substrate motif;Casein kinase II substrate motif;NxS;Sxx(E/D);SxxE	___3	0.953871	2.73e-122	156.27	146.87	70.632	0.56175	76	69927000	23883000	6472300	P38084	76	P38084	Leu/Val/Ile amino-acid permease	BAP2	AEGSTTRTKQINENTSDLEDGVESITSDSKL
0.366978	0.275819	0.432514	0.24076	0.333794	0.14044	0.10815	-0.0286695	-0.0126184	0.0196326	0.116883	0.0713388	-0.00430723	-0.0347396	-0.0709543	-0.0719717	-0.220794	-0.325058	-0.410864	-0.519592	S	4	(D/E)(S/T);(D/E)xxx(S/T);(D/E)xxxx(S/T);(S/T)xxx(D/E);(S/T)xxxxx(R/K);b-Adrenergic Receptor kinase substrate motif;Casein kinase I substrate motif;Casein kinase II substrate motif	___3	0.970131	2.42e-09	70.632	63.909	68.516	0.33376	84	22919000	16447000	6472300	P38084	84	P38084	Leu/Val/Ile amino-acid permease	BAP2	KQINENTSDLEDGVESITSDSKLKKSMKSRH
0.366978	0.275819	0.432514	0.24076	0.333794	0.14044	0.10815	-0.0286695	-0.0126184	0.0196326	0.116883	0.0713388	-0.00430723	-0.0347396	-0.0709543	-0.0719717	-0.220794	-0.325058	-0.410864	-0.519592	S	4	(D/E)xxx(S/T);(S/T)(D/E);(S/T)xx(R/K);(S/T)xxxx(R/K);(S/T)xxxxx(R/K);Casein kinase II substrate motif	___3	0.804757	2.42e-09	70.632	63.909	68.516	0.33376	87	22919000	16447000	6472300	P38084	87	P38084	Leu/Val/Ile amino-acid permease	BAP2	NENTSDLEDGVESITSDSKLKKSMKSRHVVM
0.627634	0.453916	0.423506	0.243812	0.385574	0.190399	0.0451676	-0.042629	0.178965	0.424185	0.0080605	-0.0381693	-0.043543	-0.111324	-0.208729	-0.337363	-0.500453	-0.635024	-0.612142	-0.715975	S	2	(D/E)x(S/T);(D/E/N)xS;(R/K)xx(S/T);(R/K)xxx(S/T);(S/T)Pxxxxx(R/K);(S/T)x(D/E);acidic-plus-2;acidic-plus-2 pSxD;acidic-plus-2 pSxE/D;Casein kinase I substrate motif;Casein kinase II substrate motif;CDK kinase substrate motif_minimal;CDK kinase substrate motif_minimal_pS;ERK1,2 kinase substrate motif;ExS;GSK-3, ERK1, ERK2, CDK5 substrate motif;New PKA kinase substrate motif_KxxS;PKA kinase substrat…	___1	0.855806	1.72e-88	131.62	120.91	65.563	-0.077059	16	49195000	9215700	24665000	P38084	16	P38084	Leu/Val/Ile amino-acid permease	BAP2	MLSSEDFGSSGKKETSPDSISIRSFSAGNNF
-0.0416753	0.0243765	0.149866	0.268741	0.220587	0.012017	-0.133491	-0.055522	0.145442	0.245924	-0.112899	-0.0937527	-0.0497374	0	0.0454371	0.0808517	0.0315679	-0.092392	-0.224816	-0.291028	S	4	(D/E)xx(S/T);(D/E/N)xS;(S/T)(D/E);(S/T)xx(D/E);(S/T)xxx(D/E);acidic-plus-3 pSTxxED;acidic-plus-3-4 pSTxxEDED;Casein kinase I substrate motif;Casein kinase II substrate motif;NxS;Sxx(E/D);SxxE	___1	0.953871	2.73e-122	156.27	146.87	70.632	0.56175	76	69927000	23883000	6472300	P38084	76	P38084	Leu/Val/Ile amino-acid permease	BAP2	AEGSTTRTKQINENTSDLEDGVESITSDSKL
0.34482	0.319904	0.238776	0.126354	0.0744838	0.114462	0.158785	0.115605	0.0284829	-0.0150781	0.122725	0.0568923	-0.0159091	-0.0298472	-0.0134184	-0.025486	-0.0582884	-0.0833291	-0.0948483	-0.100608	T	3	(D/E)x(S/T);(D/E/N)xT;(R/K)xxxxx(S/T);(S/T)x(D/E);(S/T)xxx(D/E);(S/T)xxxx(D/E);acidic-plus-2;acidic-plus-2 pTxD;acidic-plus-2 pTxE/D;acidic-plus-2-4 pSTxxED;ExT	___3	0.578355	1.75e-60	117.03	107.63	117.03	0.012789	75	15948000	8364300	0	P38084	75	P38084	Leu/Val/Ile amino-acid permease	BAP2	RAEGSTTRTKQINENTSDLEDGVESITSDSK
0.34482	0.319904	0.238776	0.126354	0.0744838	0.114462	0.158785	0.115605	0.0284829	-0.0150781	0.122725	0.0568923	-0.0159091	-0.0298472	-0.0134184	-0.025486	-0.0582884	-0.0833291	-0.0948483	-0.100608	T	4	(D/E)xx(S/T);(D/E)xxxxx(S/T);(S/T)x(D/E);(S/T)xxx(R/K);(S/T)xxxxx(R/K);acidic-plus-2;acidic-plus-2 pTxD;acidic-plus-2 pTxE/D;Casein kinase I substrate motif;Casein kinase II substrate motif	___3	0.546771	8.24e-05	50.229	47.348	50.229	-0.0034853	86	8364300	8364300	0	P38084	86	P38084	Leu/Val/Ile amino-acid permease	BAP2	INENTSDLEDGVESITSDSKLKKSMKSRHVV
0.643741	0.526869	0.336535	0.189613	0.168675	0.230309	0.36009	0.475445	0.542732	0.576375	-0.120919	-0.109314	-0.0977442	-0.0978163	-0.135748	-0.199898	-0.31692	-0.460594	-0.574145	-0.630921	T	4	(D/E)(S/T);(R/K)x(S/T);(R/K)xx(S/T);(S/T)xx(D/E);acidic-plus-3 pSTxxED;b-Adrenergic Receptor kinase substrate motif;Casein kinase I substrate motif;Casein kinase II substrate motif;G protein-coupled receptor kinase 1 substrate motif;KxT;New PKA kinase substrate motif_KKxT;New PKA kinase substrate motif_KxT;PKA kinase substrate motif;PKC kinase substrate motif;Txx(E/D)	___1	0.790317	6.28e-27	91.767	84.102	76.294	-0.77478	15	40187000	11977000	0	P38084	15	P38084	Leu/Val/Ile amino-acid permease	BAP2	_MLSSEDFGSSGKKETSPDSISIRSFSAGNN
-0.821612	-0.551054	-0.212092	-0.0752831	-0.093752	-0.0653449	-0.0101118	0.0250711	0.0351597	0.040204	-0.207748	-0.435672	-0.614767	-0.517107	-0.182273	0.112984	0.279982	0.358302	0.351396	0.347943	S	2	(D/E/N)xS;(R/K)xx(S/T);(R/K)xxxxx(S/T);(S/T)xxxxx(R/K);14-3-3 domain binding motif;Calmodulin-dependent protein kinase I substrate motif;Calmodulin-dependent protein kinase II alpha substrate motif;Calmodulin-dependent protein kinase II substrate motif;Calmodulin-dependent protein kinase IV substrate motif;Casein kinase I substrate motif;Casein kinase II substrate motif;Chk1 kinase substrate moti…	___2	0.999833	9.88e-21	130.16	100.5	55.452	0.23451	631	256820000	57190000	70067000	P47068	631	P47068	Myosin tail region-interacting protein MTI1	BBC1	VLPVSSPQTRVARNGSINSLTKSISGENRRK
-0.821612	-0.551054	-0.212092	-0.0752831	-0.093752	-0.0653449	-0.0101118	0.0250711	0.0351597	0.040204	-0.207748	-0.435672	-0.614767	-0.517107	-0.182273	0.112984	0.279982	0.358302	0.351396	0.347943	S	2	(R/K)xxxxx(S/T);(S/T)xx(R/K);Casein kinase I substrate motif;Casein kinase II substrate motif;G protein-coupled receptor kinase 1 substrate motif;GSK3 kinase substrate motif	___2	0.96273	5.73e-10	118.77	89.099	62.799	0.78186	634	179040000	96466000	0	P47068	634	P47068	Myosin tail region-interacting protein MTI1	BBC1	VSSPQTRVARNGSINSLTKSISGENRRKSIN
0.056603	-0.0043867	0.0160174	0.0170795	0.0122102	-0.0411053	-0.0951392	0.0491561	0.224451	0.384207	-0.0603109	-0.0259142	-0.0441284	-0.0172828	-0.0715161	-0.105767	-0.0824447	-0.0480656	0.107423	0.117809	S	3	(R/K)x(S/T);(R/K)xxx(S/T);(R/K)xxxxx(S/T);(S/T)xxxx(D/E);New PKA kinase substrate motif_RxS;PKA kinase substrate motif;PKA kinase substrate motif_RxS;PKC kinase substrate motif;RxS	___1	1	4.36e-173	201.32	186.23	175.28	-0.025072	166	2687200000	40371000	51438000	P47068	166	P47068	Myosin tail region-interacting protein MTI1	BBC1	ERKVPMDSPKLKARLSMFNQDITEQVPLPKS
-0.227286	-0.148971	-0.0622687	-0.00490565	-0.18998	-0.157826	-0.28893	-0.10896	0.099346	0.264086	-0.170402	-0.123985	-0.140809	-0.0208251	0.0597695	0.170424	0.197664	0.252272	0.484877	0.706574	S	3	(D/E)xx(S/T);(D/E)xxxxx(S/T);(S/T)Pxx(R/K);(S/T)Pxxx(R/K);(S/T)x(D/E);(S/T)xxx(R/K);(S/T)xxxx(R/K);(S/T)xxxxx(D/E) ;acidic-plus-2;acidic-plus-2 pSxE;acidic-plus-2 pSxE/D;Casein kinase I substrate motif;Casein kinase II substrate motif;CDK kinase substrate motif_minimal;CDK kinase substrate motif_minimal_pS;ERK1,2 kinase substrate motif;GSK-3, ERK1, ERK2, CDK5 substrate motif;WW domain binding mot…	___1	0.999732	4.8e-88	151.07	135.87	136.17	0.48401	103	445610000	15967000	14355000	P47068	103	P47068	Myosin tail region-interacting protein MTI1	BBC1	TIQPEVEQKDLPEPISPETKKETLSGPVPVP
0.497699	0.393675	0.585314	0.288758	0.248379	-0.0586162	0.171814	0.217459	-0.110909	-0.492148	0.276136	0.0647026	-0.100251	-0.332749	-0.234858	-0.239469	-0.332845	-0.298108	-0.369061	-0.314913	S	2	(D/E/N)xS;(R/K)xx(S/T);(R/K)xxxxx(S/T);(S/T)xxxxx(R/K);14-3-3 domain binding motif;Calmodulin-dependent protein kinase I substrate motif;Calmodulin-dependent protein kinase II alpha substrate motif;Calmodulin-dependent protein kinase II substrate motif;Calmodulin-dependent protein kinase IV substrate motif;Casein kinase I substrate motif;Casein kinase II substrate motif;Chk1 kinase substrate moti…	___1	0.999833	9.88e-21	130.16	100.5	55.452	0.23451	631	256820000	57190000	70067000	P47068	631	P47068	Myosin tail region-interacting protein MTI1	BBC1	VLPVSSPQTRVARNGSINSLTKSISGENRRK
0.462065	0.354991	0.19392	0.0859287	0.0806751	0.125081	0.214785	0.300127	0.354114	0.381107	-0.109164	-0.187312	-0.272135	-0.285482	-0.236442	-0.196488	-0.176817	-0.168345	-0.170163	-0.171072	S	2	(R/K)xxxxx(S/T);(S/T)xx(R/K);Casein kinase I substrate motif;Casein kinase II substrate motif;G protein-coupled receptor kinase 1 substrate motif;GSK3 kinase substrate motif	___1	0.96273	5.73e-10	118.77	89.099	62.799	0.78186	634	179040000	96466000	0	P47068	634	P47068	Myosin tail region-interacting protein MTI1	BBC1	VSSPQTRVARNGSINSLTKSISGENRRKSIN
-0.0819744	-0.0372167	0.0940425	0.267046	0.183657	-0.197869	-0.513438	-0.464915	-0.189837	-0.0522985	-0.065891	-0.186548	-0.409807	-0.615013	-0.474575	-0.0065475	0.563422	0.907745	0.986862	1.02642	S	2	(K/R)(S/T)(I/L/V);(R/K)(S/T);(S/T)xxx(D/E);(S/T)xxxxx(R/K);Casein kinase II substrate motif;MAPKAPK2 kinase substrate motif	___1	0.923118	0.000537648	58.676	30.934	44.98	0.37437	638	28568000	10209000	0	P47068	638	P47068	Myosin tail region-interacting protein MTI1	BBC1	QTRVARNGSINSLTKSISGENRRKSINEYHD
-0.200599	-0.125835	-0.0919336	0.0799511	-0.028703	-0.0365144	0.00412197	0.146309	0.397742	0.466583	-0.130918	-0.201002	-0.253696	-0.169603	-0.0818828	-0.0207369	-0.00808527	-0.155744	-0.0646372	-0.143552	S	3	(D/E)(S/T);(D/E)xx(S/T);(R/K)xxx(S/T);b-Adrenergic Receptor kinase substrate motif;Casein kinase I substrate motif;G protein-coupled receptor kinase 1 substrate motif;PKA kinase substrate motif	___1	0.585952	3.66e-63	118.05	110.86	105.61	-0.37823	77	213330000	17127000	22741000	P47068	77	P47068	Myosin tail region-interacting protein MTI1	BBC1	SFVAVQGSEVGKEAESSPNTGSTEQRTIQPE
-0.103834	-0.165448	-0.122783	0.085778	0.353005	0.513003	0.511459	0.455604	0.38216	0.345438	-0.132818	-0.138672	-0.101794	-0.016333	0.0503675	0.0497234	0.0104861	0	0.0121768	0.0182652	S	3	(D/E)x(S/T);(D/E)xxx(S/T);(D/E/N)xS;(R/K)xxxx(S/T);Casein kinase I substrate motif;Casein kinase II substrate motif;CDK kinase substrate motif_minimal;CDK kinase substrate motif_minimal_pS;ERK1,2 kinase substrate motif;ExS;GSK-3, ERK1, ERK2, CDK5 substrate motif;MDC1 BRCT domain binding motif;Plk1 PBD domain binding motif;WW domain binding motif	___1	0.970981	0	251.5	238.83	202.3	-0.099962	78	354870000	15932000	0	P47068	78	P47068	Myosin tail region-interacting protein MTI1	BBC1	FVAVQGSEVGKEAESSPNTGSTEQRTIQPEV
-0.397568	-0.31232	-0.378093	-0.234543	-0.191345	-0.182433	0.180319	0.348127	0.813115	0.790811	0.0681113	0.0797522	0.0892847	0.11954	0.0323063	0.0106361	-0.0548814	0.187917	-0.292571	-0.444971	S	3	(S/T)Pxx(R/K);(S/T)Pxxxxx(R/K);(S/T)xxx(R/K);Casein kinase I substrate motif;Casein kinase II substrate motif;CDK kinase substrate motif_minimal;CDK kinase substrate motif_minimal_pS;ERK1,2 kinase substrate motif;GSK-3, ERK1, ERK2, CDK5 substrate motif;MDC1 BRCT domain binding motif;Plk1 PBD domain binding motif;WW domain binding motif	___1	0.949888	2.81e-233	202.91	190.91	202.91	-0.054804	621	2790900000	386980000	96952000	P47068	621	P47068	Myosin tail region-interacting protein MTI1	BBC1	ENSSQNTTGNVLPVSSPQTRVARNGSINSLT
-0.920404	-0.763622	-0.450058	-0.119586	0.0710102	0.0909869	0.0802184	-0.0104579	-0.150297	-0.244798	-0.517861	-0.384031	-0.116371	0.100387	0.132415	0.0490597	0.0350528	-0.0223031	-0.192356	-0.333731	S	3	(R/K)(S/T);Casein kinase II substrate motif;G protein-coupled receptor kinase 1 substrate motif;GSK3 kinase substrate motif	___1	0.541422	0.00064709	51.193	38.316	51.193	0.15244	71	3821600	0	3821600	Q12365	71	Q12365	Spindle pole component BBP1	BBP1	KFGNDSNRRSTNLSRSNSWSGLDSTLHRKYE
0.0309335	-0.00414603	-0.117263	0.00988663	0.0958333	0.124761	0.130672	0.0042805	0.0477283	-0.0649886	0.0009555	0.0182684	0.011898	0.188616	-0.0117947	-0.119569	-0.248662	-0.0835141	-0.0176314	-0.0271449	S	3	(R/K)xx(S/T);(S/T)xxxx(D/E);14-3-3 domain binding motif;Calmodulin-dependent protein kinase I substrate motif;Calmodulin-dependent protein kinase II substrate motif;Calmodulin-dependent protein kinase IV substrate motif;Casein kinase II substrate motif;Chk1 kinase substrate motif;MAPKAPK2 kinase substrate motif;New PKA kinase substrate motif_RxxS;PKA kinase substrate motif;PKC kinase substrate mo…	___1	0.851561	3.58e-05	65.225	44.368	50.079	0.34461	73	21326000	10954000	7754100	Q12365	73	Q12365	Spindle pole component BBP1	BBP1	GNDSNRRSTNLSRSNSWSGLDSTLHRKYELL
-0.0206925	-0.0174295	-0.218634	-0.309426	-0.481023	-0.244698	-0.116372	0.148236	0.240947	0.378473	-0.110974	-0.0703485	0.0233049	-0.0196999	-0.0119661	-0.142214	-0.0695407	-0.133916	0.172826	0.140951	T	2	(D/E)x(S/T);(D/E)xx(S/T);(D/E/N)xT;Casein kinase I substrate motif;DxT	___1	1	3.49e-42	84.566	76.968	56.783	0.31408	7	169650000	8260800	20143000	Q12365	7	Q12365	Spindle pole component BBP1	BBP1	_________MNQEDNTGGGGIFGLFKWTKDA
0.125944	0.0699617	0.0349789	0.0769776	0.123287	0.0969242	0.00056098	-0.0931318	-0.153813	-0.184154	0.25404	0.209882	0.131095	0.0618378	0.00612612	-0.0455689	-0.153599	-0.321981	-0.47447	-0.550714	S	2	(R/K)xx(S/T);Calmodulin-dependent protein kinase II substrate motif;Casein kinase I substrate motif;CDK kinase substrate motif_minimal;CDK kinase substrate motif_minimal_pS;Chk1 kinase substrate motif;ERK1,2 kinase substrate motif;G protein-coupled receptor kinase 1 substrate motif;GSK3 kinase substrate motif;GSK-3, ERK1, ERK2, CDK5 substrate motif;New PKA kinase substrate motif_KxxS;PKA kinase s…	___2	0.98211	7.04e-20	94.325	76.186	64.394	0.03383	344	43832000	5712800	0	Q01389	344	Q01389	Serine/threonine-protein kinase BCK1/SLK1/SSP31	BCK1	PHSIIESNSTLTKSASPPASPSYPSIFRRHH
0.125944	0.0699617	0.0349789	0.0769776	0.123287	0.0969242	0.00056098	-0.0931318	-0.153813	-0.184154	0.25404	0.209882	0.131095	0.0618378	0.00612612	-0.0455689	-0.153599	-0.321981	-0.47447	-0.550714	S	3	Casein kinase II substrate motif;CDK kinase substrate motif_minimal;CDK kinase substrate motif_minimal_pS;ERK1,2 kinase substrate motif;G protein-coupled receptor kinase 1 substrate motif;GSK-3, ERK1, ERK2, CDK5 substrate motif;MAPKAPK2 kinase substrate motif;WW domain binding motif	___2	0.99964	3.1e-14	85.51	65.462	85.51	0.010165	348	24374000	0	0	Q01389	348	Q01389	Serine/threonine-protein kinase BCK1/SLK1/SSP31	BCK1	IESNSTLTKSASPPASPSYPSIFRRHHKSSS
-0.593086	-0.502142	-0.00703507	0.0428076	0.350672	0.520397	0.345579	0.103878	-0.501821	-0.674852	0.460874	-0.097151	0.077647	-0.0851437	0.292596	0.0860237	-0.0519353	-0.116461	-0.317224	-0.377041	S	3	(D/E)(S/T);(R/K)xxxx(S/T);(S/T)P(R/K);(S/T)Pxxx(R/K);(S/T)x(R/K);(S/T)xxxx(R/K);b-Adrenergic Receptor kinase substrate motif;Casein kinase I substrate motif;Casein kinase II substrate motif;CDK kinase substrate motif_minimal;CDK kinase substrate motif_minimal_pS;ERK1,2 kinase substrate motif;G protein-coupled receptor kinase 1 substrate motif;Growth associated histone HI kinase substrate motif;GS…	___1	0.998808	7.08e-06	83.617	66.985	75.479	-0.040267	334	19622000	12654000	6968800	P33306	334	P33306	Protein BCK2	BCK2	NSDLSTPHFAKHSPDSPRTSRSFNCGDSQSK
-0.251433	-0.290519	-0.303295	-0.178528	0.0853117	0.0137287	-0.000475167	-0.0273642	-0.234109	-0.379994	-0.236346	-0.119875	-0.0585622	-0.0882119	0.0223241	0.206758	0.533588	0.636393	0.40485	0.347715	S	2	(R/K)xx(S/T);(S/T)xxxx(R/K);14-3-3 domain binding motif;Calmodulin-dependent protein kinase II substrate motif;Casein kinase I substrate motif;Casein kinase II substrate motif;G protein-coupled receptor kinase 1 substrate motif;HxRxxS;HxxxxS;MDC1 BRCT domain binding motif;New PKA kinase substrate motif_RxxS;Phosphorylase kinase substrate motif;PKA kinase substrate motif;PKC kinase substrate motif…	___1	0.997796	4.54e-28	140.49	95.404	94.692	0.35781	12	47442000	4203000	9664200	P33306	12	P33306	Protein BCK2	BCK2	____MPKNSHHHRSSSVNSTKSRSTESTNKW
0.0035255	0	0.0521157	0.163398	0.348405	0.54797	0.572336	0.406947	0.170183	0.0518012	-0.18319	-0.23932	-0.276546	-0.23874	-0.0947117	0.0805045	0.154604	0.0963999	-0.0306061	-0.0941091	T	2	(D/E)xxx(S/T);(R/K)(S/T);(S/T)x(R/K);Casein kinase I substrate motif;Casein kinase II substrate motif;PKA kinase substrate motif;PKC kinase substrate motif	___1	0.565121	0.0135371	53.211	44.207	53.211	0.34157	337	8473800	8473800	0	P33306	337	P33306	Protein BCK2	BCK2	LSTPHFAKHSPDSPRTSRSFNCGDSQSKVKL
0.14275	0.054918	0.0341512	-0.0234336	0.0234563	0.0666437	0.19173	0.334546	0.509961	0.587961	-0.212754	-0.134738	-0.338618	-0.277269	-0.322005	-0.151031	-0.0848396	0.0600441	-0.114441	-0.1617	T	4	(D/E)xxx(S/T);(S/T)xxxx(R/K);(S/T)xxxxx(R/K)	___1	1	1.05e-38	98.671	84.51	86.57	-1.0194	611	29566000	15324000	14242000	P33306	611	P33306	Protein BCK2	BCK2	EENEEEDVLVQDIPNTAHFQRRDIMGMDTHR
0.085468	0.121082	0.154417	0.221791	0.234276	0.297886	0.0486097	0.0764077	0.183678	0.396965	-0.122227	-0.16773	-0.060848	-0.12626	-0.167685	-0.138499	-0.102631	-0.161085	-0.575923	-0.835506	T	4	(D/E)(S/T);(D/E)xxxx(S/T);(S/T)(D/E);(S/T)x(D/E);(S/T)xx(D/E);(S/T)xxxx(D/E);acidic-plus-1-2 pSTxxED;acidic-plus-2;acidic-plus-2 pTxD;acidic-plus-2 pTxE/D;acidic-plus-2-3 pSTxxED;acidic-plus-3 pSTxxED;b-Adrenergic Receptor kinase substrate motif;Casein kinase II substrate motif;G protein-coupled receptor kinase 1 substrate motif;Txx(E/D)	___1	0.999909	3.46e-84	160.77	151.48	64.265	-0.0045772	205	123610000	21506000	17743000	Q06338	205	Q06338	Protein BCP1	BCP1	DFYIIVTRKYEVNFDTDDDTDSGKRNKNKDE
0.048543	0.0228809	0.0608606	0.0803827	0.13736	0.157984	0.533898	0.651119	0.771482	0.637218	-0.0434095	-0.0194586	-0.0926455	-0.089612	-0.143697	-0.175606	-0.150163	-0.0675088	0.0380507	0.0430562	S	3	(D/E)(S/T);(D/E)x(S/T);(D/E)xxx(S/T);(D/E/N)xS;(S/T)xx(R/K);b-Adrenergic Receptor kinase substrate motif;Casein kinase II substrate motif;ExS;G protein-coupled receptor kinase 1 substrate motif	___2	0.95981	2.33e-112	153.84	133.41	56.882	0.18854	68	337470000	71552000	68231000	P07278	68	P07278	cAMP-dependent protein kinase regulatory subunit	BCY1	EFKAKNIVLFPEPEESFSRPQSAQSQSRSRS
0.048543	0.0228809	0.0608606	0.0803827	0.13736	0.157984	0.533898	0.651119	0.771482	0.637218	-0.0434095	-0.0194586	-0.0926455	-0.089612	-0.143697	-0.175606	-0.150163	-0.0675088	0.0380507	0.0430562	S	3	(D/E)xx(S/T);(D/E)xxx(S/T);(D/E)xxxxx(S/T);(S/T)(R/K);Casein kinase I substrate motif;G protein-coupled receptor kinase 1 substrate motif;GSK3 kinase substrate motif	___2	0.999053	6e-221	207.6	191.33	207.6	0.2169	70	617850000	71552000	36622000	P07278	70	P07278	cAMP-dependent protein kinase regulatory subunit	BCY1	KAKNIVLFPEPEESFSRPQSAQSQSRSRSSV
-0.146296	-0.0623598	0.105512	0.237579	0.249905	0.327881	0.59125	0.847135	0.910146	0.845214	-0.0573897	-0.0893231	-0.15319	-0.19786	-0.1914	-0.126032	-0.0528857	-0.00828208	0	-0.0140198	S	3	(R/K)xx(S/T);(S/T)xxxxx(R/K);14-3-3 domain binding motif;Calmodulin-dependent protein kinase II substrate motif;Calmodulin-dependent protein kinase IV substrate motif;Casein kinase I substrate motif;Casein kinase II substrate motif;MAPKAPK2 kinase substrate motif;New PKA kinase substrate motif_RxxS;PKA kinase substrate motif;PKC kinase substrate motif;RxxS	___2	0.971798	1.55e-164	180.26	165.5	180.26	0.02798	74	537080000	236310000	20133000	P07278	74	P07278	cAMP-dependent protein kinase regulatory subunit	BCY1	IVLFPEPEESFSRPQSAQSQSRSRSSVMFKS
-0.270882	-0.196929	-0.00232985	0.0512795	0.0821903	0.129286	-0.184811	-0.199844	-0.429003	-0.248071	0.0201836	-0.0381526	-0.0970164	-0.0615887	-0.00684529	-0.038805	-0.0188306	-0.0169328	-0.192036	-0.390646	S	3	(R/K)(S/T);(S/T)(R/K);Casein kinase I substrate motif;Casein kinase II substrate motif;MAPKAPK2 kinase substrate motif	___2	0.706001	6.52e-80	135.8	121.79	104.14	-0.11527	81	914720000	40702000	53574000	P07278	81	P07278	cAMP-dependent protein kinase regulatory subunit	BCY1	EESFSRPQSAQSQSRSRSSVMFKSPFVNEDP
-0.248403	-0.208812	0.0070343	0.058272	0.115805	0.145285	-0.111425	-0.179865	-0.335299	-0.231745	0.061861	-0.0500376	-0.128589	-0.057042	0.0362063	0.025611	0.048644	0.10187	0.005297	-0.130969	S	2	(R/K)(S/T);(R/K)xx(S/T);(S/T)xxxx(R/K);14-3-3 domain binding motif;Calmodulin-dependent protein kinase II substrate motif;MAPKAPK2 kinase substrate motif;New PKA kinase substrate motif_RxxS;PKA kinase substrate motif;PKC kinase substrate motif;RxxS	___2	0.999273	4.24e-110	159.66	145.2	124.33	-0.025161	83	9147100000	289840000	122990000	P07278	83	P07278	cAMP-dependent protein kinase regulatory subunit	BCY1	SFSRPQSAQSQSRSRSSVMFKSPFVNEDPHS
-0.303166	-0.308977	-0.0646208	0.0205723	0.13267	0.118482	-0.225759	-0.289359	-0.479643	-0.331886	0.150666	0.0174693	-0.04264	-0.053763	0.0285498	0.0163542	0.0595876	0.090301	-0.0908738	-0.267779	S	2	(R/K)x(S/T);(R/K)xxx(S/T);(S/T)xxx(R/K);MDC1 BRCT domain binding motif;New PKA kinase substrate motif_RxS;PKA kinase substrate motif;PKA kinase substrate motif_RxS;PKC kinase substrate motif;Plk1 PBD domain binding motif;RxS	___2	0.997292	6.52e-80	164.48	106.93	122.98	0.26453	84	3762200000	62802000	34203000	P07278	84	P07278	cAMP-dependent protein kinase regulatory subunit	BCY1	FSRPQSAQSQSRSRSSVMFKSPFVNEDPHSN
-0.267153	-0.284968	-0.0566214	0.00456303	0.125752	0.127573	-0.139084	-0.211775	-0.33955	-0.238122	0.0644085	-0.0400356	-0.120285	-0.073903	0.0110416	0.0189861	0.0671837	0.0952653	-0.0198478	-0.168686	S	4	(R/K)(S/T);(S/T)xxxx(D/E);(S/T)xxxxx(D/E) ;CDK kinase substrate motif_minimal;CDK kinase substrate motif_minimal_pS;ERK1,2 kinase substrate motif;Growth associated histone HI kinase substrate motif;GSK-3, ERK1, ERK2, CDK5 substrate motif;WW domain binding motif	___2	0.993118	6.17e-80	134.76	117.54	107.08	0.0071815	89	263060000	27651000	34203000	P07278	89	P07278	cAMP-dependent protein kinase regulatory subunit	BCY1	SAQSQSRSRSSVMFKSPFVNEDPHSNVFKSG
-0.0590682	-0.0195385	0.0595209	0.108822	0.0888364	-0.141227	-0.512079	-0.795822	-0.851668	-0.765642	0.321282	0.270823	0.169904	0.0659709	0.00948193	0.0464966	0.129571	0.0342289	-0.285588	-0.557734	S	4	(D/E)xx(S/T);(D/E)xxx(S/T);(S/T)xxx(R/K);Casein kinase I substrate motif	___2	0.995619	3.67e-36	102.05	80.876	102.05	-0.10029	98	98758000	0	21334000	P07278	98	P07278	cAMP-dependent protein kinase regulatory subunit	BCY1	SSVMFKSPFVNEDPHSNVFKSGFNLDPHEQD
-0.182775	-0.193898	-0.188074	-0.154183	-0.0236774	0.175376	0.382987	0.530608	0.589029	0.61824	-0.0331373	-0.158499	-0.226798	-0.112673	0.0243792	0.001932	-0.027473	0.095663	0.279448	0.37134	S	3	(D/E)(S/T);(D/E)x(S/T);(D/E)xxx(S/T);(D/E/N)xS;(S/T)xx(R/K);b-Adrenergic Receptor kinase substrate motif;Casein kinase II substrate motif;ExS;G protein-coupled receptor kinase 1 substrate motif	___3	0.95981	2.33e-112	153.84	133.41	56.882	0.18854	68	337470000	71552000	68231000	P07278	68	P07278	cAMP-dependent protein kinase regulatory subunit	BCY1	EFKAKNIVLFPEPEESFSRPQSAQSQSRSRS
-0.182775	-0.193898	-0.188074	-0.154183	-0.0236774	0.175376	0.382987	0.530608	0.589029	0.61824	-0.0331373	-0.158499	-0.226798	-0.112673	0.0243792	0.001932	-0.027473	0.095663	0.279448	0.37134	S	3	(D/E)xx(S/T);(D/E)xxx(S/T);(D/E)xxxxx(S/T);(S/T)(R/K);Casein kinase I substrate motif;G protein-coupled receptor kinase 1 substrate motif;GSK3 kinase substrate motif	___3	0.999053	6e-221	207.6	191.33	207.6	0.2169	70	617850000	71552000	36622000	P07278	70	P07278	cAMP-dependent protein kinase regulatory subunit	BCY1	KAKNIVLFPEPEESFSRPQSAQSQSRSRSSV
-0.182775	-0.193898	-0.188074	-0.154183	-0.0236774	0.175376	0.382987	0.530608	0.589029	0.61824	-0.0331373	-0.158499	-0.226798	-0.112673	0.0243792	0.001932	-0.027473	0.095663	0.279448	0.37134	S	3	(R/K)xxxxx(S/T);(S/T)xx(R/K);(S/T)xxxx(R/K);ATM kinase substrate motif;Casein kinase II substrate motif;DNA dependent Protein kinase substrate motif;G protein-coupled receptor kinase 1 substrate motif;GSK3 kinase substrate motif	___3	0.839653	1.94e-243	217.7	190.95	43.992	-0.36298	77	367510000	28833000	0	P07278	77	P07278	cAMP-dependent protein kinase regulatory subunit	BCY1	FPEPEESFSRPQSAQSQSRSRSSVMFKSPFV
0.0660343	0.124321	0.240894	0.261049	0.1265	0.050099	0.18655	0.347503	0.320105	0.212232	-0.0779114	-0.0759319	-0.0719728	-0.0930078	-0.141016	-0.190754	-0.215246	-0.136468	0.0203365	0.137752	S	3	(D/E)(S/T);(D/E)x(S/T);(D/E)xxx(S/T);(D/E/N)xS;(S/T)xx(R/K);b-Adrenergic Receptor kinase substrate motif;Casein kinase II substrate motif;ExS;G protein-coupled receptor kinase 1 substrate motif	___1	0.95981	2.33e-112	153.84	133.41	56.882	0.18854	68	337470000	71552000	68231000	P07278	68	P07278	cAMP-dependent protein kinase regulatory subunit	BCY1	EFKAKNIVLFPEPEESFSRPQSAQSQSRSRS
0.152701	0.200072	0.294816	0.273167	0.087755	0.0153688	0.219772	0.427969	0.363173	0.194278	-0.0253825	-0.0654891	-0.145702	-0.238723	-0.304444	-0.326012	-0.330726	-0.221004	-0.0136995	0.138744	S	3	(D/E)xx(S/T);(D/E)xxx(S/T);(D/E)xxxxx(S/T);(S/T)(R/K);Casein kinase I substrate motif;G protein-coupled receptor kinase 1 substrate motif;GSK3 kinase substrate motif	___1	0.999053	6e-221	207.6	191.33	207.6	0.2169	70	617850000	71552000	36622000	P07278	70	P07278	cAMP-dependent protein kinase regulatory subunit	BCY1	KAKNIVLFPEPEESFSRPQSAQSQSRSRSSV
0.464263	0.363221	0.211573	0.110362	0.17676	0.360328	0.507814	0.50205	0.396039	0.343033	-0.303059	-0.230086	-0.141974	-0.111695	-0.189547	-0.317695	-0.363901	-0.277865	-0.132348	-0.0595894	S	3	(R/K)xx(S/T);(S/T)xxxxx(R/K);14-3-3 domain binding motif;Calmodulin-dependent protein kinase II substrate motif;Calmodulin-dependent protein kinase IV substrate motif;Casein kinase I substrate motif;Casein kinase II substrate motif;MAPKAPK2 kinase substrate motif;New PKA kinase substrate motif_RxxS;PKA kinase substrate motif;PKC kinase substrate motif;RxxS	___1	0.971798	1.55e-164	180.26	165.5	180.26	0.02798	74	537080000	236310000	20133000	P07278	74	P07278	cAMP-dependent protein kinase regulatory subunit	BCY1	IVLFPEPEESFSRPQSAQSQSRSRSSVMFKS
0.190697	0.0975164	-0.0117845	-0.0440245	-0.00130114	0.0393248	-0.0170236	-0.168249	-0.332317	-0.414351	-0.0963638	-0.0286015	0.0437949	0.0530633	0.0205103	0.00926399	-0.0529835	-0.187539	-0.325448	-0.394402	S	3	(R/K)xxxxx(S/T);(S/T)xx(R/K);(S/T)xxxx(R/K);ATM kinase substrate motif;Casein kinase II substrate motif;DNA dependent Protein kinase substrate motif;G protein-coupled receptor kinase 1 substrate motif;GSK3 kinase substrate motif	___1	0.839653	1.94e-243	217.7	190.95	43.992	-0.36298	77	367510000	28833000	0	P07278	77	P07278	cAMP-dependent protein kinase regulatory subunit	BCY1	FPEPEESFSRPQSAQSQSRSRSSVMFKSPFV
0.109949	0.106676	0.0838225	0.0446605	0.0258284	0.0436344	0.0522626	0.0150747	-0.0402613	-0.0679293	-0.0713368	-0.0578776	-0.0737689	-0.13247	-0.159346	-0.111586	-0.0008894	0.0981074	0.156306	0.185405	S	3	(D/E)xx(S/T);(R/K)x(S/T);(R/K)xxx(S/T);Casein kinase I substrate motif;KxS;New PKA kinase substrate motif_KxS;PKA kinase substrate motif;PKC kinase substrate motif	___1	0.967903	5.89e-62	146.58	128.95	72.175	0.29068	130	399030000	12954000	0	P07278	130	P07278	cAMP-dependent protein kinase regulatory subunit	BCY1	HQQAQEEQQHTREKTSTPPLPMHFNAQRRTS
0.141918	0.0708285	-0.01113	-0.0328675	0.00906628	0.0544501	0.057087	0.013527	-0.046311	-0.07623	0.00209284	0	0.0267308	0.0843782	0.0682969	-0.0524295	-0.21599	-0.31774	-0.344367	-0.35768	S	3	(R/K)(S/T);(S/T)(R/K);Casein kinase I substrate motif;Casein kinase II substrate motif;MAPKAPK2 kinase substrate motif	___1	0.706001	6.52e-80	135.8	121.79	104.14	-0.11527	81	914720000	40702000	53574000	P07278	81	P07278	cAMP-dependent protein kinase regulatory subunit	BCY1	EESFSRPQSAQSQSRSRSSVMFKSPFVNEDP
-0.0463108	-0.022224	0.0411568	0.036976	0.0233164	-0.0186231	-0.103876	-0.107516	-0.292861	-0.35248	0.108027	0.0535894	-0.00098261	-0.029889	0.0989098	0.129995	0.257159	0.219495	-0.210133	-0.461165	S	2	(R/K)(S/T);(R/K)xx(S/T);(S/T)xxxx(R/K);14-3-3 domain binding motif;Calmodulin-dependent protein kinase II substrate motif;MAPKAPK2 kinase substrate motif;New PKA kinase substrate motif_RxxS;PKA kinase substrate motif;PKC kinase substrate motif;RxxS	___1	0.999273	4.24e-110	159.66	145.2	124.33	-0.025161	83	9147100000	289840000	122990000	P07278	83	P07278	cAMP-dependent protein kinase regulatory subunit	BCY1	SFSRPQSAQSQSRSRSSVMFKSPFVNEDPHS
-0.0645592	-0.0819638	-0.100493	-0.0907966	-0.0470265	0.00484577	-0.0054137	0.0610319	0.196922	0.330332	0.0720155	-0.000423333	-0.139554	-0.140938	-0.0361124	0.004565	0.199364	0.304804	0.488084	0.571415	S	2	(R/K)x(S/T);(R/K)xxx(S/T);(S/T)xxx(R/K);MDC1 BRCT domain binding motif;New PKA kinase substrate motif_RxS;PKA kinase substrate motif;PKA kinase substrate motif_RxS;PKC kinase substrate motif;Plk1 PBD domain binding motif;RxS	___1	0.997292	6.52e-80	164.48	106.93	122.98	0.26453	84	3762200000	62802000	34203000	P07278	84	P07278	cAMP-dependent protein kinase regulatory subunit	BCY1	FSRPQSAQSQSRSRSSVMFKSPFVNEDPHSN
0.495988	0.496341	0.497047	0.469492	0.413321	0.288267	0.122942	-0.0637353	-0.231495	-0.305916	0.359796	0.272801	0.0988095	-0.0607111	-0.118766	-0.0647068	0	-0.181966	-0.621253	-0.969556	S	4	(R/K)(S/T);(S/T)xxxx(D/E);(S/T)xxxxx(D/E) ;CDK kinase substrate motif_minimal;CDK kinase substrate motif_minimal_pS;ERK1,2 kinase substrate motif;Growth associated histone HI kinase substrate motif;GSK-3, ERK1, ERK2, CDK5 substrate motif;WW domain binding motif	___1	0.993118	6.17e-80	134.76	117.54	107.08	0.0071815	89	263060000	27651000	34203000	P07278	89	P07278	cAMP-dependent protein kinase regulatory subunit	BCY1	SAQSQSRSRSSVMFKSPFVNEDPHSNVFKSG
0.0141775	-0.0212048	0.0148393	-0.0305723	-0.000222206	0.0308971	0.0212666	0.0487048	0.073779	0.125448	0.12054	0.0657303	-0.050208	-0.165024	-0.174387	-0.0786907	-0.0341056	0.0564229	0.111068	0.182104	T	4	(D/E)xxx(S/T);(R/K)xx(S/T);(R/K)xxxx(S/T);CDK kinase substrate motif_minimal;CDK kinase substrate motif_minimal_pT;G protein-coupled receptor kinase 1 substrate motif;GSK-3, ERK1, ERK2, CDK5 substrate motif;MDC1 BRCT domain binding motif;PKA kinase substrate motif;PKC kinase substrate motif;Plk1 PBD domain binding motif;WW domain binding motif	___1	0.989183	2.27e-227	223.5	212.86	145.05	-0.27571	131	10805000000	481240000	406880000	P07278	131	P07278	cAMP-dependent protein kinase regulatory subunit	BCY1	QQAQEEQQHTREKTSTPPLPMHFNAQRRTSV
0.280317	0.139964	0.0220973	-0.164054	-0.056768	-0.105447	-0.0690809	-0.333598	-0.213	-0.270131	0.10616	0.117687	-0.00500653	-0.0106639	-0.029185	0.0287495	0.0863267	0.145047	-0.0058868	-0.01676	S	3	(R/K)xx(S/T);(R/K)xxxx(S/T);(R/K)xxxxx(S/T);(S/T)x(D/E);(S/T)xx(D/E);(S/T)xxxxx(R/K);acidic-plus-2;acidic-plus-2 pSxE;acidic-plus-2 pSxE/D;acidic-plus-2-3 pSTxxED;acidic-plus-3 pSTxxED;ATM kinase substrate motif;Casein kinase II substrate motif;DNA dependent Protein kinase substrate motif;MAPKAPK2 kinase substrate motif;New PKA kinase substrate motif_KxxS;PKA kinase substrate motif;PKC kinase sub…	___1	0.999999	5.26e-24	116.35	85.811	116.35	0.032692	630	84595000	5905600	6536100	P35817	630	P35817	Bromodomain-containing factor 1	BDF1	SPTSAGSRKRRSKALSQEEQSRQIEKIKNKL
0.0252485	0.0128381	-0.0462185	-0.038919	0.0221853	0.00434393	0.274817	0.244706	0.470672	0.324352	0.115435	0.0747423	-0.106457	-0.123658	-0.123546	-0.0149868	0.00737889	0.145253	-0.199848	-0.310672	S	2	(D/E)xxxx(S/T);(R/K)xxxxx(S/T);(S/T)Pxxxxx(R/K);Casein kinase I substrate motif;Casein kinase II substrate motif;CDK kinase substrate motif_minimal;CDK kinase substrate motif_minimal_pS;ERK1,2 kinase substrate motif;G protein-coupled receptor kinase 1 substrate motif;GSK-3, ERK1, ERK2, CDK5 substrate motif;WW domain binding motif	___1	0.994999	0	295.62	289.8	295.62	-0.15298	615	1996500000	0	0	P35817	615	P35817	Bromodomain-containing factor 1	BDF1	GLDGTSGVTRDASSLSPTSAGSRKRRSKALS
0.0687755	-0.036907	-0.0394537	-0.083196	-0.0044886	-0.0570063	0.0446307	-0.00344604	0.00119327	-0.0721151	-0.0449205	-0.0110185	-0.043398	0.00359633	-0.00428453	0.0066951	-0.0305761	-0.0410344	0.0240125	0.0749921	S	3	(R/K)(S/T);(R/K)x(S/T);(R/K)xxx(S/T);(S/T)xxx(D/E);(S/T)xxxx(D/E);New PKA kinase substrate motif_RxS;PKA kinase substrate motif;PKA kinase substrate motif_RxS;PKC kinase substrate motif;RxS	___1	0.964281	4.01e-285	247.3	234.68	173.49	-0.52946	269	2564800000	107640000	179820000	P35817	269	P35817	Bromodomain-containing factor 1	BDF1	MPAKDAPPVIAKGRRSSAQEDAPIVIRRAQT
0.158251	0.0236179	-0.00972047	-0.0677367	-0.000967333	-0.0968263	-0.0106777	-0.00221747	0.021479	-0.0114305	-0.0073979	0.0193162	-0.00602753	0.0428866	0.0301765	0.0390274	-0.0202259	-0.0322178	-0.0109012	0.031975	S	2	(R/K)x(S/T);(R/K)xx(S/T);(R/K)xxxx(S/T);(S/T)xx(D/E);(S/T)xxx(D/E);14-3-3 domain binding motif;acidic-plus-3 pSTxxED;acidic-plus-3-4 pSTxxEDED;Calmodulin-dependent protein kinase II substrate motif;Casein kinase II substrate motif;MAPKAPK1 kinase substrate motif;MDC1 BRCT domain binding motif;New PKA kinase substrate motif_RRxS;New PKA kinase substrate motif_RxS;New PKA kinase substrate motif_Rxx…	___1	0.999816	8.41e-292	246.79	231.25	125.36	-0.10659	270	4624000000	229900000	127270000	P35817	270	P35817	Bromodomain-containing factor 1	BDF1	PAKDAPPVIAKGRRSSAQEDAPIVIRRAQTH
-0.167747	-0.203522	-0.201154	-0.124869	-0.117637	-0.253372	-0.350831	-0.267045	-0.0903578	-0.00201416	0.28941	0.122947	-0.0636703	-0.103981	0.0359808	0.20991	0.416029	0.620373	0.755418	0.822941	S	4	(D/E)x(S/T);(D/E)xx(S/T);(D/E)xxx(S/T);(D/E)xxxxx(S/T);(D/E/N)xS;(S/T)(D/E);(S/T)xx(D/E);(S/T)xxx(R/K);acidic-plus-3 pSTxxED;Casein kinase I substrate motif;Casein kinase II substrate motif;DxS;PKA kinase substrate motif_SDxDK;Pyruvate dehydrogenase kinase substrate motif;Sxx(E/D);SxxD	___1	1	0	433.95	408.29	281.34	0.02962	49	381900000	4342600	0	P46678	49	P46678	Transcription factor TFIIIB component B''	BDP1	PQLFIPESKEIEEDNSDNDKGVDENETAIVE
-0.127984	-0.122	0.0207909	-0.0506863	-0.0141332	-0.0485	0.028997	0.0243364	0.12991	0.185832	0.292322	0.227894	-0.0355132	-0.0552603	-0.0984182	0.0407778	-0.0835427	-0.141163	-0.209004	-0.134014	S	2	(D/E)x(S/T);(D/E)xxx(S/T);(D/E)xxxx(S/T);(D/E/N)xS;(S/T)(D/E);(S/T)x(D/E);(S/T)xx(D/E);(S/T)xxxx(D/E);acidic-plus-1-2 pSTxxED;acidic-plus-2;acidic-plus-2 pSxE;acidic-plus-2 pSxE/D;acidic-plus-2-3 pSTxxED;acidic-plus-3 pSTxxED;BARD1 BRCT domain binding motif;Casein kinase II substrate motif;ExS;G protein-coupled receptor kinase 1 substrate motif;Sxx(E/D);SxxE	___1	1	5.37e-97	143.31	129.63	79.633	0.3094	586	535590000	60397000	71501000	P46678	586	P46678	Transcription factor TFIIIB component B''	BDP1	KLKERNNDDNEDNEGSEEEPEIDQ_______
0.350432	0.215536	0.164562	-0.0147532	-0.00901127	-0.0228106	-0.0851513	-0.0983554	-0.196556	-0.0901745	0.0713544	0.0338869	-0.0847794	-0.0834397	-0.0125073	0.036511	0.102307	0.076705	-0.180925	-0.390606	S	3	(R/K)xx(S/T);(R/K)xxxx(S/T);(R/K)xxxxx(S/T);(S/T)xx(D/E);(S/T)xxxx(D/E);14-3-3 domain binding motif;acidic-plus-3 pSTxxED;Calmodulin-dependent protein kinase II substrate motif;Casein kinase II substrate motif;MAPKAPK1 kinase substrate motif;New PKA kinase substrate motif_RxxS;p70 Ribosomal S6 kinase substrate motif;Phosphorylase kinase substrate motif;PKA kinase substrate motif;PKC kinase substr…	___1	0.999975	0	267.37	231.13	152.37	-0.2597	178	511650000	23512000	55767000	P46678	178	P46678	Transcription factor TFIIIB component B''	BDP1	LSTISNKLPKKIRLGSITENDMNLKTFKRHR
0.0474585	0.0397859	-0.0300933	-0.154507	-0.242627	-0.239921	-0.189846	-0.18323	-0.207791	-0.220072	-0.0468205	0.014714	0.0749056	0.0722198	0.0299263	0.0109024	0.0100988	0.00424577	-0.00302251	-0.00665665	S	4	(R/K)x(S/T);(R/K)xx(S/T);(S/T)xxxx(R/K);14-3-3 domain binding motif;Calmodulin-dependent protein kinase II substrate motif;Casein kinase I substrate motif;Casein kinase II substrate motif;New PKA kinase substrate motif_RRxS;New PKA kinase substrate motif_RxS;New PKA kinase substrate motif_RxxS;PAK2 kinase substrate motif;PKA kinase substrate motif;PKA kinase substrate motif_RRxS;PKA kinase substr…	___1	0.997609	3.04e-43	149.35	136.72	78.486	0.048303	164	664880000	31931000	0	P46678	164	P46678	Transcription factor TFIIIB component B''	BDP1	FLDSSSNSNGTARRLSTISNKLPKKIRLGSI
0.137826	0.11551	0.285524	0.106523	0.082801	-0.0930306	-0.300037	-0.336131	-0.280308	-0.083657	0.230239	0.16421	-0.0170439	-0.115436	-0.126057	0.0884134	0.199597	0.40692	0.056983	-0.0652255	T	2	(R/K)xxxx(S/T);(S/T)(D/E);(S/T)xx(D/E);acidic-plus-3 pSTxxED;Casein kinase II substrate motif;G protein-coupled receptor kinase 1 substrate motif;Txx(E/D)	___1	0.991253	1.16e-284	244.73	207.22	108.56	0.10965	180	1255800000	108510000	51157000	P46678	180	P46678	Transcription factor TFIIIB component B''	BDP1	TISNKLPKKIRLGSITENDMNLKTFKRHRVL
0.0010035	0.0465137	0.124445	0.125532	0.0655492	0.0290546	-0.316952	-0.316421	-0.179851	0.117965	-0.0290316	-0.114777	-0.12056	-0.224287	-0.0628956	0.0502617	0.236671	0.223838	-0.163303	-0.319536	S	2	(R/K)x(S/T);(R/K)xx(S/T);(R/K)xxxxx(S/T);(S/T)(D/E);AMP-activated protein kinase substrate motif;Calmodulin-dependent protein kinase II substrate motif;Casein kinase I substrate motif;Casein kinase II substrate motif;Chk1 kinase substrate motif;KxS;New PKA kinase substrate motif_KKxS;New PKA kinase substrate motif_KxS;New PKA kinase substrate motif_KxxS;PKA kinase substrate motif;PKC kinase subst…	___1	0.999897	3.96e-68	166.52	130.5	62.042	0.14655	458	832040000	26519000	25594000	P29366	458	P29366	Bud emergence protein 1	BEM1	DNTLTGEDLKLNKKLSDLSLSGSKQAPAQST
0.0457322	0.0602026	0.0738122	0.0720906	-0.000483283	-0.128578	-0.228995	-0.246212	-0.202223	-0.180229	-0.0442502	-0.0399208	0.036043	0.179312	0.289319	0.298759	0.155225	-0.0407175	-0.206284	-0.289068	S	3	(D/E)xxx(S/T);(R/K)x(S/T);(R/K)xxxx(S/T);(R/K)xxxxx(S/T);(S/T)xxxx(R/K);Casein kinase I substrate motif;Casein kinase II substrate motif;New PKA kinase substrate motif_RxS;PKA kinase substrate motif;PKA kinase substrate motif_RxS;PKC kinase substrate motif;RxS	___1	0.999832	1.12e-15	121.66	98.738	121.66	0.0092653	1813	113230000	3610700	0	P39960	1813	P39960	GTPase-activating protein BEM2/IPL2	BEM2	MESNNSARNRRDSRASFSTNRSSVVSNSSHN
0.254588	0.186264	0.0786271	0	0.0505666	0.201317	0.318507	0.301953	0.201756	0.151657	-0.141669	-0.138493	0.000774833	0.272958	0.416037	0.297094	-0.0113867	-0.247386	-0.356396	-0.410902	S	3	(D/E)(S/T);(R/K)x(S/T);(R/K)xx(S/T);(R/K)xxxx(S/T);(S/T)(R/K);14-3-3 domain binding motif;Akt kinase substrate motif;b-Adrenergic Receptor kinase substrate motif;Calmodulin-dependent protein kinase II substrate motif;Casein kinase I substrate motif;Casein kinase II substrate motif;MAPKAPK1 kinase substrate motif;New PKA kinase substrate motif_RRxS;New PKA kinase substrate motif_RxS;New PKA kinase…	___1	0.983728	0.00132755	50.102	40.669	47.201	0.57856	1810	20662000	3044100	0	P39960	1810	P39960	GTPase-activating protein BEM2/IPL2	BEM2	GSVMESNNSARNRRDSRASFSTNRSSVVSNS
-0.449876	-0.533613	-0.587672	-0.528315	-0.397574	-0.308865	-0.189196	0.003462	0.180561	0.26911	-0.0336797	0	0.0534615	0.0930252	0.115152	0.133739	0.144248	0.150219	0.151173	0.15165	S	3	(D/E)(S/T);(R/K)x(S/T);(R/K)xxx(S/T);(S/T)x(D/E);(S/T)xxxxx(R/K);acidic-plus-2;acidic-plus-2 basic-2;acidic-plus-2 pSxD;acidic-plus-2 pSxE/D;b-Adrenergic Receptor kinase substrate motif;Casein kinase I substrate motif;Casein kinase II substrate motif;G protein-coupled receptor kinase 1 substrate motif;New PKA kinase substrate motif_RxS;PKA kinase substrate motif;PKA kinase substrate motif_RxS;PKC…	___1	0.999882	2.7e-16	113.99	86.684	102.73	-0.19593	1046	228120000	2413800	0	P39960	1046	P39960	GTPase-activating protein BEM2/IPL2	BEM2	MLINNPATPNQKMRDSLDTTGRLSKTLENMD
0.108411	0.129135	0.0694115	-0.091481	-0.206905	-0.17569	-0.0578426	0	-0.00144164	-0.00216246	-0.144728	-0.006715	0.136151	0.145857	0.024292	-0.0953834	-0.191818	-0.266903	-0.302726	-0.320637	S	2	(R/K)xxx(S/T);(S/T)Px(R/K);(S/T)PxK;(S/T)xx(R/K);Casein kinase II substrate motif;Cdc2 kinase substrate motif;CDK kinase substrate motif;CDK kinase substrate motif_minimal;CDK kinase substrate motif_minimal_pS;CDK1,2,4,6 kinase substrate motif;ERK1,2 kinase substrate motif;Growth associated histone HI kinase substrate motif;GSK-3, ERK1, ERK2, CDK5 substrate motif;MDC1 BRCT domain binding motif;Pl…	___2	0.832475	1.44e-235	204.35	198.19	51.346	0.67121	195	164200000	51761000	15309000	P32873	195	P32873	GTPase-activating protein BEM3	BEM3	NSSFSSPKIINRSVSSPTKIHSEQLASPAAS
0.625193	0.628017	0.486945	0.199154	-0.148104	-0.40811	-0.490899	-0.483721	-0.418958	-0.386577	0.320858	0.406361	0.513297	0.556162	0.377623	0.0417505	-0.270042	-0.400421	-0.366398	-0.349387	S	3	(R/K)xx(S/T);(S/T)(D/E);G protein-coupled receptor kinase 1 substrate motif;New PKA kinase substrate motif_KxxS;PKA kinase substrate motif;PKA kinase substrate motif_KxxSxQ;PKC kinase substrate motif	___2	0.755512	4.39e-08	58.861	51.585	58.861	0.41297	201	35579000	33167000	0	P32873	201	P32873	GTPase-activating protein BEM3	BEM3	PKIINRSVSSPTKIHSEQLASPAASVTYTTS
0.343809	0.36746	0.277885	0.127392	-0.0324128	-0.186967	-0.0672821	-0.0743015	-0.0160011	-0.15491	0.412914	0.409506	0.500565	0.324007	0.063663	-0.189143	-0.296506	-0.268985	-0.306883	-0.4045	S	4	(D/E)xxx(S/T);Casein kinase I substrate motif;CDK kinase substrate motif_minimal;CDK kinase substrate motif_minimal_pS;ERK1,2 kinase substrate motif;G protein-coupled receptor kinase 1 substrate motif;GSK3 kinase substrate motif;GSK-3, ERK1, ERK2, CDK5 substrate motif;WW domain binding motif	___2	0.999998	6.05e-138	160.63	153.62	160.63	-0.054312	206	129230000	41564000	33683000	P32873	206	P32873	GTPase-activating protein BEM3	BEM3	RSVSSPTKIHSEQLASPAASVTYTTSRITIK
0.28757	0.276477	0.0808643	-0.288175	-0.622368	-0.748289	-0.610179	-0.41631	-0.249893	-0.166684	0.34051	0.123205	-0.131863	-0.207386	-0.103584	0	0.112342	0.233661	0.320523	0.363954	S	2	(D/E)xxx(S/T);(R/K)(S/T);(R/K)xx(S/T);(S/T)Pxxxx(R/K);(S/T)xxxxx(R/K);14-3-3 domain binding motif;Calmodulin-dependent protein kinase II substrate motif;CDK kinase substrate motif_minimal;CDK kinase substrate motif_minimal_pS;ERK1,2 kinase substrate motif;G protein-coupled receptor kinase 1 substrate motif;Growth associated histone HI kinase substrate motif;GSK-3, ERK1, ERK2, CDK5 substrate motif…	___1	1	3.61e-29	138.45	121.78	81.338	-0.22915	237	270390000	10327000	0	P32873	237	P32873	GTPase-activating protein BEM3	BEM3	SPNKGSKSPLQERLRSPQNPNRMTAVINNHL
-0.526313	-0.370026	-0.169895	-0.0822081	-0.104268	-0.123631	-0.074403	0.0407175	0.161393	0.221731	0.220696	0.148637	0.0510522	0	0.0438686	0.136125	0.294313	0.470043	0.598892	0.663316	S	3	(R/K)xxx(S/T);(R/K)xxxx(S/T);(S/T)xxxxx(R/K);Casein kinase I substrate motif;Casein kinase II substrate motif;G protein-coupled receptor kinase 1 substrate motif	___1	0.610146	0.00123819	49.627	34.425	49.627	0.27696	487	3640900	3640900	0	P32873	487	P32873	GTPase-activating protein BEM3	BEM3	STPQGSLKTLRRPHASSVSTVKSVAQSLKSD
-0.254269	-0.147365	-0.174157	-0.0828042	-0.139746	-0.193534	-0.088582	0.0153927	0.1582	0.238298	-0.0649187	-0.0339777	0.0535013	0.0835912	-0.001749	-0.0448165	-0.102547	-0.081937	0.146766	0.24596	S	2	(R/K)xxx(S/T);(S/T)Px(R/K);(S/T)PxK;(S/T)xx(R/K);Casein kinase II substrate motif;Cdc2 kinase substrate motif;CDK kinase substrate motif;CDK kinase substrate motif_minimal;CDK kinase substrate motif_minimal_pS;CDK1,2,4,6 kinase substrate motif;ERK1,2 kinase substrate motif;Growth associated histone HI kinase substrate motif;GSK-3, ERK1, ERK2, CDK5 substrate motif;MDC1 BRCT domain binding motif;Pl…	___1	0.832475	1.44e-235	204.35	198.19	51.346	0.67121	195	164200000	51761000	15309000	P32873	195	P32873	GTPase-activating protein BEM3	BEM3	NSSFSSPKIINRSVSSPTKIHSEQLASPAAS
0.213131	0.225948	0.102853	-0.168972	-0.380016	-0.381547	-0.170382	0.0439655	0.188986	0.261497	-0.149845	-0.112733	-0.086551	-0.108413	-0.118879	-0.0699053	0.0215395	0.0960163	0.134355	0.153525	S	3	(R/K)xx(S/T);(S/T)(D/E);G protein-coupled receptor kinase 1 substrate motif;New PKA kinase substrate motif_KxxS;PKA kinase substrate motif;PKA kinase substrate motif_KxxSxQ;PKC kinase substrate motif	___1	0.755512	4.39e-08	58.861	51.585	58.861	0.41297	201	35579000	33167000	0	P32873	201	P32873	GTPase-activating protein BEM3	BEM3	PKIINRSVSSPTKIHSEQLASPAASVTYTTS
0.87731	0.82094	0.708202	0.486343	0.211734	0.00312685	-0.0867269	-0.145724	-0.292617	-0.410012	0.8402	0.783412	0.669837	0.385938	-0.011495	-0.266707	-0.266162	-0.0920081	0	0.00493097	S	4	(D/E)xxx(S/T);Casein kinase I substrate motif;CDK kinase substrate motif_minimal;CDK kinase substrate motif_minimal_pS;ERK1,2 kinase substrate motif;G protein-coupled receptor kinase 1 substrate motif;GSK3 kinase substrate motif;GSK-3, ERK1, ERK2, CDK5 substrate motif;WW domain binding motif	___3	0.999998	6.05e-138	160.63	153.62	160.63	-0.054312	206	129230000	41564000	33683000	P32873	206	P32873	GTPase-activating protein BEM3	BEM3	RSVSSPTKIHSEQLASPAASVTYTTSRITIK
0.87731	0.82094	0.708202	0.486343	0.211734	0.00312685	-0.0867269	-0.145724	-0.292617	-0.410012	0.8402	0.783412	0.669837	0.385938	-0.011495	-0.266707	-0.266162	-0.0920081	0	0.00493097	S	4	Casein kinase II substrate motif;G protein-coupled receptor kinase 1 substrate motif;MAPKAPK2 kinase substrate motif	___3	0.962386	5.11e-22	86.081	82.053	86.081	0.33943	210	4206100	0	4206100	P32873	210	P32873	GTPase-activating protein BEM3	BEM3	SPTKIHSEQLASPAASVTYTTSRITIKSPNK
0.684945	0.535374	0.628665	0.171977	-0.00138067	-0.368956	0.10449	0.185988	0.188639	-0.201441	0.559954	0.435287	0.289092	0.0171168	-0.0365709	-0.0527879	-0.0741997	-0.18259	-0.362714	-0.531626	S	2	(R/K)xx(S/T);(R/K)xxx(S/T);(R/K)xxxx(S/T);(S/T)Pxx(R/K);(S/T)Pxxxx(R/K);(S/T)xxx(R/K);(S/T)xxxxx(R/K);14-3-3 domain binding motif;Akt kinase substrate motif;AMP-activated protein kinase 2 substrate motif;Calmodulin-dependent protein kinase II substrate motif;CDK kinase substrate motif_minimal;CDK kinase substrate motif_minimal_pS;ERK1,2 kinase substrate motif;GSK-3, ERK1, ERK2, CDK5 substrate mot…	___1	0.998618	1.3e-06	110.81	82.589	107.9	0.28526	454	65579000	19093000	14806000	P47113	454	P47113	Mitotic check point protein BFA1	BFA1	INLPPVGKSMKKRSSSPFLRSKSQVNTPFVS
-0.748876	-0.537838	-0.253375	-0.072835	-0.154823	-0.149813	-0.502489	-0.37532	-0.305301	-0.00502635	0.114825	-0.233648	-0.261275	-0.277813	0.108791	0.182298	0.321155	0.435391	0.684002	0.827607	S	4	(D/E)x(S/T);(D/E)xxx(S/T);(D/E)xxxx(S/T);(D/E/N)xS;(S/T)(D/E);(S/T)x(D/E);(S/T)xxxx(D/E);acidic-plus-1-2 pSTxxED;acidic-plus-2;acidic-plus-2 pSxD;acidic-plus-2 pSxE/D;ExS	___1	1	0	257.45	239.32	257.45	0.14827	379	1237200000	15310000	14224000	Q06631	379	Q06631	Protein BFR2	BFR2	LISPVVKDSVDDNENSDDGLDIPKNYDPRRK
0.699121	0.568668	0.716901	0.444746	0.567716	0.342508	0.273824	0.131742	0.0259778	0.067448	0.150505	-0.0775453	-0.0650957	-0.279391	-0.144813	-0.203941	-0.135257	-0.270463	-0.68222	-1.05181	S	2	(D/E)(S/T);(R/K)x(S/T);(S/T)xxxxx(R/K);b-Adrenergic Receptor kinase substrate motif;KxS;New PKA kinase substrate motif_KxS;PKA kinase substrate motif;PKC kinase substrate motif	___1	0.981251	0.00433243	56.81	18.999	56.81	-4.4142	399	121710000	98530000	23176000	P03873	399	P03873	Cytochrome b mRNA maturase bI2	bI2	GNKENTQFVIYVWKESMPILTKIVSPYIIPS
-0.56865	-0.591266	-0.636497	-0.564236	-0.351867	-0.114366	0.00815773	-0.0446087	-0.157689	-0.244386	-0.209307	-0.174524	-0.104959	-0.00105823	0.102394	0.158812	0.168643	0.319877	0.659103	0.922711	S	3	(D/E)xxxx(S/T);(R/K)xxx(S/T);(S/T)xxx(R/K);(S/T)xxxx(R/K);ATM kinase substrate motif;Casein kinase I substrate motif;Casein kinase II substrate motif;DNA dependent Protein kinase substrate motif;PKA kinase substrate motif	___1	0.999365	7.38e-08	107.97	71.52	107.97	-0.011482	83	102380000	0	0	P11709	83	P11709	Nuclear fusion protein BIK1	BIK1	IQLQKVASLIEKASISQTSRRTTMEPLSIPK
0.11727	0.208188	-0.0352137	-0.0626863	-0.236088	-0.155984	-0.093851	-0.215665	-0.371707	-0.465116	0.0157779	0.117068	0.290988	0.216392	0.163282	0.27991	0.467033	0.402422	0.548242	0.588482	S	2	(S/T)(R/K);(S/T)x(R/K);(S/T)xxxxx(D/E) ;Casein kinase I substrate motif;Casein kinase II substrate motif;G protein-coupled receptor kinase 1 substrate motif;PKA kinase substrate motif;PKC kinase substrate motif	___1	0.972109	7.81e-05	94.409	74.623	90.05	-0.051707	86	42038000	0	4939500	P11709	86	P11709	Nuclear fusion protein BIK1	BIK1	QKVASLIEKASISQTSRRTTMEPLSIPKNRS
0.0611377	0.0482459	0.0155643	-0.0240154	-0.0514954	-0.0599775	0.0620309	0.295532	0.525528	0.640526	-0.295848	-0.290129	-0.239798	-0.150576	-0.0110969	0.139748	0.355273	0.624114	0.838885	0.94627	S	3	(R/K)xxxxx(S/T);(S/T)Pxxxx(R/K);(S/T)xx(D/E);(S/T)xxx(D/E);(S/T)xxxxx(R/K);acidic-plus-3 pSTxxED;acidic-plus-3-4 pSTxxEDED;Casein kinase II substrate motif;CDK kinase substrate motif_minimal;CDK kinase substrate motif_minimal_pS;ERK1,2 kinase substrate motif;GSK-3, ERK1, ERK2, CDK5 substrate motif;Pyruvate dehydrogenase kinase substrate motif;Sxx(E/D);SxxD;WW domain binding motif	___1	0.99694	2.1e-39	105.16	91.434	105.16	-0.20421	110	116770000	26002000	0	P11709	110	P11709	Nuclear fusion protein BIK1	BIK1	SIPKNRSIVRLTNQFSPMDDPKSPTPMRSFR
0.335965	0.305485	0.315124	0.152701	0.1521	0.0347853	-0.198354	-0.399695	-0.576759	-0.423325	0.679629	0.49343	0.390239	0.0546719	-0.0152817	-0.0845339	-0.176417	-0.302087	-0.5051	-0.596902	S	3	(D/E)xx(S/T);(D/E)xxx(S/T);(R/K)(S/T);(S/T)Pxxx(R/K);(S/T)xxxx(R/K);Casein kinase I substrate motif;Casein kinase II substrate motif;CDK kinase substrate motif_minimal;CDK kinase substrate motif_minimal_pS;ERK1,2 kinase substrate motif;Growth associated histone HI kinase substrate motif;GSK-3, ERK1, ERK2, CDK5 substrate motif;WW domain binding motif	___1	0.969934	2.07e-51	120.64	112.15	120.64	-0.23596	117	223400000	16841000	15805000	P11709	117	P11709	Nuclear fusion protein BIK1	BIK1	IVRLTNQFSPMDDPKSPTPMRSFRITSRHSG
-0.480456	-0.718041	-0.793203	-0.209472	0.29363	0.530168	0.617455	0.381834	-0.375048	-0.97137	-0.215744	-0.236647	-0.153387	-0.0293151	0.391423	0.694684	0.823412	0.428969	0.0622063	-0.199567	S	2	(R/K)xx(S/T);(R/K)xxx(S/T);14-3-3 domain binding motif;Calmodulin-dependent protein kinase II substrate motif;Casein kinase I substrate motif;Casein kinase II substrate motif;MDC1 BRCT domain binding motif;New PKA kinase substrate motif_RxxS;PKA kinase substrate motif;PKC kinase substrate motif;Plk1 PBD domain binding motif;RxxS	___1	0.932918	1.81e-96	162.79	136	83.54	1.3128	149	34003000	12568000	6769300	P40013	149	P40013	Protein BIM1	BIM1	KPRTVSNPTTAKRSSSTGTGSAMSGGLATRH
-1.00234	-1.00269	-0.899923	-0.237517	0.71093	1.30985	1.45101	0.835782	0.494379	0.101939	-0.735214	-0.964976	-1.13206	-0.880339	-0.0109724	0.766304	1.17402	0.780728	0.357861	-0.101939	S	2	(R/K)xx(S/T);(R/K)xxxx(S/T);(S/T)xxxxx(R/K);14-3-3 domain binding motif;Akt kinase substrate motif;Calmodulin-dependent protein kinase II substrate motif;Casein kinase I substrate motif;Casein kinase II substrate motif;G protein-coupled receptor kinase 1 substrate motif;MAPKAPK1 kinase substrate motif;New PKA kinase substrate motif_RxxS;PKA kinase substrate motif;PKC kinase substrate motif;RxxS	___1	0.999659	1.1e-52	160.88	104.31	70.488	-0.16779	139	256860000	0	0	P40013	139	P40013	Protein BIM1	BIM1	RPIITNNSATKPRTVSNPTTAKRSSSTGTGS
-0.847677	-0.72406	-0.476826	0.22571	1.25993	1.93946	1.93261	1.25602	0.596071	0.274417	-0.310295	-0.250706	-0.131529	0.232329	0.781279	1.28415	1.55585	1.13614	0.25618	-0.41392	T	2	(K/R)(S/T)(I/L/V);(R/K)(S/T);(R/K)xx(S/T);G protein-coupled receptor kinase 1 substrate motif;PKA kinase substrate motif;PKC kinase substrate motif	___1	0.995796	2.5e-39	152.64	106.61	152.64	0.21542	137	423790000	0	8265700	P40013	137	P40013	Protein BIM1	BIM1	KYRPIITNNSATKPRTVSNPTTAKRSSSTGT
0.142507	0.080666	-0.043016	-0.130359	-0.119521	-0.109429	-0.198263	-0.294514	-0.299254	-0.255869	0.179372	0.151815	0.0966998	0.0592712	0.0670863	0.0841851	0.0653239	-0.108179	-0.400364	-0.605798	S	2	(D/E)xx(S/T);(K/R)(S/T)(I/L/V);(R/K)(S/T);(S/T)xxxxx(R/K);Casein kinase I substrate motif;Casein kinase II substrate motif;G protein-coupled receptor kinase 1 substrate motif;GSK3 kinase substrate motif	___1	0.91613	2.4e-25	120.82	107.2	118.5	0.16735	638	158600000	0	5405900	P47134	638	P47134	Protein BIR1	BIR1	ADIHPKPRKNLQEPRSLSISGKVVPTERKLD
0.303058	0.278503	0.229392	0.174626	0.138758	0.0997763	0.0387802	-0.0700697	-0.20476	-0.285025	0.200465	0.166304	0.0979823	0.0311606	0	-0.0166091	-0.0543278	-0.123006	-0.201534	-0.245724	S	2	(D/E)xxxx(S/T);(R/K)xx(S/T);(S/T)xxx(R/K);14-3-3 domain binding motif;Calmodulin-dependent protein kinase II substrate motif;Casein kinase II substrate motif;MAPKAPK2 kinase substrate motif;New PKA kinase substrate motif_RxxS;Phosphorylase kinase substrate motif;PKA kinase substrate motif;PKC kinase substrate motif;RxxS	___1	0.998035	4.57e-14	125.47	32.979	66.621	0.40354	640	209120000	0	9946300	P47134	640	P47134	Protein BIR1	BIR1	IHPKPRKNLQEPRSLSISGKVVPTERKLDNI
-0.139224	-0.152988	-0.310828	-0.06829	0.00550177	0.0049491	0.0071791	0.0192186	0.0896073	0.0515075	0.0823374	0.0597363	0.0202996	-0.0201101	-0.0556053	-0.0678374	-0.142781	-0.116975	-0.0636235	0.0413928	S	4	(D/E)xxxx(S/T);(R/K)xx(S/T);(S/T)Px(R/K);(S/T)PxR;(S/T)Pxxx(R/K);(S/T)xx(R/K);(S/T)xxxx(R/K);14-3-3 domain binding motif;Calmodulin-dependent protein kinase II substrate motif;Cdc2 kinase substrate motif;CDK kinase substrate motif;CDK kinase substrate motif_minimal;CDK kinase substrate motif_minimal_pS;CDK1,2,4,6 kinase substrate motif;CLK1 kinase substrate motif;ERK1,2 kinase substrate motif;G p…	___1	1	4.33e-172	206.8	187.79	141.13	-0.13426	56	577430000	19219000	11532000	P43583	56	P43583	Proteasome activator BLM10	BLM10	KRKKSRLYAADGRPHSPLRARSATPTLQDQK
0.429705	0.384759	0.513565	0.318872	0.241007	0.0231474	-0.371361	-0.564422	-0.65876	-0.443755	0.245269	0.158244	0.252152	0.102827	0.0802816	-0.089403	-0.118745	-0.283088	-0.692202	-1.00767	S	2	(D/E)xx(S/T);(D/E)xxx(S/T);(D/E)xxxx(S/T);(R/K)(S/T);(S/T)Pxxxxx(R/K);Casein kinase I substrate motif;CDK kinase substrate motif_minimal;CDK kinase substrate motif_minimal_pS;ERK1,2 kinase substrate motif;Growth associated histone HI kinase substrate motif;GSK-3, ERK1, ERK2, CDK5 substrate motif;WW domain binding motif	___1	0.999932	1.46e-83	154.79	130.01	115.5	-0.38847	11	1173100000	105630000	78857000	P43583	11	P43583	Proteasome activator BLM10	BLM10	_____MTANNDDDIKSPIPITNKTLSQLKRF
-0.22335	-0.123811	0.0134671	0.0889464	0.068418	0.0136806	0.0177476	0.114828	0.241557	0.304922	-0.267565	-0.299763	-0.330213	-0.326719	-0.21872	-0.04016	0.129861	0.220784	0.228666	0.232607	T	2	(R/K)xx(S/T);(R/K)xxxx(S/T);(S/T)Pxxxxx(R/K);(S/T)xxxx(D/E);Akt kinase substrate motif;Calmodulin-dependent protein kinase II substrate motif;CDK kinase substrate motif_minimal;CDK kinase substrate motif_minimal_pT;GSK-3, ERK1, ERK2, CDK5 substrate motif;PKC kinase substrate motif;RxxT;WW domain binding motif	___1	0.995647	2.05e-78	173.6	131.25	98.353	0.06502	64	100450000	15597000	0	P43583	64	P43583	Proteasome activator BLM10	BLM10	AADGRPHSPLRARSATPTLQDQKLFNGMDST
-0.0174651	0.00713492	0.056335	0.063863	0.005119	-0.0953418	-0.171247	-0.108921	0.067083	0.211923	0.0174651	0.0786039	0.200882	0.187965	-0.0212845	-0.200515	-0.153392	-0.0185448	-0.022324	-0.093527	T	2	(R/K)xxxx(S/T);(S/T)xx(D/E);(S/T)xxxx(R/K);acidic-plus-3 pSTxxED;Casein kinase II substrate motif;DNA dependent Protein kinase substrate motif;MAPKAPK2 kinase substrate motif;Txx(E/D)	___1	0.920313	1.11e-05	96.229	72.91	43.769	-1.5814	66	48334000	0	4045200	P43583	66	P43583	Proteasome activator BLM10	BLM10	DGRPHSPLRARSATPTLQDQKLFNGMDSTSL
-0.0762803	-0.0673747	0.0180066	0.0655052	0.0796177	0.0842691	-0.133396	-0.0523723	-0.0326916	0.158034	-0.0685381	-0.0658423	-0.0473693	0.0497461	0.0260449	0.148758	0.145493	0.156156	-0.153357	-0.312861	S	4	(D/E)(S/T);(D/E)x(S/T);(D/E)xxxx(S/T);(D/E)xxxxx(S/T);(D/E/N)xS;(R/K)xx(S/T);(S/T)(D/E);(S/T)xx(D/E);(S/T)xxx(D/E);(S/T)xxxx(D/E);acidic-plus-3 pSTxxED;acidic-plus-3-4 pSTxxEDED;b-Adrenergic Receptor kinase substrate motif;Casein kinase II substrate motif;DxS;MAPKAPK2 kinase substrate motif;New PKA kinase substrate motif_KxxS;PKA kinase substrate motif;PKC kinase substrate motif;Sxx(E/D);SxxE	___1	1	0	310.05	289.24	310.05	-0.44604	578	561260000	67601000	80418000	Q08965	578	Q08965	Ribosome biogenesis protein BMS1	BMS1	CIRRWRGEDDDSKDESDIEEDVDDDFFRKKD
0.191024	0.0159317	-0.157089	-0.174353	-0.0548856	-0.029241	0.021776	0.0979237	0.239852	0.321223	0.0691969	0.00586563	0.000323667	-0.0584694	-0.169729	-0.112809	-0.187202	-0.0236993	-0.150622	-0.0581754	S	4	(D/E)xxx(S/T);(D/E)xxxxx(S/T);(S/T)(D/E);(S/T)x(D/E);(S/T)xx(D/E);acidic-plus-1-2 pSTxxED;acidic-plus-2;acidic-plus-2 pSxE;acidic-plus-2 pSxE/D;acidic-plus-2-3 pSTxxED;acidic-plus-3 pSTxxED;BARD1 BRCT domain binding motif;Casein kinase II substrate motif;DNA dependent Protein kinase substrate motif;G protein-coupled receptor kinase 1 substrate motif;Sxx(E/D);SxxE	___1	0.997067	5.57e-162	156.44	152.94	148.13	0.25839	478	124310000	44758000	52967000	Q08965	478	Q08965	Ribosome biogenesis protein BMS1	BMS1	GKPVQEEDADIDNLPSDEEPYTNDDDVQDSE
-0.0154872	-0.187306	-0.530944	-0.690235	-0.49336	0.000457167	0.435052	0.667328	0.756507	0.729547	-0.504948	-0.502531	-0.497698	-0.408542	-0.23748	-0.152031	-0.234099	-0.300688	-0.18428	-0.0345762	S	2	(R/K)xx(S/T);14-3-3 domain binding motif;Calmodulin-dependent protein kinase II substrate motif;Calmodulin-dependent protein kinase IV substrate motif;New PKA kinase substrate motif_RxxS;PKA kinase substrate motif;PKC kinase substrate motif;RxxS	___1	1	5.68e-16	128.57	111.13	123.92	0.23461	176	274840000	0	54161000	P47096	176	P47096	3-hydroxyanthranilate 3,4-dioxygenase	BNA1	RTCFHCKTLNYARPQSN______________
0.194518	0.145709	0.199869	0.106788	0.145266	0.098624	0.042576	0.0283727	0.0832423	0.203696	-0.007804	-0.00869567	-0.0412733	-0.141995	-0.24868	-0.169629	-0.179314	-0.2362	-0.648832	-0.886471	S	2	(R/K)xx(S/T);(S/T)x(D/E);14-3-3 domain binding motif;acidic-plus-2;acidic-plus-2 pSxD;acidic-plus-2 pSxE/D;Calmodulin-dependent protein kinase II substrate motif;Casein kinase I substrate motif;CDK kinase substrate motif_minimal;CDK kinase substrate motif_minimal_pS;ERK1,2 kinase substrate motif;G protein-coupled receptor kinase 1 substrate motif;GSK-3, ERK1, ERK2, CDK5 substrate motif;New PKA ki…	___1	0.99998	1.09e-181	190.6	180.72	184.03	-0.047814	9	1177500000	41079000	51032000	Q04066	9	Q04066	Kynurenine formamidase	BNA7	_______MSNTVRAISPDITLFNKTLTFQEI
0.345433	0.300575	0.395539	0.0942463	-0.0060639	-0.24454	-0.179222	-0.150985	0.136766	0.298952	0.232998	0.233827	0.243959	0.161114	0.0850703	0.0893078	-0.00366401	-0.0564963	-0.243593	-0.353538	S	3	(D/E)xx(S/T);(D/E)xxx(S/T);(S/T)Px(R/K);(S/T)PxK;(S/T)xx(R/K);Casein kinase I substrate motif;Casein kinase II substrate motif;Cdc2 kinase substrate motif;CDK kinase substrate motif;CDK kinase substrate motif_minimal;CDK kinase substrate motif_minimal_pS;CDK1,2,4,6 kinase substrate motif;DNA dependent Protein kinase substrate motif;ERK1,2 kinase substrate motif;G protein-coupled receptor kinase 1…	___1	0.986624	6.14e-216	197.13	177.58	114	2.7799	1889	1837900000	78232000	68452000	P41832	1889	P41832	Protein BNI1	BNI1	PLATRGVMNTSEDLPSPSKTSALEDQEEISD
0.532	0.48468	0.390041	0.261	0.144877	0.0621834	0	0.0506388	0.193589	0.31122	0.412653	0.283878	0.026328	-0.206436	-0.28564	-0.261452	-0.287434	-0.470186	-0.759538	-0.957514	S	4	(D/E)xxxx(S/T);(D/E)xxxxx(S/T);(S/T)(R/K);(S/T)xxxxx(D/E) ;Casein kinase I substrate motif;Casein kinase II substrate motif;DNA dependent Protein kinase substrate motif;G protein-coupled receptor kinase 1 substrate motif	___1	0.808751	2.39e-181	172.96	150.59	172.96	-0.085732	1891	23048000	0	23048000	P41832	1891	P41832	Protein BNI1	BNI1	ATRGVMNTSEDLPSPSKTSALEDQEEISDRA
-0.0267542	-0.00858835	0.065699	0.177942	0.236492	0.203391	0.102494	0.0254493	-0.0100124	-0.0277433	-0.174199	-0.0046235	0.171426	0.184374	-0.00503587	-0.233702	-0.425389	-0.540839	-0.566983	-0.580054	S	4	(D/E)(S/T);(R/K)xxxxx(S/T);(S/T)xxx(D/E);(S/T)xxxx(D/E);(S/T)xxxxx(D/E) ;b-Adrenergic Receptor kinase substrate motif	___2	0.521401	2.81e-08	56.239	52.463	55.48	0.40493	118	24683000	24683000	0	P53858	118	P53858	Protein BNI4	BNI4	SKYADQKTRKAQNIESSIIEEEEEAEEQNNS
0.297402	0.141305	0.162526	0.148199	0.235794	0.16158	0.0483508	-0.00255585	-0.0539031	-0.0770209	-0.195631	-0.066705	0.093599	0.284528	0.223368	0.00905918	-0.240875	-0.280075	-0.138528	-0.0626965	S	4	(D/E)x(S/T);(D/E/N)xS;(S/T)xx(D/E);(S/T)xxx(D/E);(S/T)xxxx(D/E);(S/T)xxxxx(D/E) ;acidic-plus-3 pSTxxED;acidic-plus-3-4 pSTxxEDED;Casein kinase II substrate motif;ExS;MDC1 BRCT domain binding motif;Plk1 kinase substrate motif;Plk1 PBD domain binding motif;Sxx(E/D);SxxE	___2	0.832794	1.06e-48	104	100.15	70.492	1.0771	119	32942000	6084100	17285000	P53858	119	P53858	Protein BNI4	BNI4	KYADQKTRKAQNIESSIIEEEEEAEEQNNSI
0.381891	0.230913	0.195808	0.204205	0.258517	0.187709	0.0517566	-0.0103251	-0.0650781	-0.0937834	-0.128734	-0.012085	0.103621	0.279746	0.208564	0.0226238	-0.212506	-0.246894	-0.133716	-0.0554786	S	3	(D/E)xxx(S/T);(D/E)xxxx(S/T);(D/E/N)xS;(S/T)xxxx(D/E);(S/T)xxxxx(D/E) ;Casein kinase II substrate motif;NxS	___2	0.98967	1.83e-180	170.36	165.04	97.639	-0.02263	133	716030000	92228000	105470000	P53858	133	P53858	Protein BNI4	BNI4	SSIIEEEEEAEEQNNSINYHEDITGSRLSVR
0.086156	0.0274472	-0.13461	-0.154706	0.000801667	0.069648	0.18958	0.126505	0.231231	0.226583	0.124255	0.249158	-0.0382823	-0.036484	-0.273625	-0.218523	-0.0827835	0.0041485	0.141029	0.182053	S	3	(D/E)xxx(S/T);(D/E)xxxx(S/T);(D/E/N)xS;(S/T)xxxx(D/E);(S/T)xxxxx(D/E) ;Casein kinase II substrate motif;NxS	___1	0.98967	1.83e-180	170.36	165.04	97.639	-0.02263	133	716030000	92228000	105470000	P53858	133	P53858	Protein BNI4	BNI4	SSIIEEEEEAEEQNNSINYHEDITGSRLSVR
-0.0967408	-0.204769	-0.355528	-0.44099	-0.428203	-0.382463	-0.310558	-0.245441	-0.206554	-0.187111	0.170951	0.130218	0.0765399	0.0506482	0.0646693	0.0908166	0.092936	0.0589014	0.012109	-0.0112872	S	3	(D/E)(S/T);(D/E)xx(S/T);(D/E)xxxxx(S/T);(S/T)xxxx(D/E);(S/T)xxxxx(R/K);b-Adrenergic Receptor kinase substrate motif;Casein kinase I substrate motif;Casein kinase II substrate motif	___1	0.990496	1.52e-05	57.989	41.059	52.061	-0.056278	500	14608000	0	0	P53858	500	P53858	Protein BNI4	BNI4	GEVLFPKFLDNHEVDSIVSLERTRSTKSNKR
0.189078	0.117271	0.11779	0.0048429	-0.099826	-0.16197	-0.0693896	0.0882501	-0.0268813	-0.093241	-0.0150514	0.0629884	-0.0231356	-0.006781	-0.18158	-0.105464	-0.126219	-0.0843213	-0.0453542	-0.0647307	S	3	(D/E)xxx(S/T);(D/E)xxxxx(S/T);(S/T)x(D/E);(S/T)xx(R/K);(S/T)xxxx(R/K);acidic-plus-2;acidic-plus-2 pSxE;acidic-plus-2 pSxE/D;Casein kinase II substrate motif;G protein-coupled receptor kinase 1 substrate motif	___1	0.999957	7.72e-162	200.74	169.75	158.92	0.021279	503	369570000	11465000	16938000	P53858	503	P53858	Protein BNI4	BNI4	LFPKFLDNHEVDSIVSLERTRSTKSNKRSSM
-0.100192	-0.088524	-0.0651879	-0.0464924	-0.0441055	-0.132212	-0.294503	-0.346141	-0.212943	-0.0539255	-0.0385418	-0.0270875	-0.004179	0.0756349	0.2009	0.316853	0.378043	0.329184	0.225038	0.145321	S	3	(D/E)xxxxx(S/T);(R/K)xx(S/T);(S/T)xxx(R/K);14-3-3 domain binding motif;Calmodulin-dependent protein kinase II substrate motif;Casein kinase II substrate motif;New PKA kinase substrate motif_RxxS;PKA kinase substrate motif;PKC kinase substrate motif;RxxS	___1	0.997588	4.27e-173	198.6	185.73	142.41	-0.34937	786	253800000	0	10744000	P53858	786	P53858	Protein BNI4	BNI4	RNNAYLPEFEPNRPVSMSFKGLKAPRMNTSF
0.317197	0.299431	0.0942747	0.0718867	-0.0367838	-0.103039	0.187005	0.166456	0.367655	0.225701	-0.0538157	0.00220783	-0.00162577	0.00523623	-0.118358	-0.135094	-0.0021603	0.0868693	0.0771747	-0.0145419	S	3	(R/K)xxxx(S/T);(S/T)x(R/K);(S/T)xxxx(R/K);PKA kinase substrate motif;PKC kinase substrate motif	___1	0.625871	8.81e-09	69.398	62.6	63.337	0.011499	788	60174000	6913600	2970000	P53858	788	P53858	Protein BNI4	BNI4	NAYLPEFEPNRPVSMSFKGLKAPRMNTSFID
0.131293	0.168826	0.24389	0.25927	0.177432	0.0294793	-0.0873701	-0.105558	-0.0561868	0.0022778	0.00162411	-0.0726166	-0.221098	-0.361477	-0.419514	-0.402502	-0.392783	-0.317406	-0.169078	-0.0584385	T	3	(D/E)x(S/T);(D/E/N)xT;(R/K)(S/T);(S/T)(R/K);(S/T)xxx(R/K);Casein kinase I substrate motif;ExT;MAPKAPK2 kinase substrate motif	___1	0.650201	1.61e-14	86.727	75.682	82.36	0.45632	507	25772000	0	5057000	P53858	507	P53858	Protein BNI4	BNI4	FLDNHEVDSIVSLERTRSTKSNKRSSMNSQR
-0.204307	-0.128831	0.0167579	0.156982	0.213904	0.192888	0.115104	0.0584903	0.0348617	0.0230474	-0.2525	-0.046714	0.163171	0.171368	-0.0489041	-0.295958	-0.503033	-0.643347	-0.692383	-0.716901	Y	4		___2	0.593113	2.81e-08	56.239	52.463	56.239	0.79032	136	13464000	13464000	0	P53858	136	P53858	Protein BNI4	BNI4	IEEEEEAEEQNNSINYHEDITGSRLSVREEA
-0.0593689	-0.0333893	-0.0680209	-0.152828	-0.341995	-0.344298	-0.478622	-0.178689	-0.0647057	0.231322	-0.0827155	0.00985433	0.146406	0.082881	-0.023939	-0.0299182	0.014215	0.364202	0.506227	0.666	S	4	(D/E)(S/T);(R/K)xx(S/T);b-Adrenergic Receptor kinase substrate motif;Calmodulin-dependent protein kinase II substrate motif;Casein kinase I substrate motif;Casein kinase II substrate motif;CDK kinase substrate motif_minimal;CDK kinase substrate motif_minimal_pS;Chk1 kinase substrate motif;ERK1,2 kinase substrate motif;G protein-coupled receptor kinase 1 substrate motif;GSK3 kinase substrate motif…	___2	0.993223	4.66e-125	148.3	134.43	132.17	-0.14967	346	575390000	27900000	5242300	P53890	346	P53890	Bud neck protein 5	BNI5	NSRNGSRKSSLNKYDSPVSSPITSASELGSI
0.0278283	-0.0441635	-0.114606	-0.244372	-0.342385	-0.419521	-0.45824	-0.225758	-0.0559376	0.12931	-0.162166	-0.0746343	0.0183577	0.0408553	-0.0070744	0.0619558	0.0547231	0.300359	0.593729	0.79851	S	3	(D/E)xxx(S/T);(R/K)xxxxx(S/T);G protein-coupled receptor kinase 1 substrate motif	___2	0.973422	2.08e-125	151.41	136.64	105.73	-0.64569	349	339560000	7209600	18698000	P53890	349	P53890	Bud neck protein 5	BNI5	NGSRKSSLNKYDSPVSSPITSASELGSIAKL
0.0173075	0.0212007	-0.00494467	-0.115587	-0.298544	-0.316649	-0.43423	-0.129211	-0.0433819	0.235819	-0.0891775	0.0318693	0.145671	0.0991793	-0.0176297	0.0070353	0.0320696	0.381133	0.634004	0.850175	S	4	(D/E)xxxx(S/T);Casein kinase I substrate motif;Casein kinase II substrate motif;CDK kinase substrate motif_minimal;CDK kinase substrate motif_minimal_pS;ERK1,2 kinase substrate motif;G protein-coupled receptor kinase 1 substrate motif;GSK3 kinase substrate motif;GSK-3, ERK1, ERK2, CDK5 substrate motif;MAPKAPK2 kinase substrate motif;MDC1 BRCT domain binding motif;Plk1 PBD domain binding motif;WW …	___2	0.992613	4.66e-125	148.3	134.43	136.39	0.40065	350	654490000	18836000	0	P53890	350	P53890	Bud neck protein 5	BNI5	GSRKSSLNKYDSPVSSPITSASELGSIAKLE
-0.221685	-0.25277	-0.173719	-0.146562	-0.0195862	-0.0519399	-0.107529	-0.134686	-0.192597	-0.213256	-0.0184385	-0.00323737	0.470997	0.35896	0.748775	0.598276	0.93185	0.78894	0.41179	0.0875	S	4	(D/E)xxxxx(S/T);(D/E/N)xS;(R/K)(S/T);Casein kinase I substrate motif;Casein kinase II substrate motif;G protein-coupled receptor kinase 1 substrate motif;NxS	___2	0.974464	1.37e-298	221.13	210.23	166.01	-0.55325	270	539530000	110840000	109470000	P53890	270	P53890	Bud neck protein 5	BNI5	DQTPHDDNSENCPNRSGGSTPLDSQTKIFIP
-0.226572	-0.218915	-0.136605	-0.0681647	0.0216974	-0.0309116	-0.127784	-0.155006	-0.192662	-0.213352	0.058919	0.08703	0.509692	0.382999	0.734118	0.605752	0.953983	0.782689	0.383406	0.0449235	S	4	(R/K)xxx(S/T);(S/T)xxx(D/E)	___2	0.666503	4.29e-213	186.94	173.48	107.87	-0.16886	273	426930000	102000000	64742000	P53890	273	P53890	Bud neck protein 5	BNI5	PHDDNSENCPNRSGGSTPLDSQTKIFIPKKN
-0.60175	-0.363537	-0.172024	0.0160907	0.0125297	-0.21969	-0.153361	-0.233755	-0.196891	-0.413626	0.27468	0.17059	0.133981	0.080201	0.333071	0.187912	0.499102	0.324034	0.156261	-0.014927	S	4	(D/E)xxxxx(S/T);(D/E/N)xS;(R/K)(S/T);Casein kinase I substrate motif;Casein kinase II substrate motif;G protein-coupled receptor kinase 1 substrate motif;NxS	___1	0.974464	1.37e-298	221.13	210.23	166.01	-0.55325	270	539530000	110840000	109470000	P53890	270	P53890	Bud neck protein 5	BNI5	DQTPHDDNSENCPNRSGGSTPLDSQTKIFIP
-0.390359	-0.358069	-0.136795	0.241173	0.442274	0.309813	-0.0664358	-0.352912	-0.484046	-0.549614	-0.37619	-0.198723	0.172714	0.560658	0.888979	1.14117	1.07072	0.753757	0.378102	0.190274	S	2	(R/K)xx(S/T);14-3-3 domain binding motif;Calmodulin-dependent protein kinase II substrate motif;Casein kinase I substrate motif;Casein kinase II substrate motif;New PKA kinase substrate motif_RxxS;Phosphorylase kinase substrate motif;PKA kinase substrate motif;PKC kinase substrate motif;RxxS	___1	0.998962	1.89e-96	179.98	165.01	56.225	-0.87362	325	46054000	8169800	0	P53890	325	P53890	Bud neck protein 5	BNI5	ANFETRRPTNPFRVISVSSNSNSRNGSRKSS
-0.226572	-0.218915	-0.136605	-0.0681647	0.0216974	-0.0309116	-0.127784	-0.155006	-0.192662	-0.213352	0.058919	0.08703	0.509692	0.382999	0.734118	0.605752	0.953983	0.782689	0.383406	0.0449235	T	4	(R/K)xxxx(S/T);(S/T)Pxxxxx(R/K);(S/T)xx(D/E);acidic-plus-3 pSTxxED;Casein kinase II substrate motif;CDK kinase substrate motif_minimal;CDK kinase substrate motif_minimal_pT;G protein-coupled receptor kinase 1 substrate motif;GSK-3, ERK1, ERK2, CDK5 substrate motif;MAPKAPK2 kinase substrate motif;MDC1 BRCT domain binding motif;Plk1 PBD domain binding motif;Txx(E/D);WW domain binding motif	___2	0.668293	3.98e-67	118.82	106.27	107.94	-0.41789	274	419750000	102000000	64742000	P53890	274	P53890	Bud neck protein 5	BNI5	HDDNSENCPNRSGGSTPLDSQTKIFIPKKNS
-0.0486544	-0.0257006	-0.0431906	-0.124078	-0.105251	0.0766895	0.289415	0.369814	0.335196	0.317887	0.180612	0.113672	0.00309223	-0.0841884	-0.112556	-0.105309	-0.0137607	0.126475	0.252424	0.315398	S	2	(K/R)(S/T)(I/L/V);(R/K)(S/T);(S/T)x(D/E);(S/T)xxxxx(D/E) ;acidic-plus-2;acidic-plus-2 pSxE;acidic-plus-2 pSxE/D;basic-minus-acidic-plus KRxSTxED;Casein kinase II substrate motif;G protein-coupled receptor kinase 1 substrate motif;GSK3 kinase substrate motif	___2	0.999872	1.08e-45	108.44	86.845	81.017	0.017948	209	198510000	20540000	0	P38041	209	P38041	Protein BOB1	BOI1	SESLKNISKSNISTKSLEPSSESVRQLDLKM
-0.325128	-0.271818	-0.387461	-0.386694	-0.335941	-0.0043125	-0.0812448	-0.0184807	-0.0673613	0.0713315	0.142812	0.0460802	-0.00555117	-0.064142	0.171018	0.189392	0.523443	0.467368	0.471441	0.287504	S	3	(D/E/N)xS;(R/K)xxx(S/T);(S/T)x(R/K);(S/T)xxxx(D/E);Casein kinase I substrate motif;Casein kinase II substrate motif;NxS;PKA kinase substrate motif;PKC kinase substrate motif	___2	0.975082	6.7e-10	74.698	60.826	74.698	0.83306	206	157770000	6912200	26965000	P38041	206	P38041	Protein BOB1	BOI1	NLSSESLKNISKSNISTKSLEPSSESVRQLD
-0.16575	-0.173053	-0.187658	-0.210314	-0.233719	-0.244341	-0.241433	-0.171384	-0.0477275	0.0409052	-0.0342264	-0.0228176	0	0.0353029	0.0716822	0.102512	0.126716	0.219458	0.387365	0.508901	S	4	(D/E)xxx(S/T);(R/K)(S/T);(R/K)x(S/T);(R/K)xxxx(S/T);(S/T)Pxxxxx(R/K);(S/T)xx(D/E);acidic-plus-3 pSTxxED;Casein kinase II substrate motif;CDK kinase substrate motif_minimal;CDK kinase substrate motif_minimal_pS;ERK1,2 kinase substrate motif;Growth associated histone HI kinase substrate motif;GSK-3, ERK1, ERK2, CDK5 substrate motif;KxS;New PKA kinase substrate motif_KxS;PKA kinase substrate motif;P…	___1	0.999791	7.07e-73	168.07	135.33	126.48	-0.029376	735	328310000	0	13422000	P38041	735	P38041	Protein BOB1	BOI1	SSTKESFVGSKEFKRSPSELTQKSTKSILPR
0.187798	0.397191	0.543985	0.418786	0.126576	-0.0606528	-0.0103403	0.172532	0.38282	0.487964	0.473359	0.372358	0.195009	0.0423111	-0.185529	-0.513164	-0.718575	-0.701967	-0.542884	-0.463342	S	4	(D/E)xxxxx(S/T);(R/K)(S/T);(R/K)x(S/T);(R/K)xx(S/T);(S/T)xxxxx(R/K);14-3-3 domain binding motif;Calmodulin-dependent protein kinase II substrate motif;New PKA kinase substrate motif_RRxS;New PKA kinase substrate motif_RxS;New PKA kinase substrate motif_RxxS;PAK2 kinase substrate motif;PKA kinase substrate motif;PKA kinase substrate motif_RRxS;PKA kinase substrate motif_RxS;PKC epsilon kinase subs…	___1	0.976395	4.5e-10	117.45	102.75	45.257	-0.2132	569	38901000	9484200	0	P38041	569	P38041	Protein BOB1	BOI1	PSKASRAVFDSARRKSSYGHSRDASLSEMKK
0.283222	0.341383	0.457705	0.53353	0.510697	0.340701	0.122198	-0.174336	-0.500397	-0.678191	0.381852	0.297385	0.128452	-0.0642312	-0.196197	-0.178298	-0.0712495	-0.207491	-0.676171	-1.07673	S	3	(R/K)x(S/T);(R/K)xx(S/T);(R/K)xxxx(S/T);(R/K)xxxxx(S/T);14-3-3 domain binding motif;Calmodulin-dependent protein kinase II substrate motif;Casein kinase I substrate motif;G protein-coupled receptor kinase 1 substrate motif;GSK3 kinase substrate motif;MAPKAPK1 kinase substrate motif;New PKA kinase substrate motif_RRxS;New PKA kinase substrate motif_RxS;New PKA kinase substrate motif_RxxS;PAK2 kina…	___1	0.9729	1.31e-22	121.32	95.203	94.454	-0.19285	589	69665000	0	3212000	P38041	589	P38041	Protein BOB1	BOI1	SRDASLSEMKKHRRNSSILSFFSSKSQSNPT
0.21136	0.124757	0.00799187	0.0308669	0.022238	-0.0258824	-0.0786764	-0.13452	-0.0132901	-0.0377645	0.0126712	0.020464	-0.0235942	-0.0243734	-0.0705843	-0.0236474	0.0127426	0.0349203	0.0317797	0.0397826	S	3	(D/E)xxx(S/T);(R/K)xxxxx(S/T);(S/T)xx(D/E);acidic-plus-3 pSTxxED;Casein kinase II substrate motif;MDC1 BRCT domain binding motif;Plk1 PBD domain binding motif;Pyruvate dehydrogenase kinase substrate motif;Sxx(E/D);SxxD	___1	0.995422	0	284.12	249.42	118.21	-0.013779	528	252910000	14570000	23182000	P38041	528	P38041	Protein BOB1	BOI1	NSVVYNNHKRTESGSSFVDLFNRISMLSPVK
-0.0569354	0.0071141	0.0015841	-0.0584007	-0.381777	-0.315793	-0.27643	0.0808886	0.288376	0.45402	-0.158972	-0.173201	-0.16334	-0.132858	0.0722566	0.129773	0.347589	0.237383	0.376083	0.326379	S	2	(K/R)(S/T)(I/L/V);(R/K)(S/T);(S/T)x(D/E);(S/T)xxxxx(D/E) ;acidic-plus-2;acidic-plus-2 pSxE;acidic-plus-2 pSxE/D;basic-minus-acidic-plus KRxSTxED;Casein kinase II substrate motif;G protein-coupled receptor kinase 1 substrate motif;GSK3 kinase substrate motif	___1	0.999872	1.08e-45	108.44	86.845	81.017	0.017948	209	198510000	20540000	0	P38041	209	P38041	Protein BOB1	BOI1	SESLKNISKSNISTKSLEPSSESVRQLDLKM
-0.931488	-0.692996	-0.66428	-0.179452	0.396005	0.97672	1.55161	1.26413	1.05345	0.487	-0.125936	-0.240399	-0.156442	-0.154908	0.147272	0.0984882	0.0935092	-0.0403159	-0.29406	-0.327855	S	3	(R/K)xx(S/T);14-3-3 domain binding motif;Calmodulin-dependent protein kinase II substrate motif;Casein kinase II substrate motif;G protein-coupled receptor kinase 1 substrate motif;GSK3 kinase substrate motif;HxRxxS;HxxxxS;MAPKAPK2 kinase substrate motif;New PKA kinase substrate motif_RxxS;PKA kinase substrate motif;PKC kinase substrate motif;RxxS	___1	0.998455	8.05e-111	190.66	141.31	164.21	0.20243	626	161110000	52669000	21475000	P38041	626	P38041	Protein BOB1	BOI1	FTIDPAKMTSHSRSQSNSYSHARSQSYSHSR
-0.075246	0	0.132201	0.246111	0.465901	0.809861	1.122	1.27813	1.27823	1.27828	-0.98613	-0.74494	-0.453057	-0.351674	-0.431149	-0.500985	-0.399401	-0.136036	0.147396	0.289111	S	3	(R/K)xxxx(S/T);(S/T)xxxx(R/K);Casein kinase II substrate motif;G protein-coupled receptor kinase 1 substrate motif;MAPKAPK2 kinase substrate motif	___1	0.981398	4.17e-79	176.62	135.08	70.622	0.2144	628	33582000	3537200	0	P38041	628	P38041	Protein BOB1	BOI1	IDPAKMTSHSRSQSNSYSHARSQSYSHSRKH
-0.241138	-0.248654	-0.0466843	0.372287	0.798271	1.01426	0.975145	0.890899	0.804652	0.761528	-0.283006	-0.206272	-0.137124	-0.152298	-0.167863	-0.0994957	0.0113287	0.0806793	0.0992638	0.108556	S	2	(S/T)(R/K);(S/T)x(R/K);Casein kinase I substrate motif;G protein-coupled receptor kinase 1 substrate motif;GSK3 kinase substrate motif;MAPKAPK2 kinase substrate motif;PKA kinase substrate motif;PKC kinase substrate motif	___1	0.933115	0.0141412	46.426	33.373	46.426	-0.22905	640	12346000	12346000	0	P38041	640	P38041	Protein BOB1	BOI1	QSNSYSHARSQSYSHSRKHSLVTSPLKTSLS
-0.676081	-0.607498	-0.3477	0.0347305	0.279139	0.262892	0.0829605	0	0.00934027	0.0140104	-0.020988	0.086922	0.113969	-0.047756	-0.0744087	0.222784	0.587762	0.69668	0.598586	0.549539	S	2	(R/K)xxx(S/T);(S/T)Pxxx(R/K);(S/T)xxxx(R/K);Casein kinase I substrate motif;CDK kinase substrate motif_minimal;CDK kinase substrate motif_minimal_pS;ERK1,2 kinase substrate motif;G protein-coupled receptor kinase 1 substrate motif;GSK3 kinase substrate motif;GSK-3, ERK1, ERK2, CDK5 substrate motif;PKA kinase substrate motif;WW domain binding motif	___1	0.998314	1.11e-92	184.71	140.94	175.64	0.094421	655	125380000	1220900	0	P38041	655	P38041	Protein BOB1	BOI1	SRKHSLVTSPLKTSLSPINSKSNIALAHSET
-0.0486544	-0.0257006	-0.0431906	-0.124078	-0.105251	0.0766895	0.289415	0.369814	0.335196	0.317887	0.180612	0.113672	0.00309223	-0.0841884	-0.112556	-0.105309	-0.0137607	0.126475	0.252424	0.315398	T	3	(R/K)xxxx(S/T);(S/T)(R/K);(S/T)xxx(D/E);MAPKAPK2 kinase substrate motif;MDC1 BRCT domain binding motif;Plk1 PBD domain binding motif	___2	0.655555	2.43e-12	75.71	58.428	49.865	0.53491	207	51897000	18084000	0	P38041	207	P38041	Protein BOB1	BOI1	LSSESLKNISKSNISTKSLEPSSESVRQLDL
0.128697	0.221022	0.289768	0.242609	-0.0515236	-0.476723	-0.681263	-0.534076	-0.201466	-0.0351615	0.0112238	-0.0127139	-0.114889	-0.271365	-0.372059	-0.362673	-0.166623	0.106009	0.338819	0.455224	T	2	(R/K)xx(S/T);(S/T)xx(D/E);(S/T)xxx(D/E);(S/T)xxxxx(R/K);acidic-plus-3 pSTxxED;acidic-plus-3-4 pSTxxEDED;Calmodulin-dependent protein kinase II substrate motif;Casein kinase II substrate motif;Chk1 kinase substrate motif;MAPKAPK2 kinase substrate motif;PKA kinase substrate motif;PKC kinase substrate motif;Txx(E/D)	___1	1	3.91e-05	102.97	83.363	92.925	-0.19554	919	32524000	4538500	0	P38041	919	P38041	Protein BOB1	BOI1	ISSYATPTIPLSKAQTLLEEARLQTQLRDAE
-0.0425345	0.037258	0.048109	0.0058849	-0.250083	-0.436428	-0.639136	-0.541952	-0.2828	-0.128524	-0.010644	-0.049388	-0.118873	-0.0553694	0.0250433	0.0776141	0.126049	0.148931	0.272881	0.345055	S	2	(R/K)xx(S/T);(S/T)Pxxxxx(R/K);Casein kinase I substrate motif;CDK kinase substrate motif_minimal;CDK kinase substrate motif_minimal_pS;ERK1,2 kinase substrate motif;G protein-coupled receptor kinase 1 substrate motif;GSK3 kinase substrate motif;GSK-3, ERK1, ERK2, CDK5 substrate motif;New PKA kinase substrate motif_KxxS;PKA kinase substrate motif;PKC kinase substrate motif;WW domain binding motif	___2	0.999998	7.81e-16	126.03	113.4	99.439	0.039331	519	498310000	7418800	16071000	P39969	519	P39969	Protein BOI2	BOI2	RSALPKNNQGGGKALSPIPSPTRNSVRNEDS
-0.024202	0.039205	0.0378343	0.00100343	-0.24469	-0.409351	-0.617452	-0.525533	-0.288065	-0.136422	0.03033	0.0092359	-0.0875649	-0.128545	-0.0794405	0.00197633	0.154895	0.137292	0.232396	0.284328	S	2	(S/T)Px(R/K);(S/T)PxR;(S/T)Pxxxxx(R/K);(S/T)xx(R/K);Casein kinase II substrate motif;Cdc2 kinase substrate motif;CDK kinase substrate motif;CDK kinase substrate motif_minimal;CDK kinase substrate motif_minimal_pS;CDK1,2,4,6 kinase substrate motif;DNA dependent Protein kinase substrate motif;ERK1,2 kinase substrate motif;GSK-3, ERK1, ERK2, CDK5 substrate motif;MAPKAPK2 kinase substrate motif;pSPxK…	___2	0.995967	2.02e-10	113.93	91.784	113.93	0.050694	523	240750000	5567200	6865800	P39969	523	P39969	Protein BOI2	BOI2	PKNNQGGGKALSPIPSPTRNSVRNEDSEGKL
-0.463279	-0.363917	-0.165194	0.0825305	0.279895	0.289287	0.161068	0.0376715	0.056707	0.137441	-0.384026	-0.327138	-0.213362	-0.0756083	0.0292351	0.0674453	0.0719329	0.00336677	-0.104531	-0.178145	S	2	(R/K)xx(S/T);(S/T)Pxxxxx(R/K);Casein kinase I substrate motif;CDK kinase substrate motif_minimal;CDK kinase substrate motif_minimal_pS;ERK1,2 kinase substrate motif;G protein-coupled receptor kinase 1 substrate motif;GSK3 kinase substrate motif;GSK-3, ERK1, ERK2, CDK5 substrate motif;New PKA kinase substrate motif_KxxS;PKA kinase substrate motif;PKC kinase substrate motif;WW domain binding motif	___1	0.999998	7.81e-16	126.03	113.4	99.439	0.039331	519	498310000	7418800	16071000	P39969	519	P39969	Protein BOI2	BOI2	RSALPKNNQGGGKALSPIPSPTRNSVRNEDS
-0.0393615	-0.146655	-0.207135	-0.323105	-0.27575	-0.2037	-0.326782	-0.218333	-0.242454	-0.125974	0.555721	0.488533	0.321154	0.161291	0.222752	0.354281	0.737417	1.00611	0.578823	0.423737	S	3	(D/E)xx(S/T);(D/E)xxxxx(S/T);(S/T)Pxxxx(R/K);(S/T)x(D/E);(S/T)xxx(D/E);(S/T)xxxxx(R/K);acidic-plus-2;acidic-plus-2 pSxD;acidic-plus-2 pSxE/D;acidic-plus-2-4 pSTxxED;Casein kinase I substrate motif;CDK kinase substrate motif_minimal;CDK kinase substrate motif_minimal_pS;ERK1,2 kinase substrate motif;GSK-3, ERK1, ERK2, CDK5 substrate motif;MAPKAPK2 kinase substrate motif;WW domain binding motif	___1	0.99887	1.26e-121	166.29	157.78	135.34	0.00081923	28	359680000	11750000	7217900	P39969	28	P39969	Protein BOI2	BOI2	LNTTVSRDKDVSDTLSPDFDSKGSATGRDGG
-0.271995	-0.239107	-0.17333	0.00758093	0.270738	0.520311	0.674055	0.509081	0.121219	-0.184157	0.0740509	0.0493673	0	0.0197151	0.133196	0.292535	0.403967	0.196381	-0.282315	-0.657217	S	3	(R/K)x(S/T);(R/K)xx(S/T);(S/T)xxx(D/E);(S/T)xxxx(D/E);14-3-3 domain binding motif;ATM kinase substrate motif;Calmodulin-dependent protein kinase II substrate motif;Casein kinase II substrate motif;DNA dependent Protein kinase substrate motif;HxRxxS;HxxxxS;KxS;New PKA kinase substrate motif_KxS;New PKA kinase substrate motif_RKxS;New PKA kinase substrate motif_RxxS;PKA kinase substrate motif;PKC e…	___1	0.762678	4.05e-96	146.15	121.92	111.65	-0.051183	373	400560000	0	53140000	P39969	373	P39969	Protein BOI2	BOI2	NVDQRASYRGHVRKTSQSLEDLPSQQNFIPT
0.442101	0.274386	0.239775	0.0093431	0.0158723	-0.114676	0.100626	0.115219	0.115065	0.0218883	0.119158	0.0846526	0.0515907	0.0160271	-0.0170654	-0.0358251	-0.12151	-0.150989	-0.375627	-0.501884	S	2	(R/K)xxx(S/T);(R/K)xxxx(S/T);(S/T)x(D/E);(S/T)xx(D/E);acidic-plus-2;acidic-plus-2 pSxE;acidic-plus-2 pSxE/D;acidic-plus-2-3 pSTxxED;acidic-plus-3 pSTxxED;Casein kinase II substrate motif;PKA kinase substrate motif;Pyruvate dehydrogenase kinase substrate motif;Sxx(E/D);SxxD	___1	0.973357	3.37e-167	188.39	168.49	132.51	0.61269	375	1552300000	222050000	185210000	P39969	375	P39969	Protein BOI2	BOI2	DQRASYRGHVRKTSQSLEDLPSQQNFIPTPR
0.458872	0.517152	0.409262	0.295883	0.0634839	-0.102315	0.00203297	0.064651	0.213257	0.206242	0.0292163	0.0510352	-0.0251622	-0.0446397	-0.183443	-0.266082	-0.43408	-0.419289	-0.416306	-0.37499	S	2	(D/E)xx(S/T);(D/E)xxx(S/T);ATM kinase substrate motif;Casein kinase I substrate motif;DNA dependent Protein kinase substrate motif	___1	0.981725	9.66e-84	152.4	126.25	152.4	0.57992	381	131560000	40382000	10261000	P39969	381	P39969	Protein BOI2	BOI2	RGHVRKTSQSLEDLPSQQNFIPTPRNTRNSS
0.192826	0.192259	0.191125	0.129127	0.0068315	-0.163825	-0.322545	-0.280073	-0.0483445	0.162147	0.101766	0.067844	0	-0.0878068	-0.161655	-0.130219	-0.0074595	-0.0066225	-0.219032	-0.43186	S	2	(D/E)xxx(S/T);(D/E/N)xS;(R/K)xx(S/T);(S/T)Pxxx(R/K);(S/T)Pxxxx(R/K);(S/T)xxx(D/E);(S/T)xxxx(R/K);(S/T)xxxxx(R/K);CDK kinase substrate motif_minimal;CDK kinase substrate motif_minimal_pS;ERK1,2 kinase substrate motif;GSK-3, ERK1, ERK2, CDK5 substrate motif;MDC1 BRCT domain binding motif;New PKA kinase substrate motif_KxxS;NxS;PKA kinase substrate motif;PKC kinase substrate motif;Plk1 PBD domain bi…	___1	0.989806	3.69e-138	161.24	150.33	107.09	-0.41267	683	177780000	0	0	P39969	683	P39969	Protein BOI2	BOI2	PEENPITSMPSEKNSSPIVDKKSSKKSRSKR
-0.776661	-0.881551	-0.618906	-0.290658	0.458625	0.897288	0.914045	0.665136	0.307799	0.265891	-0.464454	-0.644883	-0.664799	-0.615278	-0.114854	0.211048	0.510019	0.421864	-0.0405257	-0.393712	S	3	(R/K)xx(S/T);(R/K)xxx(S/T);(R/K)xxxxx(S/T);(S/T)(D/E);(S/T)xxx(R/K);(S/T)xxxxx(D/E) ;14-3-3 domain binding motif;Calmodulin-dependent protein kinase II substrate motif;G protein-coupled receptor kinase 1 substrate motif;MAPKAPK2 kinase substrate motif;New PKA kinase substrate motif_RxxS;PKA kinase substrate motif;PKC kinase substrate motif;RxxS	___1	0.999432	2.43e-55	152.71	148.23	121.82	0.34791	723	684520000	10077000	9361000	P39969	723	P39969	Protein BOI2	BOI2	IFTETVKDDKNKRSASEAIKGETLKGKSLRQ
0.211137	0.18216	0.124206	0.0116504	-0.126531	-0.13009	0.0265995	0.213659	0.27084	0.234491	-0.0636544	-0.112805	-0.211105	-0.289935	-0.300146	-0.22713	-0.139507	0.00213563	0.18319	0.293422	S	2	(R/K)xxxxx(S/T);(S/T)Px(R/K);(S/T)PxR;(S/T)xx(R/K);Cdc2 kinase substrate motif;CDK kinase substrate motif;CDK kinase substrate motif_minimal;CDK kinase substrate motif_minimal_pS;CDK1,2,4,6 kinase substrate motif;ERK1,2 kinase substrate motif;GSK-3, ERK1, ERK2, CDK5 substrate motif;MAPKAPK2 kinase substrate motif;pSPxK/R;SPxR;WW domain binding motif	___1	1	1e-193	210.38	188.82	115.23	-0.36546	652	133540000	0	5825900	P39969	652	P39969	Protein BOI2	BOI2	SASRTSSFKKSSFMLSPFRQQFTDNAARSSS
-0.204593	-0.159639	-0.0697314	0.0944655	0.287998	0.467645	0.604074	0.501805	0.204058	-0.0425532	-0.0651302	-0.116995	-0.220725	-0.196595	0.0072595	0.274271	0.424715	0.11106	-0.550125	-1.05448	T	3	(R/K)(S/T);(R/K)x(S/T);(R/K)xxxxx(S/T);(S/T)xxxx(D/E);(S/T)xxxxx(D/E) ;Casein kinase I substrate motif;Casein kinase II substrate motif;New PKA kinase substrate motif_RxT;PKA kinase substrate motif;PKC kinase substrate motif;RxT	___1	0.545227	3.36e-96	148.09	126.18	121.62	-0.065847	372	46412000	0	26775000	P39969	372	P39969	Protein BOI2	BOI2	ANVDQRASYRGHVRKTSQSLEDLPSQQNFIP
0.305309	0.216238	0.178427	-0.0259388	-0.0693458	-0.0656761	-0.0418235	-0.178983	-0.066297	-0.029411	-0.185516	-0.0605839	0.0488407	-0.00646037	-0.0818048	-0.111697	-0.0126982	0.0326905	-0.231945	-0.366294	T	4	(D/E)xxx(S/T);(D/E)xxxx(S/T);(S/T)xxxx(D/E);(S/T)xxxxx(R/K);G protein-coupled receptor kinase 1 substrate motif	___1	0.667008	7.14e-19	90.913	71.956	60.278	-0.55575	674	27861000	4480400	19287000	P39969	674	P39969	Protein BOI2	BOI2	TDNAARSSSPEENPITSMPSEKNSSPIVDKK
-0.164832	-0.04168	0.0848058	0.0914735	-0.121174	-0.43332	-0.614618	-0.565571	-0.379311	-0.286181	-0.00409272	-0.0856982	-0.116886	-0.016052	0.106665	0.119241	0.0959368	0.146893	0.230369	0.272108	T	2	(S/T)(R/K);(S/T)xxxx(R/K);Casein kinase I substrate motif;Casein kinase II substrate motif;DNA dependent Protein kinase substrate motif	___2	0.877188	2.97e-13	80.632	53.223	53.569	0.52933	525	7388200	1851600	0	P39969	525	P39969	Protein BOI2	BOI2	NNQGGGKALSPIPSPTRNSVRNEDSEGKLTS
0.230848	0.148157	0.138114	0.0907248	0.0554626	0.0131103	-0.228323	-0.137497	-0.0308883	0.167524	0.0010535	0.074451	0.154838	0.100432	0.0112807	-0.0200219	-0.0233669	-0.114764	-0.477371	-0.719651	S	4	(D/E)(S/T);(D/E)x(S/T);(D/E)xx(S/T);(D/E/N)xS;(R/K)xxxx(S/T);b-Adrenergic Receptor kinase substrate motif;Casein kinase I substrate motif;ExS;G protein-coupled receptor kinase 1 substrate motif;GSK3 kinase substrate motif	___1	0.9982	2.13e-198	186.59	175.07	186.59	0.17579	645	193870000	16821000	11063000	P14772	645	P14772	Bile pigment transporter 1	BPT1	LTSSQSGDNLRTDEESIIGSSQIALKNIDHF
-0.112478	-0.134896	-0.0594545	0.136266	0.285544	0.268103	0.127034	0.0290556	-0.0075356	-0.0258312	0.0527628	-0.0172615	-0.0801036	-0.0657394	0.00901713	0.0669596	0.0461537	-0.0365865	-0.133036	-0.181261	S	3	(D/E)(S/T);(D/E)x(S/T);(D/E)xxxx(S/T);(D/E/N)xS;(R/K)xxxxx(S/T);(S/T)x(D/E);(S/T)xx(D/E);acidic-plus-2;acidic-plus-2 pSxD;acidic-plus-2 pSxE/D;acidic-plus-2-3 pSTxxED;acidic-plus-3 pSTxxED;b-Adrenergic Receptor kinase substrate motif;Casein kinase II substrate motif;DxS;Plk1 kinase substrate motif;Sxx(E/D);SxxE	___1	1	2.81e-164	172.83	158.98	166.75	0.1932	160	127460000	8715600	0	P43132	160	P43132	COMPASS component BRE2	BRE2	KKFADGVNNKENADDSVDEVQSGIYEKMHKQ
0.660703	0.521427	0.238594	0.0895066	-0.0308107	-0.136923	-0.119766	-0.0825109	0.181335	0.238388	-0.0017879	0.0595901	-0.0752829	-0.183899	-0.282952	-0.292768	-0.325668	-0.495877	-0.042434	0.153568	S	2	(R/K)xxxxx(S/T);(S/T)Pxxxx(R/K);(S/T)xxxxx(R/K);CDK kinase substrate motif_minimal;CDK kinase substrate motif_minimal_pS;ERK1,2 kinase substrate motif;GSK-3, ERK1, ERK2, CDK5 substrate motif;WW domain binding motif	___1	0.998534	5.04e-73	169.55	153.94	90.861	-0.48623	40	221050000	9318300	3722900	P38770	40	P38770	Nucleus export protein BRL1	BRL1	GGLSDLSISKQGPTLSPQLINRFMPHFPSSP
-0.707133	-0.61126	-0.485414	-0.425471	-0.392428	-0.320385	-0.159302	0.0518195	0.225927	0.31298	0.493941	0.389824	0.191882	0.004233	-0.056297	0	0.246448	0.56622	0.828283	0.959315	S	3	(D/E)xx(S/T);(S/T)Px(R/K);(S/T)PxR;(S/T)xx(R/K);Casein kinase I substrate motif;Cdc2 kinase substrate motif;CDK kinase substrate motif;CDK kinase substrate motif_minimal;CDK kinase substrate motif_minimal_pS;CDK1,2,4,6 kinase substrate motif;ERK1,2 kinase substrate motif;G protein-coupled receptor kinase 1 substrate motif;GSK3 kinase substrate motif;GSK-3, ERK1, ERK2, CDK5 substrate motif;pSPxK/R…	___2	1	5.38e-137	181.81	167.79	181.81	-0.08352	39	226830000	13403000	0	Q06604	39	Q06604	Protein BSP1	BSP1	RYSNIPSSKPAGEALSPVRSHNSGEYRRADM
-0.707133	-0.61126	-0.485414	-0.425471	-0.392428	-0.320385	-0.159302	0.0518195	0.225927	0.31298	0.493941	0.389824	0.191882	0.004233	-0.056297	0	0.246448	0.56622	0.828283	0.959315	S	4	(R/K)(S/T);(S/T)xxxx(D/E);Casein kinase I substrate motif;Casein kinase II substrate motif;MAPKAPK2 kinase substrate motif	___2	0.613335	4.33e-16	78.588	64.128	44.317	-0.81765	43	39751000	13403000	0	Q06604	43	Q06604	Protein BSP1	BSP1	IPSSKPAGEALSPVRSHNSGEYRRADMMTGK
-0.707133	-0.61126	-0.485414	-0.425471	-0.392428	-0.320385	-0.159302	0.0518195	0.225927	0.31298	0.493941	0.389824	0.191882	0.004233	-0.056297	0	0.246448	0.56622	0.828283	0.959315	S	4	(R/K)xxx(S/T);(S/T)x(D/E);(S/T)xxx(R/K);(S/T)xxxx(R/K);acidic-plus-2;acidic-plus-2 pSxE;acidic-plus-2 pSxE/D;Casein kinase II substrate motif	___2	0.859628	4.59e-11	66.461	57.549	63.426	-0.75823	46	39934000	13403000	0	Q06604	46	Q06604	Protein BSP1	BSP1	SKPAGEALSPVRSHNSGEYRRADMMTGKNVE
-0.0979668	-0.0745151	-0.30359	-0.398145	-0.687155	-0.657474	-0.652999	-0.356511	-0.0647308	0.13858	0.149648	0.160801	0.0610353	-0.0036445	-0.041112	-0.0456385	0.113267	0.28405	0.948441	1.29617	S	2	(D/E)xxx(S/T);(S/T)P(R/K);(S/T)Px(R/K);(S/T)PxK;(S/T)x(R/K);(S/T)xx(R/K);Casein kinase I substrate motif;Cdc2 kinase substrate motif;CDK kinase substrate motif;CDK kinase substrate motif_minimal;CDK kinase substrate motif_minimal_pS;CDK1,2,4,6 kinase substrate motif;ERK1,2 kinase substrate motif;G protein-coupled receptor kinase 1 substrate motif;Growth associated histone HI kinase substrate moti…	___1	0.999902	2.89e-256	240.42	202.62	148.68	-0.063713	79	278820000	12105000	16531000	Q06604	79	Q06604	Protein BSP1	BSP1	DNLAYRSAYNYEMTFSPKKTHYSLSELNLER
0.176241	0.113429	0.0394525	0.0947682	0.247105	0.353923	0.240538	0.202818	0.0248558	0.0580235	-0.179476	-0.167454	-0.104774	-0.0201726	0.0283573	-0.00514778	-0.000654877	-0.0708508	0.017396	0.034262	S	4	(R/K)xx(S/T);(R/K)xxx(S/T);(S/T)xxx(D/E);(S/T)xxxx(D/E);Calmodulin-dependent protein kinase II substrate motif;CDK kinase substrate motif_minimal;CDK kinase substrate motif_minimal_pS;Chk1 kinase substrate motif;ERK1,2 kinase substrate motif;GSK-3, ERK1, ERK2, CDK5 substrate motif;New PKA kinase substrate motif_KxxS;PKA kinase substrate motif;PKC kinase substrate motif;WW domain binding motif	___1	1	3.83e-61	120.6	107.19	99.34	0.019246	379	99283000	1803900	16257000	P53286	379	P53286	Protein BTN2	BTN2	TLDFSVSGNTLKKHASPLLEDVEDEEVDRYN
-0.0629315	-0.00820308	0.101254	0.213067	0.272507	0.315022	0.392985	0.0380525	-0.785222	-1.43103	-0.642508	-0.599624	-0.513857	-0.3534	-0.161137	-0.005427	0.0819248	-0.222041	-0.848966	-1.32391	S	3	(D/E)x(S/T);(D/E/N)xS;(R/K)xxxx(S/T);DxS;G protein-coupled receptor kinase 1 substrate motif;GSK3 kinase substrate motif	___1	0.567302	6.12e-27	101.62	91.139	101.3	0.22469	29	65302000	0	11291000	P53286	29	P53286	Protein BTN2	BTN2	LPSFSQPLHSRYFDCSSPVSYYPECKRRKAI
0.0508415	-0.002348	-0.0362423	0.0391024	0.163695	0.164854	0.298922	0.212182	-0.194639	-0.533079	-0.565758	-0.489389	-0.416679	-0.248883	-0.0743218	0.158761	0.252952	0.177365	-0.319092	-0.61751	S	3	(D/E)xx(S/T);(R/K)xxxxx(S/T);Casein kinase I substrate motif;Casein kinase II substrate motif;CDK kinase substrate motif_minimal;CDK kinase substrate motif_minimal_pS;ERK1,2 kinase substrate motif;GSK-3, ERK1, ERK2, CDK5 substrate motif;MDC1 BRCT domain binding motif;Plk1 PBD domain binding motif;WW domain binding motif	___1	0.978915	2.18e-53	133.86	125.29	133.86	-0.059383	30	128370000	23252000	20989000	P53286	30	P53286	Protein BTN2	BTN2	PSFSQPLHSRYFDCSSPVSYYPECKRRKAIK
0.223708	0.181056	0.0957524	0.0802085	0.177076	0.327994	0.42055	-0.000487333	-0.876758	-1.54251	-0.0876107	-0.155704	-0.291891	-0.340015	-0.231984	-0.0206834	0.137731	-0.110224	-0.711661	-1.18912	S	2	(D/E)xxxxx(S/T);(S/T)xxx(D/E);(S/T)xxxxx(R/K);MAPKAPK2 kinase substrate motif	___1	0.746236	4.47e-44	136.24	119.61	74.841	0.34403	33	25338000	0	13365000	P53286	33	P53286	Protein BTN2	BTN2	SQPLHSRYFDCSSPVSYYPECKRRKAIKANL
-0.133267	-0.119209	-0.0857116	-0.0468345	-0.00159898	0.0446148	0.091515	0.138123	0.169001	0.18444	0.0731397	0.0135125	0.00176183	0.097515	0.183321	0.151675	0.0512526	-0.000494005	-0.00254154	-0.00356531	S	4	(D/E)x(S/T);(D/E)xxxx(S/T);(D/E/N)xS;(S/T)(D/E);(S/T)xx(D/E);(S/T)xxxx(D/E);(S/T)xxxxx(D/E) ;acidic-plus-3 pSTxxED;Casein kinase II substrate motif;DxS;MAPKAPK2 kinase substrate motif;Sxx(E/D);SxxE	___2	0.883087	1.65e-22	84.641	81.138	84.641	0.49293	160	38756000	16977000	21779000	P27637	160	P27637	Bud site selection protein 14	BUD14	HYKENSSELPDSYDYSDSEFEDNLERRLQEI
-0.133267	-0.119209	-0.0857116	-0.0468345	-0.00159898	0.0446148	0.091515	0.138123	0.169001	0.18444	0.0731397	0.0135125	0.00176183	0.097515	0.183321	0.151675	0.0512526	-0.000494005	-0.00254154	-0.00356531	S	4	(D/E)(S/T);(D/E)xxx(S/T);(S/T)(D/E);(S/T)xx(D/E);(S/T)xxx(D/E);acidic-plus-3 pSTxxED;acidic-plus-3-4 pSTxxEDED;b-Adrenergic Receptor kinase substrate motif;Casein kinase II substrate motif;G protein-coupled receptor kinase 1 substrate motif;Sxx(E/D);SxxE	___2	0.576572	0.00023032	40.428	35.896	40.428	-0.11066	162	4139700	4139700	0	P27637	162	P27637	Bud site selection protein 14	BUD14	KENSSELPDSYDYSDSEFEDNLERRLQEIET
-0.577595	-0.539646	-0.286096	-0.304355	-0.0330393	0.150436	0.079554	-0.0409555	-0.239556	-0.168379	0.131861	-0.14024	0.18157	0.255466	0.521776	0.26737	0.162865	0.150713	-0.0115722	-0.0976403	S	4	(D/E)x(S/T);(D/E)xxxx(S/T);(D/E/N)xS;(S/T)(D/E);(S/T)xx(D/E);(S/T)xxxx(D/E);(S/T)xxxxx(D/E) ;acidic-plus-3 pSTxxED;Casein kinase II substrate motif;DxS;MAPKAPK2 kinase substrate motif;Sxx(E/D);SxxE	___1	0.883087	1.65e-22	84.641	81.138	84.641	0.49293	160	38756000	16977000	21779000	P27637	160	P27637	Bud site selection protein 14	BUD14	HYKENSSELPDSYDYSDSEFEDNLERRLQEI
-0.0226215	-0.0939597	0.0154943	-0.109374	0.098848	0.283737	-0.179316	-0.201257	-0.553131	-0.070676	0.431876	0.225514	0.23732	0.265044	0.31479	0.239381	0.0178387	-0.0210526	-0.176096	-0.245446	S	4	(D/E)(S/T);(D/E)x(S/T);(D/E)xxxx(S/T);(D/E/N)xS;(R/K)xxx(S/T);(S/T)(D/E);(S/T)x(D/E);(S/T)xxx(D/E);(S/T)xxxx(D/E);acidic-plus-1-2 pSTxxED;acidic-plus-2;acidic-plus-2 pSxE;acidic-plus-2 pSxE/D;acidic-plus-2-4 pSTxxED;b-Adrenergic Receptor kinase substrate motif;Casein kinase II substrate motif;DxS;PKA kinase substrate motif	___1	1	1.03e-265	234.51	219.66	166.59	-0.36527	144	2981100000	297890000	178660000	Q08492	144	Q08492	Bud site selection protein 21	BUD21	QYSSSRHVTFDKLDESDENEEALAKAIKTKK
-0.525101	-0.335613	-0.0339739	0.140671	0.197633	0.192529	-0.0767517	0.0362543	0.259305	0.601759	-0.322623	-0.316036	-0.144639	-0.161104	-0.0494309	-0.0483622	0.0573012	0.0528818	-0.407065	-0.612391	T	4	(D/E)(S/T);(D/E)xx(S/T);(S/T)(D/E);(S/T)x(D/E);(S/T)xxxx(D/E);(S/T)xxxxx(R/K);acidic-plus-1-2 pSTxxED;acidic-plus-2;acidic-plus-2 pTxD;acidic-plus-2 pTxE/D;b-Adrenergic Receptor kinase substrate motif;Casein kinase I substrate motif	___1	1	0	254.01	226.68	250.21	-0.29581	257	1399700000	129790000	100670000	Q04347	257	Q04347	Bud site selection protein 22	BUD22	KTANANQTHSNIDYDTDDGNEKNAIDSKSNA
0.320976	0.175434	-0.0948742	-0.344407	-0.399919	-0.282184	-0.0911284	0	-0.00586573	-0.0087986	0.477041	0.272056	-0.0276148	-0.216984	-0.19571	-0.074093	0.250427	0.677508	1.0306	1.20715	T	2	(D/E)(S/T);(R/K)x(S/T);(R/K)xx(S/T);(S/T)xxx(R/K);Aurora-A kinase substrate motif;b-Adrenergic Receptor kinase substrate motif;Calmodulin-dependent protein kinase II alpha substrate motif;Calmodulin-dependent protein kinase II substrate motif;Calmodulin-dependent protein kinase IV substrate motif;Chk1 kinase substrate motif;MAPKAPK2 kinase substrate motif;New PKA kinase substrate motif_RRxT;New P…	___1	0.999491	0.0018404	63.565	50.528	52.716	1.5482	14	19394000	4798800	0	Q03783	14	Q03783	Putative uncharacterized protein BUD26	BUD26	__MILIFFAYISRRETVSQRQTSTIVYNITL
-0.210355	-0.17808	-0.0586446	0.0134436	0.0100246	-0.032027	-0.238832	-0.186224	0.0841139	0.331998	0.0352736	0.0121712	-0.039841	-0.0366621	0.0583918	0.165907	0.339729	0.350848	0.388303	0.36345	S	4	(D/E)xx(S/T);(D/E/N)xS;(R/K)xxxxx(S/T);(S/T)(D/E);(S/T)x(D/E);(S/T)xx(D/E);(S/T)xxxx(D/E);(S/T)xxxxx(D/E) ;acidic-plus-1-2 pSTxxED;acidic-plus-2;acidic-plus-2 pSxD;acidic-plus-2 pSxE/D;acidic-plus-2-3 pSTxxED;acidic-plus-3 pSTxxED;Casein kinase I substrate motif;Casein kinase II substrate motif;NxS;Pyruvate dehydrogenase kinase substrate motif;Sxx(E/D);SxxD	___1	1	0	252.67	231.65	181.21	0.17656	580	3116500000	65049000	75895000	P43573	580	P43573	Bud site selection protein 27	BUD27	KSMKKKFDPKILENISDDDYDDDDDGNKKLL
-1.03148	-0.78124	-0.651638	-0.177338	-0.27335	-0.286365	-0.0877223	0.205917	0.15309	-0.127909	-0.158217	-0.099428	0.00929897	0.0446926	0.220914	0.0683818	0.326093	0.137772	0.652264	0.793186	S	4	(D/E)xx(S/T);(D/E)xxxx(S/T);(D/E/N)xS;(S/T)(D/E);(S/T)x(D/E);(S/T)xx(D/E);(S/T)xxx(D/E);(S/T)xxxxx(R/K);acidic-plus-1-2 pSTxxED;acidic-plus-2;acidic-plus-2 pSxD;acidic-plus-2 pSxE/D;acidic-plus-2-3 pSTxxED;acidic-plus-2-4 pSTxxED;acidic-plus-3 pSTxxED;acidic-plus-3-4 pSTxxEDED;Casein kinase I substrate motif;Casein kinase II substrate motif;NxS;Pyruvate dehydrogenase kinase substrate motif;Sxx(E/…	___1	1	0	309.82	287.16	56.933	0.10835	1075	995440000	79247000	74881000	P25558	1075	P25558	Bud site selection protein 3	BUD3	DTQSEFLRAADVENLSDDDEHRQNESRVFND
-0.560553	-0.406257	-0.254952	-0.0472276	0.0622783	0.245892	-0.0810693	-0.03836	0.0398883	0.358226	-0.118607	-0.0852686	-0.0061973	0.038632	0.10865	0.171225	0.252241	0.176256	-0.370261	-0.686211	S	4	(D/E)xxxx(S/T);(R/K)xxxxx(S/T);(S/T)(D/E);(S/T)x(D/E);(S/T)xx(D/E);(S/T)xxx(D/E);(S/T)xxxx(D/E);(S/T)xxxxx(D/E) ;acidic-plus-1-2 pSTxxED;acidic-plus-2;acidic-plus-2 pSxD;acidic-plus-2 pSxE/D;acidic-plus-2-3 pSTxxED;acidic-plus-2-4 pSTxxED;acidic-plus-3 pSTxxED;acidic-plus-3-4 pSTxxEDED;BARD1 BRCT domain binding motif;Casein kinase II substrate motif;Sxx(E/D);SxxE	___1	1	4.9e-293	211.54	194.53	181.96	-0.81148	1614	499540000	38009000	28299000	P25558	1614	P25558	Bud site selection protein 3	BUD3	TKDASYAYLKDFVALSDDEDEDGKQNCAVGG
0.415854	0.40387	0.441925	0.332008	0.168795	-0.0365793	-0.0820617	-0.212725	-0.169798	-0.195995	0.277485	0.280647	0.363088	0.246486	0.105917	-0.0720917	-0.276822	-0.371857	-0.332019	-0.325965	S	2	(R/K)(S/T);(R/K)xxxxx(S/T);(S/T)xxxx(D/E);Casein kinase II substrate motif;CDK kinase substrate motif_minimal;CDK kinase substrate motif_minimal_pS;ERK1,2 kinase substrate motif;Growth associated histone HI kinase substrate motif;GSK-3, ERK1, ERK2, CDK5 substrate motif;WW domain binding motif	___1	0.998884	3.69e-37	138.24	106.86	138.24	0.10655	1226	135620000	8127800	1694100	P25558	1226	P25558	Bud site selection protein 3	BUD3	IPRLAPPASKINFQRSPSYIELFQGMRVVLD
0.275135	0.334794	0.454112	0.467167	0.314299	0.103269	0	-0.037756	-0.117761	-0.178887	0.399017	0.345674	0.238989	0.107115	0.003396	-0.0945989	-0.215024	-0.255591	-0.193869	-0.111864	S	2	(R/K)xx(S/T);(S/T)xx(D/E);14-3-3 domain binding motif;acidic-plus-3 pSTxxED;Calmodulin-dependent protein kinase I substrate motif;Calmodulin-dependent protein kinase II alpha substrate motif;Calmodulin-dependent protein kinase II substrate motif;Calmodulin-dependent protein kinase IV substrate motif;Casein kinase II substrate motif;DNA dependent Protein kinase substrate motif;New PKA kinase subst…	___1	0.945036	3.65e-59	158.01	133.09	56.956	0.13531	1228	171780000	0	15736000	P25558	1228	P25558	Bud site selection protein 3	BUD3	RLAPPASKINFQRSPSYIELFQGMRVVLDKH
1.01722	0.844137	0.790382	0.258306	0.153424	-0.112371	-0.12594	-0.381749	-0.854463	-1.00165	0.407941	0.381182	0.484529	0.23087	0.0605418	-0.126671	-0.309687	-0.821793	-1.30083	-1.70365	S	4	(D/E)xxxx(S/T);(D/E)xxxxx(S/T);(S/T)Px(R/K);(S/T)PxK;(S/T)xx(R/K);(S/T)xxxx(D/E);Casein kinase II substrate motif;Cdc2 kinase substrate motif;CDK kinase substrate motif;CDK kinase substrate motif_minimal;CDK kinase substrate motif_minimal_pS;CDK1,2,4,6 kinase substrate motif;ERK1,2 kinase substrate motif;GSK-3, ERK1, ERK2, CDK5 substrate motif;pSPxK/R;SPxK;WW domain binding motif	___1	0.904605	1.35e-12	73.696	61.263	41.763	0.0672	1549	9305600	4134900	5170800	P25558	1549	P25558	Bud site selection protein 3	BUD3	EGFLRKKQKDEPIWVSPSKIDFADLSRRTKA
0.618397	0.612285	0.600062	0.521579	0.382948	0.206772	0.053202	-0.214259	-0.618217	-0.888443	0.455079	0.392193	0.266421	0.0996779	-0.0451505	-0.171857	-0.302355	-0.573374	-0.981119	-1.25335	S	2	(R/K)xx(S/T);(R/K)xxx(S/T);(R/K)xxxx(S/T);(S/T)xxx(R/K);(S/T)xxxx(D/E);Akt kinase substrate motif;Casein kinase I substrate motif;Casein kinase II substrate motif;New PKA kinase substrate motif_KxxS;PKA kinase substrate motif;PKC kinase substrate motif	___1	0.962931	2.3e-21	111.34	92.269	94.85	0.38902	913	185800000	0	0	P25558	913	P25558	Bud site selection protein 3	BUD3	KRAVVSSPKIKKKSTSFSTKESQTAKSSLRA
0.373259	0.244593	-0.0127395	-0.294377	-0.471653	-0.537831	-0.597273	-0.462211	-0.139382	0.115916	0.06108	0.118233	0.232539	0.260446	0.144802	-0.0191097	-0.087737	-0.030033	0.058718	0.118617	S	2	(R/K)x(S/T);(R/K)xxxx(S/T);(S/T)Px(R/K);(S/T)PxR;(S/T)Pxxxxx(R/K);(S/T)xx(R/K);Cdc2 kinase substrate motif;CDK kinase substrate motif;CDK kinase substrate motif_minimal;CDK kinase substrate motif_minimal_pS;CDK1,2,4,6 kinase substrate motif;ERK1,2 kinase substrate motif;Growth associated histone HI kinase substrate motif;GSK-3, ERK1, ERK2, CDK5 substrate motif;New PKA kinase substrate motif_RxS;P…	___1	0.940606	0.000347563	79.974	70.76	60.045	0.16663	1366	179130000	0	10667000	P25558	1366	P25558	Bud site selection protein 3	BUD3	IPKIEKPPAFKVIRTSPVRIIGRTFEDTRKY
0.24038	0.272119	0.152926	0.072346	-0.0391655	-0.22517	-0.110467	-0.516987	-0.567454	-0.901837	0.351573	0.339786	0.385039	0.317356	0.190256	-0.153816	-0.324851	-0.725005	-0.841143	-1.12656	T	4	(R/K)xx(S/T);(R/K)xxxx(S/T);(R/K)xxxxx(S/T);(S/T)Px(R/K);(S/T)PxR;(S/T)x(D/E);(S/T)xx(R/K);acidic-plus-2;acidic-plus-2 pTxE;acidic-plus-2 pTxE/D;Cdc2 kinase substrate motif;CDK kinase substrate motif_minimal;CDK kinase substrate motif_minimal_pT;CDK1,2,4,6 kinase substrate motif;GSK-3, ERK1, ERK2, CDK5 substrate motif;PKA kinase substrate motif;PKC kinase substrate motif;pTPxK/R;RAF1 kinase subst…	___1	0.999983	1.11e-19	90.729	79.467	84.425	-0.51247	1566	264040000	19666000	10207000	P25558	1566	P25558	Bud site selection protein 3	BUD3	SKIDFADLSRRTKALTPERNTVPLKNNDSRK
0.362812	0.230387	-0.0199803	-0.580077	-0.750112	-0.790117	-0.5711	-0.396051	-0.0993952	0.175897	0.0702467	0.218469	0.326664	0.312778	0.103009	0.0184272	-0.00840667	-0.124955	-0.115534	-0.142761	T	3	(R/K)(S/T);(R/K)xxx(S/T);(S/T)xxx(R/K);LKB1 kinase substrate motif;PKA kinase substrate motif	___1	0.972397	2.79e-06	104.43	76.692	74.424	-0.22498	1365	314630000	6682300	10667000	P25558	1365	P25558	Bud site selection protein 3	BUD3	SIPKIEKPPAFKVIRTSPVRIIGRTFEDTRK
0.119454	0.0445287	-0.150218	-0.0143728	0.161746	0.191142	0.170408	-0.0815825	-0.275161	-0.458805	-0.152636	-0.0665794	-0.196043	-0.122567	-0.0734481	0.12779	0.228934	0.134637	0.339295	0.355256	S	3	(D/E)(S/T);(S/T)Pxx(R/K);(S/T)xxx(R/K);b-Adrenergic Receptor kinase substrate motif;CDK kinase substrate motif_minimal;CDK kinase substrate motif_minimal_pS;ERK1,2 kinase substrate motif;GSK-3, ERK1, ERK2, CDK5 substrate motif;MAPKAPK2 kinase substrate motif;WW domain binding motif	___1	0.999917	3.85e-52	142.86	132.37	142.86	-0.22788	167	113200000	23749000	32128000	P47136	167	P47136	Bud site selection protein 4	BUD4	KFTLKSTQPLLSYPESPIHRSSIEIETNYDD
0.127678	0.021497	0.0046495	0.183317	0.411101	0.492483	0.290498	-0.048453	-0.365732	-0.524371	-0.028486	-0.0502405	-0.153513	-0.316548	-0.277458	0.02352	0.302155	0.296559	0.103341	0.00673151	Y	3		___1	0.559224	0.00034087	55.885	39.661	55.885	-0.26794	164	11752000	11752000	0	P47136	164	P47136	Bud site selection protein 4	BUD4	SPLKFTLKSTQPLLSYPESPIHRSSIEIETN
0.0384774	0.0334258	0.0233226	0.0171191	0.0198669	0.0911654	0.222063	0.367679	0.468414	0.49634	-0.00816774	-0.0240636	-0.0558554	-0.125669	-0.217608	-0.316545	-0.400351	-0.418723	-0.38679	-0.34567	S	2	(R/K)x(S/T);(R/K)xx(S/T);14-3-3 domain binding motif;Calmodulin-dependent protein kinase II substrate motif;G protein-coupled receptor kinase 1 substrate motif;New PKA kinase substrate motif_RRxS;New PKA kinase substrate motif_RxS;New PKA kinase substrate motif_RxxS;PAK2 kinase substrate motif;PKA kinase substrate motif;PKA kinase substrate motif_RRxS;PKA kinase substrate motif_RxS;PKC epsilon ki…	___1	0.998326	2.98e-285	247.73	194.94	247.73	0.26286	347	278860000	0	0	P41697	347	P41697	Bud site selection protein 6	BUD6	TPLPIENVRASPRRLSSVVTTSPDKAMNGTC
0.409155	0.430454	0.473053	0.425932	0.267793	0.0183645	-0.211334	-0.357255	-0.439128	-0.448041	0.067142	0.0790242	0.102789	0.103708	0.0699001	0.0210745	-0.00804186	-0.23461	-0.678339	-1.00878	S	2	(D/E)xxxx(S/T);(D/E)xxxxx(S/T);(R/K)x(S/T);(S/T)Pxx(R/K);(S/T)xxx(R/K);CDK kinase substrate motif_minimal;CDK kinase substrate motif_minimal_pS;ERK1,2 kinase substrate motif;GSK-3, ERK1, ERK2, CDK5 substrate motif;KxS;New PKA kinase substrate motif_KxS;PKA kinase substrate motif;PKC kinase substrate motif;WW domain binding motif	___1	0.998642	1.19e-53	147.92	108.77	85.554	-0.18235	327	729610000	0	4108500	P41697	327	P41697	Bud site selection protein 6	BUD6	SAENKGKSIDDVSKASPLAKTPLPIENVRAS
0.260269	0.253268	0.152981	0.0771058	-0.196495	-0.250575	-0.231109	-0.269923	-0.345786	-0.49676	0.343363	0.389527	0.330483	0.213471	0.0674644	-0.0019666	-0.0304613	-0.139499	-0.299322	-0.347396	S	3	(D/E)xxxx(S/T);(R/K)x(S/T);(S/T)P(R/K);(S/T)Px(R/K);(S/T)PxR;(S/T)x(R/K);(S/T)xx(R/K);Cdc2 kinase substrate motif;CDK kinase substrate motif;CDK kinase substrate motif_minimal;CDK kinase substrate motif_minimal_pS;CDK1,2,4,6 kinase substrate motif;ERK1,2 kinase substrate motif;Growth associated histone HI kinase substrate motif;GSK-3, ERK1, ERK2, CDK5 substrate motif;New PKA kinase substrate moti…	___1	1	7.56e-54	150.11	121.03	150.11	-0.10522	342	1510900000	111930000	117700000	P41697	342	P41697	Bud site selection protein 6	BUD6	SPLAKTPLPIENVRASPRRLSSVVTTSPDKA
0.0677714	0.0846532	0.118417	0.0725997	-0.0696795	-0.121664	0.01311	0.233547	0.352891	0.362016	-0.111508	-0.12148	-0.141424	-0.164161	-0.179719	-0.165251	-0.127935	0.0965461	0.485344	0.761902	S	2	(D/E)xxxx(S/T);(R/K)xxx(S/T);(S/T)Pxxx(R/K);(S/T)xxxx(R/K);Casein kinase I substrate motif;Casein kinase II substrate motif;CDK kinase substrate motif_minimal;CDK kinase substrate motif_minimal_pS;ERK1,2 kinase substrate motif;GSK-3, ERK1, ERK2, CDK5 substrate motif;WW domain binding motif	___1	0.919321	0.00227926	58.37	52.006	48.284	-0.30368	147	3140000	0	3140000	P41698	147	P41698	Bud site selection protein 8	BUD8	TPSQNAAVRPERAVNSPSSQRLSCALTISTS
-0.767557	-0.609029	-0.22437	0.0647843	0.169933	0.288861	0.37014	0.337131	-0.0647898	-0.474003	-0.0244153	-0.188862	-0.0463018	0.0418365	0.431329	0.516602	0.72805	0.464803	0.0494677	-0.280748	T	4	(D/E/N)xT;(R/K)xx(S/T);Calmodulin-dependent protein kinase II substrate motif;CDK kinase substrate motif_minimal;CDK kinase substrate motif_minimal_pT;GSK-3, ERK1, ERK2, CDK5 substrate motif;NxT;PKC kinase substrate motif;RxxT;WW domain binding motif	___1	0.987671	1.07e-26	88.517	80.127	60.79	0.15368	132	43696000	8399400	2528600	P41698	132	P41698	Bud site selection protein 8	BUD8	SLRRDNEDTVPLRNVTPSQNAAVRPERAVNS
0.161981	0.07467	-0.099952	-0.21549	-0.184634	-0.0640058	0	0.093625	0.273492	0.406546	-0.24871	-0.269827	-0.312061	-0.299841	-0.212051	-0.0637721	0.0694266	0.426108	1.02135	1.43826	S	2	(S/T)(D/E);(S/T)xx(D/E);(S/T)xxxx(D/E);(S/T)xxxxx(D/E) ;acidic-plus-3 pSTxxED;Casein kinase II substrate motif;G protein-coupled receptor kinase 1 substrate motif;GSK3 kinase substrate motif;Sxx(E/D);SxxE	___1	1	3.69e-52	133.58	126.56	124.08	0.18789	2	265770000	0	47835000	Q12191	2	Q12191	Binder of USO1 and GRH1 protein 1	BUG1	______________MSEQESDEVKRMKQLEE
0.042738	0.114666	0.258523	0.324618	0.241021	0.164108	0.243569	0.225528	-0.046388	-0.309284	0.0672245	0.0128354	-0.0959428	-0.185067	-0.200148	-0.138599	-0.0744602	-0.0839769	-0.169737	-0.250739	S	2	(R/K)(S/T);(R/K)xxxx(S/T);Casein kinase II substrate motif;G protein-coupled receptor kinase 1 substrate motif;MAPKAPK2 kinase substrate motif	___1	0.714874	1.18e-67	164.54	131.35	164.54	0.20663	68	52723000	0	3721900	P48524	68	P48524	Ubiquitin ligase-binding protein BUL1	BUL1	SSRSPSLHSPKSWIRSASATGILGLRRPELA
0.53063	0.351818	0.283658	0.165585	0.119366	0.0294853	0.117437	0.197732	0.109177	-0.0315679	-0.00863837	-0.00382327	0.0660765	0.0541842	0.050331	-0.018246	-0.0391722	-0.14507	-0.236094	-0.30779	S	2	(R/K)xx(S/T);14-3-3 domain binding motif;AMP-activated protein kinase substrate motif;Calmodulin-dependent protein kinase II substrate motif;Casein kinase II substrate motif;HMGCoA Reductase kinase substrate motif;New PKA kinase substrate motif_RxxS;PKA kinase substrate motif;PKC kinase substrate motif;RxxS	___1	0.998244	2.52e-113	186.97	157.2	75.819	0.087741	70	41907000	9841400	7976000	P48524	70	P48524	Ubiquitin ligase-binding protein BUL1	BUL1	RSPSLHSPKSWIRSASATGILGLRRPELAHS
0.0715015	-0.141244	-0.189172	0.140464	0.524554	0.585535	0.558508	0.766583	1.06203	1.20976	-0.107441	-0.281198	-0.463444	-0.480421	-0.337258	-0.199223	-0.128029	-0.118548	-0.153369	-0.170779	T	2	(D/E)(S/T);(S/T)x(R/K);(S/T)xxxxx(D/E) ;b-Adrenergic Receptor kinase substrate motif;Casein kinase I substrate motif;Casein kinase II substrate motif;PKA kinase substrate motif;PKC kinase substrate motif	___1	0.633319	0.00727092	44.616	28.362	44.616	0.56504	115	4424500	4424500	0	P48524	115	P48524	Ubiquitin ligase-binding protein BUL1	BUL1	RSPLRRSTANATPVETGRSLTDGDINNVVDV
-0.418003	-0.385519	-0.241487	-0.0183905	-0.00783717	-0.28889	-0.576528	-0.579147	-0.390878	-0.296744	0.616312	0.401565	0.132778	0.0246982	0.157822	0.371441	0.461247	0.346743	0.1342	0.0279293	S	3	(D/E)xx(S/T);(D/E)xxx(S/T);(D/E)xxxx(S/T);(R/K)(S/T);Casein kinase I substrate motif;Casein kinase II substrate motif;G protein-coupled receptor kinase 1 substrate motif	___1	0.931168	8.98e-216	215.84	201.94	213.14	-0.055067	66	129280000	18727000	0	Q03758	66	Q03758	Ubiquitin ligase-binding protein BUL2	BUL2	GQTPRASDSQDDDIRSASTTNLDRLRQEREE
-0.245565	-0.205341	-0.124893	-0.0505198	-0.0224461	0.0597912	0.242492	0.152043	-0.312018	-0.730854	0.00422049	0.146995	0.432543	0.664325	0.699567	0.625204	0.637777	0.305347	-0.459022	-1.05718	S	3	(D/E)xxxx(S/T);(D/E)xxxxx(S/T);(R/K)xx(S/T);(S/T)xxxx(D/E);(S/T)xxxxx(R/K);14-3-3 domain binding motif;AMP-activated protein kinase substrate motif;Calmodulin-dependent protein kinase II substrate motif;Casein kinase II substrate motif;HMGCoA Reductase kinase substrate motif;MAPKAPK2 kinase substrate motif;New PKA kinase substrate motif_RxxS;PKA kinase substrate motif;PKC kinase substrate motif;R…	___1	0.898227	1.11e-215	214.95	191.47	178.17	0.038671	68	275890000	0	22078000	Q03758	68	Q03758	Ubiquitin ligase-binding protein BUL2	BUL2	TPRASDSQDDDIRSASTTNLDRLRQEREENS
0.471046	0.436078	0.306633	0.117677	-0.028483	-0.0723361	0.0303324	0.177215	0.304614	0.368313	0.470769	0.314039	0.104873	0	-0.0510678	-0.152624	-0.221505	-0.207223	-0.142259	-0.109777	S	3	(R/K)xx(S/T);(S/T)x(D/E);(S/T)xx(D/E);acidic-plus-2;acidic-plus-2 pSxE;acidic-plus-2 pSxE/D;acidic-plus-2-3 pSTxxED;acidic-plus-3 pSTxxED;Casein kinase II substrate motif;New PKA kinase substrate motif_KxxS;PKA kinase substrate motif;PKC kinase substrate motif;Pyruvate dehydrogenase kinase substrate motif;Sxx(E/D);SxxD	___1	0.81103	3.74e-15	111.12	97.437	97.631	0.050391	21	11004000	7864100	0	Q03758	21	Q03758	Ubiquitin ligase-binding protein BUL2	BUL2	STSSRKNGRPPLKSVSTEDNIHLLRKRRQQQ
-0.141053	-0.0122877	0.0331863	0.080471	-0.142386	-0.16415	0.0569257	0.213508	0.139381	0.0133813	-0.15015	-0.155008	-0.0633207	0.086424	0.120908	0.0442279	-0.0293455	-0.136749	-0.0445374	-0.076634	T	3	(R/K)xxx(S/T);(S/T)(D/E);(S/T)x(D/E);acidic-plus-1-2 pSTxxED;acidic-plus-2;acidic-plus-2 pTxD;acidic-plus-2 pTxE/D;AMP-activated protein kinase substrate motif;G protein-coupled receptor kinase 1 substrate motif;MDC1 BRCT domain binding motif;PKA kinase substrate motif;Plk1 PBD domain binding motif	___1	0.996714	0	274.59	258.02	172.58	0.15521	22	762480000	11772000	8699500	Q03758	22	Q03758	Ubiquitin ligase-binding protein BUL2	BUL2	TSSRKNGRPPLKSVSTEDNIHLLRKRRQQQL
0.378195	0.28017	0.195615	0.0724032	-0.00394843	-0.0989307	0.362967	0.39341	0.575346	0.088824	0.0130894	-0.0492384	-0.011087	0.0189657	-0.13312	-0.316259	-0.324258	-0.203553	-0.137656	-0.221287	S	3	(D/E/N)xS;(R/K)xxxxx(S/T);CDK kinase substrate motif_minimal;CDK kinase substrate motif_minimal_pS;ERK1,2 kinase substrate motif;G protein-coupled receptor kinase 1 substrate motif;GSK-3, ERK1, ERK2, CDK5 substrate motif;NxS;WW domain binding motif	___1	0.997082	2.48e-36	98.326	90.139	98.326	-0.27667	24	66510000	11600000	2862000	Q05949	24	Q05949	Protein BUR2	BUR2	DVKKFQAVPKPTSNASPPPASSGFNARTLWP
0.127955	0.155031	0.0781594	0.110929	-0.0919524	-0.248366	-0.196562	-0.166785	0.0197257	-0.059992	-0.0742351	0.0526472	-0.146103	-0.183089	-0.260373	-0.132055	-0.108572	-0.0647937	0.143601	0.298018	S	3	(D/E)(S/T);(D/E)x(S/T);(D/E)xx(S/T);(D/E/N)xS;b-Adrenergic Receptor kinase substrate motif;Casein kinase I substrate motif;ExS	___1	1	2.82e-67	117.6	111.57	106.21	0.07713	141	2234400000	26718000	16304000	P40096	141	P40096	Negative cofactor 2 complex subunit alpha	BUR6	EGLCVEEGQTQPEEESA______________
-0.129538	0.0083795	0.284214	0.417973	0.271738	0.10749	0.205221	0.357419	0.302105	0.170692	0.412753	0.307199	0.0960915	-0.08639	-0.134691	-0.0758501	-0.044046	0.117013	0.434364	0.671186	T	3	(D/E)xx(S/T);(D/E)xxx(S/T);(S/T)xx(D/E);(S/T)xxx(D/E);(S/T)xxxx(D/E);acidic-plus-3 pSTxxED;acidic-plus-3-4 pSTxxEDED;Casein kinase I substrate motif;Casein kinase II substrate motif;Txx(E/D)	___1	1	6.97e-54	106.21	103.71	106.21	0.07713	135	76117000	0	10713000	P40096	135	P40096	Negative cofactor 2 complex subunit alpha	BUR6	KFDFLREGLCVEEGQTQPEEESA________
0.15793	0.105169	0.0951432	0.0295305	0.0314617	-0.0151014	-0.0170326	-0.0175422	0.00273259	0.00681924	-0.141441	-0.0530598	-0.104919	-0.0068747	-0.0793342	-0.0631212	-0.148303	-0.176745	-0.0253553	0.059631	S	4	(R/K)x(S/T);(R/K)xx(S/T);Casein kinase II substrate motif;CDK kinase substrate motif_minimal;CDK kinase substrate motif_minimal_pS;ERK1,2 kinase substrate motif;G protein-coupled receptor kinase 1 substrate motif;GSK-3, ERK1, ERK2, CDK5 substrate motif;New PKA kinase substrate motif_KRxS;New PKA kinase substrate motif_KxxS;New PKA kinase substrate motif_RxS;PAK2 kinase substrate motif;PKA kinase …	___1	0.999663	0	286.81	270.02	263.27	-0.49935	116	957510000	7065100	10438000	P36076	116	P36076	Coenzyme A biosynthesis protein 3	CAB3	NTSMPANTNGQQKRFSPSLPSAVSFTVPEVE
-0.290303	-0.306473	-0.121174	-0.135297	0.0709433	0.045491	-0.0976157	-0.117288	-0.23161	-0.157082	0.004112	-0.16547	-0.0506457	-0.0036485	0.16133	0.14408	0.172892	0.159906	0.0330503	-0.0194785	S	4	(D/E)xxx(S/T);(K/R)(S/T)(I/L/V);(R/K)(S/T);(R/K)x(S/T);(R/K)xx(S/T);(R/K)xxxx(S/T);(S/T)xx(D/E);(S/T)xxx(D/E);14-3-3 domain binding motif;acidic-plus-3 pSTxxED;acidic-plus-3-4 pSTxxEDED;Aurora-A kinase substrate motif;Calmodulin-dependent protein kinase II substrate motif;Casein kinase II substrate motif;DMPK1 kinase substrate motif;MAPKAPK1 kinase substrate motif;New PKA kinase substrate motif_R…	___1	0.99999	2.17e-86	174.59	138.57	174.21	0.46497	42	399760000	25099000	39298000	P36076	42	P36076	Coenzyme A biosynthesis protein 3	CAB3	TQVPVSILTNKERRKSIHDESNFERSDSHED
-0.591488	-0.375768	-0.12525	0.00401817	0.0631103	0.193375	0.398986	0.390412	0.335139	0.235843	-0.406728	-0.430488	-0.0583033	0.00679097	0.127147	-0.0315706	-0.0619639	-0.0131617	-0.355679	-0.513776	S	2	(R/K)xxx(S/T);Casein kinase I substrate motif;Casein kinase II substrate motif;CDK kinase substrate motif_minimal;CDK kinase substrate motif_minimal_pS;ERK1,2 kinase substrate motif;G protein-coupled receptor kinase 1 substrate motif;GSK-3, ERK1, ERK2, CDK5 substrate motif;PKA kinase substrate motif;WW domain binding motif	___1	0.994312	6.28e-93	170.4	163.87	170.23	-0.16674	295	245270000	16202000	0	P53332	295	P53332	Phosphopantetheine adenylyltransferase	CAB4	KLSSTEIRRLLKSSASPTCTPQNPCV_____
0.104243	-0.083078	-0.42204	-0.156648	0.0267169	0.241849	0.354344	0.521077	0.823548	0.906473	-0.562286	-0.501181	-0.126323	-0.22568	-0.212756	-0.0928627	0.00264633	0.0117263	0.13641	0.248659	T	2	(R/K)xxxxx(S/T);DNA dependent Protein kinase substrate motif;MAPKAPK2 kinase substrate motif	___1	0.92299	3.36e-29	122.7	116.17	95.018	-0.51208	297	181870000	16924000	30594000	P53332	297	P53332	Phosphopantetheine adenylyltransferase	CAB4	SSTEIRRLLKSSASPTCTPQNPCV_______
0.396877	0.339316	0.453894	0.258507	0.203986	-0.212479	-0.290139	-0.55555	-0.486653	-0.58665	0.562537	0.570743	0.750392	0.467337	0.251407	-0.0495244	-0.115352	-0.299561	-0.417896	-0.554942	S	2	(D/E)x(S/T);(D/E/N)xS;(R/K)xxxx(S/T);(S/T)Pxx(R/K);(S/T)Pxxxx(R/K);(S/T)xxx(R/K);(S/T)xxxxx(R/K);CDK kinase substrate motif_minimal;CDK kinase substrate motif_minimal_pS;ERK1,2 kinase substrate motif;ExS;GSK-3, ERK1, ERK2, CDK5 substrate motif;WW domain binding motif	___1	0.999938	1.48e-63	164.31	128.06	103.91	0.30691	538	770720000	27300000	0	P53836	538	P53836	CCR4-NOT transcriptional complex subunit CAF120	CAF120	HTPTDASFRTRVTEGSPYAKQRHPKPFASSV
0.654018	0.61682	0.542422	0.387372	0.188865	0.0013923	-0.131592	-0.23923	-0.376009	-0.45897	1.01359	0.964925	0.867594	0.658846	0.387347	0.113892	-0.0987678	-0.366339	-0.749616	-0.999108	T	2	(R/K)x(S/T);(R/K)xxx(S/T);(S/T)(D/E);Casein kinase I substrate motif;Casein kinase II substrate motif;G protein-coupled receptor kinase 1 substrate motif;New PKA kinase substrate motif_RxT;PKA kinase substrate motif;PKC kinase substrate motif;RxT	___1	0.939567	6.64e-05	101.66	65.14	99.973	0.089344	535	36218000	0	36218000	P53836	535	P53836	CCR4-NOT transcriptional complex subunit CAF120	CAF120	HKVHTPTDASFRTRVTEGSPYAKQRHPKPFA
0.170781	0.017012	-0.084353	0.020455	0.273877	0.469741	0.446523	0.261782	0.0309388	-0.0844827	-0.251633	-0.139594	0.0544701	0.218522	0.151735	-0.115878	-0.631954	-1.19567	-1.60324	-1.80702	S	3	(D/E)(S/T);(D/E)xxx(S/T);(D/E)xxxxx(S/T);(S/T)(D/E);b-Adrenergic Receptor kinase substrate motif;G protein-coupled receptor kinase 1 substrate motif	___1	0.999552	9.26e-58	117.08	113.33	98.565	-0.11762	1121	117770000	29080000	0	P53280	1121	P53280	Protein CAF130	CAF130	PLHEYITLAELDVGDSE______________
0.185389	0.168134	0.133624	0.130863	0.177105	-0.0127285	-0.48764	-0.75158	-0.519469	-0.155389	0.102747	0.038239	-0.090777	-0.312428	-0.562207	-0.621101	-0.460986	-0.209032	-0.0842505	-0.0854461	S	4	(D/E)xxxxx(S/T);(R/K)x(S/T);(R/K)xx(S/T);(R/K)xxx(S/T);(S/T)x(D/E);(S/T)xx(D/E);(S/T)xxx(D/E);(S/T)xxxx(D/E);(S/T)xxxxx(D/E) ;acidic-plus-2;acidic-plus-2 basic-2;acidic-plus-2 basic-2-3;acidic-plus-2 pSxE;acidic-plus-2 pSxE/D;acidic-plus-2-3 pSTxxED;acidic-plus-2-4 pSTxxED;acidic-plus-3 pSTxxED;acidic-plus-3-4 pSTxxEDED;Casein kinase II substrate motif;KxS;New PKA kinase substrate motif_KKxS;New …	___2	0.999975	3.99e-199	171.11	156.44	126.67	0.17568	91	1466400000	41337000	189580000	P12962	91	P12962	Cap-associated protein CAF20	CAF20	TDSDGWCTFEAKKKGSGEDDEEETETTPTST
0.0548579	0.063611	0.0323129	0.12937	-0.0100951	-0.0540784	-0.245977	-0.179713	-0.062232	0.0593905	0.0172582	-0.0083365	-0.0340257	-0.0644549	-0.244791	-0.200178	-0.202934	0.144676	0.411767	0.607175	S	3	(D/E)(S/T);(S/T)(D/E);(S/T)x(D/E);(S/T)xx(D/E);(S/T)xxx(D/E);(S/T)xxxx(D/E);(S/T)xxxxx(D/E) ;acidic-plus-1-2 pSTxxED;acidic-plus-2;acidic-plus-2 pSxD;acidic-plus-2 pSxE/D;acidic-plus-2-3 pSTxxED;acidic-plus-2-4 pSTxxED;acidic-plus-3 pSTxxED;acidic-plus-3-4 pSTxxEDED;b-Adrenergic Receptor kinase substrate motif;BARD1 BRCT domain binding motif;Casein kinase II substrate motif;G protein-coupled rece…	___1	1	4.14e-50	107.56	104.12	57.945	-0.39147	154	1454400000	92401000	97840000	P12962	154	P12962	Cap-associated protein CAF20	CAF20	ADKPILGFNAFAALESEDEDDEA________
0.0596512	0.125494	0.251753	0.33072	0.256833	0.139964	-0.19027	-0.136875	-0.0831367	0.147734	-0.0284525	-0.0428944	-0.112709	-0.126518	-0.270248	-0.0990147	-0.137606	-0.0668047	-0.126803	-0.163042	S	4	(D/E)xxxxx(S/T);(R/K)x(S/T);(R/K)xx(S/T);(R/K)xxx(S/T);(S/T)x(D/E);(S/T)xx(D/E);(S/T)xxx(D/E);(S/T)xxxx(D/E);(S/T)xxxxx(D/E) ;acidic-plus-2;acidic-plus-2 basic-2;acidic-plus-2 basic-2-3;acidic-plus-2 pSxE;acidic-plus-2 pSxE/D;acidic-plus-2-3 pSTxxED;acidic-plus-2-4 pSTxxED;acidic-plus-3 pSTxxED;acidic-plus-3-4 pSTxxEDED;Casein kinase II substrate motif;KxS;New PKA kinase substrate motif_KKxS;New …	___1	0.999975	3.99e-199	171.11	156.44	126.67	0.17568	91	1466400000	41337000	189580000	P12962	91	P12962	Cap-associated protein CAF20	CAF20	TDSDGWCTFEAKKKGSGEDDEEETETTPTST
-0.286256	-0.172965	-0.0530313	0.193775	0.169774	0.191154	0.0426773	-0.0970341	-0.100928	-0.160587	-0.00583265	0.0740109	0.0570635	0.099388	-0.0713113	-0.0432075	-0.198881	-0.210397	-0.145909	-0.0865505	S	2	(D/E)(S/T);(R/K)xxxx(S/T);(S/T)(D/E);b-Adrenergic Receptor kinase substrate motif	___1	0.816554	8.01e-05	61.353	43.042	61.353	0.031793	78	24906000	7049500	10687000	P12962	78	P12962	Cap-associated protein CAF20	CAF20	GRPKIKHNKPKVTTDSDGWCTFEAKKKGSGE
0.185389	0.168134	0.133624	0.130863	0.177105	-0.0127285	-0.48764	-0.75158	-0.519469	-0.155389	0.102747	0.038239	-0.090777	-0.312428	-0.562207	-0.621101	-0.460986	-0.209032	-0.0842505	-0.0854461	T	4	(D/E)(S/T);(D/E)xx(S/T);(D/E)xxx(S/T);(D/E)xxxx(S/T);(D/E)xxxxx(S/T);b-Adrenergic Receptor kinase substrate motif;Casein kinase I substrate motif;G protein-coupled receptor kinase 1 substrate motif	___2	0.832636	1.02e-154	158.54	142.6	133.23	-0.093305	101	387430000	62641000	148880000	P12962	101	P12962	Cap-associated protein CAF20	CAF20	AKKKGSGEDDEEETETTPTSTVPVATIAQET
-0.063706	-0.111793	-0.124513	-0.0537795	-0.001081	-0.0498705	-0.138418	-0.165235	-0.14196	-0.130322	-0.174876	-0.0406095	0.118266	0.167484	0.111953	0.0613316	0.0441516	0.0555038	0.0820936	0.0953884	T	4	(D/E)(S/T);(D/E)xx(S/T);(D/E)xxx(S/T);(D/E)xxxx(S/T);(D/E)xxxxx(S/T);b-Adrenergic Receptor kinase substrate motif;Casein kinase I substrate motif;G protein-coupled receptor kinase 1 substrate motif	___1	0.832636	1.02e-154	158.54	142.6	133.23	-0.093305	101	387430000	62641000	148880000	P12962	101	P12962	Cap-associated protein CAF20	CAF20	AKKKGSGEDDEEETETTPTSTVPVATIAQET
-1.46527	-1.21287	-0.534496	0.317437	0.980902	1.28234	1.05636	0.664984	0.293807	0.108218	-0.402059	-0.483779	-0.381803	-0.014414	0.517911	0.949759	0.939115	0.586456	0.12334	-0.108218	S	3	(R/K)xx(S/T);(S/T)xxx(D/E);(S/T)xxxxx(R/K);14-3-3 domain binding motif;Calmodulin-dependent protein kinase II substrate motif;MAPKAPK2 kinase substrate motif;New PKA kinase substrate motif_RxxS;PKA kinase substrate motif;PKC kinase substrate motif;RxxS	___1	0.881615	7.46e-109	168.65	144.43	166.49	-0.043096	1351	87573000	6993300	0	P39113	1351	P39113	Regulatory protein CAT8	CAT8	VSSVSTRNTSNQRSLSSGNDSKGDSSSQENS
0.02465	-0.0236047	-0.153001	-0.110709	-0.0912125	-0.0876783	-0.0170069	-0.0433118	0.0348048	0.045	0.146867	0.159573	0.127567	0.103451	0.00997417	0.00080188	-0.0359631	-0.0489557	0.137473	0.214336	S	3	(S/T)x(D/E);(S/T)xx(D/E);(S/T)xxxx(D/E);(S/T)xxxxx(D/E) ;acidic-plus-2;acidic-plus-2 pSxE;acidic-plus-2 pSxE/D;acidic-plus-2-3 pSTxxED;acidic-plus-3 pSTxxED;Casein kinase II substrate motif;Sxx(E/D);SxxE	___1	1	3.34e-29	88.311	79.028	88.311	0.26665	2	77756000	10300000	10546000	Q08920	2	Q08920	Nuclear cap-binding protein subunit 2	CBC2	______________MSLEEFDEVKYDHSTKR
0.0097885	0.00991933	-0.0737643	-0.0616657	-0.117201	0.186934	0.0270467	0.037513	-0.185192	-0.0709843	0.231947	-0.0794545	-0.239615	-0.395023	-0.0315186	-0.0600997	0.153955	0.107553	0.453221	0.583391	S	3	(D/E)xxxx(S/T);(R/K)xxxxx(S/T);(S/T)x(D/E);(S/T)xxxx(D/E);acidic-plus-2;acidic-plus-2 pSxE;acidic-plus-2 pSxE/D;ATM kinase substrate motif;Casein kinase I substrate motif;Casein kinase II substrate motif;DNA dependent Protein kinase substrate motif	___2	0.965002	1.51e-43	103.5	89.341	60.675	0.15755	45	48078000	6647000	6741600	P17106	45	P17106	Centromere-binding protein 1	CBF1	NYSEARKKQRDQGLLSQESNDGNIDSALLSE
0.0261924	0.0208553	0.00456603	0.00572873	-0.0371253	0.199615	0.0360803	0.033865	-0.180989	-0.0592076	0.175414	-0.117143	-0.268331	-0.386051	-0.0350623	-0.0726157	0.111512	0.0776257	0.341651	0.460927	S	3	(D/E)(S/T);(S/T)x(D/E);(S/T)xxxxx(D/E) ;acidic-plus-2;acidic-plus-2 pSxD;acidic-plus-2 pSxE/D;b-Adrenergic Receptor kinase substrate motif	___2	0.996612	2.19e-129	145.86	125.97	110.47	0.79009	48	89569000	6647000	8399600	P17106	48	P17106	Centromere-binding protein 1	CBF1	EARKKQRDQGLLSQESNDGNIDSALLSEGAT
0.0625658	0.0422967	0.00175855	-0.0486683	-0.0887149	-0.159521	-0.271466	-0.301662	-0.20897	-0.101179	-0.0961246	-0.0812058	-0.0513682	0.0380227	0.172048	0.249887	0.226903	0.239318	0.387951	0.530377	S	3	(D/E)(S/T);(D/E)xxxx(S/T);(S/T)xxxx(D/E);b-Adrenergic Receptor kinase substrate motif;G protein-coupled receptor kinase 1 substrate motif;GSK3 kinase substrate motif	___2	0.793132	1.23e-05	49.25	37.397	49.25	2.9315	55	13326000	0	8399600	P17106	55	P17106	Centromere-binding protein 1	CBF1	DQGLLSQESNDGNIDSALLSEGATLKGTQSQ
0.00385427	0.00256951	0	-0.0510855	-0.149402	-0.352594	-0.613429	-0.663802	-0.446068	-0.203148	-0.0945687	0.00108292	0.192386	0.381643	0.473202	0.484192	0.512311	0.363247	0.0198695	-0.248975	T	3	(D/E)x(S/T);(D/E/N)xT;(R/K)xxxx(S/T);(S/T)Pxxx(R/K);(S/T)Pxxxx(R/K);(S/T)x(D/E);(S/T)xxxx(R/K);(S/T)xxxxx(R/K);acidic-plus-2;acidic-plus-2 pTxE;acidic-plus-2 pTxE/D;CDK kinase substrate motif_minimal;CDK kinase substrate motif_minimal_pT;ExT;GSK-3, ERK1, ERK2, CDK5 substrate motif;WW domain binding motif	___1	1	2.37e-81	170.66	140.65	102.28	-0.13043	378	1188500000	0	50895000	P33322	378	P33322	H/ACA ribonucleoprotein complex subunit 4	CBF5	KADGKLDKYGRVNENTPEQWKKEYVPLDNAE
-0.196082	-0.219943	-0.18192	-0.130309	0.162224	0.460658	0.608459	0.543985	0.514682	0.549681	-0.100847	-0.0501679	-0.0161882	-0.0768618	-0.19352	-0.0335306	0.0662787	0.165447	-0.129423	-0.315107	S	3	(D/E)(S/T);(D/E)xxxx(S/T);b-Adrenergic Receptor kinase substrate motif;CDK kinase substrate motif_minimal;CDK kinase substrate motif_minimal_pS;ERK1,2 kinase substrate motif;G protein-coupled receptor kinase 1 substrate motif;GSK-3, ERK1, ERK2, CDK5 substrate motif;WW domain binding motif	___1	0.999995	9.8e-36	99.891	83.206	90.534	-0.077014	711	422880000	22369000	12773000	P53894	711	P53894	Serine/threonine-protein kinase CBK1	CBK1	DTRFFPTDELENVPDSPAMAQAAKQREQMTK
-0.238998	-0.191194	-0.187063	-0.0697536	0.0264793	0.171811	0.424152	0.372727	0.293374	-0.0003545	0.341168	0.181928	0.172782	-0.159237	-0.15639	-0.178449	0.0495402	0.165471	0.169304	0.0962223	S	2	(D/E/N)xS;(R/K)xxx(S/T);(S/T)xxxxx(R/K);Casein kinase I substrate motif;Casein kinase II substrate motif;NxS	___1	0.991778	7.28e-12	120.55	75.69	53.252	-0.55596	177	22903000	4818500	5254300	P53894	177	P53894	Serine/threonine-protein kinase CBK1	CBK1	SSSPFHQPQTLRSNGSYSSGLRSVKSFQRLQ
-0.0849652	-0.140392	-0.183726	-0.15954	-0.0451594	0.0918958	0.154207	0.119098	0.0307467	-0.0134292	0.0862191	0.159009	0.229735	0.225606	0.177151	0.159224	0.134315	0.0718943	0.00527308	-0.0280375	S	2	(R/K)(S/T);(R/K)xxx(S/T);(S/T)xx(R/K);AMP-activated protein kinase substrate motif	___1	0.999997	0.00252602	82.749	58.528	75.294	0.04984	187	1060400000	18694000	0	P53894	187	P53894	Serine/threonine-protein kinase CBK1	CBK1	LRSNGSYSSGLRSVKSFQRLQQEQENVQVQQ
-0.165304	-0.108667	-0.0131697	0.0645496	0.0481875	-0.044478	-0.145442	-0.178401	-0.155037	-0.143355	-0.0761664	-0.0176498	0.0430404	0.0473876	0.0460506	0.0953724	0.155273	0.175094	0.161587	0.154834	S	3	(D/E/N)xS;(R/K)xx(S/T);(R/K)xxx(S/T);(S/T)Pxx(R/K);(S/T)Pxxxxx(R/K);(S/T)xxx(R/K);14-3-3 domain binding motif;Calmodulin-dependent protein kinase II substrate motif;Casein kinase I substrate motif;Casein kinase II substrate motif;CDK kinase substrate motif_minimal;CDK kinase substrate motif_minimal_pS;ERK1,2 kinase substrate motif;GSK-3, ERK1, ERK2, CDK5 substrate motif;New PKA kinase substrate m…	___1	0.996758	0.000771712	74.944	61.436	59.426	0.020612	122	33781000	0	0	P50077	122	P50077	Calcium-channel protein CCH1	CCH1	KTASFGAAESSRRNVSPSTKSAKSSSQYIDL
0.137084	0.0849823	-0.0171023	-0.117069	-0.177835	-0.201519	-0.179292	-0.148235	-0.121643	-0.108348	0.0330167	0.046813	0.0864209	0.138044	0.175169	0.185781	0.0891325	-0.088265	-0.260362	-0.346411	S	2	(R/K)xxxx(S/T);(R/K)xxxxx(S/T);(S/T)x(R/K);(S/T)xxxx(R/K);Casein kinase I substrate motif;Casein kinase II substrate motif;DNA dependent Protein kinase substrate motif;G protein-coupled receptor kinase 1 substrate motif;PKA kinase substrate motif;PKC kinase substrate motif	___1	0.658039	0.0024586	66.27	23.672	66.27	-2.4609	124	24440000	11080000	0	P50077	124	P50077	Calcium-channel protein CCH1	CCH1	ASFGAAESSRRNVSPSTKSAKSSSQYIDLND
0.261018	0.135229	-0.0562267	-0.187561	-0.176882	-0.0843097	0.0210122	0.0571918	0.0352166	0.024229	-0.131118	-0.0954885	-0.0217397	0.0544985	0.0982609	0.107058	-0.0848094	-0.442377	-0.791222	-0.965645	S	3	(D/E)xxxxx(S/T);(R/K)(S/T);(R/K)x(S/T);(R/K)xx(S/T);(R/K)xxxx(S/T);(S/T)xxxxx(R/K);14-3-3 domain binding motif;Akt kinase substrate motif;Calmodulin-dependent protein kinase II substrate motif;Casein kinase I substrate motif;Casein kinase II substrate motif;MAPKAPK1 kinase substrate motif;New PKA kinase substrate motif_RRxS;New PKA kinase substrate motif_RxS;New PKA kinase substrate motif_RxxS;PA…	___1	0.999722	8.3e-10	115.33	74.599	115.33	0.28037	146	175990000	19904000	0	P50077	146	P50077	Calcium-channel protein CCH1	CCH1	SSQYIDLNDERLRRRSFSSYSRSSSRRVSNS
0.198499	0.128117	0.0603053	0.0654467	0.095694	0.0780943	-0.0270259	-0.17182	-0.294798	-0.356287	0.0649083	-0.0877945	-0.208175	-0.143531	-0.0622448	-0.149341	-0.29247	-0.323247	-0.268865	-0.241674	S	4	(D/E)xx(S/T);(D/E)xxxx(S/T);(S/T)x(R/K);(S/T)xx(D/E);acidic-plus-3 pSTxxED;Casein kinase I substrate motif;Casein kinase II substrate motif;MDC1 BRCT domain binding motif;PKA kinase substrate motif;PKC kinase substrate motif;Plk1 PBD domain binding motif;Pyruvate dehydrogenase kinase substrate motif;Sxx(E/D);SxxD	___1	0.862028	6.57e-60	113.5	107.27	104.3	-0.21963	205	46389000	14861000	0	P40202	205	P40202	Superoxide dismutase 1 copper chaperone	CCS1	FVISKSLNHPENEPSSVKDYSFLGVIARSAG
-0.228123	-0.250621	-0.230684	-0.145813	-0.100762	-0.160467	-0.20545	-0.130956	-0.00164058	0.0630169	0.0133626	0.0307193	0.0388679	0.020452	0.0436823	0.135123	0.245128	0.305487	0.312628	0.316199	S	3	(D/E/N)xS;(R/K)(S/T);(R/K)xx(S/T);(S/T)(R/K);14-3-3 domain binding motif;Calmodulin-dependent protein kinase I substrate motif;Calmodulin-dependent protein kinase II substrate motif;Calmodulin-dependent protein kinase IV substrate motif;Casein kinase II substrate motif;Chk1 kinase substrate motif;New PKA kinase substrate motif_RxxS;NxS;PKA kinase substrate motif;PKC kinase substrate motif;RxxS	___1	0.622635	8.66e-07	102.73	96.885	102.73	0.083023	7	23188000	10011000	0	P40986	7	P40986	Cell division control protein 1	CDC1	_________MVYRNRSKSVLSTHSKKSDDKA
-0.348167	-0.280822	-0.23963	-0.0318492	0.208424	0.183774	0.441294	0.346175	0.230632	-0.0771505	0.0273468	0.0005838	0.155024	0.159494	0.187448	0.0119151	-0.171025	-0.078932	-0.087425	0.125041	S	3	(K/R)(S/T)(I/L/V);(R/K)(S/T);(R/K)xx(S/T);(R/K)xxxx(S/T);14-3-3 domain binding motif;Akt kinase substrate motif;Calmodulin-dependent protein kinase II substrate motif;Casein kinase I substrate motif;Casein kinase II substrate motif;G protein-coupled receptor kinase 1 substrate motif;MAPKAPK1 kinase substrate motif;New PKA kinase substrate motif_RxxS;p70 Ribosomal S6 kinase substrate motif;Phospho…	___1	0.954535	2.3e-08	110.98	96.109	110.98	-0.048803	9	131820000	30232000	4272100	P40986	9	P40986	Cell division control protein 1	CDC1	_______MVYRNRSKSVLSTHSKKSDDKAHY
0.91435	0.758009	0.441088	0.119925	-0.080023	-0.154513	-0.092205	-0.0185547	0.0381069	0.0664377	0.303903	0.38383	0.388713	0.238624	0.0264979	-0.0926924	-0.163025	-0.277434	-0.383093	-0.435922	S	3	(R/K)xxxxx(S/T);(S/T)xxxxx(R/K);MAPKAPK2 kinase substrate motif	___1	0.990665	3.06e-12	95.183	73.677	68.277	-0.46357	316	155870000	11924000	0	P25342	316	P25342	Cell division control protein 10	CDC10	IALKENANSRSSAHMSSNAIQR_________
-0.100427	0.0172295	0.151851	0.185783	0.112849	0.0337421	-0.0038566	0.00622705	0.0447377	0.063993	0.013105	-0.0449183	-0.0868654	-0.0547131	-0.0275886	-0.0795915	-0.200606	-0.311505	-0.378695	-0.412289	S	2	(S/T)xxx(D/E)	___1	1	3.44e-42	118.18	105.12	118.18	0.049667	2	10516000	6097000	0	P32458	2	P32458	Cell division control protein 11	CDC11	______________MSGIIDASSALRKRKHL
-0.156739	-0.0576412	0.140555	0.318927	0.378379	0.305134	0.218111	0.0684755	-0.129995	-0.253649	0.54838	0.419309	0.161169	-0.0782387	-0.169841	-0.0944938	0	-0.0636888	-0.304707	-0.51388	S	3	(R/K)x(S/T);(R/K)xx(S/T);(S/T)xxx(R/K);(S/T)xxxxx(R/K);14-3-3 domain binding motif;Calmodulin-dependent protein kinase II substrate motif;KxS;New PKA kinase substrate motif_KxS;New PKA kinase substrate motif_RKxS;New PKA kinase substrate motif_RxxS;PKA kinase substrate motif;PKC epsilon kinase substrate motif;PKC kinase substrate motif;R(R/K)xS;RKxS;RxxS	___1	1	0.000309808	93.111	75.817	82.287	-0.076654	337	255520000	0	26642000	P32468	337	P32468	Cell division control protein 12	CDC12	NEDFTLPAIAPARKLSHNPRYKEEENALKKY
-0.00546503	0.136611	0.420763	0.543766	0.363544	0.0621413	-0.0572185	-0.0995756	-0.246973	-0.373193	0.356609	0.308105	0.211096	0.063959	-0.0848016	-0.202837	-0.288523	-0.13124	0.236664	0.525926	T	4	(D/E)x(S/T);(D/E)xx(S/T);(D/E)xxxxx(S/T);(D/E/N)xT;Casein kinase I substrate motif;DxT	___1	1	4.58e-150	163.76	148.8	153.81	0.048496	326	151680000	0	25588000	P32468	326	P32468	Cell division control protein 12	CDC12	RLEGHENTGEGNEDFTLPAIAPARKLSHNPR
-0.438297	-0.362107	-0.0381026	-0.105535	-0.071052	-0.113823	-0.227015	-0.148227	-0.008712	0.223208	0.0307271	0.0169603	-0.0338192	0.0361648	0.0930119	0.118132	0.142439	0.212855	-0.0498753	-0.203201	T	3	(D/E)(S/T);(D/E)xx(S/T);(D/E)xxxx(S/T);(D/E/N)xT;b-Adrenergic Receptor kinase substrate motif;Casein kinase I substrate motif;MAPKAPK2 kinase substrate motif;NxT	___2	0.532751	6.55e-26	90.793	87.555	90.793	-0.72161	360	61591000	35386000	26205000	Q05791	360	Q05791	Cell division cycle protein 123	CDC123	LSQQAKEESSDSENET_______________
0.412636	0.456235	0.422689	0.390765	0.222186	0.103975	-0.0326138	-0.234892	-0.346158	-0.421479	0.287721	0.101313	0.0084944	-0.195872	-0.142057	-0.189201	-0.375124	-0.547489	-0.540064	-0.332426	T	3	(S/T)Px(R/K);(S/T)PxR;(S/T)Pxx(R/K);(S/T)x(D/E);(S/T)xx(R/K);(S/T)xxx(R/K);acidic-plus-2;acidic-plus-2 pTxE;acidic-plus-2 pTxE/D;Cdc2 kinase substrate motif;CDK kinase substrate motif_minimal;CDK kinase substrate motif_minimal_pT;CDK1,2,4,6 kinase substrate motif;GSK-3, ERK1, ERK2, CDK5 substrate motif;pTPxK/R;TPxR;WW domain binding motif	___1	0.99928	3.22e-18	121.45	104.31	94.717	-0.26457	308	127990000	0	20521000	P32797	308	P32797	Cell division control protein 13	CDC13	STGKYFSSKSYIQSQTPERKTSVPNNWHDDD
0.315255	0.248	1.62417	2.61141	4.03966	3.55097	3.16571	1.72504	0.329284	-0.762419	-1.00043	-0.953182	-0.576288	-0.306491	0.046492	0.0366263	-0.325257	-1.00873	-0.992219	-1.02521	S	2	(R/K)xx(S/T);(R/K)xxx(S/T);(S/T)xxxxx(R/K);14-3-3 domain binding motif;Calmodulin-dependent protein kinase II substrate motif;New PKA kinase substrate motif_RxxS;PKA kinase substrate motif;PKC kinase substrate motif;RxxS;ZIP kinase substrate motif	___1	0.937937	6.25e-09	112.8	85.498	90.919	-1.0434	537	215310000	38763000	52190000	Q00684	537	Q00684	Tyrosine-protein phosphatase CDC14	CDC14	LLPKNRRVTSGRRTTSAAGGIRKISGSIKK_
0.520581	0.416372	0.207954	0.0056015	-0.086478	-0.0568062	-0.0156565	0.0450932	0.113965	0.152462	0.611892	0.583901	0.52792	0.357493	0.10061	-0.0939898	-0.13985	-0.0772093	-0.0548067	-0.0637245	S	3	(S/T)Px(R/K);(S/T)PxK;(S/T)Pxxxx(R/K);(S/T)xx(R/K);(S/T)xxx(D/E);(S/T)xxxx(D/E);(S/T)xxxxx(R/K);Casein kinase II substrate motif;Cdc2 kinase substrate motif;CDK kinase substrate motif;CDK kinase substrate motif_minimal;CDK kinase substrate motif_minimal_pS;CDK1,2,4,6 kinase substrate motif;ERK1,2 kinase substrate motif;Growth associated histone HI kinase substrate motif;GSK-3, ERK1, ERK2, CDK5 su…	___1	0.973191	2.72e-204	215.75	194.92	215.75	-0.32046	946	165310000	0	5225600	P27636	946	P27636	Cell division control protein 15	CDC15	GSLQKVSSVTAAIGSSPTKDERSNLRSSKDK
0.213321	0.206569	0.193066	0.169652	0.143079	0.0339618	-0.154538	-0.263942	-0.214867	-0.11109	-0.300526	-0.271304	-0.212859	-0.13233	-0.0589396	0.0201213	0.111991	0.0494263	-0.180381	-0.378906	S	3	(D/E)xx(S/T);(D/E)xxxx(S/T);(R/K)xxx(S/T);(S/T)(D/E);(S/T)xxx(D/E);(S/T)xxxx(D/E);Casein kinase I substrate motif;Casein kinase II substrate motif;PKA kinase substrate motif	___1	0.975714	1.01e-13	78.717	72.489	78.717	-0.36373	450	19322000	0	6156100	P00549	450	P00549	Pyruvate kinase 1	CDC19	LYRGVFPFVFEKEPVSDWTDDVEARINFGIE
0.114728	0.0746463	-0.0432701	-0.0968613	0.117853	0.0628123	0.375361	0.151461	0.124825	-0.190177	0.260814	0.264874	0.270383	0.191241	0.190366	-0.02633	-0.241036	-0.280545	-0.574198	-0.67858	S	2	(D/E)xxx(S/T);(R/K)xx(S/T);(R/K)xxxxx(S/T);14-3-3 domain binding motif;Calmodulin-dependent protein kinase I substrate motif;Calmodulin-dependent protein kinase II alpha substrate motif;Calmodulin-dependent protein kinase II substrate motif;Calmodulin-dependent protein kinase IV substrate motif;Chk1 kinase substrate motif;New PKA kinase substrate motif_RxxS;Phosphorylase kinase substrate motif;PK…	___1	0.995022	3.71e-186	218.11	199.01	218.11	0.1868	9	254970000	0	0	P00549	9	P00549	Pyruvate kinase 1	CDC19	_______MSRLERLTSLNVVAGSDLRRTSII
0.30451	0.221589	0.117782	-0.0574597	-0.127322	-0.150881	0.0174439	-0.0221171	-0.086858	-0.270321	0.0274136	0.0315719	0.0793492	0.0854964	0.0682589	-0.00394137	0.0292724	-0.0558736	-0.114994	-0.233143	S	3	(S/T)(D/E);(S/T)xx(R/K);(S/T)xxx(R/K)	___1	1	1.99e-54	146.59	108.89	100.6	-0.036348	16	156550000	7280700	7639900	P00549	16	P00549	Pyruvate kinase 1	CDC19	MSRLERLTSLNVVAGSDLRRTSIIGTIGPKT
0.177366	0.119848	0.139375	0.119686	0.168528	0.0424755	0.139103	0.0189642	-0.142121	-0.355716	-0.0334478	0.0448471	-0.0114695	0.008895	-0.0763358	-0.0148852	-0.150606	-0.126337	-0.310394	-0.335249	T	3	(D/E)xx(S/T);(R/K)x(S/T);(R/K)xxxx(S/T);Casein kinase I substrate motif;New PKA kinase substrate motif_RxT;PKA kinase substrate motif;PKC kinase substrate motif;RxT	___1	0.946993	1.3e-108	181.97	158.94	173.87	-0.1857	8	1130900000	165730000	152340000	P00549	8	P00549	Pyruvate kinase 1	CDC19	________MSRLERLTSLNVVAGSDLRRTSI
-0.291252	-0.315836	-0.503041	-0.308873	-0.345809	-0.311592	-0.144382	-0.19395	-0.124048	-0.355565	-0.709231	-0.33405	-0.0793155	0.290563	0.217793	0.398437	0.379871	0.488672	0.647706	0.815028	S	2	(R/K)x(S/T);(R/K)xx(S/T);14-3-3 domain binding motif;Calmodulin-dependent protein kinase II substrate motif;Casein kinase I substrate motif;Casein kinase II substrate motif;DNA dependent Protein kinase substrate motif;HxRxxS;HxxxxS;New PKA kinase substrate motif_RRxS;New PKA kinase substrate motif_RxS;New PKA kinase substrate motif_RxxS;PAK2 kinase substrate motif;PKA kinase substrate motif;PKA k…	___1	0.99676	1.12e-280	248.61	227.75	130.44	0.017981	602	733870000	46015000	26676000	P26309	602	P26309	APC/C activator protein CDC20	CDC20	ENRSKNSSEIHTRRPSSTSQYLIR_______
-1.82831	-1.74115	-1.56683	-1.29514	-1.01325	-0.729546	-0.454242	-0.213858	0	0.0936655	-0.454975	-0.303508	-0.000575	0.3596	0.625548	0.808851	1.00373	0.975274	0.711902	0.462758	S	2	(R/K)xx(S/T);(R/K)xxx(S/T);(S/T)xxx(R/K);14-3-3 domain binding motif;Calmodulin-dependent protein kinase II alpha substrate motif;Calmodulin-dependent protein kinase II substrate motif;Calmodulin-dependent protein kinase IV substrate motif;Chk1 kinase substrate motif;MDC1 BRCT domain binding motif;New PKA kinase substrate motif_RxxS;Phosphorylase kinase substrate motif;PKA kinase substrate motif;…	___1	0.984216	0.0009148	90.657	40.05	90.657	-0.13025	52	304820000	0	159550000	P26309	52	P26309	APC/C activator protein CDC20	CDC20	RNQGKVSKNSLKRSSSLNIRNSKRPSLQASA
-0.33445	-0.457409	-0.5076	-0.462298	-0.352904	-0.367513	-0.405942	-0.443425	-0.584852	-0.593835	0.18188	0.330399	0.42126	0.598128	0.580473	0.785325	0.915628	1.07979	0.834268	0.649463	S	2	(S/T)Px(R/K);(S/T)PxK;(S/T)xx(R/K);Casein kinase II substrate motif;Cdc2 kinase substrate motif;CDK kinase substrate motif;CDK kinase substrate motif_minimal;CDK kinase substrate motif_minimal_pS;CDK1,2,4,6 kinase substrate motif;ERK1,2 kinase substrate motif;GSK-3, ERK1, ERK2, CDK5 substrate motif;pSPxK/R;SPxK;WW domain binding motif	___1	0.969217	1.23e-96	151.94	142.94	55.401	0.94332	24	90082000	23559000	59199000	P26309	24	P26309	APC/C activator protein CDC20	CDC20	GNAAISGNRSVLSIASPTKLNILSSDWSRNQ
-0.0269527	-0.228537	-0.503788	-0.651122	-0.584219	-0.430995	-0.308041	-0.301679	-0.375164	-0.411907	-0.0811972	0.0122365	0.162963	0.27755	0.335241	0.37218	0.365119	0.33481	0.299107	0.281256	T	3	(S/T)(R/K);DNA dependent Protein kinase substrate motif	___1	0.794793	1.19e-18	84.327	75.326	73.928	0.26032	26	16587000	16587000	0	P26309	26	P26309	APC/C activator protein CDC20	CDC20	AAISGNRSVLSIASPTKLNILSSDWSRNQGK
-0.281629	-0.174565	-0.0764285	-0.0942831	-0.170809	-0.190014	-0.133344	-0.0581189	0.00440117	0.0356612	-0.00954198	0.0165772	0.00744127	-0.0630691	-0.0620472	0.0718815	0.218052	0.243557	0.180117	0.148397	S	3	(D/E)(S/T);(R/K)x(S/T);(S/T)x(D/E);acidic-plus-2;acidic-plus-2 basic-2;acidic-plus-2 pSxD;acidic-plus-2 pSxE/D;b-Adrenergic Receptor kinase substrate motif;G protein-coupled receptor kinase 1 substrate motif;New PKA kinase substrate motif_RxS;PKA kinase substrate motif;PKA kinase substrate motif_RxS;PKC kinase substrate motif;RxS	___1	0.983743	3.82e-83	154.84	125.57	92.932	0.04128	100	95118000	10320000	0	P11433	100	P11433	Cell division control protein 24	CDC24	KQHQELLKSNGANRDSSDLAPTLRSSSISTA
0.00678539	-0.00826931	-0.0383787	0.039169	0.239429	0.372802	0.316577	-0.0437956	-0.518718	-0.813454	-0.00678539	0.0520127	0.169609	0.274077	0.306619	0.207398	0.04834	-0.308011	-0.801817	-1.11745	S	2	(R/K)xx(S/T);(R/K)xxx(S/T);(R/K)xxxx(S/T);(S/T)xxx(D/E);(S/T)xxxxx(D/E) ;14-3-3 domain binding motif;Akt kinase substrate motif;Calmodulin-dependent protein kinase II substrate motif;Casein kinase II substrate motif;MAPKAPK1 kinase substrate motif;New PKA kinase substrate motif_RxxS;PKA kinase substrate motif;PKC kinase substrate motif;RxxS;ZIP kinase substrate motif	___1	0.917218	1.42e-06	80.69	57.085	80.69	0.23055	739	40852000	0	19821000	P11433	739	P11433	Cell division control protein 24	CDC24	HMKRVSDVLPKRRTTSSSFESEIKSISENFK
0.037147	0.0167605	-0.039553	-0.0288331	0.110177	0.192024	0.16678	-0.050019	-0.207573	-0.314714	0.0781845	-0.094752	-0.133297	-0.100021	0.044618	-0.130106	-0.033375	-0.0488757	-0.0482084	-0.248374	S	2	(D/E/N)xS;(R/K)xx(S/T);(R/K)xxx(S/T);(S/T)xxxx(D/E);14-3-3 domain binding motif;Calmodulin-dependent protein kinase II substrate motif;Casein kinase I substrate motif;Casein kinase II substrate motif;G protein-coupled receptor kinase 1 substrate motif;New PKA kinase substrate motif_RxxS;NxS;PKA kinase substrate motif;PKC kinase substrate motif;RxxS	___1	0.976494	5.01e-22	110.98	101.93	110.98	0.04617	596	23709000	8875000	9326400	P04821	596	P04821	Cell division control protein 25	CDC25	VHDLVSVPLSGKRNVSTSTTDTLTPMRSSFS
-0.0647954	-0.124981	-0.163569	-0.120372	-0.0150188	0.0707058	0.164403	0.285701	0.384967	0.4346	-0.413909	-0.401201	-0.30542	-0.139275	-0.0633595	-0.148036	-0.232443	-0.155985	0.00222858	0.0813355	T	2	(S/T)P(R/K);(S/T)x(R/K);Casein kinase I substrate motif;CDK kinase substrate motif_minimal;CDK kinase substrate motif_minimal_pT;G protein-coupled receptor kinase 1 substrate motif;Growth associated histone HI kinase substrate motif;GSK-3, ERK1, ERK2, CDK5 substrate motif;PKA kinase substrate motif;PKC kinase substrate motif;WW domain binding motif	___1	0.999868	1.83e-06	103.44	93.209	103.44	-0.079893	635	18138000	2125100	0	P04821	635	P04821	Cell division control protein 25	CDC25	NFSVLGPRNSVNSVVTPRTSIQNSTLEDFSP
0.48662	0.475124	0.428528	0.317134	0.28198	0.1716	0.0538829	-0.219778	-0.239807	-0.313286	0.0925116	0.106831	0.125873	0.0126953	-0.182946	-0.311597	-0.360788	-0.426486	-0.57112	-0.659551	Y	2	ALK kinase substrate motif;JAK2 kinase substrate motif;Src kinase substrate motif	___1	0.991956	3.08e-33	144.77	117.15	144.77	0.15675	19	43290000	28003000	15287000	P00546	19	P00546	Cyclin-dependent kinase 1	CDC28	ELANYKRLEKVGEGTYGVVYKALDLRPGQGQ
-0.172356	-0.145559	0.0120791	0.11116	0.0882239	-0.0757387	-0.290246	-0.793802	-0.762931	-0.9969	0.537743	0.520458	0.450351	0.522729	0.538357	0.391091	0.19115	-0.0312105	-0.18853	-0.257151	S	4	(D/E)xxxx(S/T);Casein kinase II substrate motif	___2	0.938925	7e-27	91.637	81.379	91.637	0.020186	501	57389000	0	0	P32457	501	P32457	Cell division control protein 3	CDC3	KALEDKKKQLELSINSASPNVNHSPVPTKKK
-0.136245	-0.058258	0.00884912	0.06833	-0.0196998	-0.176583	-0.319675	-0.532614	-0.461276	-0.527183	0.428459	0.407594	0.439093	0.341393	0.363365	0.143926	0.13381	-0.12489	-0.114774	-0.173179	S	4	CDK kinase substrate motif_minimal;CDK kinase substrate motif_minimal_pS;ERK1,2 kinase substrate motif;GSK-3, ERK1, ERK2, CDK5 substrate motif;WW domain binding motif	___2	0.999945	1.96e-254	224.21	211.54	205.07	-1.4475	503	1494900000	41058000	45273000	P32457	503	P32457	Cell division control protein 3	CDC3	LEDKKKQLELSINSASPNVNHSPVPTKKKGF
-0.163446	-0.0763919	-0.0161525	0.0614622	-0.0309619	-0.180977	-0.327621	-0.536166	-0.467765	-0.531589	0.446324	0.419504	0.454329	0.34472	0.352612	0.129847	0.123434	-0.121187	-0.0860325	-0.135622	S	3	(D/E/N)xS;(S/T)Pxxx(R/K);(S/T)Pxxxx(R/K);(S/T)Pxxxxx(R/K);(S/T)xxxx(R/K);(S/T)xxxxx(R/K);Casein kinase I substrate motif;CDK kinase substrate motif_minimal;CDK kinase substrate motif_minimal_pS;ERK1,2 kinase substrate motif;G protein-coupled receptor kinase 1 substrate motif;GSK-3, ERK1, ERK2, CDK5 substrate motif;NxS;WW domain binding motif	___2	0.999997	0	252.8	229.07	252.8	0.17861	509	3250100000	58003000	66833000	P32457	509	P32457	Cell division control protein 3	CDC3	QLELSINSASPNVNHSPVPTKKKGFLR____
-0.486735	-0.52043	-0.58782	-0.687447	-0.785614	-0.861345	-0.916098	-0.656375	-0.103151	0.320211	0.0295987	0.0197325	0	0.0564823	0.199046	0.388388	0.538429	0.747349	1.05445	1.25709	S	4	(S/T)x(R/K);(S/T)xx(D/E);(S/T)xxx(D/E);acidic-plus-3 pSTxxED;acidic-plus-3-4 pSTxxEDED;Casein kinase II substrate motif;PKA kinase substrate motif;PKC kinase substrate motif;Sxx(E/D);SxxE	___2	1	6.54e-110	80.683	69.275	58.92	-0.0059597	2	636560000	21881000	27910000	P32457	2	P32457	Cell division control protein 3	CDC3	______________MSLKEEQVSIKQDPEQE
-0.486735	-0.52043	-0.58782	-0.687447	-0.785614	-0.861345	-0.916098	-0.656375	-0.103151	0.320211	0.0295987	0.0197325	0	0.0564823	0.199046	0.388388	0.538429	0.747349	1.05445	1.25709	S	4	(D/E)xx(S/T);(D/E)xxx(S/T);(R/K)xxxx(S/T);(S/T)x(R/K);(S/T)xxx(D/E);(S/T)xxxxx(D/E) ;Casein kinase I substrate motif;PKA kinase substrate motif;PKC kinase substrate motif	___2	1	0	123.58	112.12	58.92	-0.0059597	9	1407200000	21881000	113650000	P32457	9	P32457	Cell division control protein 3	CDC3	_______MSLKEEQVSIKQDPEQEERQHDQF
-0.637303	-0.471416	-0.560621	-0.201169	-0.26628	-0.188898	-0.210659	-0.15595	0.0558038	0.050189	0.0215685	0.0300205	-0.0513112	-0.0223444	0.038062	0.139179	0.278735	0.232134	0.386308	0.393591	S	4	CDK kinase substrate motif_minimal;CDK kinase substrate motif_minimal_pS;ERK1,2 kinase substrate motif;GSK-3, ERK1, ERK2, CDK5 substrate motif;WW domain binding motif	___1	0.999945	1.96e-254	224.21	211.54	205.07	-1.4475	503	1494900000	41058000	45273000	P32457	503	P32457	Cell division control protein 3	CDC3	LEDKKKQLELSINSASPNVNHSPVPTKKKGF
-0.3893	-0.226948	-0.224773	-0.0907621	-0.216844	-0.300435	-0.418916	-0.618215	-0.394079	-0.445858	0.265841	0.235591	0.386555	0.313269	0.450474	0.244691	0.28045	0.0632402	0.0202575	0.0237199	S	3	(D/E/N)xS;(S/T)Pxxx(R/K);(S/T)Pxxxx(R/K);(S/T)Pxxxxx(R/K);(S/T)xxxx(R/K);(S/T)xxxxx(R/K);Casein kinase I substrate motif;CDK kinase substrate motif_minimal;CDK kinase substrate motif_minimal_pS;ERK1,2 kinase substrate motif;G protein-coupled receptor kinase 1 substrate motif;GSK-3, ERK1, ERK2, CDK5 substrate motif;NxS;WW domain binding motif	___1	0.999997	0	252.8	229.07	252.8	0.17861	509	3250100000	58003000	66833000	P32457	509	P32457	Cell division control protein 3	CDC3	QLELSINSASPNVNHSPVPTKKKGFLR____
-0.456695	-0.449663	-0.398763	-0.311027	-0.242114	-0.228861	-0.21923	-0.15756	-0.0817548	-0.0438519	0.298703	0.274664	0.212157	0.135219	0.157511	0.293462	0.486254	0.62223	0.675001	0.701387	S	4	(S/T)x(R/K);(S/T)xx(D/E);(S/T)xxx(D/E);acidic-plus-3 pSTxxED;acidic-plus-3-4 pSTxxEDED;Casein kinase II substrate motif;PKA kinase substrate motif;PKC kinase substrate motif;Sxx(E/D);SxxE	___1	1	6.54e-110	80.683	69.275	58.92	-0.0059597	2	636560000	21881000	27910000	P32457	2	P32457	Cell division control protein 3	CDC3	______________MSLKEEQVSIKQDPEQE
-0.472118	-0.459946	-0.429331	-0.331312	-0.349658	-0.31612	-0.643809	-0.49488	-0.221779	0.252092	0.118955	0.154833	0.075529	0.118423	0.203297	0.356045	0.563776	0.637168	0.873871	0.977283	S	4	(D/E)xx(S/T);(D/E)xxx(S/T);(R/K)xxxx(S/T);(S/T)x(R/K);(S/T)xxx(D/E);(S/T)xxxxx(D/E) ;Casein kinase I substrate motif;PKA kinase substrate motif;PKC kinase substrate motif	___1	1	0	123.58	112.12	58.92	-0.0059597	9	1407200000	21881000	113650000	P32457	9	P32457	Cell division control protein 3	CDC3	_______MSLKEEQVSIKQDPEQEERQHDQF
-0.0154257	-0.0194169	-0.0182349	-0.0078888	0.02487	0.0708772	0.0557666	-0.0337105	-0.142939	-0.197554	0.0733214	0.0526925	0.0207463	-0.00188825	-0.0297193	-0.0720586	-0.085142	-0.0544613	-0.00483158	0.0199833	S	3	(D/E)xx(S/T);(D/E)xxx(S/T);(D/E/N)xS;(R/K)xxxxx(S/T);(S/T)x(D/E);(S/T)xx(D/E);acidic-plus-2;acidic-plus-2 pSxD;acidic-plus-2 pSxE/D;acidic-plus-2-3 pSTxxED;acidic-plus-3 pSTxxED;Casein kinase I substrate motif;Casein kinase II substrate motif;G protein-coupled receptor kinase 1 substrate motif;NxS;Pyruvate dehydrogenase kinase substrate motif;Sxx(E/D);SxxD	___1	0.999993	0	193.54	167.39	138.3	0.064838	15	438310000	0	0	P07260	15	P07260	Eukaryotic translation initiation factor 4E	CDC33	_MSVEEVSKKFEENVSVDDTTATPKTVLSDS
-0.905551	-0.636502	-0.098405	0.145972	-0.17242	-0.568513	-0.479538	-0.115655	0.0380707	0.00985435	0.321861	0.271278	0.170112	0.0619156	-0.0027266	-0.00619257	0.0079641	0.00220307	-0.0410983	-0.0815191	S	5	(D/E)(S/T);(R/K)xxxxx(S/T);(S/T)xxx(D/E);(S/T)xxxxx(R/K);b-Adrenergic Receptor kinase substrate motif	___1	0.998935	5.89e-109	169.9	150.52	169.9	-0.60186	30	100500000	0	1896900	P07260	30	P07260	Eukaryotic translation initiation factor 4E	CDC33	SVDDTTATPKTVLSDSAHFDVKHPLNTKWTL
-0.244873	-0.211296	-0.0790637	0.0238293	0.0712839	0.03438	-0.512793	-0.507173	-0.809064	-0.548066	0.164814	0.0627788	0.15924	0.122098	0.30836	0.247088	0.433342	0.377919	-0.224294	-0.608283	S	4	(D/E)x(S/T);(D/E)xxxx(S/T);(D/E/N)xS;(R/K)xxx(S/T);(S/T)(D/E);(S/T)x(D/E);(S/T)xxx(D/E);(S/T)xxxxx(D/E) ;acidic-plus-1-2 pSTxxED;acidic-plus-2;acidic-plus-2 pSxD;acidic-plus-2 pSxE/D;acidic-plus-2-4 pSTxxED;Casein kinase I substrate motif;Casein kinase II substrate motif;ExS;PKA kinase substrate motif	___2	1	5.24e-26	90.097	77.419	58.477	-0.028811	14	40928000	21614000	19314000	P06101	14	P06101	Hsp90 co-chaperone Cdc37	CDC37	__MAIDYSKWDKIELSDDSDVEVHPNVDKKS
-0.244873	-0.211296	-0.0790637	0.0238293	0.0712839	0.03438	-0.512793	-0.507173	-0.809064	-0.548066	0.164814	0.0627788	0.15924	0.122098	0.30836	0.247088	0.433342	0.377919	-0.224294	-0.608283	S	4	(D/E)(S/T);(D/E)x(S/T);(D/E)xxxx(S/T);(D/E/N)xS;(S/T)(D/E);(S/T)xx(D/E);acidic-plus-3 pSTxxED;b-Adrenergic Receptor kinase substrate motif;Casein kinase II substrate motif;DxS;Sxx(E/D);SxxE	___2	1	5.24e-26	90.097	77.419	58.477	-0.028811	17	40928000	21614000	19314000	P06101	17	P06101	Hsp90 co-chaperone Cdc37	CDC37	AIDYSKWDKIELSDDSDVEVHPNVDKKSFIK
-0.0750605	0.0154943	0.102843	0.128115	0.106099	0.178588	0.024411	-0.0146645	0.0710038	0.21634	-0.107538	-0.016962	0.0096034	-0.0097086	-0.0498289	-0.0307834	0.0750242	0.0559711	-0.379474	-0.67704	S	3	(R/K)xxx(S/T);(S/T)Px(R/K);(S/T)PxK;(S/T)xx(R/K);Casein kinase II substrate motif;Cdc2 kinase substrate motif;CDK kinase substrate motif;CDK kinase substrate motif_minimal;CDK kinase substrate motif_minimal_pS;CDK1,2,4,6 kinase substrate motif;ERK1,2 kinase substrate motif;GSK-3, ERK1, ERK2, CDK5 substrate motif;PKA kinase substrate motif;pSPxK/R;SPxK;WW domain binding motif	___1	0.98736	6.84e-84	152.15	137.89	69.152	0.13532	519	710840000	31775000	45057000	P25694	519	P25694	Cell division control protein 48	CDC48	EYPVLHPDQYTKFGLSPSKGVLFYGPPGTGK
0.130731	0.0840418	0.059919	0.105052	0.13587	0.0831182	-0.00882538	-0.0563908	-0.0585155	-0.0595779	0.0196276	0.0299187	0.0411059	0.0428982	0.0191658	-0.0206962	-0.0990684	-0.199821	-0.28191	-0.322955	S	2	(R/K)xxxxx(S/T);(S/T)(R/K);DNA dependent Protein kinase substrate motif	___1	0.942663	1.6e-108	166.7	149.98	139.04	0.13257	521	1436300000	21209000	0	P25694	521	P25694	Cell division control protein 48	CDC48	PVLHPDQYTKFGLSPSKGVLFYGPPGTGKTL
0.115383	0.0836335	0.0230371	-0.0640283	9.5e-05	0.021463	0.18144	0.132948	0.134631	0.121414	0.0262613	0.0192235	-0.126881	-0.150996	-0.212341	-0.198806	-0.268762	-0.29798	-0.424615	-0.524652	S	2	(K/R)(S/T)(I/L/V);(R/K)(S/T);(R/K)x(S/T);(R/K)xxxx(S/T);(S/T)xx(D/E);(S/T)xxxx(D/E);acidic-plus-3 pSTxxED;Casein kinase II substrate motif;G protein-coupled receptor kinase 1 substrate motif;KxS;New PKA kinase substrate motif_KxS;PKA kinase substrate motif;PKC kinase substrate motif;Pyruvate dehydrogenase kinase substrate motif;Sxx(E/D);SxxD	___1	0.932406	7.07e-51	158.08	129.87	158.08	0.22805	768	218970000	12270000	22228000	P25694	768	P25694	Cell division control protein 48	CDC48	ITKEHFAEAMKTAKRSVSDAELRRYEAYSQQ
0.134295	0.0378577	-0.0207673	-0.112077	-0.0175197	-0.0123457	0.21555	0.19836	0.225386	0.143204	0.0279594	0.0197379	-0.0872207	-0.094989	-0.213052	-0.209031	-0.277826	-0.244989	-0.236128	-0.249352	S	2	(R/K)xx(S/T);(R/K)xxx(S/T);(S/T)(D/E);(S/T)xx(D/E);(S/T)xxxx(R/K);(S/T)xxxxx(R/K);14-3-3 domain binding motif;acidic-plus-3 pSTxxED;Calmodulin-dependent protein kinase II substrate motif;Casein kinase II substrate motif;New PKA kinase substrate motif_RxxS;PKA kinase substrate motif;PKC kinase substrate motif;RxxS;Sxx(E/D);SxxE	___1	0.999795	6.12e-73	158.08	135.39	125.97	-0.17524	770	752920000	0	22927000	P25694	770	P25694	Cell division control protein 48	CDC48	KEHFAEAMKTAKRSVSDAELRRYEAYSQQMK
0.162778	0.157456	0.146269	0.134539	0.107661	0.0661775	0.0774108	0.155967	0.25322	0.301846	-0.0269251	-0.0437622	-0.0768849	-0.109456	-0.116461	-0.0984518	-0.0829157	-0.0948678	-0.121161	-0.134308	Y	3	Crk SH2 domain binding motif;RasGAP C-terminal SH2 domain binding motif;Src kinase substrate motif	___1	0.917441	1.22e-23	93.226	86.623	93.226	0.17071	527	19739000	19739000	0	P25694	527	P25694	Cell division control protein 48	CDC48	QYTKFGLSPSKGVLFYGPPGTGKTLLAKAVA
-0.142386	-0.261272	-0.107249	0.010386	0.55598	0.602325	0.492097	-0.0398447	-0.286746	-0.435674	-0.195167	-0.140657	-0.0663394	0.0471146	0.219235	0.318218	0.283226	0.132196	-0.0835974	-0.198255	S	2	(R/K)xx(S/T);(R/K)xxx(S/T);(R/K)xxxxx(S/T);(S/T)xxx(R/K);14-3-3 domain binding motif;Calmodulin-dependent protein kinase II substrate motif;MAPKAPK2 kinase substrate motif;New PKA kinase substrate motif_RxxS;Phosphorylase kinase substrate motif;PKA kinase substrate motif;PKC kinase substrate motif;RxxS	___1	0.999804	0.00237344	72.879	42.713	63.419	-0.15458	479	56637000	16637000	12011000	Q00362	479	Q00362	Protein phosphatase PP2A regulatory subunit B	CDC55	VLQADKTAFRNKRYGSLAQRSARNKDWGDDI
0.429015	0.280384	0.373778	0.0506677	-0.0555377	-0.450094	-0.745134	-0.781943	-0.605562	-0.401693	0.73449	0.561869	0.346064	0.12988	0.0599731	0.0593065	0.0144386	-0.0958426	-0.321906	-0.479407	S	3	(D/E)xxx(S/T);(S/T)P(R/K);(S/T)Px(R/K);(S/T)PxK;(S/T)Pxxxx(R/K);(S/T)x(R/K);(S/T)xx(R/K);(S/T)xxxxx(R/K);Casein kinase I substrate motif;Cdc2 kinase substrate motif;CDK kinase substrate motif;CDK kinase substrate motif_minimal;CDK kinase substrate motif_minimal_pS;CDK1,2,4,6 kinase substrate motif;DNA dependent Protein kinase substrate motif;ERK1,2 kinase substrate motif;G protein-coupled recepto…	___1	0.991671	2.15e-09	103.39	82.073	103.39	0.25704	58	178320000	8343100	12083000	P04819	58	P04819	DNA ligase 1	CDC9	RFFTSMKNKPTEGTPSPKKSSKHMLEDRMDN
0.826696	0.682142	0.393033	0.101103	-0.0490928	-0.216144	-0.541783	-0.790277	-0.803038	-0.691551	0.547081	0.477859	0.339416	0.187955	0.0926979	0.0644933	0.0471373	-0.126427	-0.467047	-0.720886	S	3	(R/K)xxxx(S/T);(S/T)Px(R/K);(S/T)PxK;(S/T)Pxxxx(R/K);(S/T)xx(R/K);(S/T)xxxxx(R/K);Cdc2 kinase substrate motif;CDK kinase substrate motif;CDK kinase substrate motif_minimal;CDK kinase substrate motif_minimal_pS;CDK1,2,4,6 kinase substrate motif;ERK1,2 kinase substrate motif;GSK-3, ERK1, ERK2, CDK5 substrate motif;pSPxK/R;SPxK;WW domain binding motif	___1	1	1.22e-08	96.591	87.234	55.841	-0.04035	239	179620000	0	12172000	P53197	239	P53197	APC/C activator protein CDH1	CDH1	DSMSPVRPDSKQLLLSPGKQFRQIAKVPYRV
-0.0184985	-0.0540717	-0.0399315	-0.0649228	-0.0765225	-0.0916906	-0.294008	-0.33516	-0.30261	-0.165074	0.0678395	0.0630095	0.0177832	0.000737833	0.0102504	0.124557	0.160388	0.15441	0.119466	0.140089	S	4	(R/K)xx(S/T);(R/K)xxx(S/T);(S/T)x(D/E);(S/T)xx(D/E);14-3-3 domain binding motif;acidic-plus-2;acidic-plus-2 pSxD;acidic-plus-2 pSxE/D;acidic-plus-2-3 pSTxxED;acidic-plus-3 pSTxxED;Calmodulin-dependent protein kinase II substrate motif;Casein kinase II substrate motif;New PKA kinase substrate motif_RxxS;Phosphorylase kinase substrate motif;PKA kinase substrate motif;PKC kinase substrate motif;Pyru…	___1	1	9.23e-254	231.76	204.44	136.57	-0.58785	15	1365100000	47594000	33414000	O13297	15	O13297	mRNA-capping enzyme subunit beta	CET1	_MSYTDNPPQTKRALSLDDLVNHDENEKVKL
0.516572	0.37414	0.437234	0.181079	0.272343	0.158676	0.0984887	0.098573	-0.219281	-0.196323	0.118644	0.080112	-0.0337927	-0.149412	-0.153142	-0.0852868	-0.0815563	-0.163289	-0.158527	-0.241862	S	5	(D/E)(S/T);(D/E)xxxxx(S/T);(S/T)P(R/K);(S/T)x(R/K);b-Adrenergic Receptor kinase substrate motif;CDK kinase substrate motif_minimal;CDK kinase substrate motif_minimal_pS;ERK1,2 kinase substrate motif;Growth associated histone HI kinase substrate motif;GSK-3, ERK1, ERK2, CDK5 substrate motif;PKA kinase substrate motif;PKC kinase substrate motif;WW domain binding motif	___1	1	6.64e-122	167.87	150.08	120.67	0.094181	291	583500000	33989000	20990000	P40558	291	P40558	Cytosolic Fe-S cluster assembly factor CFD1	CFD1	TTTPVVDKHEQPQIESPK_____________
0.216019	0.146575	0.0177504	-0.101009	-0.123454	-0.0596483	0.02404	0.0413609	0.00866318	-0.00768566	-0.042673	0.063487	0.172754	0.178969	0.0470066	-0.120081	-0.337258	-0.5694	-0.734139	-0.816508	T	4	DNA dependent Protein kinase substrate motif	___1	0.932797	2.4e-08	57.825	51.321	50.583	0.11082	1651	22293000	7842400	0	P22137	1651	P22137	Clathrin heavy chain	CHC1	GQPLMLMNSAMNVQPTGF_____________
0.21926	0.160363	0.0896917	0.0661412	0.0621575	0.0306196	0.0594998	0.176352	0.312902	0.381177	-0.0306506	-0.0109429	-0.0416076	-0.142352	-0.21343	-0.184762	-0.135546	-0.165529	-0.238317	-0.274711	S	3	(D/E)xxxxx(S/T);(S/T)(D/E);(S/T)xx(D/E);(S/T)xxx(D/E);(S/T)xxxx(D/E);acidic-plus-3 pSTxxED;acidic-plus-3-4 pSTxxEDED;Casein kinase II substrate motif;Pyruvate dehydrogenase kinase substrate motif;Sxx(E/D);SxxD	___2	0.948813	9.37e-05	50.426	46.549	50.426	0.1141	987	14795000	5115100	0	P32657	987	P32657	Chromo domain-containing protein 1	CHD1	KKIKNSVNGDGTAANSDSDDDSTSRSSRRRA
0.21926	0.160363	0.0896917	0.0661412	0.0621575	0.0306196	0.0594998	0.176352	0.312902	0.381177	-0.0306506	-0.0109429	-0.0416076	-0.142352	-0.21343	-0.184762	-0.135546	-0.165529	-0.238317	-0.274711	S	3	(D/E)(S/T);(S/T)(D/E);(S/T)x(D/E);(S/T)xx(D/E);acidic-plus-1-2 pSTxxED;acidic-plus-2;acidic-plus-2 pSxD;acidic-plus-2 pSxE/D;acidic-plus-2-3 pSTxxED;acidic-plus-3 pSTxxED;b-Adrenergic Receptor kinase substrate motif;Casein kinase II substrate motif;G protein-coupled receptor kinase 1 substrate motif;GSK3 kinase substrate motif;Pyruvate dehydrogenase kinase substrate motif;Sxx(E/D);SxxD	___2	0.948726	9.37e-05	50.426	46.549	50.426	0.1141	989	11110000	5115100	0	P32657	989	P32657	Chromo domain-containing protein 1	CHD1	IKNSVNGDGTAANSDSDDDSTSRSSRRRARA
0.0135246	-0.048011	-0.00986987	-0.00579355	0.101056	0.0921091	0.146333	0.160696	0.189384	0.205316	-0.0634267	-0.0405666	-0.0285186	0.00786755	-0.146267	-0.174489	-0.327444	-0.365214	-0.493474	-0.57405	S	5	(D/E)(S/T);(D/E/N)xS;(S/T)(D/E);(S/T)x(D/E);(S/T)xx(D/E);(S/T)xxx(D/E);(S/T)xxxx(D/E);(S/T)xxxxx(D/E) ;acidic-plus-1-2 pSTxxED;acidic-plus-2;acidic-plus-2 pSxD;acidic-plus-2 pSxE/D;acidic-plus-2-3 pSTxxED;acidic-plus-2-4 pSTxxED;acidic-plus-3 pSTxxED;acidic-plus-3-4 pSTxxEDED;b-Adrenergic Receptor kinase substrate motif;BARD1 BRCT domain binding motif;Casein kinase II substrate motif;NxS;Sxx(E/D)…	___1	1	0	246.92	232.76	231.21	0.045715	36	3617300000	605050000	507470000	P32657	36	P32657	Chromo domain-containing protein 1	CHD1	RSHRAAAHQQNYFNDSDDEDDEDNIKQSRRK
-0.114833	-0.059438	0.0159832	0.0560355	0.0958545	0.170809	0.215144	0.193723	0.135606	0.106548	-0.122712	-0.0871086	-0.0343365	0	-0.00589275	-0.0335793	-0.135571	-0.290074	-0.428084	-0.497089	S	5	(D/E)(S/T);(D/E)xx(S/T);(D/E)xxxx(S/T);(R/K)xxx(S/T);(S/T)x(D/E);(S/T)xx(D/E);(S/T)xxx(D/E);(S/T)xxxx(D/E);acidic-plus-2;acidic-plus-2 pSxD;acidic-plus-2 pSxE/D;acidic-plus-2-3 pSTxxED;acidic-plus-2-4 pSTxxED;acidic-plus-3 pSTxxED;acidic-plus-3-4 pSTxxEDED;b-Adrenergic Receptor kinase substrate motif;Casein kinase I substrate motif;Casein kinase II substrate motif;PKA kinase substrate motif;Sxx(E…	___1	0.999525	1.03e-73	120.82	115.39	120.82	-0.16194	1372	50658000	0	0	P32657	1372	P32657	Chromo domain-containing protein 1	CHD1	SSNPSSGSAHEKEYDSMDEEDCRHTMSAIRT
-0.187396	-0.0925213	0.097228	0.222085	0.187176	0.137771	0.233635	0.255359	0.0576715	-0.150878	0.260547	0.268196	0.283495	0.230472	0.101477	-0.0166687	-0.0479947	-0.111293	-0.293383	-0.443825	S	3	(R/K)(S/T);(S/T)xxx(D/E);Casein kinase II substrate motif	___1	0.538291	6.88e-13	75.773	68.497	54.964	0.5325	1300	7009100	0	7009100	P32657	1300	P32657	Chromo domain-containing protein 1	CHD1	GPSKKRQRKPANHSKSMTPEITSSEPANGPP
0.212959	0.233244	0.273814	0.276745	0.22175	0.103059	-0.021404	-0.130932	-0.219754	-0.253812	0.22433	0.157097	0.022632	-0.104382	-0.156712	-0.137555	-0.121594	0.136749	0.64067	1.01542	T	3	(R/K)xx(S/T);(S/T)x(D/E);acidic-plus-2;acidic-plus-2 pTxE;acidic-plus-2 pTxE/D;CDK kinase substrate motif_minimal;CDK kinase substrate motif_minimal_pT;G protein-coupled receptor kinase 1 substrate motif;GSK-3, ERK1, ERK2, CDK5 substrate motif;HxxxxT;MAPKAPK2 kinase substrate motif;PKA kinase substrate motif;PKC kinase substrate motif;WW domain binding motif	___1	0.985714	8.5e-194	209.01	195.59	205.02	0.16874	1302	349710000	0	17846000	P32657	1302	P32657	Chromo domain-containing protein 1	CHD1	SKKRQRKPANHSKSMTPEITSSEPANGPPSK
0.24511	0.090764	-0.172193	-0.389416	-0.38564	-0.206602	0.00376504	0.0701981	0.0185309	-0.00730276	-0.126734	-0.015559	0.0994263	0.107047	0.00281917	-0.105892	-0.116245	-0.023757	0.106463	0.171573	T	3	(D/E)x(S/T);(D/E/N)xT;(R/K)xx(S/T);(R/K)xxx(S/T);(R/K)xxxx(S/T);(S/T)x(R/K);(S/T)xxxxx(D/E) ;Casein kinase I substrate motif;DxT;G protein-coupled receptor kinase 1 substrate motif;PKA kinase substrate motif;PKC kinase substrate motif	___1	1	0.000998101	92.491	38.738	47.603	-0.14217	173	700130000	38766000	0	P38147	173	P38147	Serine/threonine-protein kinase CHK1	CHK1	LADFGLASQFRRKDGTLRVSMDQRGSPPYMA
0.0157521	0.0228156	-0.0312493	0.0579012	0.0551172	0.0773021	-0.00033919	0.00392168	0.00317161	0.0010903	-0.0903817	-0.100874	-0.0124033	-0.0490991	-0.0109245	-0.010048	0.0356286	-0.0412536	-0.130962	-0.213599	S	3	(R/K)x(S/T);(R/K)xx(S/T);14-3-3 domain binding motif;Calmodulin-dependent protein kinase II substrate motif;Calmodulin-dependent protein kinase IV substrate motif;Casein kinase I substrate motif;Chk1 kinase substrate motif;G protein-coupled receptor kinase 1 substrate motif;GSK3 kinase substrate motif;MAPKAPK2 kinase substrate motif;New PKA kinase substrate motif_RRxS;New PKA kinase substrate mot…	___1	0.811969	1.08e-110	149.16	131.24	137.5	-0.017806	46	516620000	25946000	18860000	P08456	46	P08456	CDP-diacylglycerol--serine O-phosphatidyltransferase	CHO1	GYASDEVGGTLSRRASSIFSINTTPLAPPNA
0.173421	0.126944	0.033989	-0.0281722	-0.0130627	0.0865664	0.193444	0.402372	0.706101	0.905365	-0.0793176	-0.227287	-0.523225	-0.775051	-0.834794	-0.573734	-0.183953	-0.0372792	-0.262432	-0.560922	S	3	(R/K)(S/T);(R/K)x(S/T);(R/K)xxxx(S/T);(S/T)xx(D/E);(S/T)xxxx(R/K);(S/T)xxxxx(R/K);acidic-plus-3 pSTxxED;Casein kinase II substrate motif;KxS;New PKA kinase substrate motif_KxS;PKA kinase substrate motif;PKC kinase substrate motif;Sxx(E/D);SxxE	___1	0.558876	0.0130293	41.029	27.034	41.029	-0.037769	371	12214000	0	7416100	P08004	371	P08004	Chitin synthase 1	CHS1	IVSNDNLTANRALKRSGTEIRKFKLWNGNFV
0.183696	0.0878426	-0.0346217	-0.0803704	-0.0220057	0.269089	0.47617	0.86463	0.957703	1.16402	-0.0235048	-0.134041	-0.398013	-0.410762	-0.526391	-0.381871	-0.242379	0.341645	0.325692	0.360011	T	2	(R/K)xx(S/T);(R/K)xxx(S/T);(S/T)(D/E);(S/T)xx(R/K);(S/T)xxx(R/K);(S/T)xxxxx(R/K);Calmodulin-dependent protein kinase II substrate motif;Calmodulin-dependent protein kinase IV substrate motif;Chk1 kinase substrate motif;CLK1 kinase substrate motif;G protein-coupled receptor kinase 1 substrate motif;PKA kinase substrate motif;PKC kinase substrate motif;RxxT	___1	0.971222	0.00146159	69.716	44.462	47.603	0.21792	373	116720000	15513000	6792900	P08004	373	P08004	Chitin synthase 1	CHS1	SNDNLTANRALKRSGTEIRKFKLWNGNFVFD
0.467409	0.474134	0.541371	0.270048	0.0278417	-0.275549	-0.21839	-0.335661	-0.563955	-0.841794	0.101656	0.119421	0.275193	0.273021	0.22413	0.0877056	-0.136853	-0.326319	-1.08126	-1.39796	S	2	(R/K)x(S/T);(R/K)xxxxx(S/T);(S/T)Px(R/K);(S/T)PxR;(S/T)Pxx(R/K);(S/T)Pxxxx(R/K);(S/T)x(D/E);(S/T)xx(R/K);(S/T)xxx(R/K);(S/T)xxxxx(R/K);acidic-plus-2;acidic-plus-2 basic-2;acidic-plus-2 pSxD;acidic-plus-2 pSxE/D;Cdc2 kinase substrate motif;CDK kinase substrate motif;CDK kinase substrate motif_minimal;CDK kinase substrate motif_minimal_pS;CDK1,2,4,6 kinase substrate motif;ERK1,2 kinase substrate mo…	___1	0.999973	2.07e-10	114.89	91.043	114.89	0.06375	69	2708600000	186350000	151750000	P14180	69	P14180	Chitin synthase 2	CHS2	FQGLPASPSRAALRYSPDRRHRTQFYRDSAH
0.833365	0.692662	0.462628	0.283967	0.294347	0.442395	0.420139	0.0899115	-0.335555	-0.548288	-0.28415	-0.213492	-0.0952234	0	-0.0295817	-0.160923	-0.455881	-0.812697	-1.09181	-1.23137	S	3	(R/K)xx(S/T);(R/K)xxx(S/T);(S/T)(D/E);(S/T)xx(R/K);(S/T)xxx(R/K);(S/T)xxxx(R/K);14-3-3 domain binding motif;Calmodulin-dependent protein kinase II substrate motif;Calmodulin-dependent protein kinase IV substrate motif;Casein kinase II substrate motif;Chk1 kinase substrate motif;G protein-coupled receptor kinase 1 substrate motif;New PKA kinase substrate motif_RxxS;PKA kinase substrate motif;PKC k…	___1	0.999729	0.00187638	62.633	32.241	62.633	0.1787	217	76987000	0	0	P14180	217	P14180	Chitin synthase 2	CHS2	ELNHPTRQQYVRRANSESKRRMVSDLPPPSK
0.768076	0.831912	0.959583	1.04757	1.03204	0.868972	0.661889	0.0190537	-1.01552	-1.72867	0.0383639	0.0255759	0	-0.0946906	-0.245708	-0.386738	-0.461453	-0.777751	-1.40195	-1.86799	S	3	(D/E)(S/T);(R/K)xxxx(S/T);(R/K)xxxxx(S/T);(S/T)(R/K);(S/T)x(R/K);(S/T)xx(R/K);b-Adrenergic Receptor kinase substrate motif;PKA kinase substrate motif;PKC kinase substrate motif	___1	0.601686	0.00635426	49.35	32.719	49.35	-0.34664	219	11380000	0	11380000	P14180	219	P14180	Chitin synthase 2	CHS2	NHPTRQQYVRRANSESKRRMVSDLPPPSKKK
0.484588	0.4304	0.431601	0.118268	-0.0344327	-0.0866148	0.104895	0.118746	0.0940601	-0.0945258	-0.254079	0.0317463	0.0645053	0.310209	-0.0431556	-0.229867	-0.115301	-0.097989	-0.168506	-0.434842	S	3	(D/E)xxxx(S/T);CDK kinase substrate motif_minimal;CDK kinase substrate motif_minimal_pS;ERK1,2 kinase substrate motif;GSK-3, ERK1, ERK2, CDK5 substrate motif;WW domain binding motif	___1	0.998792	1.74e-30	95.042	89.382	79.636	0.11097	133	302280000	45221000	15200000	P14180	133	P14180	Chitin synthase 2	CHS2	YPRDNADLPVDPYHLSPQQQPSNNLFGSGRL
-0.780079	-0.564593	-0.210542	0.0665865	0.12717	0.0481305	0.00220983	0.129031	0.32874	0.428594	-0.152612	-0.28105	-0.358617	-0.256875	-0.0273714	0.150586	0.274843	0.396945	0.47691	0.516892	S	3	(D/E)(S/T);(D/E)x(S/T);(D/E)xxxx(S/T);(D/E/N)xS;b-Adrenergic Receptor kinase substrate motif;Casein kinase II substrate motif;ExS;G protein-coupled receptor kinase 1 substrate motif	___1	0.948031	1.11e-95	132.93	123.59	86.732	0.18533	146	186840000	30859000	0	P29465	146	P29465	Chitin synthase 3	CHS3	EDEFDKDGDVDNFEESSTQPINKSIKPLRKE
-0.232196	-0.323379	-0.359235	-0.248582	-0.0506715	0.0879863	0.228371	0.429735	0.60463	0.692078	-0.115387	-0.156659	-0.17325	-0.123891	-0.0121876	0.0959087	0.183663	0.254683	0.290873	0.308968	S	3	(R/K)xx(S/T);(S/T)xx(R/K);(S/T)xxxx(D/E);(S/T)xxxxx(R/K);14-3-3 domain binding motif;Calmodulin-dependent protein kinase II substrate motif;CLK1 kinase substrate motif;G protein-coupled receptor kinase 1 substrate motif;New PKA kinase substrate motif_RxxS;Phosphorylase kinase substrate motif;PKA kinase substrate motif;PKC kinase substrate motif;RxxS	___1	1	0.000115393	78.692	58.905	62.408	-0.075761	40	12512000	1688400	0	P29465	40	P29465	Chitin synthase 3	CHS3	RSRHSVGSGAPHRQGSLVRPERSRLNNPDNP
-0.0868	-0.0869846	-0.101896	0.0101825	0.0982258	0.0921854	0.130757	0.187147	0.371095	0.479741	-0.381778	-0.247543	-0.286889	-0.0995557	-0.187518	-0.143974	-0.163603	-0.161498	-0.0611121	-0.051761	S	3	(D/E)(S/T);(D/E)x(S/T);(D/E)xx(S/T);(D/E/N)xS;(S/T)xx(R/K);(S/T)xxxx(R/K);b-Adrenergic Receptor kinase substrate motif;Casein kinase I substrate motif;ExS;G protein-coupled receptor kinase 1 substrate motif;GSK3 kinase substrate motif	___1	0.980604	1.12e-21	81.446	75.416	81.446	0.19453	22	48872000	29856000	19016000	P29465	22	P29465	Chitin synthase 3	CHS3	DDPDDYYLNLNQDEESLLRSRHSVGSGAPHR
-0.00377989	-0.00377576	-0.00376749	0.0330781	0.106757	0.128548	0.0616181	0.0488306	0.178907	0.315376	0.00375509	-0.00886711	-0.0341115	-0.0435221	-0.0244766	0.0254683	0.0778565	0.0475145	-0.068001	-0.168345	S	3	(D/E)xxxx(S/T);(D/E)xxxxx(S/T);(R/K)(S/T);(S/T)(R/K);Casein kinase I substrate motif;Casein kinase II substrate motif;MAPKAPK2 kinase substrate motif	___1	0.531918	5.1e-08	58.11	52.45	58.11	-0.23061	26	8654900	0	8654900	P29465	26	P29465	Chitin synthase 3	CHS3	DYYLNLNQDEESLLRSRHSVGSGAPHRQGSL
-0.0456624	-0.0643119	-0.0857747	-0.091401	-0.0517247	0.017418	0.0317772	-0.0381135	-0.140874	-0.192254	0.0980935	0.0743999	0.0101109	-0.0710801	-0.0594357	0.061946	0.182258	0.191764	0.12423	0.0904627	S	4	(D/E)(S/T);(D/E)xx(S/T);(D/E)xxxx(S/T);(R/K)x(S/T);(S/T)x(D/E);(S/T)xxx(D/E);acidic-plus-2;acidic-plus-2 basic-2;acidic-plus-2 pSxE;acidic-plus-2 pSxE/D;acidic-plus-2-4 pSTxxED;b-Adrenergic Receptor kinase substrate motif;Casein kinase I substrate motif;Casein kinase II substrate motif;KxS;New PKA kinase substrate motif_KxS;PKA kinase substrate motif;PKC kinase substrate motif	___1	0.560245	1.82e-10	72.644	55.765	66.325	0.066842	365	57878000	0	0	P38779	365	P38779	Proteasome-interacting protein CIC1	CIC1	INNAKKRSSSELEKESSESEAVKKAKS____
-0.0379427	-0.11634	-0.101513	-0.0762177	0.005157	-0.0291646	-0.396958	-0.409015	-0.288256	0.111326	0.127347	0.126962	0.0478757	0.0637917	0.108912	0.227043	0.213036	0.0996194	-0.161221	-0.243263	S	3	(D/E)x(S/T);(D/E)xxx(S/T);(D/E)xxxxx(S/T);(D/E/N)xS;(R/K)xx(S/T);(S/T)(D/E);(S/T)xx(D/E);(S/T)xxxxx(R/K);acidic-plus-3 pSTxxED;Calmodulin-dependent protein kinase II substrate motif;Casein kinase II substrate motif;Chk1 kinase substrate motif;ExS;G protein-coupled receptor kinase 1 substrate motif;MDC1 BRCT domain binding motif;New PKA kinase substrate motif_KxxS;PKA kinase substrate motif;PKC ki…	___1	0.98532	5.01e-143	191.65	167.11	140.06	0.60108	366	1665700000	5761600	6474700	P38779	366	P38779	Proteasome-interacting protein CIC1	CIC1	NNAKKRSSSELEKESSESEAVKKAKS_____
-0.0367193	-0.102587	-0.0419021	0.211204	0.393111	0.311399	-0.0581036	-0.451777	-0.730339	-0.86962	0.172492	0.172987	0.139793	0.0724142	0.0581709	0.131247	0.14253	0.0047	-0.186595	-0.282243	S	2	(R/K)xx(S/T);(R/K)xxxx(S/T);(S/T)xxxx(R/K);14-3-3 domain binding motif;Calmodulin-dependent protein kinase II substrate motif;MAPKAPK1 kinase substrate motif;New PKA kinase substrate motif_RxxS;p70 Ribosomal S6 kinase substrate motif;Phosphorylase kinase substrate motif;PKA kinase substrate motif;PKC kinase substrate motif;RxxS	___1	1	5.46e-06	110.76	85.981	97.741	0.11203	154	350150000	2966900	0	P47001;P46999;Q03180;Q03178;P32478	154;214;252;268;340	P47001	Cell wall mannoprotein CIS3;Cell wall protein PIR5;Cell wall mannoprotein PIR3;Cell wall mannoprotein PIR1;Cell wall mannoprotein HSP150	CIS3;PIR5;PIR3;PIR1;HSP150	TLKDGVLTDAKGRIGSIVANRQFQFDGPPPQ
0.226729	0.176433	0.228084	0.146426	0.153198	0.0650168	0.009332	0.00536393	0.0106799	0.0227025	-0.0409949	-0.0927746	-0.0886841	-0.190894	-0.120994	-0.127491	0.0414364	0.0868626	-0.330527	-0.585218	S	3	(D/E/N)xS;(R/K)(S/T);(R/K)xx(S/T);(R/K)xxx(S/T);(R/K)xxxx(S/T);(S/T)Pxxx(R/K);(S/T)xxxx(R/K);14-3-3 domain binding motif;Calmodulin-dependent protein kinase II substrate motif;CDK kinase substrate motif_minimal;CDK kinase substrate motif_minimal_pS;ERK1,2 kinase substrate motif;Growth associated histone HI kinase substrate motif;GSK-3, ERK1, ERK2, CDK5 substrate motif;MAPKAPK1 kinase substrate mo…	___1	1	5.16e-09	117.09	91.654	45.077	-0.24201	111	3555100000	115270000	96781000	P43639	111	P43639	Casein kinase II subunit beta	CKB1	MQSNDGHDEGKRRNKSPVVNKSIIEHAAEQL
0.531479	0.379857	0.201959	0.0636751	0.065244	0.00140397	0.29851	0.324309	0.288312	-0.0126055	-0.118441	-0.0948632	-0.0159028	-0.0551178	-0.156101	-0.132739	-0.13968	-0.0076464	-0.161773	-0.207884	S	2	(R/K)(S/T);(R/K)xxxxx(S/T);Casein kinase II substrate motif	___1	0.614585	1.14e-09	116.52	80.574	116.52	0.0064308	12	27589000	15139000	12449000	P20485	12	P20485	Choline kinase	CKI1	____MVQESRPGSVRSYSVGYQARSRSSSQR
0.563079	0.396191	0.19391	0.0612376	0.129844	0.15596	0.48562	0.47514	0.291262	-0.074667	-0.191675	-0.201706	-0.0367044	-0.155556	-0.261686	-0.274734	-0.261257	-0.092584	-0.125108	-0.129006	S	2	(R/K)xx(S/T);(S/T)xxxxx(R/K);14-3-3 domain binding motif;Calmodulin-dependent protein kinase II substrate motif;Casein kinase II substrate motif;New PKA kinase substrate motif_RxxS;Phosphorylase kinase substrate motif;PKA kinase substrate motif;PKC kinase substrate motif;RxxS	___1	0.997624	1.76e-77	175.88	126.17	165.58	0.25463	14	668580000	40135000	23164000	P20485	14	P20485	Choline kinase	CKI1	__MVQESRPGSVRSYSVGYQARSRSSSQRRH
0.327329	0.260633	0.120832	0.117643	0.0054768	0.196827	0.447918	0.510982	0.329504	0.0437978	0.149458	0.0496587	-0.0334413	-0.140192	-0.250966	-0.175831	-0.284098	-0.331907	-0.336157	-0.351868	S	2	(R/K)(S/T);(S/T)(R/K);(S/T)xxxxx(R/K);Casein kinase I substrate motif;Casein kinase II substrate motif;G protein-coupled receptor kinase 1 substrate motif;GSK3 kinase substrate motif	___1	1	5.68e-43	146.96	128.86	117.95	-0.011639	21	397980000	15229000	26505000	P20485	21	P20485	Choline kinase	CKI1	RPGSVRSYSVGYQARSRSSSQRRHSLTRQRS
-0.316855	-0.244927	-0.111558	0.0113245	0.0671401	0.0663747	0.0257075	0.00171947	-0.00315317	-0.00558949	-0.145173	-0.0888043	-0.0745447	-0.158763	-0.22272	-0.167935	-0.0388908	0.0456734	0.072396	0.0857573	S	4	(D/E/N)xS;(R/K)xx(S/T);(R/K)xxxx(S/T);(S/T)xxx(R/K);14-3-3 domain binding motif;AMP-activated protein kinase 2 substrate motif;Calmodulin-dependent protein kinase II substrate motif;Casein kinase I substrate motif;Casein kinase II substrate motif;MAPKAPK1 kinase substrate motif;New PKA kinase substrate motif_RxxS;NxS;p70 Ribosomal S6 kinase substrate motif;Phosphorylase kinase substrate motif;PKA…	___1	0.954504	0.000671716	41.482	29.402	41.482	1.5951	281	31345000	31345000	0	P48562	281	P48562	Serine/threonine-protein kinase CLA4	CLA4	KSLPNSYNDNKLRNNSVNSKSSSGVSSSMVS
-0.0356412	-0.041882	-0.0543637	-0.0182362	0.0727414	0.217952	0.362545	0.410749	0.363178	0.291506	-0.119695	-0.123668	-0.131613	-0.177672	-0.25787	-0.26612	-0.168283	0.0804491	0.37399	0.543164	S	3	(R/K)xxxx(S/T);Casein kinase I substrate motif;Casein kinase II substrate motif;G protein-coupled receptor kinase 1 substrate motif	___1	0.823805	7.31e-36	110.37	96.013	110.37	0.090747	444	166960000	0	36894000	P48562	444	P48562	Serine/threonine-protein kinase CLA4	CLA4	SQSTQNQAIPRYAQNSSPTAAHFQPQRTAPK
0.531517	0.492276	0.448391	0.439102	0.363444	0.186821	0.0371326	0.0153453	0.0860878	0.121459	-0.0222888	-0.135346	-0.284751	-0.357448	-0.416647	-0.539058	-0.559604	-0.415073	-0.208667	-0.105464	S	3	(R/K)xx(S/T);(R/K)xxxx(S/T);14-3-3 domain binding motif;Akt kinase substrate motif;Calmodulin-dependent protein kinase II substrate motif;Casein kinase II substrate motif;MAPKAPK1 kinase substrate motif;New PKA kinase substrate motif_RxxS;p70 Ribosomal S6 kinase substrate motif;Phosphorylase kinase substrate motif;PKA kinase substrate motif;PKC kinase substrate motif;RxxS	___1	0.620551	5.41e-19	97.223	86.897	97.223	0.085277	33	5358400	5358400	0	P24870	33	P24870	G2/mitotic-specific cyclin-3	CLB3	DENVAPIGNLKHRTGSLSHISSAHPRVALSD
-0.027061	-0.17659	-0.287064	-0.208954	0.0102175	0.181867	0.189808	0.081562	-0.0680593	-0.14287	-0.523773	-0.330375	-0.0707754	0.0616264	0.0445541	0.00520465	-0.068577	-0.154514	-0.219909	-0.252606	S	3	(D/E)x(S/T);(D/E)xx(S/T);(D/E)xxxx(S/T);(D/E/N)xS;(S/T)xx(D/E);acidic-plus-3 pSTxxED;Casein kinase I substrate motif;Casein kinase II substrate motif;ExS;G protein-coupled receptor kinase 1 substrate motif;GSK3 kinase substrate motif;Plk1 kinase substrate motif;Sxx(E/D);SxxE	___1	0.814461	8.14e-102	134.63	125.24	98.37	0.43446	367	73469000	0	0	P22517	367	P22517	Calcium/calmodulin-dependent protein kinase II	CMK2	MYSLGDDGDNDIEENSLNESLLDGVTHSLDD
0.152838	-0.0054369	-0.145723	-0.183766	-0.0969059	-0.0210672	0.13612	0.278235	0.287316	0.286016	-0.145556	-0.12629	-0.184622	-0.217081	-0.171941	-0.0089672	0.0876225	0.119497	0.116257	0.110662	S	3	(R/K)xx(S/T);(R/K)xxxxx(S/T);(S/T)Pxxxx(R/K);(S/T)Pxxxxx(R/K);(S/T)xxxxx(R/K);Casein kinase II substrate motif;CDK kinase substrate motif_minimal;CDK kinase substrate motif_minimal_pS;ERK1,2 kinase substrate motif;G protein-coupled receptor kinase 1 substrate motif;GSK-3, ERK1, ERK2, CDK5 substrate motif;New PKA kinase substrate motif_KxxS;PKA kinase substrate motif;PKC kinase substrate motif;WW …	___1	0.998982	1.59e-16	128.44	103.19	116.03	0.041015	64	457850000	0	44257000	Q12510	64	Q12510	DNA damage-binding protein CMR1	CMR1	KKKQKTTNTRATKSASPTLPTRRSRRLRGES
-0.247703	-0.252621	-0.262458	-0.260594	-0.24211	-0.39094	-0.723703	-0.832467	-0.533298	-0.179747	0.239371	0.173413	0.041497	0.00106633	0.118079	0.26169	0.274456	0.209395	0.197352	0.217839	S	3	(D/E)x(S/T);(D/E)xxxx(S/T);(D/E/N)xS;(R/K)xx(S/T);(S/T)Pxx(R/K);(S/T)Pxxx(R/K);(S/T)xxx(R/K);(S/T)xxxx(R/K);Casein kinase I substrate motif;Casein kinase II substrate motif;CDK kinase substrate motif_minimal;CDK kinase substrate motif_minimal_pS;DxS;ERK1,2 kinase substrate motif;GSK-3, ERK1, ERK2, CDK5 substrate motif;New PKA kinase substrate motif_KxxS;PKA kinase substrate motif;PKC kinase subst…	___1	0.993578	8.43e-36	87.703	83.178	56.783	0.16996	29	267240000	0	65641000	Q07897	29	Q07897	Protein CMS1	CMS1	DFDAEHEVIFDAKDGSPPTKKVQKRSIEQDD
-0.337101	-0.306043	-0.289515	-0.346726	-0.422511	-0.401369	-0.404623	-0.111521	0.341975	0.725577	0.161177	0.161009	0.125922	0.0184702	0.0784842	0.14273	0.411225	0.664893	0.605354	0.554389	S	3	(D/E)xxxx(S/T);(D/E)xxxxx(S/T);(R/K)xx(S/T);(S/T)x(D/E);acidic-plus-2;acidic-plus-2 pSxD;acidic-plus-2 pSxE/D;DNA dependent Protein kinase substrate motif;New PKA kinase substrate motif_KxxS;PKA kinase substrate motif;PKC kinase substrate motif	___1	0.940046	1.54e-17	80.156	68.886	58.159	-0.11019	74	255820000	34444000	6444500	P53865	74	P53865	Chaotic nuclear migration protein 67	CNM67	NFSNARDSYEENKSPSMDQMNYARNTSYQES
-0.834955	-0.718138	-0.484504	-0.331228	-0.375127	-0.650087	-0.958935	-0.836825	-0.249872	0.276028	-0.117677	-0.0784513	0	0.134125	0.284697	0.457311	0.63552	0.752286	0.802015	0.793362	Y	3	Src kinase substrate motif	___1	0.562943	0.000666696	40.962	33.065	40.962	-0.2286	80	6171600	0	6171600	P53865	80	P53865	Chaotic nuclear migration protein 67	CNM67	DSYEENKSPSMDQMNYARNTSYQESPGLQER
-0.0586801	-0.0510569	-0.000861383	0.0842832	0.139777	0.13067	0.0849485	0.0672112	0.0740426	0.0774584	0.0237448	0.0390019	0.0463441	0.0305142	-0.0319969	-0.118017	-0.253771	-0.415749	-0.541217	-0.603951	S	2	(R/K)(S/T);(R/K)xx(S/T);(R/K)xxx(S/T);AMP-activated protein kinase substrate motif;Calmodulin-dependent protein kinase II substrate motif;Casein kinase II substrate motif;Chk1 kinase substrate motif;New PKA kinase substrate motif_KxxS;PKA kinase substrate motif;PKC kinase substrate motif	___1	0.992175	3.55e-109	188.99	162.31	188.99	-0.020045	645	115080000	8058600	0	P40094	645	P40094	Conserved oligomeric Golgi complex subunit 3	COG3	KSLKENGRNVLKKTKSSSILTLARELVPKVV
-0.387503	-0.207204	0.00893477	0.0806128	-0.0616374	-0.273356	-0.380088	-0.312366	-0.150916	-0.0701904	-1.16613	-0.662049	-0.0146185	0.27208	0.188412	0.0951082	0.0390208	0.0297847	0.0548616	0.0674	T	2	(D/E)xxx(S/T);(R/K)(S/T);G protein-coupled receptor kinase 1 substrate motif	___1	0.561233	0.000109528	54.143	45.189	44.601	-0.72908	952	4493700	4493700	0	P53622	952	P53622	Coatomer subunit alpha	COP1	EPLKKYFTNIYEGCRTYIPSTPCELPAQLGY
0.563255	0.373751	0.406273	0.167912	0.146546	-0.0139042	-0.0397352	-0.0148654	-0.0160755	0.0695428	0.165921	0.186818	0.25555	0.130936	-0.0577547	-0.166469	-0.300654	-0.406987	-0.247538	-0.293554	S	2	(S/T)xxxx(D/E);ATM kinase substrate motif;Casein kinase II substrate motif;DNA dependent Protein kinase substrate motif	___1	0.961383	2.36e-36	96.103	85.871	65.179	-0.087373	2	49838000	7923900	2082700	P14832	2	P14832	Peptidyl-prolyl cis-trans isomerase	CPR1	______________MSQVYFDVEADGQPIGR
0.395228	0.338415	0.22479	0.0939481	0.00270175	-0.0170802	-0.00499345	0.0113228	0	-0.0194809	0.173422	0.116233	0.001854	-0.13193	-0.22793	-0.255235	-0.251629	0.024571	0.542454	0.922237	Y	2	JAK2 kinase substrate motif	___1	0.823753	2.16e-10	65.574	58.549	43.544	0.40451	5	4704700	0	2127500	P14832	5	P14832	Peptidyl-prolyl cis-trans isomerase	CPR1	___________MSQVYFDVEADGQPIGRVVF
-0.108837	-0.100105	-0.0619154	-0.0029993	0.0274083	0.00858115	-0.0169665	0	0.0396538	0.0594807	0.097684	0.017908	-0.0868302	-0.136754	-0.0947597	-0.0156595	0.0765362	0.144722	0.174173	0.188898	S	4	(R/K)x(S/T);(S/T)P(R/K);(S/T)Pxxxxx(R/K);(S/T)x(R/K);Casein kinase I substrate motif;Casein kinase II substrate motif;CDK kinase substrate motif_minimal;CDK kinase substrate motif_minimal_pS;ERK1,2 kinase substrate motif;Growth associated histone HI kinase substrate motif;GSK-3, ERK1, ERK2, CDK5 substrate motif;New PKA kinase substrate motif_RxS;PKA kinase substrate motif;PKA kinase substrate mot…	___1	0.866958	6.27e-31	102.52	86.948	97.509	-0.23236	601	192330000	0	0	Q06440	601	Q06440	Coronin-like protein	CRN1	AITASSKEEPSAARTSPKSLGLKKSVEKLST
-0.183999	-0.107868	-0.0792489	-0.0477206	-0.0750823	-0.036118	-0.0760119	-0.0782465	0.164491	0.263169	-0.060645	-0.123078	-0.143326	-0.241426	-0.0379159	0.00252567	0.292859	0.285702	0.588728	0.689641	T	2	(D/E)xxx(S/T);(D/E)xxxxx(S/T);(R/K)xx(S/T);Casein kinase I substrate motif;Casein kinase II substrate motif;CDK kinase substrate motif_minimal;CDK kinase substrate motif_minimal_pT;G protein-coupled receptor kinase 1 substrate motif;GSK-3, ERK1, ERK2, CDK5 substrate motif;PKA kinase substrate motif;PKC kinase substrate motif;WW domain binding motif	___1	0.997211	3.56e-121	167.71	150.39	107.53	0.030666	575	530380000	9815500	6670300	Q06440	575	Q06440	Coronin-like protein	CRN1	KSSEKTKSPEQEKSATPPSSITAAKTAITAS
0.0370893	-0.0344684	-0.0659464	-0.088804	-0.0829004	-0.0859334	-0.286856	-0.268792	-0.209727	0.0179815	0.0474454	0.0378024	-0.0182622	-0.00206566	0.0706508	0.1341	0.240564	0.200366	0.43646	0.504252	S	2	(D/E)(S/T);(D/E)xxx(S/T);(R/K)x(S/T);(R/K)xx(S/T);(S/T)x(D/E);(S/T)xxxxx(D/E) ;acidic-plus-2;acidic-plus-2 basic-2;acidic-plus-2 basic-2-3;acidic-plus-2 pSxE;acidic-plus-2 pSxE/D;AMP-activated protein kinase substrate motif;b-Adrenergic Receptor kinase substrate motif;Calmodulin-dependent protein kinase II substrate motif;Casein kinase II substrate motif;Chk1 kinase substrate motif;New PKA kinase…	___1	0.997075	2.95e-253	229.59	206.96	207.08	-0.7231	343	3785700000	35861000	54404000	P38845	343	P38845	Cruciform DNA-recognizing protein 1;CRP1 short N-terminal subpeptide;CRP1 short C-terminal subpeptide	CRP1	PVEGSLQSKLVEKRESTEGVLDGSKKVENKA
-0.34426	-0.228712	-0.0687244	0.0201545	-0.0572428	-0.229808	-0.31492	-0.217411	-0.0306588	0.0627174	-0.0740861	-0.145788	-0.277115	-0.396365	-0.379512	-0.238633	-0.060995	0.029377	0.0314477	0.0324831	T	3	(D/E)x(S/T);(D/E)xxxx(S/T);(D/E/N)xT;(R/K)xx(S/T);(R/K)xxx(S/T);(S/T)(D/E);(S/T)xxxx(D/E);Calmodulin-dependent protein kinase II substrate motif;ExT;G protein-coupled receptor kinase 1 substrate motif;MDC1 BRCT domain binding motif;PKA kinase substrate motif;PKC kinase substrate motif;Plk1 PBD domain binding motif;RxxT	___1	0.721948	3.23e-86	173.35	145.05	173.35	-0.12219	344	76063000	30927000	0	P38845	344	P38845	Cruciform DNA-recognizing protein 1;CRP1 short N-terminal subpeptide;CRP1 short C-terminal subpeptide	CRP1	VEGSLQSKLVEKRESTEGVLDGSKKVENKAK
-0.222418	-0.144629	0.0109485	0.162877	0.233367	0.26492	0.338975	0.420388	0.466659	0.472223	-0.284344	-0.306509	-0.350839	-0.364631	-0.32572	-0.299719	-0.339332	-0.0736028	0.563081	1.0669	S	2	(R/K)x(S/T);(R/K)xx(S/T);(R/K)xxx(S/T);(R/K)xxxxx(S/T);14-3-3 domain binding motif;ATM kinase substrate motif;Calmodulin-dependent protein kinase II substrate motif;Casein kinase I substrate motif;Casein kinase II substrate motif;DNA dependent Protein kinase substrate motif;MAPKAPK1 kinase substrate motif;MDC1 BRCT domain binding motif;New PKA kinase substrate motif_RRxS;New PKA kinase substrate …	___1	0.960355	2.98e-45	144.3	129.86	88.706	0.15551	410	25255000	0	4170700	P53968	410	P53968	Transcriptional regulator CRZ1	CRZ1	INGRKLKLKKSRRRSSQTSNNSFTSRRSSRS
0.141789	0.0731812	0.116032	-0.0385227	-0.0297061	-0.0253931	-0.152449	0.0826533	0.442339	0.941172	-0.296739	-0.195849	-0.215726	-0.21415	-0.210489	-0.0140009	0.0117606	0.180913	0.729566	1.10281	S	2	(K/R)(S/T)(I/L/V);(R/K)(S/T);(R/K)xx(S/T);(R/K)xxxxx(S/T);(S/T)xxx(D/E);(S/T)xxxx(D/E);(S/T)xxxxx(R/K);14-3-3 domain binding motif;Calmodulin-dependent protein kinase II substrate motif;Casein kinase II substrate motif;MAPKAPK2 kinase substrate motif;New PKA kinase substrate motif_RxxS;Phosphorylase kinase substrate motif;PKA kinase substrate motif;PKC kinase substrate motif;RxxS	___1	0.995097	2.08e-28	138.25	98.401	138.25	0.25823	427	368190000	23708000	13036000	P53968	427	P53968	Transcriptional regulator CRZ1	CRZ1	TSNNSFTSRRSSRSRSISPDEKAKSISANRE
-0.110757	-0.136336	0.0323113	0.0832157	0.0882037	-0.0436935	-0.0937865	0.18635	0.585754	0.954804	-0.366307	-0.223753	-0.24241	-0.167712	-0.0532627	0.0740993	0.186373	0.282415	0.905072	1.28143	S	2	(R/K)xx(S/T);(R/K)xxxx(S/T);(S/T)Pxx(R/K);(S/T)Pxxxx(R/K);(S/T)x(D/E);(S/T)xx(D/E);(S/T)xxx(R/K);(S/T)xxxxx(R/K);14-3-3 domain binding motif;acidic-plus-2;acidic-plus-2 pSxD;acidic-plus-2 pSxE/D;acidic-plus-2-3 pSTxxED;acidic-plus-3 pSTxxED;Akt kinase substrate motif;AMP-activated protein kinase 2 substrate motif;Calmodulin-dependent protein kinase II substrate motif;Casein kinase II substrate mo…	___1	0.999319	2.69e-14	127.42	99.219	118.33	0.29313	429	238150000	11441000	14565000	P53968	429	P53968	Transcriptional regulator CRZ1	CRZ1	NNSFTSRRSSRSRSISPDEKAKSISANREKL
0.048768	0.0689977	0.0960952	-0.00480747	0.0343865	0.0717788	0.0439179	-0.0371203	0.0260978	0.0948272	0.030227	0.105108	0.165766	0.11929	0.0663671	0.0353421	-0.156005	-0.181718	-0.190269	-0.11061	S	4	(D/E)xxx(S/T);(R/K)x(S/T);(S/T)(D/E);(S/T)xx(D/E);(S/T)xxx(D/E);(S/T)xxxxx(D/E) ;acidic-plus-3 pSTxxED;acidic-plus-3-4 pSTxxEDED;Casein kinase II substrate motif;KxS;New PKA kinase substrate motif_KxS;PKA kinase substrate motif;PKC kinase substrate motif;Pyruvate dehydrogenase kinase substrate motif;Sxx(E/D);SxxD	___1	0.964648	2.15e-11	70.213	57.284	70.213	-0.66052	359	14822000	7591700	7230500	Q12150	359	Q12150	Protein CSF1	CSF1	KGLSLYKASAGDAKASDLDDVEFDLTNHEYA
0.375053	0.300518	0.145155	-0.016502	-0.140504	-0.220558	-0.238832	-0.239272	-0.227677	-0.22188	0.338802	0.289183	0.225265	0.196669	0.088441	-0.134741	-0.306594	-0.312163	-0.20502	-0.151449	S	3	(R/K)xx(S/T);(R/K)xxxx(S/T);(R/K)xxxxx(S/T);(S/T)xxx(D/E);14-3-3 domain binding motif;Calmodulin-dependent protein kinase II substrate motif;DNA dependent Protein kinase substrate motif;MAPKAPK1 kinase substrate motif;New PKA kinase substrate motif_RxxS;p70 Ribosomal S6 kinase substrate motif;Phosphorylase kinase substrate motif;PKA kinase substrate motif;PKC kinase substrate motif;RxxS	___1	1	1.79e-28	104.52	89.543	104.52	-0.26239	330	127900000	18272000	0	Q08054	330	Q08054	Chitin synthase 3 complex protein CSI2	CSI2	KSNVSQGKVKKYRPPSVHLDQLLDGKE____
-0.375418	-0.288551	-0.160646	-0.135161	-0.204401	-0.277618	-0.326384	-0.365988	-0.264683	-0.27334	0.14776	0.158535	0.30182	0.289257	0.300035	0.225465	0.267387	0.263434	0.196139	0.152945	S	2	(S/T)x(D/E);(S/T)xx(R/K);acidic-plus-2;acidic-plus-2 pSxD;acidic-plus-2 pSxE/D	___1	0.999733	2.21e-133	100.72	74.049	84.479	0.25424	2	406400000	48640000	34208000	Q06705	2	Q06705	Phosphatidylinositol transfer protein CSR1	CSR1	______________MSFDRQLTEDQEVVLKQ
-0.148889	-0.15449	-0.165692	-0.164767	-0.146112	-0.17229	-0.261028	-0.322048	-0.292787	-0.233016	0.255602	0.298057	0.382966	0.425738	0.383916	0.275011	0.183615	0.181871	0.25227	0.323542	T	2	(D/E)xxx(S/T);(R/K)xx(S/T);(S/T)(D/E);(S/T)x(D/E);(S/T)xxx(D/E);acidic-plus-1-2 pSTxxED;acidic-plus-2;acidic-plus-2 pTxD;acidic-plus-2 pTxE/D;acidic-plus-2-4 pSTxxED;Calmodulin-dependent protein kinase II substrate motif;Calmodulin-dependent protein kinase IV substrate motif;G protein-coupled receptor kinase 1 substrate motif;PKC kinase substrate motif;RxxT	___1	0.563194	2.76e-17	49.993	30.154	44.188	-0.42902	8	18604000	0	17243000	Q06705	8	Q06705	Phosphatidylinositol transfer protein CSR1	CSR1	________MSFDRQLTEDQEVVLKQIWTHLF
-0.0493173	0.0040561	-0.0135338	-0.066892	-0.0993159	-0.0726639	0.328028	0.368162	0.33425	0.0228946	0.122431	0.205161	0.299341	0.216843	0.136467	-0.022255	-0.0523717	-0.15645	-0.140358	-0.0981381	S	5	(D/E)xxxx(S/T);(R/K)x(S/T);(R/K)xxx(S/T);Casein kinase II substrate motif;G protein-coupled receptor kinase 1 substrate motif;New PKA kinase substrate motif_RxS;PKA kinase substrate motif;PKA kinase substrate motif_RxS;PKC kinase substrate motif;RxS	___1	0.99999	5.27e-232	197.81	188.1	168.87	-0.15297	127	135990000	45078000	42786000	Q12734	127	Q12734	Transcription factor CSR2	CSR2	AYNITGSYQPDRHRNSVPYTTIDQLHTRQDT
0.314781	0.303598	0.281231	0.205801	0.0884914	0.0737136	0.203347	0.298527	0.214842	0.0835682	0.0477061	-0.0406556	-0.217379	-0.362137	-0.386568	-0.349075	-0.369985	-0.323784	-0.152072	-0.00346	S	3	(R/K)x(S/T);(S/T)P(R/K);(S/T)x(R/K);Casein kinase I substrate motif;Casein kinase II substrate motif;CDK kinase substrate motif_minimal;CDK kinase substrate motif_minimal_pS;ERK1,2 kinase substrate motif;Growth associated histone HI kinase substrate motif;GSK-3, ERK1, ERK2, CDK5 substrate motif;New PKA kinase substrate motif_RxS;PKA kinase substrate motif;PKA kinase substrate motif_RxS;PKC kinase…	___1	0.914319	1.14e-08	69.133	54.438	61.524	-0.18798	1079	93932000	0	7663100	Q12734	1079	Q12734	Transcription factor CSR2	CSR2	IVTMNFNNNIFTPRYSPRTFTNTDYNYNDND
-0.251184	-0.161921	0.0352661	0.162417	0.120232	0.0147476	-0.237807	-0.223843	-0.358592	-0.27406	0.104531	0.0641521	0.122838	0.0240549	0.0662403	0.061094	0.23035	0.261016	0.012412	-0.15936	S	3	(D/E)(S/T);(R/K)x(S/T);(R/K)xx(S/T);(S/T)(D/E);(S/T)xxxxx(R/K);14-3-3 domain binding motif;b-Adrenergic Receptor kinase substrate motif;Calmodulin-dependent protein kinase II substrate motif;G protein-coupled receptor kinase 1 substrate motif;New PKA kinase substrate motif_RRxS;New PKA kinase substrate motif_RxS;New PKA kinase substrate motif_RxxS;PAK2 kinase substrate motif;PKA kinase substrate …	___1	1	1.15e-43	131.98	103.68	59.198	0.12812	148	725370000	26143000	32029000	Q12734	148	Q12734	Transcription factor CSR2	CSR2	IDQLHTRQDTGLRRESDPVAAKQISSNNDIV
0.095663	-0.00650563	0.0640995	-0.00935133	0.153684	0.0405342	0.166143	0.0898413	-0.49351	-0.866646	0.106101	0.0888782	0.0660714	0.0053708	-0.0672692	-0.0501094	-0.143198	-0.0794127	-0.670156	-0.894585	S	2	(R/K)xx(S/T);(R/K)xxxx(S/T);(S/T)xxxxx(R/K);14-3-3 domain binding motif;Akt kinase substrate motif;Calmodulin-dependent protein kinase II substrate motif;Casein kinase I substrate motif;Casein kinase II substrate motif;G protein-coupled receptor kinase 1 substrate motif;MAPKAPK1 kinase substrate motif;MDC1 BRCT domain binding motif;New PKA kinase substrate motif_RxxS;p70 Ribosomal S6 kinase subst…	___1	0.999631	6.32e-93	185.61	150.16	91.937	0.027818	525	603840000	50328000	23375000	Q12734	525	Q12734	Transcription factor CSR2	CSR2	KDEHTQLVASRPRSSSISSPQKLRSYSCSDS
0.25875	0.035899	-0.161102	-0.109403	0.0375587	0.031083	0.0269018	0.178453	0.383307	0.485735	-0.00264954	0	0.0120465	0.0308404	0.031582	0.007524	-0.045603	-0.102999	-0.14411	-0.164665	S	2	(R/K)xxxx(S/T);(S/T)xxx(R/K);(S/T)xxxxx(R/K);MAPKAPK2 kinase substrate motif	___1	0.511546	0.000232558	64.439	47.865	64.439	0.18498	527	3838500	3838500	0	Q12734	527	Q12734	Transcription factor CSR2	CSR2	EHTQLVASRPRSSSISSPQKLRSYSCSDSYE
-0.43141	-0.373973	-0.259099	-0.0920811	0.0696424	0.21061	0.336117	0.304118	0.130074	-0.02797	0.115036	0.0984119	0.0651636	0.0268183	0	-0.0868013	-0.245113	-0.305764	-0.197244	-0.0583995	S	3	(R/K)xx(S/T);14-3-3 domain binding motif;Calmodulin-dependent protein kinase II alpha substrate motif;Calmodulin-dependent protein kinase II substrate motif;Calmodulin-dependent protein kinase IV substrate motif;Chk1 kinase substrate motif;MAPKAPK2 kinase substrate motif;New PKA kinase substrate motif_RxxS;Phosphorylase kinase substrate motif;PKA kinase substrate motif;PKC kinase substrate motif;…	___1	0.800433	2.83e-62	151.63	126.57	140.16	0.058568	987	67083000	0	3697200	Q12734	987	Q12734	Transcription factor CSR2	CSR2	PDDISMQQLNLSRSTSLANGYLSTLHPKTTA
0.123888	-0.00886333	-0.0173542	-0.0492502	-0.0542292	-0.00910483	-0.149444	-0.128388	-0.329764	-0.379095	0.252764	0.0753783	0.159613	-0.0948133	0.0386597	0.0985193	0.218145	0.201305	-0.474991	-0.744137	T	3	(D/E)(S/T);(R/K)xx(S/T);(S/T)xx(R/K);(S/T)xxx(R/K);(S/T)xxxx(D/E);b-Adrenergic Receptor kinase substrate motif;Calmodulin-dependent protein kinase II substrate motif;CLK1 kinase substrate motif;HxxxxT;PKC kinase substrate motif;RxxT	___1	0.860557	0.000208481	53.779	33.94	40.085	-0.46068	142	38633000	0	13492000	Q12734	142	Q12734	Transcription factor CSR2	CSR2	SVPYTTIDQLHTRQDTGLRRESDPVAAKQIS
-0.14511	-0.13103	-0.102871	-0.0447628	0.0292157	0.123001	0.220722	0.311912	0.392635	0.427763	-0.17848	-0.169826	-0.152519	-0.104013	-0.0329627	0.0033085	-0.0177446	0.0455913	0.25064	0.424021	S	3	(D/E)xxxx(S/T);(R/K)(S/T);(R/K)xx(S/T);(S/T)xx(R/K);(S/T)xxx(D/E);14-3-3 domain binding motif;Calmodulin-dependent protein kinase II substrate motif;CLK1 kinase substrate motif;New PKA kinase substrate motif_RxxS;PKA kinase substrate motif;PKC kinase substrate motif;RxxS	___1	0.601331	1.75e-07	71.558	58.578	71.558	0.15169	389	3692100	0	3692100	P40535	389	P40535	ATF/CREB activator 2	CST6	MTTFAPTTGGENRGKSALRESHSNPSFTPKS
0.089004	0.0591228	-0.00063945	0.0127724	0.12924	0.280306	0.362918	0.380847	0.402552	0.415291	-0.091722	-0.095812	-0.103992	-0.109462	-0.108131	-0.0915606	-0.0665494	-0.0332157	0	0.0165488	S	3	(D/E)(S/T);(R/K)x(S/T);(R/K)xxxxx(S/T);b-Adrenergic Receptor kinase substrate motif;Casein kinase II substrate motif;G protein-coupled receptor kinase 1 substrate motif;New PKA kinase substrate motif_RxS;PKA kinase substrate motif;PKA kinase substrate motif_RxS;PKC kinase substrate motif;RxS	___1	0.795168	2.38e-05	61.648	47.685	61.648	-0.14253	394	20307000	0	20307000	P40535	394	P40535	ATF/CREB activator 2	CST6	PTTGGENRGKSALRESHSNPSFTPKSQGSHL
-0.131661	-0.0841359	-0.0440075	-0.0588018	-0.0983505	-0.107731	-0.0812005	-0.0489287	-0.0235865	-0.0109153	0.129947	0.139717	0.042762	-0.170687	-0.26164	-0.113604	0.108384	0.165332	0.0932721	0.0572419	S	4	(R/K)x(S/T);(R/K)xx(S/T);(R/K)xxx(S/T);(R/K)xxxx(S/T);(R/K)xxxxx(S/T);(S/T)x(D/E);(S/T)xx(D/E);14-3-3 domain binding motif;acidic-plus-2;acidic-plus-2 basic-2;acidic-plus-2 basic-2-3;acidic-plus-2 pSxD;acidic-plus-2 pSxE/D;acidic-plus-2-3 pSTxxED;acidic-plus-3 pSTxxED;Akt kinase substrate motif;Aurora-A kinase substrate motif;Calmodulin-dependent protein kinase II substrate motif;Casein kinase II…	___1	0.999159	3.98e-137	176.38	160.95	176.38	0.30496	216	273350000	12576000	0	Q08923	216	Q08923	Histone deacetylase complex subunit CTI6	CTI6	AKDGNTRSSRRRRRNSMDDASTDQYSLDPGD
-0.100506	0.0210953	0.172468	0.208483	0.0375882	-0.12941	-0.591903	-0.654959	-0.736062	-0.581532	0.151868	0.155612	0.223021	0.167285	0.27511	0.189291	0.283251	0.0666924	-0.13708	-0.253558	S	3	(D/E)(S/T);(D/E)xxxx(S/T);(D/E/N)xS;(R/K)xxx(S/T);(S/T)(R/K);(S/T)xxxxx(D/E) ;b-Adrenergic Receptor kinase substrate motif;NxS;PKA kinase substrate motif	___1	1	5.1e-165	209.45	193.32	72.359	0.16308	344	1105300000	33013000	34675000	P49573	344	P49573	Copper transport protein CTR1	CTR1	TSGSDQSTRLEKNNESKVAISENNQKKTPTQ
-0.574808	-0.344568	-0.289122	-0.0148343	-0.111541	-0.0209903	-0.284316	-0.300069	-0.127633	0.0134805	0.067103	0.00609767	-0.0587587	-0.0753047	0.0542347	0.193096	0.357175	0.406755	0.564968	0.743438	S	3	(D/E)xxxxx(S/T);(R/K)xxx(S/T);(S/T)(D/E);(S/T)xxxx(R/K);(S/T)xxxxx(R/K);G protein-coupled receptor kinase 1 substrate motif;PKA kinase substrate motif	___1	1	3.39e-77	173.37	146.93	104.24	0.3879	349	590930000	11088000	12534000	P49573	349	P49573	Copper transport protein CTR1	CTR1	QSTRLEKNNESKVAISENNQKKTPTQEEGCN
0.20563	0.108884	-0.019729	-0.0834613	-0.0552581	0	0.0596527	0.096645	0.1062	0.110977	0.260839	0.240077	0.121475	-0.0742055	-0.219346	-0.236868	-0.162479	-0.1238	-0.121818	-0.120828	S	3	(D/E)xx(S/T);(D/E)xxxxx(S/T);(S/T)x(D/E);(S/T)xx(D/E);(S/T)xxx(D/E);acidic-plus-2;acidic-plus-2 pSxD;acidic-plus-2 pSxE/D;acidic-plus-2-3 pSTxxED;acidic-plus-2-4 pSTxxED;acidic-plus-3 pSTxxED;acidic-plus-3-4 pSTxxEDED;Casein kinase I substrate motif;Casein kinase II substrate motif;MAPKAPK2 kinase substrate motif;Sxx(E/D);SxxE	___1	0.983879	5.38e-06	58.158	43.904	47.752	0.060115	559	15270000	15270000	0	P25355	559	P25355	Copper transport protein 86	CTR86	VSKEEDPGNENSEIISIDED___________
-0.611456	-0.511368	-0.271872	0.0069435	0.178156	0.202445	0.0774364	-0.049946	-0.13645	-0.179702	-0.164919	-0.266983	-0.314073	-0.204127	0.0329873	0.240233	0.333938	0.343971	0.294878	0.270331	S	4	(R/K)xx(S/T);(R/K)xxx(S/T);(S/T)(D/E);(S/T)xx(D/E);(S/T)xxx(D/E);(S/T)xxxx(D/E);(S/T)xxxxx(D/E) ;acidic-plus-3 pSTxxED;acidic-plus-3-4 pSTxxEDED;Casein kinase II substrate motif;New PKA kinase substrate motif_KxxS;PKA kinase substrate motif;PKC kinase substrate motif;Pyruvate dehydrogenase kinase substrate motif;Sxx(E/D);SxxD	___2	0.666633	3.12e-13	78.489	70.201	48.112	-0.12732	1015	21797000	11182000	0	P89105	1015	P89105	RNA polymerase-associated protein CTR9	CTR9	NSGESKRRKAAKKTLSDSDEDDDDVVKKPSH
-0.611456	-0.511368	-0.271872	0.0069435	0.178156	0.202445	0.0774364	-0.049946	-0.13645	-0.179702	-0.164919	-0.266983	-0.314073	-0.204127	0.0329873	0.240233	0.333938	0.343971	0.294878	0.270331	S	4	(D/E)(S/T);(R/K)xxxx(S/T);(R/K)xxxxx(S/T);(S/T)(D/E);(S/T)x(D/E);(S/T)xx(D/E);(S/T)xxx(D/E);(S/T)xxxx(D/E);(S/T)xxxxx(D/E) ;acidic-plus-1-2 pSTxxED;acidic-plus-2;acidic-plus-2 pSxE;acidic-plus-2 pSxE/D;acidic-plus-2-3 pSTxxED;acidic-plus-2-4 pSTxxED;acidic-plus-3 pSTxxED;acidic-plus-3-4 pSTxxEDED;b-Adrenergic Receptor kinase substrate motif;Casein kinase II substrate motif;Pyruvate dehydrogenase …	___2	0.99589	3.34e-45	106.05	94.526	97.509	0.55058	1017	41618000	11182000	0	P89105	1017	P89105	RNA polymerase-associated protein CTR9	CTR9	GESKRRKAAKKTLSDSDEDDDDVVKKPSHNK
-0.611456	-0.511368	-0.271872	0.0069435	0.178156	0.202445	0.0774364	-0.049946	-0.13645	-0.179702	-0.164919	-0.266983	-0.314073	-0.204127	0.0329873	0.240233	0.333938	0.343971	0.294878	0.270331	T	4	(K/R)(S/T)(I/L/V);(R/K)(S/T);(R/K)x(S/T);(R/K)xxxx(S/T);(R/K)xxxxx(S/T);(S/T)xx(D/E);(S/T)xxxx(D/E);(S/T)xxxxx(D/E) ;acidic-plus-3 pSTxxED;Casein kinase II substrate motif;G protein-coupled receptor kinase 1 substrate motif;KxT;New PKA kinase substrate motif_KxT;PKA kinase substrate motif;PKC kinase substrate motif;Txx(E/D)	___2	0.666633	0.000522899	48.112	39.722	48.112	-0.12732	1013	18875000	11182000	0	P89105	1013	P89105	RNA polymerase-associated protein CTR9	CTR9	TKNSGESKRRKAAKKTLSDSDEDDDDVVKKP
0.174016	0.244681	0.242426	0.304506	0.339531	0.368182	0.341728	0.281343	0.345993	0.384396	-0.346999	-0.329732	-0.222877	-0.276297	-0.313273	-0.304806	-0.281654	-0.337484	-0.388302	-0.455898	S	3	(D/E)x(S/T);(D/E/N)xS;(S/T)x(D/E);acidic-plus-2;acidic-plus-2 pSxE;acidic-plus-2 pSxE/D;Casein kinase II substrate motif;CDK kinase substrate motif_minimal;CDK kinase substrate motif_minimal_pS;DNA dependent Protein kinase substrate motif;DxS;ERK1,2 kinase substrate motif;GSK-3, ERK1, ERK2, CDK5 substrate motif;WW domain binding motif	___1	0.999876	2.52e-196	181.18	171.29	181.18	-0.079872	48	2336200000	123810000	107350000	Q04201	48	Q04201	CUE domain-containing protein CUE4	CUE4	VQDAKPAPSVATNDPSPEPVPSAPEERVARL
0.280276	0.296831	0.329942	0.395355	0.476516	0.476759	0.380336	0.313259	0.372196	0.464672	-0.613893	-0.550516	-0.423763	-0.348877	-0.389233	-0.446588	-0.405695	-0.299718	-0.226902	-0.207074	T	3	(S/T)x(D/E);(S/T)xxxxx(D/E) ;acidic-plus-2;acidic-plus-2 pTxD;acidic-plus-2 pTxE/D;G protein-coupled receptor kinase 1 substrate motif	___1	0.845811	7.21e-54	104.98	97.357	104.98	-0.62962	44	62886000	0	0	Q04201	44	Q04201	CUE domain-containing protein CUE4	CUE4	PSRTVQDAKPAPSVATNDPSPEPVPSAPEER
-0.0441571	-0.162137	-0.6037	-0.726137	-0.556784	-0.0938743	-0.251491	-0.359373	-1.01963	-1.05823	0.125643	0.0791157	0.291799	0.187996	0.241168	0.0224423	0.356058	0.345729	-0.072059	-0.503934	S	5	(D/E)(S/T);(D/E)x(S/T);(D/E)xxxxx(S/T);(D/E/N)xS;(S/T)(D/E);(S/T)x(D/E);(S/T)xx(D/E);(S/T)xxx(D/E);acidic-plus-1-2 pSTxxED;acidic-plus-2;acidic-plus-2 pSxE;acidic-plus-2 pSxE/D;acidic-plus-2-3 pSTxxED;acidic-plus-2-4 pSTxxED;acidic-plus-3 pSTxxED;acidic-plus-3-4 pSTxxEDED;b-Adrenergic Receptor kinase substrate motif;BARD1 BRCT domain binding motif;Casein kinase II substrate motif;ExS;G protein-co…	___1	1	0	275.21	249.15	207.67	-0.14053	220	336130000	85377000	158410000	Q08412	220	Q08412	Ubiquitin-binding protein CUE5	CUE5	RRRHNPNEREQHHEDSEEEDSWSQFVEKDLP
0.0428758	-0.0664838	0.0711937	-0.0364827	0.061295	0.0244547	-0.073477	-0.0128723	-0.0961524	0.090907	0.0996844	0.00927093	-0.164408	-0.146429	-0.147487	-0.044267	-0.106172	-0.0276611	0.291236	0.455155	S	2	(D/E)xxxx(S/T);(D/E)xxxxx(S/T);(S/T)(D/E);(S/T)x(D/E);(S/T)xx(D/E);acidic-plus-1-2 pSTxxED;acidic-plus-2;acidic-plus-2 pSxD;acidic-plus-2 pSxE/D;acidic-plus-2-3 pSTxxED;acidic-plus-3 pSTxxED;BARD1 BRCT domain binding motif;Casein kinase II substrate motif;Sxx(E/D);SxxE	___1	1	8.19e-83	146.89	140.31	66.289	0.04711	407	22314000000	26342000	24327000	Q08412	407	Q08412	Ubiquitin-binding protein CUE5	CUE5	SRNKKNPDEDEFLINSDDEM___________
0.282665	0.168012	0.0837051	0.0165922	0.065066	0.0561919	0.00591403	0.0749361	0.181889	0.312887	-0.142822	-0.125657	-0.215785	-0.152624	-0.185415	-0.0928335	-0.0812551	0.0245272	0.25096	0.396611	T	3	(R/K)x(S/T);(R/K)xx(S/T);(R/K)xxx(S/T);(S/T)xx(D/E);(S/T)xxxx(D/E);(S/T)xxxxx(D/E) ;acidic-plus-3 pSTxxED;Calmodulin-dependent protein kinase II substrate motif;Casein kinase II substrate motif;New PKA kinase substrate motif_RRxT;New PKA kinase substrate motif_RxT;PAK2 kinase substrate motif;Pim1 kinase substrate sequence;PKA kinase substrate motif;PKC kinase substrate motif;R(R/K)xT;RRxT;RxT;Rxx…	___1	1	5.74e-144	199.49	176.27	153.75	-0.20975	167	231150000	30889000	27909000	Q08412	167	Q08412	Ubiquitin-binding protein CUE5	CUE5	QPVRKNPEAPARRRQTQLEQDELLARQLDEQ
-0.0196581	-0.0131054	0	-0.0454709	-0.156071	-0.24096	-0.235008	-0.103852	0.061667	0.161609	-0.330047	-0.25626	-0.108686	0.0563688	0.165116	0.15317	0.0768385	0.154748	0.451284	0.708866	T	2	(D/E)(S/T);(D/E)xxxxx(S/T);(S/T)Pxxxx(R/K);(S/T)Pxxxxx(R/K);(S/T)x(D/E);(S/T)xxx(D/E);(S/T)xxxxx(R/K);acidic-plus-2;acidic-plus-2 pTxD;acidic-plus-2 pTxE/D;acidic-plus-2-4 pSTxxED;b-Adrenergic Receptor kinase substrate motif;Casein kinase I substrate motif;CDK kinase substrate motif_minimal;CDK kinase substrate motif_minimal_pT;GSK-3, ERK1, ERK2, CDK5 substrate motif;WW domain binding motif	___1	0.999847	0	256.77	245.56	223.06	-0.25732	364	2855400000	5356900	12512000	Q08412	364	Q08412	Ubiquitin-binding protein CUE5	CUE5	GESTGKVVAETTYIDTPDTETKKKWQPLPPE
-0.244875	-0.201221	-0.0126974	-0.0334878	-0.0253808	-0.018597	-0.132742	-0.0881497	-0.0799773	0.0122586	0.0191303	-0.0769298	-0.0896833	-0.124603	0.0661089	0.105796	0.269286	0.293479	0.375177	0.376945	T	5	(D/E)xx(S/T);(D/E)xxx(S/T);(D/E)xxxx(S/T);(D/E)xxxxx(S/T);(S/T)Pxxxx(R/K);(S/T)xx(D/E);(S/T)xxx(D/E);(S/T)xxxxx(R/K);acidic-plus-3 pSTxxED;acidic-plus-3-4 pSTxxEDED;Casein kinase I substrate motif;Casein kinase II substrate motif;CDK kinase substrate motif_minimal;CDK kinase substrate motif_minimal_pT;GSK-3, ERK1, ERK2, CDK5 substrate motif;Txx(E/D);WW domain binding motif	___1	1	9.35e-299	223.61	215.47	169.03	-0.11485	70	877950000	109590000	116920000	Q08412	70	Q08412	Ubiquitin-binding protein CUE5	CUE5	EKVNKSSGIDEDEVVTPAEDAKEEEEEHPPL
0.0143418	0.00608697	-0.0104227	-0.0234581	-0.0247645	-0.0474201	-0.103154	-0.176457	-0.234251	-0.255394	-0.0734534	-0.0482793	0.002069	0.113955	0.262206	0.341118	0.31433	0.334583	0.507581	0.670451	T	3	(D/E)(S/T);(D/E)xxx(S/T);(S/T)xxx(R/K);b-Adrenergic Receptor kinase substrate motif;Casein kinase I substrate motif	___1	0.856798	1.17e-78	135.8	124.8	126.32	-0.096946	383	422510000	0	240440000	Q08412	383	Q08412	Ubiquitin-binding protein CUE5	CUE5	ETKKKWQPLPPEPLDTTPTKVNAVSRNKKNP
0.0780878	0.0271463	0.0006159	-0.0254747	-0.0764515	-0.0508105	-0.170114	-0.191181	-0.297006	-0.30719	0.143081	0.110012	-0.0058105	-0.0323409	0.0846805	0.193127	0.235391	0.069588	0.305026	0.39246	T	3	(D/E)x(S/T);(D/E)xxxx(S/T);(D/E/N)xT;(S/T)Px(R/K);(S/T)PxK;(S/T)xx(R/K);Cdc2 kinase substrate motif;CDK kinase substrate motif_minimal;CDK kinase substrate motif_minimal_pT;CDK1,2,4,6 kinase substrate motif;CDK5 kinase substrate motif_1;DxT;Growth associated histone HI kinase substrate motif;GSK-3, ERK1, ERK2, CDK5 substrate motif;pTPxK/R;TPxK;WW domain binding motif	___1	0.92244	5.72e-78	129.27	110.71	103.75	0.002407	384	1159600000	228610000	60734000	Q08412	384	Q08412	Ubiquitin-binding protein CUE5	CUE5	TKKKWQPLPPEPLDTTPTKVNAVSRNKKNPD
-0.0945908	-0.00678483	0.108059	0.332159	0.159997	-0.0651427	-0.696107	-0.854309	-0.861332	-0.715488	0.0306908	0.102753	0.18029	0.215262	0.228122	0.0951527	0.0350055	-0.233168	0.10013	0.221744	T	2	(D/E)(S/T);(D/E)xxxxx(S/T);(S/T)Pxxxx(R/K);(S/T)Pxxxxx(R/K);(S/T)x(D/E);(S/T)xxx(D/E);(S/T)xxxxx(R/K);acidic-plus-2;acidic-plus-2 pTxD;acidic-plus-2 pTxE/D;acidic-plus-2-4 pSTxxED;b-Adrenergic Receptor kinase substrate motif;Casein kinase I substrate motif;CDK kinase substrate motif_minimal;CDK kinase substrate motif_minimal_pT;GSK-3, ERK1, ERK2, CDK5 substrate motif;WW domain binding motif	___2	0.999847	0	256.77	245.56	223.06	-0.25732	364	2855400000	5356900	12512000	Q08412	364	Q08412	Ubiquitin-binding protein CUE5	CUE5	GESTGKVVAETTYIDTPDTETKKKWQPLPPE
-0.0945908	-0.00678483	0.108059	0.332159	0.159997	-0.0651427	-0.696107	-0.854309	-0.861332	-0.715488	0.0306908	0.102753	0.18029	0.215262	0.228122	0.0951527	0.0350055	-0.233168	0.10013	0.221744	T	4	(D/E)(S/T);(D/E)xxx(S/T);(S/T)(D/E);(S/T)xx(R/K);(S/T)xxx(R/K);(S/T)xxxx(R/K);b-Adrenergic Receptor kinase substrate motif;G protein-coupled receptor kinase 1 substrate motif	___2	0.991059	1.73e-292	242.16	221.56	176.46	0.10791	367	1454700000	5356900	9737700	Q08412	367	Q08412	Ubiquitin-binding protein CUE5	CUE5	TGKVVAETTYIDTPDTETKKKWQPLPPEPLD
0.151629	0.196084	0.284995	0.278868	0.133247	-0.0300332	-0.071481	-0.064291	-0.130296	-0.199896	-0.00890398	-0.0138788	-0.0238285	-0.0101602	0.032101	0.0167918	-0.0846805	-0.0388877	0.240333	0.496658	Y	4	ALK kinase substrate motif	___2	0.841903	2.57e-10	68.76	55.831	47.047	-0.064526	361	6374400	0	6374400	Q08412	361	Q08412	Ubiquitin-binding protein CUE5	CUE5	TKSGESTGKVVAETTYIDTPDTETKKKWQPL
0.327718	0.230665	0.191134	0.08437	0.13589	0.0968365	0.111404	0.0685069	-0.0945905	-0.145458	0.0395001	0.0414029	0.0481483	-0.0425353	-0.0750766	-0.0915587	-0.121961	-0.231997	-0.193297	-0.194833	S	4	(D/E)xx(S/T);(D/E)xxx(S/T);(D/E)xxxxx(S/T);(S/T)(D/E);(S/T)xxx(D/E);(S/T)xxxx(D/E);Casein kinase I substrate motif;DNA dependent Protein kinase substrate motif	___2	0.99992	7.36e-37	102.27	94.181	71.149	-0.072397	114	71067000	50929000	16531000	Q02554	114	Q02554	Cold sensitive U2 snRNA suppressor 1	CUS1	MNRKHTAEDELEDTPSDGIEEHLSARKRRKT
0.138981	0.092331	0.0515512	-0.00688058	0.0492304	0.0976793	0.0177617	-0.0222011	-0.465861	-0.551672	-0.00988938	-0.0758729	-0.0978594	-0.08672	-0.00683307	-0.109904	-0.262481	-0.378294	-0.246644	-0.147436	S	4	(D/E)xx(S/T);(D/E)xxx(S/T);(D/E)xxxxx(S/T);(S/T)(D/E);(S/T)xxx(D/E);(S/T)xxxx(D/E);Casein kinase I substrate motif;DNA dependent Protein kinase substrate motif	___1	0.99992	7.36e-37	102.27	94.181	71.149	-0.072397	114	71067000	50929000	16531000	Q02554	114	Q02554	Cold sensitive U2 snRNA suppressor 1	CUS1	MNRKHTAEDELEDTPSDGIEEHLSARKRRKT
-0.0539837	-0.0759351	0.0254411	0.0477481	0.214248	0.14858	0.116137	-0.00560387	-0.562325	-0.78152	0.0715673	0.0679762	0.0688358	0.111779	0.128385	-0.0269535	-0.166479	-0.281164	-0.174397	-0.0975088	T	4	(D/E)(S/T);(D/E)x(S/T);(D/E)xxx(S/T);(D/E)xxxx(S/T);(D/E)xxxxx(S/T);(D/E/N)xT;(S/T)xx(D/E);(S/T)xxxxx(D/E) ;acidic-plus-3 pSTxxED;b-Adrenergic Receptor kinase substrate motif;Casein kinase II substrate motif;CDK kinase substrate motif_minimal;CDK kinase substrate motif_minimal_pT;ExT;GSK-3, ERK1, ERK2, CDK5 substrate motif;Txx(E/D);WW domain binding motif	___1	0.999917	3.15e-19	81.576	73.487	71.149	-0.072397	112	29923000	16679000	13244000	Q02554	112	Q02554	Cold sensitive U2 snRNA suppressor 1	CUS1	PVMNRKHTAEDELEDTPSDGIEEHLSARKRR
0.327718	0.230665	0.191134	0.08437	0.13589	0.0968365	0.111404	0.0685069	-0.0945905	-0.145458	0.0395001	0.0414029	0.0481483	-0.0425353	-0.0750766	-0.0915587	-0.121961	-0.231997	-0.193297	-0.194833	T	4	(D/E)(S/T);(D/E)x(S/T);(D/E)xxx(S/T);(D/E)xxxx(S/T);(D/E)xxxxx(S/T);(D/E/N)xT;(S/T)xx(D/E);(S/T)xxxxx(D/E) ;acidic-plus-3 pSTxxED;b-Adrenergic Receptor kinase substrate motif;Casein kinase II substrate motif;CDK kinase substrate motif_minimal;CDK kinase substrate motif_minimal_pT;ExT;GSK-3, ERK1, ERK2, CDK5 substrate motif;Txx(E/D);WW domain binding motif	___2	0.999917	3.15e-19	81.576	73.487	71.149	-0.072397	112	29923000	16679000	13244000	Q02554	112	Q02554	Cold sensitive U2 snRNA suppressor 1	CUS1	PVMNRKHTAEDELEDTPSDGIEEHLSARKRR
-0.103278	-0.117308	-0.0776534	0.00629077	0.0132444	-0.0125612	-0.225124	-0.180993	-0.169601	0.0170877	-0.0426547	-0.0089237	-0.0922283	-0.0927257	-0.0779448	0.033717	0.0575489	0.0494832	0.191701	0.265694	S	3	(D/E)x(S/T);(D/E)xx(S/T);(D/E/N)xS;(R/K)(S/T);Casein kinase I substrate motif;ExS	___1	1	2e-221	209.89	200.82	137.32	0.14962	273	323340000	37215000	30844000	P53899	273	P53899	CDC48-associated ubiquitin-like/zinc finger protein 1	CUZ1	DLDTLYLVHNNADEKSN______________
0.353442	0.155791	0.163166	0.17786	0.237158	0.119843	0.105022	0.131704	-0.0845402	-0.30846	-0.158835	-0.118305	-0.0124151	0.113883	-0.129046	-0.244055	-0.598828	-0.347946	-0.136177	0.163083	S	2	(D/E)xxxxx(S/T);(R/K)(S/T);(R/K)xx(S/T);(S/T)Pxxxxx(R/K);(S/T)xxxx(D/E);14-3-3 domain binding motif;Calmodulin-dependent protein kinase II substrate motif;Casein kinase I substrate motif;Casein kinase II substrate motif;CDK kinase substrate motif_minimal;CDK kinase substrate motif_minimal_pS;ERK1,2 kinase substrate motif;Growth associated histone HI kinase substrate motif;GSK-3, ERK1, ERK2, CDK5 …	___1	0.98277	3.25e-65	164.65	126.7	57.836	0.07639	540	441490000	34936000	25160000	P53333	540	P53333	Pre-mRNA-splicing factor CWC22	CWC22	RLFLQKDTRENSRSRSPFTVETRKRARSRTP
-0.00603845	-0.0252538	-0.0424563	-0.0384307	0.036073	0.159827	0.204821	0.121805	-0.0188776	-0.0892191	0.0116385	0.131476	0.253204	0.256986	0.181583	0.144944	0.10011	0.008319	-0.084179	-0.130428	S	3	(D/E)xxxx(S/T);(D/E)xxxxx(S/T);(R/K)xxx(S/T);(S/T)(D/E);(S/T)x(D/E);(S/T)xx(D/E);(S/T)xxx(R/K);acidic-plus-1-2 pSTxxED;acidic-plus-2;acidic-plus-2 pSxE;acidic-plus-2 pSxE/D;acidic-plus-2-3 pSTxxED;acidic-plus-3 pSTxxED;BARD1 BRCT domain binding motif;Casein kinase II substrate motif;PKA kinase substrate motif;Sxx(E/D);SxxE	___1	0.999998	0	246.34	225.45	226.16	0.031222	33	689580000	0	0	P53769	33	P53769	Pre-mRNA-splicing factor CWC24	CWC24	KKRQKINFSEEKLVASDEEKGSSDLMSLAKS
0.274504	0.056927	-0.172255	-0.195466	-0.0794897	-0.0302978	-0.00147385	0.0737664	0.154871	0.195423	0.108188	0.0763607	0.0642447	0.103668	0.123844	0.0732336	-0.0126465	-0.0630092	-0.0729062	-0.0778546	S	4	(D/E)xx(S/T);(S/T)xx(R/K);Casein kinase I substrate motif;G protein-coupled receptor kinase 1 substrate motif;GSK3 kinase substrate motif;MAPKAPK2 kinase substrate motif	___1	0.55395	0.00013045	50.305	35.15	41.491	0.18703	44	5835200	5835200	0	P53769	44	P53769	Pre-mRNA-splicing factor CWC24	CWC24	KLVASDEEKGSSDLMSLAKSGNSRTLQLSHE
-0.005414	0.000498767	0.0333017	0.00971793	-0.0552072	-0.0978736	0.0704396	0.117508	0.158331	0.0344492	0.0671062	0.0940381	-0.0317796	-0.033919	-0.123892	-0.0474558	-0.0908912	-0.0876379	0.314337	0.525821	S	3	(R/K)x(S/T);(R/K)xx(S/T);(R/K)xxx(S/T);(R/K)xxxx(S/T);(S/T)(D/E);(S/T)x(D/E);(S/T)xxx(D/E);14-3-3 domain binding motif;acidic-plus-1-2 pSTxxED;acidic-plus-2;acidic-plus-2 basic-2;acidic-plus-2 basic-2-3;acidic-plus-2 pSxD;acidic-plus-2 pSxE/D;acidic-plus-2-4 pSTxxED;Calmodulin-dependent protein kinase II substrate motif;DNA dependent Protein kinase substrate motif;MAPKAPK1 kinase substrate motif;…	___1	1	2.63e-142	188.26	173.01	169.84	0.00086977	105	1249900000	77518000	73828000	P53769	105	P53769	Pre-mRNA-splicing factor CWC24	CWC24	FERKELAEKAKKRRPSDDNELVLNMSGKNKR
-0.165436	-0.161894	-0.2695	-0.0746013	-0.131225	0.019435	-0.18763	-0.0769555	-0.139857	-0.22579	0.224949	0.121064	0.270509	0.156117	0.174349	0.0792745	0.198517	0.324844	0.00628567	-0.165764	S	2	(R/K)xx(S/T);(R/K)xxxx(S/T);(R/K)xxxxx(S/T);(S/T)Pxxxxx(R/K);Casein kinase I substrate motif;Casein kinase II substrate motif;CDK kinase substrate motif_minimal;CDK kinase substrate motif_minimal_pS;ERK1,2 kinase substrate motif;GSK-3, ERK1, ERK2, CDK5 substrate motif;New PKA kinase substrate motif_KxxS;PKA kinase substrate motif;PKC kinase substrate motif;WW domain binding motif	___1	0.999981	1.39e-110	187.51	128.62	162.49	0.12454	741	530200000	2198000	2362200	P14922	741	P14922	General transcriptional corepressor CYC8	CYC8	GITNAEPQVKKQKLNSPNSNINKLVNTATSI
0.0252209	0.0168139	0	0.00599338	0.0432011	0.0311105	-0.0614925	-0.027372	0.213985	0.438281	-0.242834	-0.226959	-0.195209	-0.103393	0.0326125	-0.0022725	-0.252238	-0.375053	-0.155637	0.125187	S	3	(D/E/N)xS;CDK kinase substrate motif_minimal;CDK kinase substrate motif_minimal_pS;ERK1,2 kinase substrate motif;G protein-coupled receptor kinase 1 substrate motif;GSK-3, ERK1, ERK2, CDK5 substrate motif;NxS;WW domain binding motif	___1	0.797935	1.66e-26	80.768	75.049	41.563	-0.10662	429	66076000	0	5604100	P14922	429	P14922	General transcriptional corepressor CYC8	CYC8	NPGNINKSNGAPTNASPAPPPVILQPTLQPN
-0.0558598	-0.0291419	-0.013863	0.032158	0.0628721	-0.018395	0.0418007	0.00362699	0.0497709	-0.0146797	-0.0321438	-0.00198827	0.0489521	0.119611	0.013934	-0.036834	-0.306717	-0.383664	-0.452099	-0.394949	S	4	(R/K)(S/T);(R/K)x(S/T);(R/K)xxxx(S/T);(R/K)xxxxx(S/T);(S/T)xxxx(D/E);Casein kinase II substrate motif;KxS;New PKA kinase substrate motif_KxS;PKA kinase substrate motif;PKC kinase substrate motif	___1	0.932669	3.37e-12	93.909	83.275	46.746	-0.021064	207	58211000	3047000	0	Q07533	207	Q07533	Cytokinesis protein 3	CYK3	DLDNMRKTDKRAPKKSYSANDLHMARSSREY
0.00229355	0.0388667	0.0599261	0.049154	-0.00910313	-0.0209195	0.091832	0.169198	0.164083	0.0719713	0.0540975	0.103503	0.211331	0.173858	-0.069388	-0.170448	-0.355637	-0.303421	-0.358364	-0.338151	S	4	(R/K)xx(S/T);(R/K)xxx(S/T);(S/T)xx(D/E);acidic-plus-3 pSTxxED;Casein kinase II substrate motif;New PKA kinase substrate motif_KxxS;PKA kinase substrate motif;PKC kinase substrate motif;Pyruvate dehydrogenase kinase substrate motif;Sxx(E/D);SxxD	___1	0.99334	7.87e-23	124.5	113.4	85.493	-0.2064	209	559160000	46724000	11703000	Q07533	209	Q07533	Cytokinesis protein 3	CYK3	DNMRKTDKRAPKKSYSANDLHMARSSREYNY
0.209186	0.159597	0.0950204	0.0650473	0.0563495	0.0343237	0.0059913	-0.0153198	-0.0248464	-0.0296097	-0.0226894	-0.0147829	-0.00025272	0.0129948	-0.0185854	-0.0937107	-0.163831	-0.1854	-0.167413	-0.158419	S	3	(R/K)x(S/T);(S/T)xxx(D/E);New PKA kinase substrate motif_RxS;PKA kinase substrate motif;PKA kinase substrate motif_RxS;PKC kinase substrate motif;RxS	___1	0.556513	1.31e-50	113.5	98.884	103.88	0.14577	240	52091000	16411000	0	P08678	240	P08678	Adenylate cyclase	CYR1	VPSTLRRKVSSLVRGSSVHDINNGIADKQIR
0.209186	0.159597	0.0950204	0.0650473	0.0563495	0.0343237	0.0059913	-0.0153198	-0.0248464	-0.0296097	-0.0226894	-0.0147829	-0.00025272	0.0129948	-0.0185854	-0.0937107	-0.163831	-0.1854	-0.167413	-0.158419	S	2	(R/K)xx(S/T);(S/T)xx(D/E);14-3-3 domain binding motif;acidic-plus-3 pSTxxED;AMP-activated protein kinase substrate motif;Calmodulin-dependent protein kinase I substrate motif;Calmodulin-dependent protein kinase II alpha substrate motif;Calmodulin-dependent protein kinase II substrate motif;Calmodulin-dependent protein kinase IV substrate motif;Casein kinase II substrate motif;Chk1 kinase substrat…	___1	0.992862	2.18e-164	206.2	177.39	206.2	0.47576	241	83102000	16411000	0	P08678	241	P08678	Adenylate cyclase	CYR1	PSTLRRKVSSLVRGSSVHDINNGIADKQIRP
0.478411	0.280937	0.0437287	-0.0357409	-0.0426532	-0.134747	-0.130417	0.055518	0.300545	0.423058	0.109234	0.0586469	-0.0210491	-0.0792661	-0.107762	-0.128017	-0.0783818	0.0329015	0.148189	0.205833	S	2	(R/K)xxxxx(S/T);(S/T)Pxxx(R/K);(S/T)xxxx(R/K);Casein kinase I substrate motif;Casein kinase II substrate motif;CDK kinase substrate motif_minimal;CDK kinase substrate motif_minimal_pS;ERK1,2 kinase substrate motif;GSK-3, ERK1, ERK2, CDK5 substrate motif;WW domain binding motif	___1	0.999391	2.12e-08	96.059	77.279	78.816	-0.11363	559	112390000	3405800	0	P08678	559	P08678	Adenylate cyclase	CYR1	LDTKSVNRLKSNLAMSPPSIRYAPSNLDGDY
-0.0274637	-0.0857835	-0.0981521	-0.0567393	0.0280949	0.0216686	0.134973	0.181197	0.035409	-0.137403	0.139027	0.121867	0.151082	0.075783	0.0200276	-0.0272094	-0.0585369	-0.0426844	-0.156044	-0.238523	S	3	(R/K)x(S/T);(R/K)xx(S/T);(R/K)xxxx(S/T);14-3-3 domain binding motif;Calmodulin-dependent protein kinase II substrate motif;Casein kinase I substrate motif;Casein kinase II substrate motif;MAPKAPK1 kinase substrate motif;MAPKAPK2 kinase substrate motif;New PKA kinase substrate motif_RRxS;New PKA kinase substrate motif_RxS;New PKA kinase substrate motif_RxxS;PAK2 kinase substrate motif;PKA kinase s…	___1	1	1.02e-96	182.25	149.73	171.76	-0.33335	60	442660000	46971000	27356000	P08678	60	P08678	Adenylate cyclase	CYR1	KKRHEQNSGHKSRRNSAYSYYSPRSLSMTKS
0.505897	0.444814	0.261208	0.016161	-0.10631	-0.0447645	0.0808917	0.0866416	0.0105372	-0.0275149	-0.0724843	-0.0681506	-0.117896	-0.226053	-0.249314	-0.129266	0.0285433	0.0808034	0.0452777	0.0275149	T	3	(R/K)x(S/T);(R/K)xx(S/T);(S/T)x(D/E);(S/T)xx(D/E);acidic-plus-2;acidic-plus-2 basic-2;acidic-plus-2 basic-2-3;acidic-plus-2 pTxE;acidic-plus-2 pTxE/D;acidic-plus-2-3 pSTxxED;acidic-plus-3 pSTxxED;Calmodulin-dependent protein kinase II alpha substrate motif;Calmodulin-dependent protein kinase II substrate motif;Calmodulin-dependent protein kinase IV substrate motif;Casein kinase II substrate motif…	___1	0.857317	9.91e-11	111.83	88.433	71.548	-0.21935	1647	153480000	3992700	0	P08678	1647	P08678	Adenylate cyclase	CYR1	NRFTLNKNSLMTRRSTFEDTTLRRLQPEISP
-0.103942	-0.0414798	-0.138552	-0.0502735	-0.0562281	0.0360833	0.0509473	-0.07558	-0.415291	-0.74486	-0.10367	-0.0241947	0.0358967	0.10501	0.101762	0.0837074	0.152275	0.0831725	-0.533936	-0.883898	S	2	(R/K)xx(S/T);CDK kinase substrate motif_minimal;CDK kinase substrate motif_minimal_pS;ERK1,2 kinase substrate motif;G protein-coupled receptor kinase 1 substrate motif;GSK-3, ERK1, ERK2, CDK5 substrate motif;MDC1 BRCT domain binding motif;New PKA kinase substrate motif_KxxS;PKA kinase substrate motif;PKC kinase substrate motif;Plk1 PBD domain binding motif;WW domain binding motif	___1	0.99919	3.25e-300	249.6	212.97	238.12	-0.092753	40	770260000	68593000	60496000	P31373	40	P31373	Cystathionine gamma-lyase	CYS3	SVIEPISLSTTFKQSSPANPIGTYEYSRSQN
0.628965	0.423094	0.449013	0.254651	0.420814	0.210882	0.102066	-0.139414	-0.170763	-0.13349	0.023953	0.0410029	-0.0020144	-0.136651	-0.164582	-0.221747	-0.184339	-0.185226	-0.0373237	-0.0013306	S	3	(D/E)xxxx(S/T);(D/E)xxxxx(S/T);(S/T)xx(R/K);(S/T)xxxx(R/K);ATM kinase substrate motif;Casein kinase II substrate motif;DNA dependent Protein kinase substrate motif;G protein-coupled receptor kinase 1 substrate motif	___1	0.767392	2.87e-77	127.14	121.11	94.75	0.22189	89	216450000	32932000	39278000	Q12248	89	Q12248	DASH complex subunit DAD1	DAD1	ESLSDEAPIDEQPTLSQSKTK__________
-0.243777	-0.0346655	0.285168	0.373528	0.433165	0.507991	0.413194	0.283555	0.202479	0.330708	-1.93755	-1.47711	-1.04324	-0.0992013	0.104203	0.106872	-0.336027	-0.636615	-0.473746	-0.266366	S	2	(D/E)xxx(S/T);(S/T)xx(D/E);acidic-plus-3 pSTxxED;Casein kinase II substrate motif;CDK kinase substrate motif_minimal;CDK kinase substrate motif_minimal_pS;ERK1,2 kinase substrate motif;GSK-3, ERK1, ERK2, CDK5 substrate motif;Pyruvate dehydrogenase kinase substrate motif;Sxx(E/D);SxxD;WW domain binding motif	___1	1	7.45e-62	110.44	97.862	110.44	0.086636	6	47824000	1672100	2693500	P21657	6	P21657	Transcriptional activator protein DAL81	DAL81	__________MDPHQSPADNAASPTKSVKAT
0.856153	0.614916	0.17435	-0.224307	-0.383839	-0.346155	-0.219224	-0.200263	-0.259602	-0.289272	0.335167	0.354377	0.333066	0.252025	0.0603125	-0.182342	-0.402538	-0.549335	-0.598266	-0.622732	S	2	(D/E)xxx(S/T);(S/T)Px(R/K);(S/T)PxK;(S/T)Pxxxx(R/K);(S/T)xx(R/K);(S/T)xxxxx(R/K);Casein kinase I substrate motif;Casein kinase II substrate motif;Cdc2 kinase substrate motif;CDK kinase substrate motif;CDK kinase substrate motif_minimal;CDK kinase substrate motif_minimal_pS;CDK1,2,4,6 kinase substrate motif;ERK1,2 kinase substrate motif;G protein-coupled receptor kinase 1 substrate motif;GSK3 kina…	___1	0.966078	4.38e-31	83.039	72.981	52.823	-0.01555	13	48858000	14530000	0	P21657	13	P21657	Transcriptional activator protein DAL81	DAL81	___MDPHQSPADNAASPTKSVKATTKNSSTN
0.553811	0.386394	0.127684	-0.0549018	-0.0204706	0.154853	0.340537	0.395689	0.345435	0.320308	-0.235944	-0.266564	-0.159444	0.116039	0.310028	0.254162	-0.0620544	-0.388766	-0.61357	-0.725972	S	4	(R/K)xxxx(S/T);(S/T)xxx(R/K)	___1	0.603128	3.25e-142	147.41	137.29	117.19	-0.24636	295	92569000	3898100	0	P53267	295	P53267	DASH complex subunit DAM1	DAM1	VNLGDLHPNNRISLGSGAARVVNGPVTKNRN
-0.214156	-0.329849	-0.670923	-0.63021	-0.376895	-0.0570737	0.30544	0.284737	0.017487	-0.264879	-0.544939	-0.408423	0.00432213	0.0247073	0.153076	0.076907	0.00706933	0.0943407	0.0123137	0.055063	S	3	(R/K)xxx(S/T);(S/T)Pxxxxx(R/K);CDK kinase substrate motif_minimal;CDK kinase substrate motif_minimal_pS;DNA dependent Protein kinase substrate motif;ERK1,2 kinase substrate motif;GSK-3, ERK1, ERK2, CDK5 substrate motif;WW domain binding motif	___1	0.997426	9.96e-137	173.05	164.23	122.96	-0.098333	230	478500000	4940000	1459100	P13483	230	P13483	Oligo(A)/oligo(T)-binding protein	DAT1	LSTSTAASNQPRTQPSPAAHITKNSDSTEKN
-0.346401	-0.190826	0.0362946	0.109172	-0.0494325	-0.0353467	-0.319005	-0.0681544	0.150079	0.520968	-0.123917	-0.148086	0.0628246	0.0614862	0.113413	0.127098	0.29805	0.314873	0.400683	0.367759	S	4	(D/E)(S/T);(D/E)xx(S/T);(S/T)(D/E);(S/T)xx(D/E);(S/T)xxx(D/E);(S/T)xxxx(D/E);acidic-plus-3 pSTxxED;acidic-plus-3-4 pSTxxEDED;b-Adrenergic Receptor kinase substrate motif;Casein kinase I substrate motif;Casein kinase II substrate motif;Pyruvate dehydrogenase kinase substrate motif;Sxx(E/D);SxxD	___2	0.999985	1e-09	71.54	54.392	71.54	0.15225	398	46317000	15962000	11748000	Q12389	398	Q12389	ATP-dependent RNA helicase DBP10	DBP10	SEQLQKLQNSNNEADSDSDDENDRQKKRRNF
-0.346401	-0.190826	0.0362946	0.109172	-0.0494325	-0.0353467	-0.319005	-0.0681544	0.150079	0.520968	-0.123917	-0.148086	0.0628246	0.0614862	0.113413	0.127098	0.29805	0.314873	0.400683	0.367759	S	4	(D/E)(S/T);(D/E)xx(S/T);(D/E)xxxx(S/T);(S/T)(D/E);(S/T)x(D/E);(S/T)xx(D/E);(S/T)xxxx(D/E);(S/T)xxxxx(R/K);acidic-plus-1-2 pSTxxED;acidic-plus-2;acidic-plus-2 pSxD;acidic-plus-2 pSxE/D;acidic-plus-2-3 pSTxxED;acidic-plus-3 pSTxxED;b-Adrenergic Receptor kinase substrate motif;BARD1 BRCT domain binding motif;Casein kinase I substrate motif;Casein kinase II substrate motif;Sxx(E/D);SxxE	___2	0.999985	1e-09	71.54	54.392	71.54	0.15225	400	46317000	15962000	11748000	Q12389	400	Q12389	ATP-dependent RNA helicase DBP10	DBP10	QLQKLQNSNNEADSDSDDENDRQKKRRNFKK
-0.0392138	-0.0289295	0.0664105	-0.00354829	-0.093612	-0.12752	-0.034617	0.153074	0.13079	0.113652	0.0664978	0.0527951	0.0135737	-0.103194	-0.112864	-0.116935	-0.0233679	-0.0193739	-0.121456	-0.183995	S	2	(D/E)xx(S/T);(S/T)Pxxxx(R/K);(S/T)xxxxx(R/K);Casein kinase I substrate motif;Casein kinase II substrate motif;CDK kinase substrate motif_minimal;CDK kinase substrate motif_minimal_pS;ERK1,2 kinase substrate motif;G protein-coupled receptor kinase 1 substrate motif;GSK3 kinase substrate motif;GSK-3, ERK1, ERK2, CDK5 substrate motif;WW domain binding motif	___1	0.998657	1.28e-14	87.566	65.693	87.566	-0.55904	86	153450000	18885000	14868000	P20449	86	P20449	ATP-dependent RNA helicase DBP5	DBP5	YEVKVKLADIQADPNSPLYSAKSFDELGLAP
-0.227343	-0.17731	-0.0496105	0.0126012	0.0426183	-0.0250582	-0.200264	-0.244254	-0.275669	-0.2557	0.123118	0.107826	0.140993	0.103591	0.20369	0.246353	0.418653	0.387281	-0.124828	-0.383184	S	4	(R/K)x(S/T);(R/K)xx(S/T);(S/T)xx(R/K);Aurora-A kinase substrate motif;Calmodulin-dependent protein kinase II substrate motif;Casein kinase II substrate motif;Chk1 kinase substrate motif;G protein-coupled receptor kinase 1 substrate motif;New PKA kinase substrate motif_KRxS;New PKA kinase substrate motif_KxxS;New PKA kinase substrate motif_RxS;PAK2 kinase substrate motif;Phosphorylase kinase subst…	___1	0.975919	0	350.05	320.69	159.8	-0.414	771	2034300000	59124000	72137000	P53550	771	P53550	mRNA-decapping enzyme subunit 2	DCP2	HLSGDEEIMMMLKRNSVSKPQNSEENASTSS
0.020628	-0.06444	-0.234576	-0.321119	-0.239001	-0.173132	-0.292174	-0.397418	-0.303953	-0.157866	-0.188388	-0.149743	-0.0724531	0.0681119	0.233307	0.391326	0.517541	0.325289	-0.153624	-0.536411	S	4	(R/K)xxx(S/T);(R/K)xxxx(S/T);(S/T)(R/K);(S/T)xxxxx(D/E)	___1	0.633796	1.65e-86	127.17	116.84	127.17	-0.47419	773	34955000	0	10322000	P53550	773	P53550	mRNA-decapping enzyme subunit 2	DCP2	SGDEEIMMMLKRNSVSKPQNSEENASTSSIN
-0.840222	-0.344092	0.211537	0.133711	-0.0890003	-0.193575	-0.475864	-0.505989	-0.382736	-0.0171694	0.0419807	-0.216651	0.160104	0.296144	0.764376	0.375003	0.523414	0.347877	-0.06046	-0.485249	S	4	(D/E)xxxxx(S/T);(R/K)x(S/T);(R/K)xx(S/T);(S/T)x(D/E);(S/T)xxx(R/K);14-3-3 domain binding motif;acidic-plus-2;acidic-plus-2 basic-2;acidic-plus-2 basic-2-3;acidic-plus-2 pSxD;acidic-plus-2 pSxE/D;ATM kinase substrate motif;Calmodulin-dependent protein kinase II substrate motif;DNA dependent Protein kinase substrate motif;New PKA kinase substrate motif_RRxS;New PKA kinase substrate motif_RxS;New PK…	___1	0.804012	1.18e-53	134.06	117.83	44.587	0.18147	60	44794000	7003100	20230000	Q06151	60	Q06151	m7GpppX diphosphatase	DCS1	AEKTHFLFDETVRRPSQDGRSTPVLYNCENE
0.446045	0.301732	0.211459	0.0664482	0.195133	0.237308	0.369083	0.159269	-0.102559	-0.345868	0.0072565	0.0438647	0.0209163	-0.0541157	-0.158977	-0.172865	-0.263356	-0.410829	-0.450211	-0.545212	S	2	(S/T)xxxx(D/E);ATM kinase substrate motif;DNA dependent Protein kinase substrate motif;G protein-coupled receptor kinase 1 substrate motif	___1	0.999998	1.94e-92	173.37	116.09	173.37	-0.037089	2	294020000	3304300	2195900	Q06151	2	Q06151	m7GpppX diphosphatase	DCS1	______________MSQLPTDFASLIKRFQF
0.490375	0.354322	-0.125041	-0.811662	-1.08171	-0.727927	-0.321238	-0.485472	-0.975577	-1.22063	0.140345	0.177051	0.170545	0.0841229	-0.0491494	-0.149355	-0.293356	-0.51422	-0.712705	-0.811948	T	2	(R/K)xxxxx(S/T);(S/T)Pxx(R/K);(S/T)xxx(R/K);CDK kinase substrate motif_minimal;CDK kinase substrate motif_minimal_pT;DNA dependent Protein kinase substrate motif;GSK-3, ERK1, ERK2, CDK5 substrate motif;WW domain binding motif	___1	0.940826	0.00968174	40.715	30.191	40.616	-1.0237	373	13697000	0	0	P40087	373	P40087	DNA damage-inducible protein 1	DDI1	PGAVPALAPRTGMGPTPTGRSTAGATTATGR
-0.46102	-0.327149	0.0194343	0.155746	0.292532	0.38869	0.0489473	-0.128637	-0.550455	-0.560197	-0.0474604	-0.193516	-0.242025	-0.230146	0.0309774	0.140644	0.213527	0.14004	0.0462828	0.0194459	S	4	(D/E)(S/T);(D/E)x(S/T);(D/E/N)xS;(S/T)xxxxx(D/E) ;b-Adrenergic Receptor kinase substrate motif;Casein kinase I substrate motif;Casein kinase II substrate motif;DxS	___2	0.993883	8.68e-258	212.01	186.19	212.01	0.35661	188	542220000	44720000	32280000	P18899	188	P18899	Stress protein DDR48	DDR48	SSNKNKSSYGSNNDDSYGSNNDDSYGSSNKK
-0.46102	-0.327149	0.0194343	0.155746	0.292532	0.38869	0.0489473	-0.128637	-0.550455	-0.560197	-0.0474604	-0.193516	-0.242025	-0.230146	0.0309774	0.140644	0.213527	0.14004	0.0462828	0.0194459	S	4	(D/E)xxx(S/T);(D/E)xxxx(S/T);(S/T)xx(D/E);(S/T)xxx(D/E);acidic-plus-3 pSTxxED;acidic-plus-3-4 pSTxxEDED;Casein kinase II substrate motif;Pyruvate dehydrogenase kinase substrate motif;Sxx(E/D);SxxD	___2	0.999996	0	266.17	233.19	266.17	-0.32705	191	1935500000	141770000	168060000	P18899	191	P18899	Stress protein DDR48	DDR48	KNKSSYGSNNDDSYGSNNDDSYGSSNKKKSS
-0.252112	-0.19987	-0.133266	-0.104542	-0.0432339	0.088536	0.0969683	-0.088399	-0.341177	-0.467566	0.126256	-0.12138	-0.287477	-0.124403	0.163395	0.246743	0.160965	0.110514	0.10043	0.0953875	S	4	(D/E)(S/T);(D/E)x(S/T);(D/E/N)xS;(S/T)xxxxx(R/K);b-Adrenergic Receptor kinase substrate motif;Casein kinase I substrate motif;Casein kinase II substrate motif;DxS;G protein-coupled receptor kinase 1 substrate motif;GSK3 kinase substrate motif	___2	0.996581	0	248.73	213.08	166.75	-0.058355	196	771450000	47146000	18950000	P18899	196	P18899	Stress protein DDR48	DDR48	YGSNNDDSYGSNNDDSYGSSNKKKSSYGSSN
-0.704064	-0.503619	-0.143495	0.175865	0.326896	0.350362	0.204152	0.0158325	-0.137788	-0.214598	0.0649795	0.013703	-0.079231	-0.162546	-0.14685	-0.041761	0.077248	0.120785	0.099495	0.08885	S	4	(D/E)(S/T);(D/E)x(S/T);(D/E/N)xS;b-Adrenergic Receptor kinase substrate motif;Casein kinase I substrate motif;Casein kinase II substrate motif;DxS;G protein-coupled receptor kinase 1 substrate motif;GSK3 kinase substrate motif;MAPKAPK2 kinase substrate motif	___2	0.903292	8.14e-214	192.57	178.51	192.57	-0.14015	292	91858000	6231500	0	P18899	292	P18899	Stress protein DDR48	DDR48	SNKNKSSYGSSSNDDSYGSSNNDDSYGSSNK
-0.704064	-0.503619	-0.143495	0.175865	0.326896	0.350362	0.204152	0.0158325	-0.137788	-0.214598	0.0649795	0.013703	-0.079231	-0.162546	-0.14685	-0.041761	0.077248	0.120785	0.099495	0.08885	S	4	(D/E)xxx(S/T);(D/E)xxxx(S/T);(S/T)xxx(D/E);(S/T)xxxx(D/E)	___2	0.964668	0	270.98	251.21	209.05	-0.016086	295	967880000	97405000	123770000	P18899	295	P18899	Stress protein DDR48	DDR48	NKSSYGSSSNDDSYGSSNNDDSYGSSNKKKS
-0.0482265	-0.074058	-0.0977554	-0.096928	-0.0519233	-0.00988934	-0.157359	-0.199381	-0.223507	-0.0591659	0.100303	0.0896891	0.0181767	0.0123868	0.117464	0.105016	0.147317	0.0683548	0.377213	0.510274	S	4	(D/E)xxx(S/T);(S/T)xx(D/E);(S/T)xxx(D/E);acidic-plus-3 pSTxxED;acidic-plus-3-4 pSTxxEDED;Casein kinase II substrate motif;Pyruvate dehydrogenase kinase substrate motif;Sxx(E/D);SxxD	___1	0.999992	4.91e-283	226.89	217.93	226.89	-0.49761	348	169620000	50635000	39114000	P18899	348	P18899	Stress protein DDR48	DDR48	KKKSSYGSSNNDSYGSNNDDSYGSSNKKKSS
-0.207495	-0.160193	-0.047289	0.126053	0.145437	0.0961201	-0.289146	-0.469956	-0.721827	-0.621176	0.248459	0.183079	0.0596142	0.0702726	0.0953967	0.0754778	-0.00215583	-0.063416	0.105335	0.198922	S	4	(D/E)(S/T);(D/E)x(S/T);(D/E/N)xS;(S/T)xxxxx(R/K);b-Adrenergic Receptor kinase substrate motif;Casein kinase I substrate motif;Casein kinase II substrate motif;DxS;G protein-coupled receptor kinase 1 substrate motif;GSK3 kinase substrate motif	___1	0.995655	1.93e-164	170.44	159.02	167.48	-0.39088	353	124130000	25332000	18611000	P18899	353	P18899	Stress protein DDR48	DDR48	YGSSNNDSYGSNNDDSYGSSNKKKSSYGSNN
-0.42266	-0.348213	-0.207139	-0.0738859	-0.0361831	-0.0862095	-0.119795	-0.0492095	0.0672942	0.125546	0.264329	0.185643	0.0549247	-0.0491417	-0.0843707	-0.0774143	0.0171128	0.157025	0.280557	0.342323	S	4	(R/K)xxxx(S/T);(S/T)xx(D/E);(S/T)xxx(D/E);acidic-plus-3 pSTxxED;acidic-plus-3-4 pSTxxEDED;Casein kinase II substrate motif;MAPKAPK2 kinase substrate motif;Pyruvate dehydrogenase kinase substrate motif;Sxx(E/D);SxxD	___1	0.758804	4.12e-91	131.5	107.51	131.5	-1.8784	183	9880500	9880500	0	P18899	183	P18899	Stress protein DDR48	DDR48	DDSYGSSNKNKSSYGSNNDDSYGSNNDDSYG
-0.195765	-0.154466	-0.108264	-0.0912652	-0.0638268	-0.00972209	-0.290607	-0.292456	-0.42043	-0.191962	0.247083	0.226396	0.085883	-0.00279983	0.0016835	0.0583503	0.161724	0.264115	0.250781	0.312598	S	4	(D/E)(S/T);(D/E)x(S/T);(D/E/N)xS;(S/T)xxxxx(D/E) ;b-Adrenergic Receptor kinase substrate motif;Casein kinase I substrate motif;Casein kinase II substrate motif;DxS	___1	0.993883	8.68e-258	212.01	186.19	212.01	0.35661	188	542220000	44720000	32280000	P18899	188	P18899	Stress protein DDR48	DDR48	SSNKNKSSYGSNNDDSYGSNNDDSYGSSNKK
-0.215992	-0.189837	-0.101226	-0.0451121	-0.0161168	-0.0655212	-0.33836	-0.338288	-0.349315	-0.0905387	0.191776	0.163505	0.0317214	0.0242051	0.123147	0.245522	0.320035	0.363419	0.604503	0.770811	S	4	(D/E)xxx(S/T);(D/E)xxxx(S/T);(S/T)xx(D/E);(S/T)xxx(D/E);acidic-plus-3 pSTxxED;acidic-plus-3-4 pSTxxEDED;Casein kinase II substrate motif;Pyruvate dehydrogenase kinase substrate motif;Sxx(E/D);SxxD	___1	0.999996	0	266.17	233.19	266.17	-0.32705	191	1935500000	141770000	168060000	P18899	191	P18899	Stress protein DDR48	DDR48	KNKSSYGSNNDDSYGSNNDDSYGSSNKKKSS
-0.115184	-0.0801839	-0.000133767	0.0872896	0.149767	0.0992528	-0.223621	-0.392834	-0.446084	-0.239978	0.261756	0.199773	-0.00183293	-0.0342444	0.0733088	0.131967	0.154938	0.0048944	0.146598	0.226977	S	4	(D/E)(S/T);(D/E)x(S/T);(D/E/N)xS;(S/T)xxxxx(R/K);b-Adrenergic Receptor kinase substrate motif;Casein kinase I substrate motif;Casein kinase II substrate motif;DxS;G protein-coupled receptor kinase 1 substrate motif;GSK3 kinase substrate motif	___1	0.996581	0	248.73	213.08	166.75	-0.058355	196	771450000	47146000	18950000	P18899	196	P18899	Stress protein DDR48	DDR48	YGSNNDDSYGSNNDDSYGSSNKKKSSYGSSN
0.137709	0.185777	0.126756	0.0600414	-0.106435	-0.267325	-0.598719	-0.667533	-0.664429	-0.501014	0.44008	0.303258	0.125967	-0.216953	-0.188397	-0.224275	-0.0241287	-0.101582	0.122119	0.275551	S	4	(D/E)xxx(S/T);(D/E)xxxx(S/T);(S/T)xx(R/K);(S/T)xxx(R/K);(S/T)xxxx(R/K)	___1	0.845033	2.5e-282	222.71	198.52	157.95	0.29068	199	311070000	37462000	18324000	P18899	199	P18899	Stress protein DDR48	DDR48	NNDDSYGSNNDDSYGSSNKKKSSYGSSNNDS
0.499753	0.412374	0.237616	0.0370081	-0.102071	-0.347034	-0.759411	-0.947232	-0.743084	-0.445027	0.0155134	0.0375602	0.0816537	0.194905	0.355267	0.397207	0.273614	0.216473	0.391319	0.594735	S	4	(D/E)xxxx(S/T);(D/E)xxxxx(S/T);(S/T)x(R/K);(S/T)xx(R/K);(S/T)xxx(R/K);MAPKAPK2 kinase substrate motif;MDC1 BRCT domain binding motif;PKA kinase substrate motif;PKC kinase substrate motif;Plk1 PBD domain binding motif	___1	0.575177	8.12e-180	180.85	151.23	142.45	0.25948	200	16715000	0	16715000	P18899	200	P18899	Stress protein DDR48	DDR48	NDDSYGSNNDDSYGSSNKKKSSYGSSNNDSY
-0.34016	-0.224921	-0.361864	-0.280247	-0.405079	-0.321624	-0.517148	-0.46424	-0.273326	-0.0648478	0.219132	0.174624	0.0285362	0.0474404	0.162985	0.221115	0.292803	0.264103	0.441335	0.557248	S	4	(S/T)x(D/E);(S/T)xx(D/E);acidic-plus-2;acidic-plus-2 pSxD;acidic-plus-2 pSxE/D;acidic-plus-2-3 pSTxxED;acidic-plus-3 pSTxxED;Casein kinase II substrate motif;G protein-coupled receptor kinase 1 substrate motif;GSK3 kinase substrate motif;MDC1 BRCT domain binding motif;Plk1 PBD domain binding motif;Pyruvate dehydrogenase kinase substrate motif;Sxx(E/D);SxxD	___1	0.879581	4.81e-150	160.53	154.99	132.37	-0.30109	288	46141000	8873400	9580200	P18899	288	P18899	Stress protein DDR48	DDR48	SYGSSNKNKSSYGSSSNDDSYGSSNNDDSYG
-0.447463	-0.336754	-0.208089	-0.10905	-0.111264	-0.119311	-0.414514	-0.38628	-0.27531	0.0112026	0.269129	0.207593	0.0835103	0.0839011	0.270642	0.32756	0.469043	0.442099	0.680678	0.838045	S	4	(D/E)xxx(S/T);(D/E)xxxx(S/T);(S/T)xxx(D/E);(S/T)xxxx(D/E)	___1	0.964668	0	270.98	251.21	209.05	-0.016086	295	967880000	97405000	123770000	P18899	295	P18899	Stress protein DDR48	DDR48	NKSSYGSSSNDDSYGSSNNDDSYGSSNKKKS
-0.355247	-0.345049	-0.3925	-0.116959	0.100129	0.188375	0.0906718	-0.128868	-0.161393	-0.249639	0.0911795	0.0663453	0.0592706	0.0587443	0.179831	0.156203	0.0420493	0.038132	0.217445	0.505736	S	4	(D/E)(S/T);(D/E)x(S/T);(D/E/N)xS;(S/T)xxxxx(R/K);b-Adrenergic Receptor kinase substrate motif;Casein kinase I substrate motif;Casein kinase II substrate motif;DxS;G protein-coupled receptor kinase 1 substrate motif;GSK3 kinase substrate motif	___1	0.95621	1.26e-112	145.29	133.44	143.64	0.18482	301	44793000	14741000	7125400	P18899	301	P18899	Stress protein DDR48	DDR48	SSSNDDSYGSSNNDDSYGSSNKKKSSYGSNN
-0.0670185	-0.0247684	0.0597318	0.10875	0.0800364	-0.0367582	-0.163902	-0.235718	-0.241856	-0.212086	0.087863	0.0620872	0.0105357	-0.0254823	-0.0201912	0.0456425	0.13071	0.280211	0.474912	0.594863	Y	4	FRIP PTB domain binding motif;SHP1 phosphatase substrate motif;Src kinase substrate motif	___1	0.975094	5.31e-258	214.39	204.78	214.39	0.054436	346	449220000	0	4731100	P18899	346	P18899	Stress protein DDR48	DDR48	SNKKKSSYGSSNNDSYGSNNDDSYGSSNKKK
-0.234788	-0.171095	-0.121285	-0.0092616	-0.00788433	0.0606785	-0.329347	-0.424304	-0.602581	-0.422347	0.148355	0.160569	0.122038	0.103984	0.110129	0.0497939	0.155226	0.0932006	0.166406	0.0987544	Y	4	ALK kinase substrate motif;Cbl PTB domain binding motif;Shb PTB domain binding motif;SHP1 phosphatase substrate motif;Src kinase substrate motif	___1	0.97783	5.31e-258	214.39	177.49	122.73	-1.887	189	511960000	204650000	16293000	P18899	189	P18899	Stress protein DDR48	DDR48	SNKNKSSYGSNNDDSYGSNNDDSYGSSNKKK
-0.0322609	-0.0809676	-0.178381	-0.216334	-0.14612	-0.131337	-0.280151	-0.40781	-0.350717	-0.229794	-0.0773306	0.00635633	0.17373	0.364447	0.494821	0.491593	0.415109	0.37747	0.451934	0.545216	Y	4	ALK kinase substrate motif;Cbl PTB domain binding motif;Shb PTB domain binding motif;SHP1 phosphatase substrate motif;Src kinase substrate motif	___1	0.885713	1.14e-149	160.47	154.24	89.829	-2.4069	293	116220000	0	8125500	P18899	293	P18899	Stress protein DDR48	DDR48	NKNKSSYGSSSNDDSYGSSNNDDSYGSSNKK
-0.60083	-0.371855	0.0028497	0.294307	0.417318	0.455129	0.323742	0.108355	-0.0912357	-0.191031	-0.0317692	-0.191604	-0.334737	-0.301332	-0.0701986	0.182126	0.27418	0.184773	0.004193	-0.0860968	Y	4	ALK kinase substrate motif;Cbl PTB domain binding motif;Shb PTB domain binding motif;SHP1 phosphatase substrate motif;Src kinase substrate motif	___2	0.97783	5.31e-258	214.39	177.49	122.73	-1.887	189	511960000	204650000	16293000	P18899	189	P18899	Stress protein DDR48	DDR48	SNKNKSSYGSNNDDSYGSNNDDSYGSSNKKK
0.136384	0.0990917	0.0132358	-0.172623	-0.119195	-0.0698233	0.282017	0.230804	0.268343	0.0596299	-0.977215	-0.683796	-1.00568	-0.327071	-0.325498	-0.0461965	-0.088442	-0.135073	0.437766	0.700704	S	2	(D/E)(S/T);ATM kinase substrate motif;b-Adrenergic Receptor kinase substrate motif;DNA dependent Protein kinase substrate motif;MAPKAPK2 kinase substrate motif	___1	0.999957	2.72e-18	125.54	122.53	125.54	0.5109	340	34505000	9391300	7232400	Q12743	340	Q12743	DER1-like family member protein 1	DFM1	QGRGQRVGQTNSPSDSQ______________
0.566726	0.409068	0.148591	0.0204468	-0.0121925	0.0732585	0.305242	0.35985	0.189901	0.0819113	-0.295079	-0.201003	-0.063521	-0.067896	-0.132082	-0.184651	-0.423842	-0.67927	-0.669664	-0.652135	S	4	(D/E)x(S/T);(D/E)xx(S/T);(D/E/N)xS;(R/K)xxx(S/T);(S/T)xx(D/E);(S/T)xxx(D/E);(S/T)xxxx(D/E);acidic-plus-3 pSTxxED;acidic-plus-3-4 pSTxxEDED;Casein kinase I substrate motif;Casein kinase II substrate motif;ExS;PKA kinase substrate motif;Pyruvate dehydrogenase kinase substrate motif;Sxx(E/D);SxxD	___2	0.702164	5.8e-50	106.65	86.391	50.827	0.37873	44	19511000	6459200	13052000	Q12382	44	Q12382	CTP-dependent diacylglycerol kinase 1	DGK1	HQVSAKVTIPAKEEISSSDDDAHVPVTEIHL
0.403989	0.28483	0.140983	0.0717048	0.0436813	0.0539779	0.232726	0.292485	0.238972	0.136819	-0.121484	-0.0899033	-0.0678236	-0.0714293	-0.155109	-0.218619	-0.431798	-0.554074	-0.53194	-0.491513	S	4	(D/E)xx(S/T);(D/E)xxx(S/T);(R/K)xxxx(S/T);(S/T)x(D/E);(S/T)xx(D/E);(S/T)xxx(D/E);acidic-plus-2;acidic-plus-2 pSxD;acidic-plus-2 pSxE/D;acidic-plus-2-3 pSTxxED;acidic-plus-2-4 pSTxxED;acidic-plus-3 pSTxxED;acidic-plus-3-4 pSTxxEDED;Casein kinase I substrate motif;Casein kinase II substrate motif;MDC1 BRCT domain binding motif;Plk1 PBD domain binding motif;Pyruvate dehydrogenase kinase substrate mo…	___2	0.894636	1.42e-22	87.439	67.183	58.627	0.86518	45	45056000	16965000	18008000	Q12382	45	Q12382	CTP-dependent diacylglycerol kinase 1	DGK1	QVSAKVTIPAKEEISSSDDDAHVPVTEIHLK
0.403989	0.28483	0.140983	0.0717048	0.0436813	0.0539779	0.232726	0.292485	0.238972	0.136819	-0.121484	-0.0899033	-0.0678236	-0.0714293	-0.155109	-0.218619	-0.431798	-0.554074	-0.53194	-0.491513	S	4	(D/E)xxx(S/T);(D/E)xxxx(S/T);(R/K)xxxxx(S/T);(S/T)(D/E);(S/T)x(D/E);(S/T)xx(D/E);acidic-plus-1-2 pSTxxED;acidic-plus-2;acidic-plus-2 pSxD;acidic-plus-2 pSxE/D;acidic-plus-2-3 pSTxxED;acidic-plus-3 pSTxxED;Casein kinase II substrate motif;G protein-coupled receptor kinase 1 substrate motif;MDC1 BRCT domain binding motif;Plk1 PBD domain binding motif;Pyruvate dehydrogenase kinase substrate motif;Sx…	___2	0.894636	1.42e-22	87.439	67.183	58.627	0.86518	46	45056000	16965000	18008000	Q12382	46	Q12382	CTP-dependent diacylglycerol kinase 1	DGK1	VSAKVTIPAKEEISSSDDDAHVPVTEIHLKS
0.039665	0.0058217	-0.0650776	-0.139189	-0.193232	-0.223993	-0.27404	-0.366654	-0.456776	-0.501837	0.0699804	0.078096	0.0898527	0.0971351	0.00896263	-0.17019	-0.201758	0.00524	0.302283	0.450804	S	3	(D/E)(S/T);(D/E)xxx(S/T);b-Adrenergic Receptor kinase substrate motif;Casein kinase I substrate motif;Casein kinase II substrate motif;CDK kinase substrate motif_minimal;CDK kinase substrate motif_minimal_pS;ERK1,2 kinase substrate motif;GSK-3, ERK1, ERK2, CDK5 substrate motif;WW domain binding motif	___2	0.999636	5.08e-123	177.91	164.63	139.51	0.52993	272	374870000	55730000	34329000	Q03063	272	Q03063	Down-regulator of invasive growth 1	DIG1	SASNYRNKRVNDSYDSPLSGTASTGKTRRSE
-0.161819	-0.161476	-0.507024	-0.252788	-0.383251	-0.0102439	-0.258931	0.0158215	0.198682	0.414196	-0.591384	-0.396833	-0.164224	-0.0699908	0.0593553	0.192693	0.546022	0.803127	1.72418	2.27358	S	2	(D/E)xxx(S/T);(D/E)xxxxx(S/T);(R/K)xxxx(S/T);(S/T)xxx(R/K);(S/T)xxxxx(R/K);Casein kinase I substrate motif;Casein kinase II substrate motif	___1	0.999983	3.24e-216	199.29	184.24	116.55	0.43592	330	749770000	5016500	9984900	Q03063	330	Q03063	Down-regulator of invasive growth 1	DIG1	MIPAEEYHFERDALLSANTKARSASTSTSTS
0.669147	0.520088	0.577076	0.248768	0.305392	0.0619283	0.315569	0.143569	-0.453911	-0.896219	0.153033	0.163466	0.0797887	-0.0516153	-0.243672	-0.219648	-0.431656	-0.434708	-0.952939	-1.18905	S	3	(D/E)(S/T);(D/E)xxx(S/T);b-Adrenergic Receptor kinase substrate motif;Casein kinase I substrate motif;Casein kinase II substrate motif;CDK kinase substrate motif_minimal;CDK kinase substrate motif_minimal_pS;ERK1,2 kinase substrate motif;GSK-3, ERK1, ERK2, CDK5 substrate motif;WW domain binding motif	___1	0.999636	5.08e-123	177.91	164.63	139.51	0.52993	272	374870000	55730000	34329000	Q03063	272	Q03063	Down-regulator of invasive growth 1	DIG1	SASNYRNKRVNDSYDSPLSGTASTGKTRRSE
-0.485775	-0.423608	-0.59252	-0.259368	-0.306692	-0.051435	-0.145005	0.0692288	0.196443	0.268465	-0.538125	-0.40046	-0.197622	-0.0437875	0.0385885	0.14194	0.295333	0.651827	1.31647	1.72154	S	2	(R/K)(S/T)	___1	1	1.74e-175	218.63	191.3	183.96	-0.052829	142	756120000	16787000	30525000	Q03063	142	Q03063	Down-regulator of invasive growth 1	DIG1	SNSAHFPPVANQNVKSAPAQVTQHSKFQPRV
-0.854937	-0.621695	-0.330236	-0.213804	-0.283071	-0.363009	-0.41675	-0.433622	-0.420291	-0.413626	0.452553	0.355336	0.224764	0.158055	0.179628	0.225619	0.268472	0.283765	0.275588	0.2715	S	3	(R/K)x(S/T);Casein kinase II substrate motif;G protein-coupled receptor kinase 1 substrate motif;New PKA kinase substrate motif_RxS;PKA kinase substrate motif;PKA kinase substrate motif_RxS;PKC kinase substrate motif;RxS	___1	0.976585	0	242.41	211.55	237.5	-0.45778	238	843950000	81212000	0	Q03063	238	Q03063	Down-regulator of invasive growth 1	DIG1	MTPYVSYPYPMGPRTSIPYAMQGGNARPYEE
-0.166319	-0.207142	-0.232507	-0.168777	-0.0423839	0.174109	0.494518	0.778202	1.02521	1.08631	-0.437912	-0.272541	-0.10547	-0.0663848	-0.115916	0.0548803	0.307448	0.785089	1.40216	1.79612	S	2	Casein kinase II substrate motif;CDK kinase substrate motif_minimal;CDK kinase substrate motif_minimal_pS;ERK1,2 kinase substrate motif;GSK-3, ERK1, ERK2, CDK5 substrate motif;WW domain binding motif	___1	0.999968	0	311.43	267.61	311.43	0.1031	395	1718100000	140290000	199730000	Q03063	395	Q03063	Down-regulator of invasive growth 1	DIG1	PTFTTFQRTSQPQQQSPSLLQGEIRLSSHIF
-0.552838	-0.529459	-0.4827	-0.32359	-0.0755095	0.270972	0.626882	0.988362	1.34598	1.52286	-0.796001	-0.743647	-0.638938	-0.497508	-0.371709	-0.106719	0.313096	0.971867	1.71477	2.12829	S	2	(S/T)xxxx(D/E);DNA dependent Protein kinase substrate motif	___1	0.499999	2.46e-47	127.75	108.92	114.63	0.1927	397	415560000	0	71491000	Q03063	397	Q03063	Down-regulator of invasive growth 1	DIG1	FTTFQRTSQPQQQSPSLLQGEIRLSSHIFAF
-0.279297	-0.0570894	0.0905459	0.150951	0.00314377	0.0261122	0.369884	0.313677	0.32753	-0.075215	-0.128556	-0.181233	-0.0368563	-0.0295427	0.078046	-0.0480467	-0.363338	-0.322798	-0.101875	0.423998	T	4	(D/E)xxxx(S/T);(D/E)xxxxx(S/T);CDK kinase substrate motif_minimal;CDK kinase substrate motif_minimal_pT;DNA dependent Protein kinase substrate motif;G protein-coupled receptor kinase 1 substrate motif;GSK-3, ERK1, ERK2, CDK5 substrate motif;WW domain binding motif	___1	0.998446	1.05e-183	166.19	155.86	139.91	0.62654	379	414670000	199800000	55287000	Q03063	379	Q03063	Down-regulator of invasive growth 1	DIG1	EEEGTDLAIEDGAVPTPTFTTFQRTSQPQQQ
-0.734561	-0.528588	-0.215076	0	-0.0131402	-0.156061	-0.33404	-0.417298	-0.409655	-0.405834	0.519643	0.40069	0.154011	-0.101438	-0.125657	0.090128	0.384916	0.518704	0.500563	0.491492	T	3	(R/K)(S/T)	___1	0.949369	2.73e-76	122.57	107.43	122.57	-0.49677	237	70683000	0	0	Q03063	237	Q03063	Down-regulator of invasive growth 1	DIG1	IMTPYVSYPYPMGPRTSIPYAMQGGNARPYE
-0.938105	-0.668666	-0.523228	-0.229946	-0.331515	-0.256203	-0.326241	-0.34614	-0.256669	-0.263722	0.356681	0.368706	0.279857	0.279588	0.361926	0.380048	0.399353	0.396845	0.980319	1.4253	Y	3	Src kinase substrate motif;STAT3 SH2 domain binding motif	___1	0.9944	1.1e-90	130.65	119.96	109.39	0.17135	241	492480000	57650000	79541000	Q03063	241	Q03063	Down-regulator of invasive growth 1	DIG1	YVSYPYPMGPRTSIPYAMQGGNARPYEENEY
-0.0106842	-0.0804572	-0.0733343	-0.122058	-0.0756809	-0.118819	-0.0483683	-0.0147629	-0.0426105	-0.0934284	-0.006956	0.00357317	-0.00869017	-0.0800345	-0.0169257	0.16311	0.178074	0.176434	0.0687677	0.0730996	S	3	(R/K)(S/T);(R/K)xxxx(S/T);(R/K)xxxxx(S/T);(S/T)xxx(D/E);(S/T)xxxx(D/E);CDK kinase substrate motif_minimal;CDK kinase substrate motif_minimal_pS;ERK1,2 kinase substrate motif;Growth associated histone HI kinase substrate motif;GSK-3, ERK1, ERK2, CDK5 substrate motif;WW domain binding motif	___1	1	5.16e-81	170.16	140.1	159.54	-0.01862	225	2405900000	313910000	310430000	Q03373	225	Q03373	Down-regulator of invasive growth 2	DIG2	IPADYHAKRKKLAGRSPHLEDLTSRKRTFVS
0.0811705	0.0489613	-0.0610476	0.00672277	0.0051524	-0.0239378	-0.130355	-0.0709591	0.099596	0.301291	-0.398351	-0.2802	-0.10229	-0.0696624	-0.0083242	0.124652	0.255161	0.38653	0.880401	1.15821	S	3	(S/T)Pxxxxx(R/K);(S/T)xxx(D/E);(S/T)xxxx(D/E);(S/T)xxxxx(D/E) ;CDK kinase substrate motif_minimal;CDK kinase substrate motif_minimal_pS;ERK1,2 kinase substrate motif;GSK-3, ERK1, ERK2, CDK5 substrate motif;WW domain binding motif	___1	1	3.59e-254	222.47	208.58	52.391	0.39482	34	1664200000	3399000	8301700	Q03373	34	Q03373	Down-regulator of invasive growth 2	DIG2	ENDPRNLQQLGMLLVSPGLDEDRLSEKMISK
0.217431	0.13903	-0.0177725	-0.153512	-0.189789	-0.0911675	0.0428885	0.169467	0.253134	0.273511	0.126602	0.0637198	-0.0620445	-0.180005	-0.22728	-0.229751	-0.258103	-0.043353	0.440381	0.816741	S	3	(D/E)xx(S/T);(D/E)xxx(S/T);(D/E)xxxx(S/T);(R/K)x(S/T);(S/T)(D/E);(S/T)x(R/K);(S/T)xxxxx(R/K);Casein kinase I substrate motif;G protein-coupled receptor kinase 1 substrate motif;New PKA kinase substrate motif_RxS;PKA kinase substrate motif;PKA kinase substrate motif_RxS;PKC kinase substrate motif;RxS	___1	1	8.69e-05	52.391	45.138	52.391	0.39482	43	6914600	0	1383200	Q03373	43	Q03373	Down-regulator of invasive growth 2	DIG2	LGMLLVSPGLDEDRLSEKMISKIKKSRDIEK
-0.0677461	-0.225005	-0.342872	-0.264089	-0.109241	-0.0749791	-0.107536	-0.086325	-0.0363389	-0.0113459	-0.116028	-0.382511	-0.592005	-0.478028	-0.137778	0.105274	0.196108	0.231921	0.219116	0.212714	S	3	(D/E)(S/T);(S/T)(D/E);(S/T)xx(D/E);acidic-plus-3 pSTxxED;b-Adrenergic Receptor kinase substrate motif;Casein kinase II substrate motif;G protein-coupled receptor kinase 1 substrate motif;MAPKAPK2 kinase substrate motif;Pyruvate dehydrogenase kinase substrate motif;Sxx(E/D);SxxD	___1	0.897957	0.000195496	53.779	41.803	53.779	-0.065087	22	2085600	2085600	0	P53388	22	P53388	Dicarboxylic amino acid permease	DIP5	KMFTSTSPRNSSSLDSDHDAYYSKQNPDNFP
-0.175409	-0.192464	-0.182352	-0.128018	0.0332855	0.257339	0.457483	0.57097	0.588855	0.597798	0.24694	0.019337	-0.25399	-0.345438	-0.172012	0.084407	0.244956	0.226642	0.0951898	0.0294638	T	4	(D/E)xxxxx(S/T);(R/K)(S/T);(R/K)xx(S/T);(R/K)xxxx(S/T);PKA kinase substrate motif;PKC kinase substrate motif	___1	0.543035	7.16e-05	52.122	43.302	40.012	0.10868	166	5254900	5254900	0	P40564	166	P40564	DnaJ-like protein 1	DJP1	ALGNTNEKDDKNKARTTSGNLTVHDGNKKNE
-0.024577	-0.21165	-0.335075	-0.254547	-0.114679	0.0386607	0.110883	0.188326	-0.0671488	-0.232632	-0.102082	0.0248943	0.214677	0.132629	0.118122	0.00471063	-0.0755337	-0.275629	-0.047183	0.0731675	S	2	(D/E)x(S/T);(D/E/N)xS;(R/K)xx(S/T);(S/T)xxxxx(R/K);14-3-3 domain binding motif;AMP-activated protein kinase substrate motif;Calmodulin-dependent protein kinase I substrate motif;Calmodulin-dependent protein kinase II alpha substrate motif;Calmodulin-dependent protein kinase II substrate motif;Calmodulin-dependent protein kinase IV substrate motif;Casein kinase I substrate motif;Casein kinase II s…	___1	0.952858	4.65e-07	101.66	97.266	81.771	0.06061	295	16894000	2076500	4876400	Q04216	295	Q04216	Defect at low temperature protein 1	DLT1	MHYFPEPPTHLVRESSISTVARHVSSGVDLT
-0.596853	-0.488926	-0.316612	0.105424	0.227135	0.373347	0.326984	0.44002	0.40965	0.412758	-0.92665	-0.972103	-0.74183	-0.523906	-0.218218	-0.0804977	0.0267673	0.19555	0.168887	0.276742	S	2	(R/K)xx(S/T);(R/K)xxx(S/T);(R/K)xxxxx(S/T);14-3-3 domain binding motif;Calmodulin-dependent protein kinase II substrate motif;Casein kinase II substrate motif;G protein-coupled receptor kinase 1 substrate motif;GSK3 kinase substrate motif;MAPKAPK2 kinase substrate motif;New PKA kinase substrate motif_RxxS;Phosphorylase kinase substrate motif;PKA kinase substrate motif;PKC kinase substrate motif;R…	___1	0.997947	7.37e-52	155.26	128.59	91.937	-0.045064	13	32091000	2851400	4498200	P38859	13	P38859	DNA replication ATP-dependent helicase/nuclease DNA2;DNA replication nuclease DNA2;DNA replication ATP-dependent helicase DNA2	DNA2	___MPGTPQKNKRSASISVSPAKKTEEKEII
-0.647901	-0.381139	-0.466201	-0.119399	-0.216183	-0.0949983	-0.142008	-0.111194	-0.00114537	0.0049858	-0.167557	-0.121065	-0.0687196	0.037613	0.064964	0.087736	0.120526	0.159335	0.0793274	0.0919048	S	3	(D/E)xxx(S/T);(R/K)x(S/T);(S/T)x(D/E);(S/T)xx(R/K);(S/T)xxxx(R/K);acidic-plus-2;acidic-plus-2 basic-2;acidic-plus-2 pSxE;acidic-plus-2 pSxE/D;Aurora-A kinase substrate motif;Casein kinase II substrate motif;G protein-coupled receptor kinase 1 substrate motif;New PKA kinase substrate motif_RxS;PKA kinase substrate motif;PKA kinase substrate motif_RxS;PKC kinase substrate motif;RxS	___1	1	0	283.75	256.79	211.06	-0.17254	1545	599930000	17101000	31707000	P32660	1545	P32660	Phospholipid-transporting ATPase DNF1	DNF1	TREQMIATNQLDNRYSVERARTSLDLPGVTN
0.252176	0.23823	0.236302	0.260338	0.0501557	-0.420211	-0.752735	-0.687235	-0.378217	-0.223709	0.0267997	0	0.0211523	0.117056	0.150357	0.046304	-0.397189	-1.04277	-1.60788	-1.89043	S	4	(D/E/N)xS;(R/K)xxxx(S/T);(S/T)xxx(D/E);(S/T)xxxx(D/E);Casein kinase II substrate motif;NxS	___1	0.565586	1.75e-08	56.252	50.651	56.252	0.53087	92	3915700	3915700	0	P32660	92	P32660	Phospholipid-transporting ATPase DNF1	DNF1	YDNHSFQPTPKLNNGSGTFDDVELDNDSGEP
0.185245	0.136404	0.114189	0.190827	0.321187	0.142542	0.15465	0.00121387	-0.00657273	-0.0432737	0.147054	0.20609	0.301015	0.202116	-0.15289	-0.182071	-0.302011	-0.108853	-0.565416	-0.781287	S	4	(D/E)(S/T);(D/E)xx(S/T);(D/E)xxxx(S/T);(D/E/N)xS;(S/T)x(D/E);acidic-plus-2;acidic-plus-2 pSxE;acidic-plus-2 pSxE/D;b-Adrenergic Receptor kinase substrate motif;Casein kinase I substrate motif;Casein kinase II substrate motif;NxS	___1	0.995979	4.19e-68	120.43	115.9	120.43	0.22931	104	112670000	13680000	3499000	P32660	104	P32660	Phospholipid-transporting ATPase DNF1	DNF1	NNGSGTFDDVELDNDSGEPHTNYDGMKRFRM
-0.184174	-0.0800055	0.0412235	0.075344	0.0271434	-0.0162697	-0.0236084	0.00034	0.0371636	0.0555754	-0.139592	-0.0044035	0.227132	0.419826	0.423055	0.275661	0.0272855	-0.171448	-0.270844	-0.320541	S	4	(D/E)xxxx(S/T);(R/K)x(S/T);(S/T)x(D/E);(S/T)xxxx(R/K);acidic-plus-2;acidic-plus-2 basic-2;acidic-plus-2 pSxD;acidic-plus-2 pSxE/D;Casein kinase II substrate motif;MAPKAPK2 kinase substrate motif;New PKA kinase substrate motif_RxS;PKA kinase substrate motif;PKA kinase substrate motif_RxS;PKC kinase substrate motif;RxS	___1	0.773383	5.03e-13	66.599	50.323	66.599	-0.10581	358	5043500	5043500	0	P32660	358	P32660	Phospholipid-transporting ATPase DNF1	DNF1	SGPRSSLDSIDSYRVSADYGRPSLDYDNLEQ
0.475071	0.390538	0.219012	-0.0392417	-0.0335953	0.0231987	0.0147001	-0.177855	-0.480444	-0.646677	0.367646	0.227505	0.220237	0.0471783	0.155801	0.177415	-0.0914683	-0.230586	-0.553309	-0.449804	T	4	(S/T)x(D/E);(S/T)xx(D/E);(S/T)xxxx(D/E);acidic-plus-2;acidic-plus-2 pTxD;acidic-plus-2 pTxE/D;acidic-plus-2-3 pSTxxED;acidic-plus-3 pSTxxED;Casein kinase II substrate motif;Txx(E/D)	___1	0.846552	2.87e-43	100.88	93.77	100.88	0.91512	94	14096000	9544100	4551600	P32660	94	P32660	Phospholipid-transporting ATPase DNF1	DNF1	NHSFQPTPKLNNGSGTFDDVELDNDSGEPHT
0.142933	0.033648	-0.000275033	-0.0889757	0.0121677	0.0449876	0.0172405	-0.00118817	0.092409	0.211845	0.082019	0.0769994	0.121895	0.0885661	0.0432318	-0.0520882	-0.166613	-0.355238	-0.353586	-0.44857	S	3	(D/E)xxxx(S/T);(R/K)x(S/T);(R/K)xxx(S/T);(S/T)x(D/E);acidic-plus-2;acidic-plus-2 basic-2;acidic-plus-2 pSxD;acidic-plus-2 pSxE/D;G protein-coupled receptor kinase 1 substrate motif;New PKA kinase substrate motif_RxS;PKA kinase substrate motif;PKA kinase substrate motif_RxS;PKC kinase substrate motif;RxS	___1	1	1.78e-134	170.53	147.89	146	-0.16415	1592	315830000	10906000	11236000	Q12675	1592	Q12675	Phospholipid-transporting ATPase DNF2	DNF2	NHQLDTRYSVERARASLDLPGINHAETLLSQ
0.0594902	0.0078274	-0.0515507	-0.0912108	-0.0939298	0.0154526	0.196136	0.236649	0.349796	0.261171	-0.145913	-0.126938	-0.111013	-0.0726708	-0.0407441	0.055489	0.0682687	0.160659	0.130982	0.199869	S	4	(D/E)xx(S/T);(D/E)xxxxx(S/T);(R/K)xxx(S/T);(R/K)xxxx(S/T);Casein kinase I substrate motif;Casein kinase II substrate motif;CDK kinase substrate motif_minimal;CDK kinase substrate motif_minimal_pS;ERK1,2 kinase substrate motif;G protein-coupled receptor kinase 1 substrate motif;GSK-3, ERK1, ERK2, CDK5 substrate motif;WW domain binding motif	___1	0.999996	3.47e-169	203.76	184.37	191.62	-0.095573	1542	188500000	9826400	6675300	Q12675	1542	Q12675	Phospholipid-transporting ATPase DNF2	DNF2	KGYRVSTTLERRDQLSPVTTTNNLPRRSMAS
0.138357	0.10931	0.143349	0.169214	0.160223	0.109061	-0.125968	-0.117364	-0.0144834	0.166505	-0.0280495	-0.0382897	-0.0509113	-0.0380481	-0.0247698	-0.034152	-0.015694	-0.0485462	-0.225167	-0.343006	S	4	(D/E)xxx(S/T);(S/T)Px(R/K);(S/T)PxR;(S/T)Pxx(R/K);(S/T)xx(R/K);(S/T)xxx(R/K);(S/T)xxxx(D/E);Cdc2 kinase substrate motif;CDK kinase substrate motif;CDK kinase substrate motif_minimal;CDK kinase substrate motif_minimal_pS;CDK1,2,4,6 kinase substrate motif;ERK1,2 kinase substrate motif;GSK-3, ERK1, ERK2, CDK5 substrate motif;pSPxK/R;SPxR;WW domain binding motif	___1	1	0	247.69	222.76	206.33	-0.36683	332	464870000	11833000	17652000	P36037	332	P36037	Protein DOA1	DOA1	IEFDESKLSPYEILQSPGRKEGQIVVVKSPQ
0.312826	0.302716	0.282496	0.0718093	-0.319234	-0.522016	-0.356179	0.140018	0.597958	0.807799	-0.206983	-0.139964	-0.005926	0.0484062	-0.0439865	-0.185927	-0.23069	-0.249466	-0.339431	-0.420009	T	2	(R/K)xx(S/T);(S/T)Pxxx(R/K);(S/T)xxxx(R/K);Calmodulin-dependent protein kinase II substrate motif;Calmodulin-dependent protein kinase IV substrate motif;CDK kinase substrate motif_minimal;CDK kinase substrate motif_minimal_pT;G protein-coupled receptor kinase 1 substrate motif;GSK-3, ERK1, ERK2, CDK5 substrate motif;MDC1 BRCT domain binding motif;PKC kinase substrate motif;Plk1 PBD domain binding…	___1	0.915502	0.0212993	49.418	44.563	49.418	0.20503	104	4627100	0	4627100	P40553	104	P40553	Peroxiredoxin DOT5	DOT5	ENNRVVVFFVYPRASTPGCTRQACGFRDNYQ
0.483518	0.369878	0.345481	0.0798377	-0.0759837	-0.331146	-0.353399	-0.359211	-0.310605	-0.30915	0.374934	0.377212	0.276069	0.197307	0.0352387	-0.034813	-0.152595	-0.204653	-0.124351	-0.0627115	S	3	(D/E)xx(S/T);(D/E)xxxx(S/T);(S/T)Pxxxxx(R/K);Casein kinase I substrate motif;Casein kinase II substrate motif;CDK kinase substrate motif_minimal;CDK kinase substrate motif_minimal_pS;ERK1,2 kinase substrate motif;G protein-coupled receptor kinase 1 substrate motif;GSK3 kinase substrate motif;GSK-3, ERK1, ERK2, CDK5 substrate motif;WW domain binding motif	___2	0.999848	2.14e-265	233.28	210.87	209.75	0.20721	487	616140000	23606000	12734000	P40059	487	P40059	Transcriptional regulatory protein DOT6	DOT6	IQWRLNALSSDADMLSPTHSPQKTLSKKTCP
0.599294	0.466444	0.364863	0.104767	-0.070436	-0.296667	-0.324467	-0.292377	-0.272702	-0.252295	0.443234	0.462362	0.315686	0.248821	0.0471353	-0.034813	-0.164491	-0.201183	-0.108985	-0.0396625	S	4	(S/T)Px(R/K);(S/T)PxK;(S/T)Pxxxxx(R/K);(S/T)xx(R/K);Casein kinase I substrate motif;Cdc2 kinase substrate motif;CDK kinase substrate motif;CDK kinase substrate motif_minimal;CDK kinase substrate motif_minimal_pS;CDK1,2,4,6 kinase substrate motif;ERK1,2 kinase substrate motif;G protein-coupled receptor kinase 1 substrate motif;GSK-3, ERK1, ERK2, CDK5 substrate motif;MAPKAPK2 kinase substrate motif…	___2	0.959715	5.44e-27	92.632	84.013	92.632	-0.39699	491	73139000	8700300	16946000	P40059	491	P40059	Transcriptional regulatory protein DOT6	DOT6	LNALSSDADMLSPTHSPQKTLSKKTCPRMFK
-0.15206	-0.079871	0.0767147	0.245507	0.259062	0.105174	-0.0837723	-0.140333	-0.089783	-0.064508	0.0956595	-0.034678	-0.090867	0.05743	0.160625	0.0142305	-0.0432048	0.237907	0.651013	0.857566	S	4	(R/K)x(S/T);(R/K)xx(S/T);(R/K)xxxx(S/T);14-3-3 domain binding motif;Akt kinase substrate motif;Calmodulin-dependent protein kinase II substrate motif;Casein kinase II substrate motif;G protein-coupled receptor kinase 1 substrate motif;MAPKAPK1 kinase substrate motif;MAPKAPK2 kinase substrate motif;MDC1 BRCT domain binding motif;New PKA kinase substrate motif_RRxS;New PKA kinase substrate motif_Rx…	___3	0.517874	1.28e-12	67.184	62.024	67.184	-0.04212	282	18059000	18059000	0	P40059	282	P40059	Transcriptional regulatory protein DOT6	DOT6	KYGFIPKVFVRSRRSSFAYPQQVAITTTPSS
-0.241169	-0.262829	-0.17316	-0.182225	-0.186128	-0.143266	-0.0370108	0.200407	0.20009	0.250966	-0.234274	-0.224261	-0.355387	-0.188448	-0.113668	0.163805	0.270704	0.543449	0.668906	0.772633	S	3	(D/E)xx(S/T);(D/E)xxxx(S/T);(S/T)Pxxxxx(R/K);Casein kinase I substrate motif;Casein kinase II substrate motif;CDK kinase substrate motif_minimal;CDK kinase substrate motif_minimal_pS;ERK1,2 kinase substrate motif;G protein-coupled receptor kinase 1 substrate motif;GSK3 kinase substrate motif;GSK-3, ERK1, ERK2, CDK5 substrate motif;WW domain binding motif	___1	0.999848	2.14e-265	233.28	210.87	209.75	0.20721	487	616140000	23606000	12734000	P40059	487	P40059	Transcriptional regulatory protein DOT6	DOT6	IQWRLNALSSDADMLSPTHSPQKTLSKKTCP
0.147734	0.0865705	-0.0335992	-0.140192	-0.00806767	0.079228	0.267376	0.141102	0.133797	0.0326512	-0.08752	-0.0216273	-0.0555322	0.0465618	0.127033	0.127006	0.019425	-0.198142	-0.220658	-0.226134	S	3	(R/K)xxx(S/T);(R/K)xxxx(S/T);(S/T)xxxx(R/K);Casein kinase I substrate motif;Casein kinase II substrate motif	___1	0.557637	0.00232823	46.606	38.065	42.556	0.27696	425	8135500	5294600	2840900	P40059	425	P40059	Transcriptional regulatory protein DOT6	DOT6	VSSSSTLHKSKRGSFSGHSMKSSCNPTNLWS
0.0406227	0.0394138	0.0369959	-0.0326107	-0.168197	-0.285919	-0.319798	-0.23871	-0.126498	-0.0548311	-0.0168362	-0.0582753	-0.141154	-0.214033	-0.235475	-0.143509	0.0104265	0.246433	0.50254	0.640644	S	5	(D/E)xx(S/T);(D/E)xxx(S/T);(D/E)xxxx(S/T);(R/K)x(S/T);(S/T)(D/E);(S/T)x(R/K);(S/T)xx(D/E);(S/T)xxx(D/E);acidic-plus-3 pSTxxED;acidic-plus-3-4 pSTxxEDED;Casein kinase I substrate motif;Casein kinase II substrate motif;KxS;New PKA kinase substrate motif_KxS;PKA kinase substrate motif;PKC kinase substrate motif;Sxx(E/D);SxxE	___1	0.994801	2.29e-60	108.92	102.74	108.92	0.0057975	517	42658000	0	7666200	P40059	517	P40059	Transcriptional regulatory protein DOT6	DOT6	PRMFKSGSTTDDDKGSDKEDVMGDGSNDDDE
-0.357585	-0.373621	-0.308068	-0.14489	0.0319428	0.124807	0.089134	0.0088945	-0.0743098	-0.115912	0.436188	0.176236	-0.145661	-0.269552	-0.0645055	0.271472	0.53708	0.601388	0.510061	0.464397	S	5	(D/E)x(S/T);(D/E)xxxxx(S/T);(D/E/N)xS;(S/T)x(D/E);(S/T)xx(D/E);(S/T)xxx(D/E);(S/T)xxxx(D/E);(S/T)xxxxx(D/E) ;acidic-plus-2;acidic-plus-2 pSxD;acidic-plus-2 pSxE/D;acidic-plus-2-3 pSTxxED;acidic-plus-2-4 pSTxxED;acidic-plus-3 pSTxxED;acidic-plus-3-4 pSTxxEDED;Casein kinase II substrate motif;DxS;Pyruvate dehydrogenase kinase substrate motif;Sxx(E/D);SxxD	___1	0.721755	2.97e-05	46.785	43.149	46.785	-0.3332	527	8448200	8448200	0	P40059	527	P40059	Transcriptional regulatory protein DOT6	DOT6	DDDKGSDKEDVMGDGSNDDDEDNVDPLHRAK
-0.294751	-0.304926	-0.325275	-0.282383	-0.166076	0.105728	0.459612	0.909101	1.37211	1.61038	-0.218713	-0.186202	-0.12118	-0.0193644	0.0867351	0.0319127	-0.188115	0.150553	1.21312	2.10636	S	3	(R/K)(S/T);(R/K)xx(S/T);(R/K)xxxxx(S/T);Casein kinase I substrate motif;Casein kinase II substrate motif;G protein-coupled receptor kinase 1 substrate motif;GSK3 kinase substrate motif;New PKA kinase substrate motif_KxxS;PKA kinase substrate motif;PKC kinase substrate motif	___1	0.595	2.87e-80	123.43	113.51	123.43	0.032232	245	102760000	0	102760000	P40059	245	P40059	Transcriptional regulatory protein DOT6	DOT6	QHLHHHPHHKTLKPRSNSHSFTNSLNQDPIV
0.10113	0.076973	-0.79463	-0.434381	-0.364054	-0.0618867	0.299616	0.149952	0.687167	0.637388	-0.171246	0.0792243	0.0394477	0.208274	-0.00955297	-0.11723	-0.244058	-0.198012	0.412652	0.82355	S	3	(R/K)xx(S/T);(R/K)xxxx(S/T);14-3-3 domain binding motif;Akt kinase substrate motif;Calmodulin-dependent protein kinase II substrate motif;Casein kinase II substrate motif;G protein-coupled receptor kinase 1 substrate motif;MAPKAPK1 kinase substrate motif;New PKA kinase substrate motif_RxxS;PKA kinase substrate motif;PKC kinase substrate motif;RxxS	___1	0.817081	3.77e-162	202.22	185.91	200.74	0.017183	247	495160000	149960000	49098000	P40059	247	P40059	Transcriptional regulatory protein DOT6	DOT6	LHHHPHHKTLKPRSNSHSFTNSLNQDPIVRS
0.593245	0.329048	-0.32274	-0.303212	-0.144312	-0.0227643	0.44893	0.305686	-0.137233	-0.763375	-0.0383147	0.209982	0.374953	0.325862	0.204799	0.0336849	0.176558	0.128235	0.007551	-0.0590105	S	3	(R/K)xxxx(S/T);Casein kinase I substrate motif;Casein kinase II substrate motif;G protein-coupled receptor kinase 1 substrate motif;GSK3 kinase substrate motif;MAPKAPK2 kinase substrate motif	___1	0.990091	4.68e-228	224.67	206.47	179.41	-0.085448	249	269100000	77234000	0	P40059	249	P40059	Transcriptional regulatory protein DOT6	DOT6	HHPHHKTLKPRSNSHSFTNSLNQDPIVRSND
-0.782373	-0.817102	-0.886562	-0.734215	-0.325334	0.234654	0.689215	0.618144	0.126867	-0.328874	-0.340081	-0.139416	0.261914	0.619496	0.732666	0.605933	0.48371	0.264486	-0.056248	-0.26737	T	2	(S/T)xxxxx(D/E) ;MAPKAPK2 kinase substrate motif	___1	0.763265	2.89e-125	180.74	164.2	180.74	0.35996	251	22040000	0	14266000	P40059	251	P40059	Transcriptional regulatory protein DOT6	DOT6	PHHKTLKPRSNSHSFTNSLNQDPIVRSNDEE
0.37185	0.277464	0.40849	0.130414	-0.0245203	-0.380558	-0.291711	-0.317234	-0.157086	-0.238289	0.349342	0.321542	0.212444	0.0950311	0.00461007	-0.00177399	-0.143731	-0.242904	-0.105387	0.0180865	T	4	(D/E)xxxx(S/T);(S/T)xxxx(R/K);DNA dependent Protein kinase substrate motif	___2	0.856297	2.24e-17	80.752	72.531	80.752	0.30781	489	47580000	2414200	0	P40059	489	P40059	Transcriptional regulatory protein DOT6	DOT6	WRLNALSSDADMLSPTHSPQKTLSKKTCPRM
-0.329006	-0.206339	-0.0562814	0.127203	0.187659	0.243205	0.197896	0.255945	0.322709	0.433152	-0.160818	-0.288235	-0.332875	-0.31239	-0.261869	-0.194617	-0.177442	0.0668837	0.116828	0.226155	S	4	(D/E)x(S/T);(D/E)xxxx(S/T);(D/E/N)xS;(S/T)(D/E);(S/T)xxx(D/E);(S/T)xxxxx(D/E) ;Casein kinase I substrate motif;Casein kinase II substrate motif;ExS	___2	0.992212	2.65e-09	65.775	58.242	65.775	0.35682	186	195370000	21332000	30048000	P27344	186	P27344	DNA polymerase epsilon subunit C	DPB3	LSRFQYKSALDVGEHSDSSDIEVDHTKSTDP
-0.291929	-0.196238	0.0499602	0.159481	0.266429	0.235177	0.246671	0.245279	0.388015	0.447984	-0.106145	-0.287965	-0.286852	-0.306687	-0.168893	-0.125789	-0.0732818	0.110735	0.104609	0.150153	S	3	(D/E)(S/T);(D/E)xxx(S/T);(S/T)x(D/E);(S/T)xxx(D/E);(S/T)xxxxx(D/E) ;acidic-plus-2;acidic-plus-2 pSxD;acidic-plus-2 pSxE/D;acidic-plus-2-4 pSTxxED;b-Adrenergic Receptor kinase substrate motif	___2	0.90081	2.96e-10	71.149	63.703	70.76	0.27515	188	210810000	55091000	58176000	P27344	188	P27344	DNA polymerase epsilon subunit C	DPB3	RFQYKSALDVGEHSDSSDIEVDHTKSTDP__
-0.303279	-0.226297	0.0250996	0.0958907	0.25203	0.281981	0.27026	0.254152	0.334174	0.417259	-0.0552154	-0.228171	-0.287143	-0.291867	-0.219186	-0.141499	-0.1142	0.056303	0.0500145	0.0823371	S	3	(D/E)x(S/T);(D/E)xxxx(S/T);(D/E/N)xS;(S/T)(D/E);(S/T)xx(D/E);(S/T)xxxx(D/E);acidic-plus-3 pSTxxED;Casein kinase II substrate motif;DxS;MDC1 BRCT domain binding motif;Plk1 PBD domain binding motif;Sxx(E/D);SxxE	___2	0.894308	2.96e-10	71.149	63.703	70.76	0.27515	189	197770000	55091000	58176000	P27344	189	P27344	DNA polymerase epsilon subunit C	DPB3	FQYKSALDVGEHSDSSDIEVDHTKSTDP___
-0.146137	-0.0921526	0.0469453	0.217172	0.300321	0.265263	0.198552	0.218392	0.28932	0.324784	-0.167363	-0.116848	-0.0504123	-0.0185723	0.0621897	0.22647	0.272714	0.117407	-0.1205	-0.239453	S	3	(D/E)(S/T);(D/E)x(S/T);(D/E)xx(S/T);(D/E/N)xS;(S/T)(D/E);(S/T)x(D/E);acidic-plus-1-2 pSTxxED;acidic-plus-2;acidic-plus-2 pSxE;acidic-plus-2 pSxE/D;b-Adrenergic Receptor kinase substrate motif;Casein kinase I substrate motif;Casein kinase II substrate motif;DxS	___1	0.940173	4.06e-30	92.49	87.36	67.809	0.56632	298	104760000	67377000	0	P32469	298	P32469	Diphthine synthase	DPH5	EYFKPAAWVPPTEDDSDE_____________
0.371511	0.296768	0.147283	0.0398385	0.0491786	0.0879947	0.0395027	0.0985434	0.352425	0.576787	0.346432	0.272571	0.124848	-0.0963048	-0.317027	-0.361511	-0.230187	-0.180627	-0.388642	-0.621435	T	3	(S/T)(D/E);(S/T)x(D/E);(S/T)xx(D/E);(S/T)xxxx(D/E);(S/T)xxxxx(D/E) ;acidic-plus-1-2 pSTxxED;acidic-plus-2;acidic-plus-2 pTxD;acidic-plus-2 pTxE/D;acidic-plus-2-3 pSTxxED;acidic-plus-3 pSTxxED;Casein kinase II substrate motif;DNA dependent Protein kinase substrate motif;G protein-coupled receptor kinase 1 substrate motif;Txx(E/D)	___1	0.548508	1.69e-05	47.719	43.318	40.764	0.21815	294	73477000	0	58234000	P32469	294	P32469	Diphthine synthase	DPH5	ANDQEYFKPAAWVPPTEDDSDE_________
0.321396	0.198449	0.099776	0.0333723	0.121053	0.0120463	0.046958	-0.00533987	0.241354	0.247557	-0.0453655	-0.0144286	-0.062009	-0.0273059	-0.084718	-0.06429	-0.135863	-0.143132	-0.150321	-0.158504	S	2	(D/E)xxxx(S/T);(D/E)xxxxx(S/T);(S/T)(D/E);(S/T)x(D/E);acidic-plus-1-2 pSTxxED;acidic-plus-2;acidic-plus-2 pSxE;acidic-plus-2 pSxE/D;AMP-activated protein kinase substrate motif;Casein kinase II substrate motif;HMGCoA Reductase kinase substrate motif	___1	1	3.53e-36	132.5	121.23	43.512	0.12187	285	385180000	27134000	63876000	Q05521	285	Q05521	Diacylglycerol pyrophosphate phosphatase 1	DPP1	AVTHQRIPDEELHPLSDEGM___________
0.272069	0.213728	0.0970467	-0.027463	-0.10146	-0.386497	-0.933087	-1.23086	-1.01826	-0.65678	0.519158	0.445628	0.298567	0.172882	0.142105	0.191925	0.227437	0.122503	-0.108568	-0.287173	S	3	(D/E)(S/T);(D/E)x(S/T);(D/E/N)xS;(R/K)xxxx(S/T);(S/T)x(D/E);acidic-plus-2;acidic-plus-2 pSxE;acidic-plus-2 pSxE/D;b-Adrenergic Receptor kinase substrate motif;Casein kinase II substrate motif;ExS;G protein-coupled receptor kinase 1 substrate motif	___1	1	7.09e-58	118.01	104.69	118.01	-0.075436	14	542480000	0	35494000	P04802	14	P04802	Aspartate--tRNA ligase, cytoplasmic	DPS1	__MSQDENIVKAVEESAEPAQVILGEDGKPL
0.272069	0.213728	0.0970467	-0.027463	-0.10146	-0.386497	-0.933087	-1.23086	-1.01826	-0.65678	0.519158	0.445628	0.298567	0.172882	0.142105	0.191925	0.227437	0.122503	-0.108568	-0.287173	S	2	(S/T)x(D/E);(S/T)xx(D/E);acidic-plus-2;acidic-plus-2 pSxD;acidic-plus-2 pSxE/D;acidic-plus-2-3 pSTxxED;acidic-plus-3 pSTxxED;ATM kinase substrate motif;Casein kinase II substrate motif;DNA dependent Protein kinase substrate motif;Sxx(E/D);SxxE	___1	1	2.39e-167	98.812	94.777	70.912	1.6671	2	695310000	57096000	35494000	P04802	2	P04802	Aspartate--tRNA ligase, cytoplasmic	DPS1	______________MSQDENIVKAVEESAEP
-0.268304	-0.271602	-0.242308	-0.210837	-0.173908	-0.187645	-0.26313	-0.201507	-0.0807015	0.0009067	0.0448687	-0.0145772	0.00152813	0.0478213	0.226478	0.310854	0.456554	0.512192	0.548824	0.527421	S	2	(D/E)(S/T);(D/E)x(S/T);(D/E)xxxx(S/T);(D/E)xxxxx(S/T);(D/E/N)xS;(S/T)(D/E);(S/T)x(D/E);(S/T)xx(D/E);(S/T)xxx(D/E);acidic-plus-1-2 pSTxxED;acidic-plus-2;acidic-plus-2 pSxD;acidic-plus-2 pSxE/D;acidic-plus-2-3 pSTxxED;acidic-plus-2-4 pSTxxED;acidic-plus-3 pSTxxED;acidic-plus-3-4 pSTxxEDED;b-Adrenergic Receptor kinase substrate motif;Casein kinase II substrate motif;ExS;Pyruvate dehydrogenase kinase…	___1	0.999982	2.66e-68	125.53	116.09	125.53	-0.46155	206	367690000	31247000	30827000	P36152	206	P36152	Fe-S cluster assembly protein DRE2	DRE2	TEPKVYRVVDDLIEDSDDDDFSSDSSKAQYF
0.23396	0.194024	0.0984755	0.00873833	-0.164505	-0.115448	0.22278	0.539308	0.639939	0.572879	-0.0959997	-0.167695	-0.25797	-0.341381	-0.288055	-0.181361	-0.103805	0.0904467	0.35445	0.554753	S	3	(D/E/N)xS;(R/K)xxx(S/T);(R/K)xxxxx(S/T);(S/T)Pxxxxx(R/K);Casein kinase II substrate motif;CDK kinase substrate motif_minimal;CDK kinase substrate motif_minimal_pS;DNA dependent Protein kinase substrate motif;ERK1,2 kinase substrate motif;GSK-3, ERK1, ERK2, CDK5 substrate motif;NxS;WW domain binding motif	___1	0.981553	1.69e-24	129.74	101.03	70.281	0.43039	122	142010000	8827600	22572000	P38213	122	P38213	Protein DSF2	DSF2	MPASEFPSLRYRTNPSPTYIQARDRSLIIDN
0.105923	0.0272577	0.123834	0.150731	0.0406321	-0.153457	0.0532722	0.408815	0.662861	0.704499	-0.366754	-0.186402	-0.0533588	-0.0917364	-0.220591	-0.196025	-0.1881	0.110862	0.477551	0.739166	T	2	(R/K)xxxxx(S/T);(S/T)xxxx(R/K);(S/T)xxxxx(D/E) ;DNA dependent Protein kinase substrate motif;G protein-coupled receptor kinase 1 substrate motif	___1	0.640723	1.69e-24	129.74	101.03	82.85	0.010876	124	48604000	6102000	8941300	P38213	124	P38213	Protein DSF2	DSF2	ASEFPSLRYRTNPSPTYIQARDRSLIIDNLK
0.0839581	-0.198831	-0.172817	-0.189233	0.122799	-0.157712	-0.0321903	-0.125583	0.163176	0.109954	-0.003891	0.0393467	-0.108006	-0.0955923	-0.430594	-0.323341	-0.238181	0.372268	0.193802	0.261854	T	2	(S/T)Pxxxxx(R/K);CDK kinase substrate motif_minimal;CDK kinase substrate motif_minimal_pT;GSK-3, ERK1, ERK2, CDK5 substrate motif;WW domain binding motif	___1	0.963145	4.19e-13	68.919	59.432	68.919	0.081336	12	65289000	26825000	26083000	P40568	12	P40568	Kinetochore-associated protein DSN1	DSN1	____MSLEPTQTVSGTPPMLHQRTHKQVYPL
-0.246229	-0.144025	0.0882149	0.0779069	0.135817	0.122183	0.0297256	0.00302497	-0.0842468	-0.084094	-0.37492	-0.277998	-0.187806	-0.132929	-0.0368856	-0.003195	0.215438	0.182063	-0.731295	-1.25783	S	3	(R/K)xx(S/T);(S/T)xxxx(D/E);Calmodulin-dependent protein kinase II substrate motif;Casein kinase I substrate motif;Casein kinase II substrate motif;Chk1 kinase substrate motif;G protein-coupled receptor kinase 1 substrate motif;New PKA kinase substrate motif_KxxS;PKA kinase substrate motif;PKC kinase substrate motif	___1	0.924496	1.22e-36	103.9	95.408	56.95	0.20585	139	76306000	8679800	21300000	P39009	139	P39009	DNA damage response protein kinase DUN1	DUN1	RIVFGKSCSFLFKYASSSSTDIENDDEKVSS
0.194147	0.185129	0.167094	0.130982	0.0858096	-0.0340046	-0.219401	-0.227737	0.00657	0.245045	-0.386982	-0.322863	-0.194625	-0.0782679	-0.0379109	-0.049036	-0.0356431	-0.254332	-0.729621	-1.09557	S	3	(R/K)xxxx(S/T);(S/T)xx(D/E);(S/T)xxxx(D/E);acidic-plus-3 pSTxxED;Casein kinase II substrate motif;MDC1 BRCT domain binding motif;Plk1 PBD domain binding motif;Pyruvate dehydrogenase kinase substrate motif;Sxx(E/D);SxxD	___1	0.89681	1.23e-186	201.15	191.43	201.15	-0.2349	141	114890000	0	35315000	P39009	141	P39009	DNA damage response protein kinase DUN1	DUN1	VFGKSCSFLFKYASSSSTDIENDDEKVSSES
0.222066	0.0317483	-0.0486608	-0.175272	-0.0440887	0.0608752	0.244906	0.204378	0.0925172	-0.0436342	0.204214	0.204742	-0.0167567	-0.076466	-0.305457	-0.200846	-0.352666	-0.360856	-0.45161	-0.488147	S	2	(R/K)xx(S/T);(S/T)xx(D/E);(S/T)xxx(R/K);(S/T)xxxxx(D/E) ;14-3-3 domain binding motif;acidic-plus-3 pSTxxED;Calmodulin-dependent protein kinase II alpha substrate motif;Calmodulin-dependent protein kinase II substrate motif;Calmodulin-dependent protein kinase IV substrate motif;Casein kinase II substrate motif;Chk1 kinase substrate motif;New PKA kinase substrate motif_RxxS;Phosphorylase kinase sub…	___1	0.997085	5.31e-09	114.86	97.497	73.781	0.40639	361	1000700000	128850000	119740000	Q06063	361	Q06063	tRNA-dihydrouridine(20a/20b) synthase [NAD(P)+]	DUS4	VEIPYKANSCVQRSASVVERQE_________
-0.177834	-0.123142	-0.482477	-0.392894	-0.576929	-0.435981	-0.550474	-0.428489	-0.211418	-0.0942488	0.205469	0.141565	0.0970418	-0.0643651	0.090767	0.115732	0.493968	0.496702	0.412697	0.299505	S	2	(R/K)xx(S/T);(S/T)Pxxxxx(R/K);14-3-3 domain binding motif;Calmodulin-dependent protein kinase II substrate motif;Casein kinase I substrate motif;CDK kinase substrate motif_minimal;CDK kinase substrate motif_minimal_pS;ERK1,2 kinase substrate motif;G protein-coupled receptor kinase 1 substrate motif;GSK3 kinase substrate motif;GSK-3, ERK1, ERK2, CDK5 substrate motif;MAPKAPK2 kinase substrate motif…	___1	0.999955	1.75e-40	150.44	140.53	134.08	0.095208	841	152830000	8822000	7199800	Q06337	841	Q06337	Chromatin modification-related protein EAF1	EAF1	QRQQQSQQAHSSRAQSPIPSNGKSSSNLARN
-0.015573	-0.0567357	-0.114527	-0.130066	-0.0675133	-0.0356973	0.106125	0.10769	0.00788807	-0.0932894	0.139638	0.081702	0.0922555	0.0589562	0.0288972	-0.0314983	-0.0679297	-0.0744424	-0.329351	-0.511983	S	3	(R/K)(S/T);(R/K)xx(S/T);(S/T)xxxx(D/E);14-3-3 domain binding motif;Calmodulin-dependent protein kinase II substrate motif;Casein kinase II substrate motif;CDK kinase substrate motif_minimal;CDK kinase substrate motif_minimal_pS;ERK1,2 kinase substrate motif;Growth associated histone HI kinase substrate motif;GSK-3, ERK1, ERK2, CDK5 substrate motif;New PKA kinase substrate motif_RxxS;PKA kinase su…	___1	0.989021	2.1e-29	133.66	120.52	46.318	0.057089	969	317090000	12871000	19509000	Q06337	969	Q06337	Chromatin modification-related protein EAF1	EAF1	SLSNISNINSAPRIKSPTPQEILQRFQKQ__
0.218033	0.108148	-0.041679	-0.12156	-0.0702287	0.0423715	0.140202	0.161996	0.125832	0.107751	-0.0330195	0.041712	0.17138	0.281253	0.244157	0.0798865	-0.112631	-0.20622	-0.202661	-0.200882	T	3	(R/K)xx(S/T);(R/K)xxxx(S/T);(S/T)Pxxxxx(R/K);(S/T)xx(D/E);acidic-plus-3 pSTxxED;AMP-activated protein kinase substrate motif;Casein kinase II substrate motif;CDK kinase substrate motif_minimal;CDK kinase substrate motif_minimal_pT;DNA dependent Protein kinase substrate motif;GSK-3, ERK1, ERK2, CDK5 substrate motif;PKA kinase substrate motif;PKC kinase substrate motif;Txx(E/D);WW domain binding mo…	___1	0.634233	1.19e-14	106.38	94.937	84.046	0.22037	971	209970000	15820000	0	Q06337	971	Q06337	Chromatin modification-related protein EAF1	EAF1	SNISNINSAPRIKSPTPQEILQRFQKQ____
0.0226168	-0.0073125	0.0587516	0.00949597	0.00468053	-0.129667	-0.153579	-0.172441	-0.478784	-0.669248	0.162034	0.177161	0.069139	0.0540522	0.0181077	0.0863645	0.129996	0.119776	-0.157408	-0.314621	S	3	(R/K)x(S/T);(R/K)xx(S/T);(S/T)Pxxx(R/K);(S/T)xxxx(R/K);14-3-3 domain binding motif;Calmodulin-dependent protein kinase II substrate motif;Casein kinase I substrate motif;CDK kinase substrate motif_minimal;CDK kinase substrate motif_minimal_pS;ERK1,2 kinase substrate motif;G protein-coupled receptor kinase 1 substrate motif;GSK-3, ERK1, ERK2, CDK5 substrate motif;KxS;MAPKAPK2 kinase substrate moti…	___1	0.999676	0.000327907	89.561	73.899	88.056	-0.052319	411	285390000	56518000	33893000	P53911	411	P53911	Chromatin modification-related protein EAF7	EAF7	TSPKRKRRKAGSRKNSPPATRVSSRLRNKK_
-0.200271	-0.241785	-0.108271	-0.109868	-0.160919	-0.229427	-0.484563	-0.443073	-0.496945	-0.353179	0.437881	0.298278	0.117209	0.048837	0.0869055	0.204093	0.173616	0.33071	0.634384	0.974065	S	3	(R/K)xxx(S/T);(S/T)xx(D/E);acidic-plus-3 pSTxxED;Casein kinase II substrate motif;MDC1 BRCT domain binding motif;Plk1 PBD domain binding motif;Pyruvate dehydrogenase kinase substrate motif;Sxx(E/D);SxxD	___1	0.994422	0	279.62	243.18	210.07	0.036428	282	3063900000	0	12751000	P36041	282	P36041	Protein EAP1	EAP1	ETPTDLRPVIPRGPSSITDFLNLKRQDKKEE
-0.452065	-0.536201	-0.615157	-0.305542	0.011706	0.306169	0.145951	0.0594262	-0.0378233	-0.041389	-0.223617	-0.334537	-0.328407	-0.0253023	0.259366	0.25889	0.187015	0.0401235	0.464862	0.580215	S	3	(D/E)x(S/T);(D/E/N)xS;(S/T)(D/E);(S/T)xx(D/E);acidic-plus-3 pSTxxED;Casein kinase II substrate motif;ExS;G protein-coupled receptor kinase 1 substrate motif;MAPKAPK2 kinase substrate motif;Pyruvate dehydrogenase kinase substrate motif;Sxx(E/D);SxxD	___1	0.960932	9.67e-34	76.891	66.053	76.891	-0.67629	19	78838000	5534000	10965000	P36041	19	P36041	Protein EAP1	EAP1	NDPSIISSSQFSGELSDSDTAAATHKSQQAI
-0.113217	-0.0734243	-0.0933596	-0.112946	-0.217273	-0.154813	-0.131599	-0.0488222	-0.0753571	-0.0721271	0.249016	0.157455	0.126864	0.0690229	0.104851	0.146349	0.335709	0.556315	0.575663	0.564375	S	3	(D/E)xxx(S/T);(D/E)xxxx(S/T);(R/K)x(S/T);(R/K)xx(S/T);(S/T)(R/K);(S/T)xx(R/K);14-3-3 domain binding motif;Calmodulin-dependent protein kinase II substrate motif;Casein kinase II substrate motif;MAPKAPK2 kinase substrate motif;New PKA kinase substrate motif_RRxS;New PKA kinase substrate motif_RxS;New PKA kinase substrate motif_RxxS;PAK2 kinase substrate motif;PKA kinase substrate motif;PKA kinase …	___1	1	0.00212079	61.353	55.872	42.743	0.08081	186	14480000	10453000	4027400	P36041	186	P36041	Protein EAP1	EAP1	WKAGYKNGKNDERRMSRTKNMQGGKRRSQQD
-0.443494	-0.366846	-0.188242	-0.0507723	-0.0424816	-0.0764544	-0.247779	-0.13421	0.0725563	0.31674	-0.0851562	-0.0871208	-0.102866	-0.046095	0.102715	0.13023	0.303323	0.342613	0.856744	1.06756	S	3	(D/E)xx(S/T);(D/E)xxxx(S/T);(S/T)(D/E);(S/T)xxx(R/K);Casein kinase I substrate motif	___1	0.997162	3.77e-169	192.01	178.28	192.01	0.31044	327	483230000	32209000	49584000	P36041	327	P36041	Protein EAP1	EAP1	LSKTSIEQVNELETNSDLGKSSSSRFSSFFN
0.277688	0.169632	-0.0410616	-0.246338	-0.308717	-0.233615	-0.0354985	0.148153	0.260943	0.317338	0.154203	0.109813	0.00924687	-0.103105	-0.179862	-0.209238	-0.159127	-0.076909	-0.000693	0.037415	T	3	(D/E)(S/T);(D/E)xxxxx(S/T);(S/T)Pxxx(R/K);(S/T)xx(D/E);(S/T)xxxx(R/K);acidic-plus-3 pSTxxED;b-Adrenergic Receptor kinase substrate motif;Casein kinase II substrate motif;CDK kinase substrate motif_minimal;CDK kinase substrate motif_minimal_pT;GSK-3, ERK1, ERK2, CDK5 substrate motif;Txx(E/D);WW domain binding motif	___1	0.986294	1.48e-181	205.88	189	61.648	-0.13249	268	139450000	10134000	0	P36041	268	P36041	Protein EAP1	EAP1	SNSTAIAPRESASHETPTDLRPVIPRGPSSI
-0.319953	-0.278085	-0.210038	-0.157679	-0.131488	-0.115774	-0.110623	-0.105556	-0.102234	-0.100573	0.466296	0.344388	0.202935	0.163843	0.254519	0.3726	0.486481	0.568757	0.602537	0.619427	T	2	(R/K)xxxxx(S/T);(S/T)(D/E);(S/T)xxxxx(R/K)	___1	0.97838	8.37e-118	190.15	146.52	105.52	0.30841	284	340100000	8381300	0	P36041	284	P36041	Protein EAP1	EAP1	PTDLRPVIPRGPSSITDFLNLKRQDKKEESS
-0.0142586	-0.0275588	-0.0101099	0.0513884	0.0617916	-0.0229495	-0.108908	-0.100938	-0.0330071	0.000958443	0.24869	0.098937	-0.0828839	-0.147021	-0.0872208	-0.0211682	0.130334	0.361035	0.567633	0.670932	T	3	(D/E)(S/T);(D/E)xx(S/T);(S/T)xx(D/E);(S/T)xxxxx(R/K);acidic-plus-3 pSTxxED;b-Adrenergic Receptor kinase substrate motif;Casein kinase I substrate motif;Casein kinase II substrate motif;Txx(E/D)	___1	0.555779	5.97e-19	81.839	74.506	81.839	-0.09821	325	18543000	18543000	0	P36041	325	P36041	Protein EAP1	EAP1	PSLSKTSIEQVNELETNSDLGKSSSSRFSSF
0.412769	0.345075	0.331176	0.20914	0.189404	0.146284	0.319125	0.291034	0.431147	0.320623	-0.164642	-0.143493	-0.158165	-0.192211	-0.287088	-0.234885	-0.226612	-0.160788	-0.474155	-0.597331	S	2	(R/K)xx(S/T);(R/K)xxxx(S/T);(S/T)xx(D/E);(S/T)xxx(R/K);(S/T)xxxxx(R/K);14-3-3 domain binding motif;acidic-plus-3 pSTxxED;Akt kinase substrate motif;AMP-activated protein kinase 2 substrate motif;Calmodulin-dependent protein kinase II substrate motif;Casein kinase II substrate motif;MAPKAPK1 kinase substrate motif;New PKA kinase substrate motif_RxxS;p70 Ribosomal S6 kinase substrate motif;Phosphor…	___1	0.99985	1.65e-28	139.78	119.19	105.52	-0.13854	1012	2475500000	101790000	119340000	P38167	1012	P38167	Protein ECM21	ECM21	VSGNSGQGVARARATSVNDRSRFNNLDKLLS
0.25627	0.239183	0.168884	0.0624585	-0.106725	-0.302541	-0.440875	-0.495093	-0.475163	-0.465197	0.0579697	0.106972	0.154842	0.152575	0.0994499	0.0456025	-0.0136798	-0.077675	-0.12348	-0.146383	S	2	(S/T)Px(R/K);(S/T)PxK;(S/T)Pxx(R/K);(S/T)xx(R/K);(S/T)xxx(R/K);Casein kinase II substrate motif;Cdc2 kinase substrate motif;CDK kinase substrate motif;CDK kinase substrate motif_minimal;CDK kinase substrate motif_minimal_pS;CDK1,2,4,6 kinase substrate motif;DNA dependent Protein kinase substrate motif;ERK1,2 kinase substrate motif;GSK-3, ERK1, ERK2, CDK5 substrate motif;pSPxK/R;SPxK;WW domain bin…	___1	0.990974	1.17e-22	120.96	105.2	120.96	0.82283	33	216660000	6713900	0	P38167	33	P38167	Protein ECM21	ECM21	SETDLNQSKGQPFQPSPTKKLGSMQQRRRSS
0.535833	0.41176	0.220652	0.112851	0.11126	0.0754445	0.263354	0.32638	0.376755	0.242593	-0.121557	-0.0764189	-0.0798011	-0.111616	-0.227019	-0.329913	-0.294108	-0.314696	-0.481235	-0.648001	S	2	(R/K)x(S/T);(R/K)xx(S/T);(S/T)xxxxx(R/K);14-3-3 domain binding motif;Calmodulin-dependent protein kinase II substrate motif;Casein kinase II substrate motif;New PKA kinase substrate motif_RRxS;New PKA kinase substrate motif_RxS;New PKA kinase substrate motif_RxxS;PAK2 kinase substrate motif;PKA kinase substrate motif;PKA kinase substrate motif_RRxS;PKA kinase substrate motif_RxS;PKA, PKG kinase s…	___1	0.999999	3.4e-109	187.85	99.166	160.88	-0.00012438	527	1412200000	58549000	56086000	P38167	527	P38167	Protein ECM21	ECM21	LKLTETESAQAHRRISNTLFSKVKNHLHMSS
-0.174341	-0.0224442	-0.260119	-0.0902235	-0.191465	0.000190433	0.208874	0.271593	0.303273	0.0940785	-0.342992	-0.25853	0.0236529	0.0590723	0.104632	-0.0783704	-0.185837	-0.163125	-0.0717543	0.161965	S	3	(S/T)(D/E);(S/T)xx(D/E);acidic-plus-3 pSTxxED;Casein kinase II substrate motif;G protein-coupled receptor kinase 1 substrate motif;MAPKAPK2 kinase substrate motif;Pyruvate dehydrogenase kinase substrate motif;Sxx(E/D);SxxD	___1	0.994542	6.65e-62	148.52	129.44	148.52	0.14667	18	71660000	9781500	7774900	P38167	18	P38167	Protein ECM21	ECM21	FITSRPVAKNSSHSLSETDLNQSKGQPFQPS
0.204813	0.110984	-0.00882483	-0.0607829	0.0369577	0.216546	0.376838	0.435984	0.407986	0.393986	-0.17776	-0.336377	-0.292716	0.111838	0.479113	0.448215	0.14953	-0.0187697	-0.0440456	-0.0566835	S	3	(R/K)x(S/T);(R/K)xx(S/T);14-3-3 domain binding motif;Calmodulin-dependent protein kinase II substrate motif;Casein kinase II substrate motif;MAPKAPK2 kinase substrate motif;New PKA kinase substrate motif_RRxS;New PKA kinase substrate motif_RxS;New PKA kinase substrate motif_RxxS;PAK2 kinase substrate motif;PKA kinase substrate motif;PKA kinase substrate motif_RRxS;PKA kinase substrate motif_RxS;P…	___1	0.729227	1.25e-35	99.423	90.169	99.423	0.48822	108	50687000	16943000	0	P38167	108	P38167	Protein ECM21	ECM21	GKKQNKQPPPNARRHSTTAIQGSISDSATTT
0.416394	0.291557	0.227223	0.051177	-0.0175203	0.00557533	0.275084	0.322912	0.183121	-0.0134995	0.0043695	0.0260868	-0.0832468	-0.113004	-0.296166	-0.346576	-0.310732	-0.222248	0.162392	0.240451	S	2	(R/K)x(S/T);(R/K)xxxxx(S/T);(S/T)x(D/E);(S/T)xxx(D/E);(S/T)xxxxx(R/K);acidic-plus-2;acidic-plus-2 basic-2;acidic-plus-2 pSxD;acidic-plus-2 pSxE/D;acidic-plus-2-4 pSTxxED;MAPKAPK2 kinase substrate motif;New PKA kinase substrate motif_RxS;PKA kinase substrate motif;PKA kinase substrate motif_RxS;PKC kinase substrate motif;RxS	___1	0.999764	6.39e-73	168.67	144.38	113.52	-0.18338	140	1371700000	140620000	69140000	P38167	140	P38167	Protein ECM21	ECM21	RSSTSDTNRRTSGRLSVDQEPRISGGRYSQI
0.165468	0.173617	0.15592	0.080851	-0.0872896	-0.0398049	0.111644	0.256884	0.363044	0.292548	-0.0678654	-0.140298	-0.1457	-0.226455	-0.304842	-0.271741	-0.334497	-0.206669	-0.141564	0.0043935	T	3	(R/K)x(S/T);(R/K)xxx(S/T);(S/T)xxx(D/E);(S/T)xxxx(R/K);New PKA kinase substrate motif_RxT;PKA kinase substrate motif;PKC kinase substrate motif;RxT	___1	0.994772	5.83e-05	96.957	80.304	96.067	0.14882	1011	414280000	19406000	23643000	P38167	1011	P38167	Protein ECM21	ECM21	FVSGNSGQGVARARATSVNDRSRFNNLDKLL
0.022075	0.120255	0.194724	0.0500225	-0.063373	-0.053828	-0.1847	-0.183918	-0.500508	-0.474886	0.26834	0.233292	0.241266	0.124027	0.0850799	-0.100417	-0.0796766	-0.0788218	-0.192907	-0.293064	S	4	(S/T)(D/E);(S/T)x(D/E);acidic-plus-1-2 pSTxxED;acidic-plus-2;acidic-plus-2 pSxD;acidic-plus-2 pSxE/D	___1	0.5	2.33e-61	120.6	83.83	88.517	0.35082	3	55265000	3472600	7087400	Q05958	3	Q05958	Sterol regulatory element-binding protein ECM22	ECM22	_____________MTSDDGNAGQEREKDAEL
[truncated: 2,880 more rows]

## Sheet: Sheet3
GAL-Cdc20 00 min	GAL-Cdc20 05 min	GAL-Cdc20 10 min	GAL-Cdc20 15 min	GAL-Cdc20 20 min	GAL-Cdc20 25 min	GAL-Cdc20 30 min	GAL-Cdc20 40 min	GAL-Cdc20 60 min	GAL-Cdc20 90 min	GAL-Cdc20 cdc14 degron 00 min	GAL-Cdc20 cdc14 degron 05 min	GAL-Cdc20 cdc14 degron 10 min	GAL-Cdc20 cdc14 degron 15 min	GAL-Cdc20 cdc14 degron 20 min	GAL-Cdc20 cdc14 degron 25 min	GAL-Cdc20 cdc14 degron 30 min	GAL-Cdc20 cdc14 degron 40 min	GAL-Cdc20 cdc14 degron 60 min	GAL-Cdc20 cdc14 degron 90 min	Amino acid	Charge	Motifs	Multiplicity	Localization prob	PEP	Score	Delta score	Score for localization	Mass error [ppm]	Position	Intensity	Intensity CSL8771_Set01	Intensity CSL8771_Set02	Proteins	Positions within proteins	Leading proteins	Protein names	Gene names	Sequence window
[truncated: 2,390 more rows]

[truncated: 6 more sheets: Sheet4, Sheet5, Sheet6, Sheet7, Sheet8, Sheet9]
