# Supplementary material for: Cdc14 and PP2A Phosphatases Cooperate to Shape Phosphoproteome Dynamics during Mitotic Exit
Source: Cell Rep. 2019 Nov 12;29(7):2105–2119.e4. doi: 10.1016/j.celrep.2019.10.041 (PMC6857435; doi:10.1016/j.celrep.2019.10.041)
Supplement: Data S2 — Phosphoproteome Analysis in Absence of PP2ACdc55, Related to Figures 3, 4, 5, S3–S5, and S7 [file mmc3.xlsx]

## Sheet: Sheet1
	Supplemental Dataset 2: Phosphoproteome Analysis in Absence of PP2ACdc55, Releated to Figure 3-5, S3-S5 and S7
	sheet 2	5124 phosphosites quantified in at least half of the time points
	sheet 3	3659 phosphosites filtered (singly phosphorylated peptides with a localization probability >0.75)
	sheet 4	397 phosphosites that decreased at least 1.5 fold over at least two consecutive time points in the control strain
	sheet 5	519 phosphosites that increased at least 1.5 fold over at least two consecutive time points in the control strain
	sheet 6	144 phosphosites transciently decreasing at least 1.5 fold over at least two consecutive time points and then increasing at least 1.5 fold over at least two consecutive time points in the control strain
	sheet 7	319 phosphosites transciently increasing at least 1.5 fold over at least two consecutive time points and then decreasing at least 1.5 fold over at least two consecutive time points in the control strain
	sheet 8	2280 stable phosphosites (less than 1.5 fold change over any two consecutive time points in the control strain)
	sheet 9	Phosphosites that displayed at least 1.5 fold change in the control, grouped in 12 clusters
	sheet 10	40 phosphosites dephosphorylated in the control but not in the absence of PP2ACdc55
	sheet 11	259 phosphosites stable in the control, but dephosphorylated in absence of PP2ACdc55
	Charge	The charge state of the identified phosphopeptide
	Motifs	Which motifs are present, if any, about the specific phosphosite
	Multiplicity	How many phosphosites were identified on the specific phosphopeptide, e.g. a doubly phosphorylated peptide would report as having a multiplicity of two. Importantly, the data are presented on individual phosphosites, not phosphopeptides, and may be reported with having multiple multiplicities, e.g. the phosphopeptides xxxpTxpSxK, xxxpTxSxK and xxxTxpSxK would report as four separate results, two …
	Localization prob	The probability that the specific site identified to be phosphorylated is correctly assigned. This does not identify the likelihood that the phosphopeptide is correctly identified, just that the specific S, T or Y is phosphorylated. If an identified peptide only has one S, T or Y, then the localisation probability will typically be 1, even if it is a poorly characterised peptide.
	PEP	(Posterior error probability) – Probability that the phosphopeptide is correctly identified. The lower the PEP the more certain the identification is.
	Score	The score the Andromeda algorithm assigns the quality of the identified peptide to the corresponding MS/MS mass spectrum. The higher the score, the more likely the identification.
	Delta score	The difference between the scores of the two highest scoring peptides from the corresponding MS/MS mass spectrum. The higher the delta score, the more likely that the algorithm has not misidentified the specific peptide.
	Score for localization	The score of the MS/MS mass spectrum used for calculating the localisation probability. This is typically the same of the Score as one mass spectrum may be used for the complete identification of the phosphopeptide, but if two mass spectra are used for peptide identification, one for the primary structure and one for the site localisation then this may be different
	Mass error [ppm]	The mass error between the theoretical mass of the peptide compared to the experimental mass of the peptide (by the mass spectrometer)
	Position	The position of the phosphosite within the protein
	Intensity	The intensity of the phosphopeptide when identified within the mass spectrometer

## Sheet: Sheet2
GAL-Cdc20 swe1D 00 min	GAL-Cdc20 swe1D 05 min	GAL-Cdc20 swe1D 10 min	GAL-Cdc20 swe1D 15 min	GAL-Cdc20 swe1D 20 min	GAL-Cdc20 swe1D 25 min	GAL-Cdc20 swe1D 30 min	GAL-Cdc20 swe1D 40 min	GAL-Cdc20 swe1D 60 min	GAL-Cdc20 swe1D 90 min	GAL-Cdc20 swe1D cdc55D 00 min	GAL-Cdc20 swe1D cdc55D 05 min	GAL-Cdc20 swe1D cdc55D 10 min	GAL-Cdc20 swe1D cdc55D 15 min	GAL-Cdc20 swe1D cdc55D 20 min	GAL-Cdc20 swe1D cdc55D 25 min	GAL-Cdc20 swe1D cdc55D 30 min	GAL-Cdc20 swe1D cdc55D 40 min	GAL-Cdc20 swe1D cdc55D 60 min	GAL-Cdc20 swe1D cdc55D 90 min	Amino acid	Charge	Motifs	Multiplicity	Localization prob	PEP	Score	Delta score	Score for localization	Mass error [ppm]	Position	Intensity	Intensity CSL8597_Set01	Intensity CSL8597_Set02	Proteins	Positions within proteins	Leading proteins	Protein names	Gene names	Sequence window
0.107678	-0.0124063	-0.252575	-0.345387	-0.170759	0.0841898	0.15202	0.0142014	-0.142147	-0.229586	0.29154	0.391297	0.590813	0.382432	-0.333602	-0.895301	-0.795011	-0.303078	-0.0814911	-0.105871	S	2	(D/E)xxx(S/T);(D/E)xxxx(S/T);(D/E)xxxxx(S/T);(S/T)(D/E);(S/T)xxxx(R/K);(S/T)xxxxx(R/K);Casein kinase II substrate motif;DNA dependent Protein kinase substrate motif;G protein-coupled receptor kinase 1 substrate motif	___1	0.539444	4.24e-06	61.692	56.613	61.692	-0.06359	19	5006500	0	5006500	O13329	19	O13329	DNA replication fork-blocking protein FOB1	FOB1	PRYNDVLFDDDDSVPSESVTRKSQRRKATSP
0.293708	0.182184	0.334768	0.211545	0.205967	0.0587229	0.00563463	0.0939406	0.320754	0.472322	-0.328363	-0.312922	-0.272375	-0.243113	0.046501	0.00432033	0.0813729	-0.0651824	0.0353785	0.0647589	S	3	(R/K)xxxxx(S/T);(S/T)x(D/E);(S/T)xxxx(R/K);(S/T)xxxxx(D/E) ;acidic-plus-2;acidic-plus-2 pSxD;acidic-plus-2 pSxE/D	___1	0.999971	1.96e-125	181.54	168.34	150.61	0.21824	86	971170000	35703000	34057000	P04449;P24000	86;86	P04449;P24000	60S ribosomal protein L24-A;60S ribosomal protein L24-B	RPL24A;RPL24B	RSRKTVKAQRPITGASLDLIKERRSLKPEVR
0.040314	0.0888067	0.0313146	0.0985937	0.132969	0.177814	0.302415	0.341917	0.166556	0.0530435	0.00982475	-4.29333e-05	0.112513	-0.00801743	-0.0276733	-0.141089	-0.0745668	-0.150872	-0.158134	-0.195561	S	3	(R/K)x(S/T);(R/K)xx(S/T);(R/K)xxxx(S/T);(S/T)(D/E);(S/T)x(D/E);(S/T)xxxxx(R/K);14-3-3 domain binding motif;acidic-plus-1-2 pSTxxED;acidic-plus-2;acidic-plus-2 basic-2;acidic-plus-2 basic-2-3;acidic-plus-2 pSxE;acidic-plus-2 pSxE/D;Akt kinase substrate motif;Calmodulin-dependent protein kinase II substrate motif;Casein kinase I substrate motif;Casein kinase II substrate motif;MAPKAPK1 kinase subst…	___1	0.999916	1.01e-39	152.67	117.18	100.38	-0.14553	1018	475030000	34128000	4626900	P19158	1018	P19158	Inhibitory regulator protein IRA2	IRA2	FGIRSPLQKIRTRRYSDESLGKFMKSTNNYI
0.0927348	0.100955	0.117394	0.0700141	-0.0494045	-0.128587	-0.0954955	0.054783	0.209973	0.290025	-0.68393	-0.689915	-0.701885	-0.602193	-0.384855	-0.111596	0.0999375	0.0576797	-0.176645	-0.38984	S	2	CDK kinase substrate motif_minimal;CDK kinase substrate motif_minimal_pS;ERK1,2 kinase substrate motif;GSK-3, ERK1, ERK2, CDK5 substrate motif;WW domain binding motif	___1	0.999002	6.05e-47	92.939	82.034	57.679	-0.55908	7	20611000	0	2887900	P19263	7	P19263	Mediator of RNA polymerase II transcription subunit 14	RGR1	_________MTTTIGSPQMLANEERLSNEMH
0.0239067	0.0624595	0.0980355	0.0920821	0.0985102	0.15885	0.285763	0.425339	0.526833	0.577579	-0.0284387	-0.0715235	-0.141993	-0.196764	-0.208361	-0.192483	-0.1434	-0.0885834	-0.0482176	-0.0280347	S	4	(D/E)xxxxx(S/T);(R/K)xx(S/T);(S/T)xx(R/K);(S/T)xxxx(R/K);14-3-3 domain binding motif;Calmodulin-dependent protein kinase I substrate motif;Calmodulin-dependent protein kinase II alpha substrate motif;Calmodulin-dependent protein kinase II substrate motif;Calmodulin-dependent protein kinase IV substrate motif;Chk1 kinase substrate motif;New PKA kinase substrate motif_RxxS;PKA kinase substrate moti…	___1	0.978266	0.00132925	40.428	33.235	40.428	-0.41824	83	2952500	2952500	0	P19414	83	P19414	Aconitate hydratase, mitochondrial	ACO1	GHLDDPHGQDIQRGVSYLKLRPDRVACQDAT
0.246564	0.361896	0.565126	0.547465	0.363312	0.310714	0.153589	-0.160382	-0.140438	-0.266892	0.138059	-0.0688657	-0.453884	-0.239456	-0.091917	-0.0187777	-0.108295	-0.284062	-0.46029	-0.628009	S	2	(R/K)xxxx(S/T);(S/T)(R/K)	___1	0.772903	0.000152669	67.519	43.364	67.519	0.47455	154	603080000	43275000	3904300	P04449;P24000	154;154	P04449;P24000	60S ribosomal protein L24-A;60S ribosomal protein L24-B	RPL24A;RPL24B	SKQQAKGAFQKVAATSR______________
-0.080948	-0.0975333	-0.446892	-0.504279	-0.513526	-0.417126	-0.209391	-0.400482	-0.554298	-0.910669	0.815017	0.672921	0.514422	0.308388	0.288643	0.27945	-0.0967283	-0.421709	-0.414652	-0.161729	S	3	(R/K)x(S/T);(S/T)xxx(D/E);(S/T)xxxx(R/K);New PKA kinase substrate motif_RxS;PKA kinase substrate motif;PKA kinase substrate motif_RxS;PKC kinase substrate motif;RxS	___1	0.999508	7.89e-15	128.6	107.63	41.871	2.3908	940	48811000	2719400	975610	P19657	940	P19657	Plasma membrane ATPase 2	PMA2	STRSVEDFMAAMQRVSTQHEKSS________
0.353034	0.294811	0.153338	-0.013163	-0.055424	0.051583	0.116554	-0.00978	-0.221539	-0.327418	0.198087	0.1832	0.100662	-0.034639	-0.151276	-0.196485	-0.176199	-0.161846	-0.156233	-0.153426	S	4	(R/K)x(S/T);(R/K)xx(S/T);(R/K)xxx(S/T);(R/K)xxxx(S/T);(S/T)xx(D/E);14-3-3 domain binding motif;acidic-plus-3 pSTxxED;Akt kinase substrate motif;Calmodulin-dependent protein kinase II substrate motif;Casein kinase II substrate motif;KxS;MAPKAPK1 kinase substrate motif;New PKA kinase substrate motif_KxS;New PKA kinase substrate motif_RKxS;New PKA kinase substrate motif_RxxS;p70 Ribosomal S6 kinase …	___1	0.993676	2.12e-151	162.1	155.69	123.52	-0.1409	1003	199940000	22964000	37535000	P19659	1003	P19659	Mediator of RNA polymerase II transcription subunit 15	GAL11	TSSNMDVGNPRKRKASVLEISPQDSIASVLS
0.15723	0.092982	0.0221841	0.0256767	0.0161403	0.0443326	0.0559594	0.139924	0.103805	0.12051	-0.328407	-0.299556	-0.238583	-0.183086	-0.121481	-0.102766	-0.0549161	-0.0139059	0.0219965	0.0291944	S	4	(D/E)(S/T);(R/K)xx(S/T);(R/K)xxxx(S/T);(R/K)xxxxx(S/T);(S/T)x(D/E);(S/T)xx(D/E);acidic-plus-2;acidic-plus-2 pSxD;acidic-plus-2 pSxE/D;acidic-plus-2-3 pSTxxED;acidic-plus-3 pSTxxED;b-Adrenergic Receptor kinase substrate motif;Casein kinase II substrate motif;CDK kinase substrate motif_minimal;CDK kinase substrate motif_minimal_pS;ERK1,2 kinase substrate motif;G protein-coupled receptor kinase 1 su…	___1	1	1.41e-38	137.44	115.91	137.44	-0.074064	1034	2740500000	409400000	389250000	P19659	1034	P19659	Mediator of RNA polymerase II transcription subunit 15	GAL11	PDSNIMSDSKKIKVDSPDDPFMTKSGATTSE
-0.0746335	0.002296	-0.166914	-0.11624	-0.150151	0.0358418	0.25504	0.458743	0.302394	0.330258	-0.288059	-0.244091	-0.125157	-0.336343	-0.026879	-0.006021	0.193797	0.0164494	0.157601	0.250948	S	3	(R/K)x(S/T);(R/K)xx(S/T);Casein kinase II substrate motif;G protein-coupled receptor kinase 1 substrate motif;KxS;New PKA kinase substrate motif_KKxS;New PKA kinase substrate motif_KxS;New PKA kinase substrate motif_KxxS;Phosphorylase kinase substrate motif;PKA kinase substrate motif;PKC kinase substrate motif	___1	0.998246	1.89e-172	209.49	186.66	118.52	0.022446	783	787540000	51641000	226420000	P19659	783	P19659	Mediator of RNA polymerase II transcription subunit 15	GAL11	NTIPVTSIPSTNKKLSISNAASQQPTPRSAS
-0.77732	-0.663757	-0.436632	-0.192105	-0.0437403	0.028828	0.121761	0.224743	0.317407	0.35858	-0.144157	-0.143255	-0.141451	0.0118442	0.31573	0.490136	0.384471	0.127735	0	0.000632285	S	3	(R/K)xxx(S/T);(R/K)xxxx(S/T);G protein-coupled receptor kinase 1 substrate motif;GSK3 kinase substrate motif;PKA kinase substrate motif	___1	0.640784	1.89e-172	209.49	186.66	149.36	0.22429	785	170650000	0	0	P19659	785	P19659	Mediator of RNA polymerase II transcription subunit 15	GAL11	IPVTSIPSTNKKLSISNAASQQPTPRSASNT
0.269953	0.193841	0.206561	0.13929	0.132336	0.0842872	0.0266397	0.00584767	0.0304853	0.0740888	-0.402795	-0.404025	-0.421693	-0.314482	-0.125019	-0.0909213	-0.0509012	-0.0829815	-0.157499	-0.22587	S	3	(D/E)(S/T);(D/E)xx(S/T);(R/K)xxxx(S/T);(S/T)xxxx(R/K);b-Adrenergic Receptor kinase substrate motif;Casein kinase I substrate motif;Casein kinase II substrate motif;G protein-coupled receptor kinase 1 substrate motif	___1	0.978175	4.75e-86	171.46	142.13	62.378	0.079763	7	126620000	21847000	15667000	P04449	7	P04449	60S ribosomal protein L24-A	RPL24A	_________MKVEIDSFSGAKIYPGRGTLFV
-0.22643	-0.104651	0.065558	-0.00331467	-0.152509	-0.26714	-0.345577	-0.282276	-0.1902	-0.0719021	-0.0988971	-0.0263401	0.012137	0.112029	0.301444	0.485093	0.595257	0.548173	0.397406	0.31464	S	2	(S/T)xxxxx(D/E)	___1	0.999975	2.37e-10	58.752	39.012	58.752	-0.25882	2	52138000	25677000	26461000	P19659	2	P19659	Mediator of RNA polymerase II transcription subunit 15	GAL11	______________MSAAPVQDKDTLSNAER
2.49023	1.79425	1.03358	0.164224	-0.0365253	-0.0962006	-0.126327	-0.0607323	0.0831427	0.215813	0.400471	0.313132	0.0845047	-0.149104	-0.130015	-0.27762	-0.225716	-0.48355	-0.355292	-0.424459	S	3	(D/E/N)xS;(S/T)Px(R/K);(S/T)PxK;(S/T)Pxxxxx(R/K);(S/T)xx(R/K);Casein kinase I substrate motif;Cdc2 kinase substrate motif;CDK kinase substrate motif;CDK kinase substrate motif_minimal;CDK kinase substrate motif_minimal_pS;CDK1,2,4,6 kinase substrate motif;DNA dependent Protein kinase substrate motif;ERK1,2 kinase substrate motif;G protein-coupled receptor kinase 1 substrate motif;GSK-3, ERK1, ERK…	___1	0.999395	1.12e-74	161.51	140.86	124.25	-0.07249	810	457920000	93034000	82471000	P19659	810	P19659	Mediator of RNA polymerase II transcription subunit 15	GAL11	RSASNTAKSTPNTNPSPLKTQTKNGTPNPNN
-0.390517	-0.349843	-0.268496	-0.149155	-0.0324939	0.0474331	0.0933061	0.0331847	-0.098877	-0.200878	0.86084	0.840551	0.799974	0.603238	0.270631	-0.0222945	-0.139667	-0.0493801	0.0730139	0.150264	S	2	(R/K)xx(S/T);(R/K)xxxxx(S/T);14-3-3 domain binding motif;Calmodulin-dependent protein kinase II substrate motif;G protein-coupled receptor kinase 1 substrate motif;GSK3 kinase substrate motif;New PKA kinase substrate motif_RxxS;Phosphorylase kinase substrate motif;PKA kinase substrate motif;PKC kinase substrate motif;RxxS	___1	0.987464	1.06e-44	142.85	114.11	130.2	0.15996	957	26646000	0	9830000	P19659	957	P19659	Mediator of RNA polymerase II transcription subunit 15	GAL11	KLVMKSKFNKSNRSYSIALSNVAAIFKGIGG
-0.0579177	-0.120952	-0.253776	-0.393356	-0.401817	-0.272404	-0.188675	-0.288503	-0.477428	-0.57189	0.39212	0.451198	0.469967	0.389349	0.299316	0.299255	0.210258	-0.057648	-0.355524	-0.504462	S	2	G protein-coupled receptor kinase 1 substrate motif;MAPKAPK2 kinase substrate motif	___1	0.704572	6.4e-30	126.83	101.98	126.83	-0.027504	961	14483000	11982000	0	P19659	961	P19659	Mediator of RNA polymerase II transcription subunit 15	GAL11	KSKFNKSNRSYSIALSNVAAIFKGIGGNFKD
0.00642252	0.00428168	0	0.0293702	0.0945332	0.157633	0.182876	0.0760297	-0.12505	-0.272707	-0.175049	-0.138439	-0.0652202	-0.0189243	-0.0361612	-0.118307	-0.201828	-0.202051	-0.1176	-0.0330378	S	2	(S/T)xx(D/E);(S/T)xxx(D/E);(S/T)xxxx(D/E);acidic-plus-3 pSTxxED;acidic-plus-3-4 pSTxxEDED;Casein kinase II substrate motif;Pyruvate dehydrogenase kinase substrate motif;Sxx(E/D);SxxD	___1	1	4.14e-37	96.229	89.009	89.403	0.4144	2	30817000	10248000	0	P19812	2	P19812	E3 ubiquitin-protein ligase UBR1	UBR1	______________MSVADDDLGSLQGHIRR
0.114822	0.0737019	0.0742693	-0.0360331	0.0205093	-0.0478224	0.0983356	0.0586338	0.0100939	-0.0851047	0.0684474	0.0368702	-0.0849618	-0.051141	-0.246049	-0.169272	-0.225611	-0.094293	-0.0851513	-0.0474875	S	3	(D/E)xx(S/T);(R/K)xxxxx(S/T);(S/T)xxxxx(D/E) ;Casein kinase I substrate motif;Casein kinase II substrate motif;CDK kinase substrate motif_minimal;CDK kinase substrate motif_minimal_pS;ERK1,2 kinase substrate motif;GSK-3, ERK1, ERK2, CDK5 substrate motif;WW domain binding motif	___1	0.999624	0	277.94	241.49	186.06	0.57167	14	748460000	133290000	39656000	P19880	14	P19880	AP-1-like transcription factor YAP1	YAP1	__MSVSTAKRSLDVVSPGSLAEFEGSKSRHD
-0.421067	-0.422428	-0.425149	-0.329303	-0.133528	0.0803605	0.212435	0.0547318	-0.310933	-0.597746	0.186877	0.16696	0.127125	0.0648323	0	-0.0741835	-0.155178	-0.054225	0.235487	0.474723	S	2	(D/E)xxxxx(S/T);(S/T)xx(D/E);(S/T)xxxx(D/E);acidic-plus-3 pSTxxED;Casein kinase II substrate motif;Sxx(E/D);SxxE	___1	0.923422	4.32e-36	110.08	85.285	53.828	2.7563	17	185810000	0	64345000	P19880	17	P19880	AP-1-like transcription factor YAP1	YAP1	SVSTAKRSLDVVSPGSLAEFEGSKSRHDEIE
-0.491144	-0.488674	-0.438392	-0.544463	-0.799465	-0.784449	-0.987793	-0.739266	-0.530905	-0.260447	0.287629	0.389954	0.241762	0.360984	0.574556	0.722574	0.728371	0.656188	0.635456	0.709181	S	2	(S/T)xxxx(R/K);(S/T)xxxxx(R/K);Casein kinase I substrate motif;Casein kinase II substrate motif;G protein-coupled receptor kinase 1 substrate motif	___1	0.996819	6.89e-05	64.803	47.707	58.687	0.099101	2	133950000	51318000	74313000	P19880	2	P19880	AP-1-like transcription factor YAP1	YAP1	______________MSVSTAKRSLDVVSPGS
-0.0723295	0.006612	-0.337067	-0.12394	-0.0158956	0.314377	0.463013	0.462015	0.0761487	-0.0759355	-0.137452	-0.069771	0.185902	-0.087758	-0.11353	-0.22776	-0.231906	-0.414092	-0.371094	-0.273278	S	3	(D/E)xxxx(S/T);(R/K)x(S/T);(R/K)xx(S/T);(S/T)xxxx(D/E);(S/T)xxxxx(R/K);14-3-3 domain binding motif;AMP-activated protein kinase substrate motif;ATM kinase substrate motif;Calmodulin-dependent protein kinase II substrate motif;DNA dependent Protein kinase substrate motif;HMGCoA Reductase kinase substrate motif;MAPKAPK2 kinase substrate motif;New PKA kinase substrate motif_RRxS;New PKA kinase subst…	___1	1	5.32e-21	129.76	89.047	115.34	0.15674	141	118770000	5647200	7001300	P19882	141	P19882	Heat shock protein 60, mitochondrial	HSP60	KNVAAGCNPMDLRRGSQVAVEKVIEFLSANK
0.0943735	0.0871441	0.0173498	-0.211898	-0.111633	0.00478133	0.362182	0.251139	0.0316323	-0.169289	0.10553	0.152223	0.245753	-0.0311783	-0.130973	-0.270507	-0.139481	-0.135007	-0.140578	-0.186359	S	4	(D/E)xxxxx(S/T);(R/K)x(S/T);(R/K)xx(S/T);(R/K)xxx(S/T);14-3-3 domain binding motif;Aurora-A kinase substrate motif;Calmodulin-dependent protein kinase II alpha substrate motif;Calmodulin-dependent protein kinase II substrate motif;Calmodulin-dependent protein kinase IV substrate motif;Chk1 kinase substrate motif;Doublecortin kinase-1 kinase substrate motif;MAPKAPK1 kinase substrate motif;New PKA …	___1	1	0	300.3	288.36	268.39	0.21533	387	1343300000	246720000	111590000	P20107	387	P20107	Zinc/cadmium resistance protein	ZRC1	EFVSGDVNEDIRRRFSIIAGGSPSSSQEAFD
0.25438	0.15388	0.242218	0.181304	0.148014	0.109202	-0.0105556	0.2342	0.511623	0.807623	-0.381615	-0.342028	-0.454799	-0.367892	-0.164153	-0.0675793	0.0355464	0.194032	0.274607	0.390883	S	4	(D/E)xx(S/T);(K/R)(S/T)(I/L/V);(R/K)(S/T);(R/K)x(S/T);(R/K)xxx(S/T);(S/T)x(R/K);(S/T)xxx(D/E);(S/T)xxxxx(R/K);Casein kinase I substrate motif;New PKA kinase substrate motif_RxS;PKA kinase substrate motif;PKA kinase substrate motif_RxS;PKC kinase substrate motif;RxS	___1	1	0.00140513	76.1	22.606	55.314	-0.18669	95	4481600000	561340000	436920000	P04449;P24000	95;95	P04449;P24000	60S ribosomal protein L24-A;60S ribosomal protein L24-B	RPL24A;RPL24B	RPITGASLDLIKERRSLKPEVRKANREEKLK
-0.131495	-0.212087	-0.310417	-0.345894	-0.287667	-0.198587	-0.0378605	0.16366	0.325203	0.405974	-0.0037508	0.0352488	0.0754987	0.0779992	0.0633113	0.0691843	0.146402	0.274405	0.393596	0.453191	S	3	Casein kinase II substrate motif;CDK kinase substrate motif_minimal;CDK kinase substrate motif_minimal_pS;DNA dependent Protein kinase substrate motif;ERK1,2 kinase substrate motif;G protein-coupled receptor kinase 1 substrate motif;GSK-3, ERK1, ERK2, CDK5 substrate motif;WW domain binding motif	___1	0.957334	1.62e-05	52.685	47.419	52.061	0.5083	556	72898000	47197000	0	P20134	556	P20134	Flocculation suppression protein	SFL1	SVRDYNKPVPQNMAPSPIYPINEPTTRLYSQ
0.173018	0.175466	-0.468905	0.131294	0.687236	1.45942	1.91043	1.3519	0.844005	0.0649631	0.0465185	-0.162654	-0.0908937	-0.679514	-0.75113	-0.986853	-0.740585	-1.02034	-0.668917	-0.622667	S	2	(R/K)x(S/T);(R/K)xx(S/T);(S/T)xxxxx(D/E) ;14-3-3 domain binding motif;Calmodulin-dependent protein kinase II substrate motif;KxS;MAPKAPK2 kinase substrate motif;New PKA kinase substrate motif_KxS;New PKA kinase substrate motif_RKxS;New PKA kinase substrate motif_RxxS;PKA kinase substrate motif;PKC epsilon kinase substrate motif;PKC kinase substrate motif;R(R/K)xS;RKxS;RxxS	___1	0.986066	8.59e-62	147.7	138.74	56.147	-0.43819	220	261480000	9538000	8034200	P20134	220	P20134	Flocculation suppression protein	SFL1	RASSRNNSSINSRKNSSNQNYDIDSGARVRP
-0.0736114	-0.050432	-0.0807919	0.0862781	0.116638	0.363275	0.181502	0.441544	0.316026	0.571742	-0.644319	-0.538744	-0.649465	-0.51157	-0.159724	0.1456	0.277949	0.149814	0.218945	0.244118	S	3	(R/K)xxxxx(S/T);(S/T)x(R/K);(S/T)xxxx(R/K);G protein-coupled receptor kinase 1 substrate motif;GSK3 kinase substrate motif;PKA kinase substrate motif;PKC kinase substrate motif	___1	0.753447	0.000247838	60.55	40.788	60.55	0.33357	135	65599000	20703000	17351000	P04449	135	P04449	60S ribosomal protein L24-A	RPL24A	KAARKAEKAKSAGTQSSKFSKQQAKGAFQKV
0.516755	0.644924	0.608115	0.468305	0.188884	0.343362	0.557942	0.851609	0.562991	0.603148	-0.555013	-0.469197	-0.69559	-0.49507	-0.423912	-0.326415	-0.185692	-0.149896	-0.377358	-0.534537	S	3	(R/K)xxx(S/T);(R/K)xxxxx(S/T);AMP-activated protein kinase substrate motif;Casein kinase I substrate motif;Casein kinase II substrate motif	___1	0.932814	9.04e-79	165.86	129.58	107.35	-0.24948	579	231490000	63302000	25624000	P20134	579	P20134	Flocculation suppression protein	SFL1	PTTRLYSQPKMRSLGSTSSLPNDRRNSPLKL
-0.081527	0	0.293767	0.718247	1.02925	1.09607	0.979073	0.92245	0.924949	0.926199	-0.399863	-0.346036	-0.30659	-0.335353	-0.410429	-0.463611	-0.363916	-0.133238	0.107868	0.228421	S	2	(R/K)xxxxx(S/T);(S/T)xxxx(D/E);(S/T)xxxxx(R/K)	___1	0.902108	4.81e-55	153.74	115.44	65.404	-0.21587	581	92598000	20331000	0	P20134	581	P20134	Flocculation suppression protein	SFL1	TRLYSQPKMRSLGSTSSLPNDRRNSPLKLTP
-0.216115	-0.0864178	0.0602046	0.447631	0.396568	0.586058	0.279052	0.556149	0.615275	0.838211	-0.873258	-0.680628	-0.930747	-0.621549	-0.463742	-0.11893	-0.00490427	0.0529704	-0.110602	-0.156008	S	2	(S/T)xxx(D/E);(S/T)xxxx(R/K);(S/T)xxxxx(R/K);MDC1 BRCT domain binding motif;Plk1 PBD domain binding motif	___1	0.951251	7.19e-29	125.54	87.455	76.827	-0.35679	582	147350000	31606000	9336200	P20134	582	P20134	Flocculation suppression protein	SFL1	RLYSQPKMRSLGSTSSLPNDRRNSPLKLTPR
-0.460192	-0.41348	-0.320057	0.009455	0.528344	0.909107	0.962367	0.435729	-0.343303	-0.859016	0.910543	0.947386	1.02107	0.491012	-0.679635	-1.58849	-1.59497	-0.851199	-0.25957	-0.039824	S	4	(S/T)x(D/E);(S/T)xx(D/E);(S/T)xxx(D/E);acidic-plus-2;acidic-plus-2 pSxD;acidic-plus-2 pSxE/D;acidic-plus-2-3 pSTxxED;acidic-plus-2-4 pSTxxED;acidic-plus-3 pSTxxED;acidic-plus-3-4 pSTxxEDED;Casein kinase II substrate motif;HxxxxS;Pyruvate dehydrogenase kinase substrate motif;Sxx(E/D);SxxD	___1	0.85574	8.16e-291	208.84	200.3	148.47	-0.26197	743	280080000	0	69846000	P20448	743	P20448	ATP-dependent RNA helicase HCA4	HCA4	KARTVDYSHGHNPSNSVDDDIIEVEEPQTLE
-0.011724	-0.0372477	-0.0599068	-0.149631	-0.293265	-0.280802	-0.320481	-0.143148	-0.0103296	0.16639	0.132891	0.110992	0.0305456	0.0788056	-0.0324554	0.012774	-0.0436336	0.040962	0.073721	0.104315	S	2	(D/E)xx(S/T);(S/T)Pxxxx(R/K);(S/T)xxxxx(R/K);Casein kinase I substrate motif;Casein kinase II substrate motif;CDK kinase substrate motif_minimal;CDK kinase substrate motif_minimal_pS;ERK1,2 kinase substrate motif;G protein-coupled receptor kinase 1 substrate motif;GSK3 kinase substrate motif;GSK-3, ERK1, ERK2, CDK5 substrate motif;WW domain binding motif	___1	0.998657	1.28e-14	87.566	65.693	87.566	-0.55904	86	153450000	48169000	36350000	P20449	86	P20449	ATP-dependent RNA helicase DBP5	DBP5	YEVKVKLADIQADPNSPLYSAKSFDELGLAP
0.484399	0.371369	0.510521	0.282531	0.281121	-8.03e-05	-0.00714397	0.0009227	0.140409	0.281153	0.0951615	0.069199	-0.174644	-0.108714	-0.172649	-0.0850853	0.00744337	0.0484031	-0.093326	-0.247057	S	4	(D/E)xxxxx(S/T);(S/T)(D/E);(S/T)xxx(R/K);(S/T)xxxx(R/K);(S/T)xxxxx(R/K);Casein kinase I substrate motif;Casein kinase II substrate motif;G protein-coupled receptor kinase 1 substrate motif	___1	0.570981	1.06e-18	84.942	69.058	84.942	-0.23393	49	59815000	29010000	30806000	P20459	49	P20459	Eukaryotic translation initiation factor 2 subunit alpha	SUI2	VKLLEYDNIEGMILLSELSRRRIRSIQKLIR
0.222763	0.196945	0.35705	0.303484	0.267753	-0.034401	-0.376085	-0.333697	-0.188006	0.290462	0.206723	0.143573	-0.126757	-0.135201	-0.528293	-0.414241	-0.366436	0.00368007	-0.23062	-0.385913	S	4	(D/E)x(S/T);(D/E/N)xS;(S/T)(R/K);(S/T)x(R/K);(S/T)xx(R/K);(S/T)xxxx(R/K);elF2 alpha kinase substrate motif;ExS;PKA kinase substrate motif;PKC kinase substrate motif	___1	0.5	1.68e-12	74.222	58.337	74.222	-0.24362	52	31330000	29010000	2319900	P20459	52	P20459	Eukaryotic translation initiation factor 2 subunit alpha	SUI2	LEYDNIEGMILLSELSRRRIRSIQKLIRVGK
-0.960979	-0.720487	-0.239504	0.273935	0.579338	0.624239	0.616676	0.346034	-0.135221	-0.481156	-0.185736	-0.120502	0.0099665	-0.144293	-0.648516	-0.94788	-0.692424	-0.191525	0	-0.0589255	S	3	(D/E)x(S/T);(D/E)xxxx(S/T);(D/E/N)xS;(S/T)(D/E);(S/T)xx(D/E);(S/T)xxxx(D/E);acidic-plus-3 pSTxxED;Casein kinase II substrate motif;DxS;G protein-coupled receptor kinase 1 substrate motif;GSK3 kinase substrate motif;Sxx(E/D);SxxE	___1	0.999999	6.87e-167	166.91	158.21	166.91	-0.27937	430	4336200000	843360000	723890000	P20484	430	P20484	Protein MAK11	MAK11	TMKKRDAETADIGDQSEVESDTEELKKIMFG
-0.466954	-0.201085	-0.162044	0.207551	0.22586	0.181668	0.312847	0.211281	-0.106175	-0.351244	-0.241732	-0.255578	-0.122994	-0.127062	-1.59144	-1.63036	-1.53957	-0.141282	-0.160516	-0.264837	S	3	(D/E)(S/T);(D/E)xx(S/T);(D/E)xxxxx(S/T);(S/T)(D/E);(S/T)xx(D/E);(S/T)xxx(D/E);(S/T)xxxxx(R/K);acidic-plus-3 pSTxxED;acidic-plus-3-4 pSTxxEDED;b-Adrenergic Receptor kinase substrate motif;Casein kinase I substrate motif;Casein kinase II substrate motif;MAPKAPK2 kinase substrate motif;Sxx(E/D);SxxE	___1	0.997769	0	266.94	251.62	166.91	-0.27937	434	5867800000	875240000	1118400000	P20484	434	P20484	Protein MAK11	MAK11	RDAETADIGDQSEVESDTEELKKIMFGEKKK
0.0438495	-0.054411	-0.0229765	-0.251712	-0.299587	-0.316122	-0.155356	0.044835	0.138221	0.202474	0.126117	0.0880621	-0.0282701	-0.0032382	0.069874	0.126785	0.199282	0.147452	0.0442573	-0.0363825	S	3	(R/K)x(S/T);(R/K)xx(S/T);(R/K)xxxxx(S/T);(S/T)xx(D/E);(S/T)xxxxx(D/E) ;14-3-3 domain binding motif;acidic-plus-3 pSTxxED;Calmodulin-dependent protein kinase II substrate motif;Casein kinase II substrate motif;New PKA kinase substrate motif_RRxS;New PKA kinase substrate motif_RxS;New PKA kinase substrate motif_RxxS;PAK2 kinase substrate motif;PKA kinase substrate motif;PKA kinase substrate motif_R…	___1	0.977326	5.54e-283	227.25	211.74	171.87	0.43388	85	178170000	19665000	19446000	P20485	85	P20485	Choline kinase	CKI1	QLDVSETANKGPRRASATDVTDSLGSTSSEY
0.261918	0.317723	0.584755	0.590064	0.42265	0.291301	-0.00944813	0.0349689	0.243374	0.487364	-0.302837	-0.316447	-0.518484	-0.362798	-0.10834	0.0443047	0.0946981	0.0317011	-0.0358579	-0.0902405	S	2	(S/T)x(R/K);DNA dependent Protein kinase substrate motif;G protein-coupled receptor kinase 1 substrate motif;PKA kinase substrate motif;PKC kinase substrate motif	___1	0.992307	6.21e-08	111.94	80.339	92.19	-0.24782	4	23220000	9571800	13648000	P04456	4	P04456	60S ribosomal protein L25	RPL25	____________MAPSAKATAAKKAVVKGTN
-0.731179	-0.608875	-0.491251	-0.334602	-0.302865	-0.229627	-0.188963	-0.365239	-0.267686	-0.326422	0.262127	0.270692	0.0959403	0.10948	0.196001	0.477013	0.470495	0.342413	0.269783	0.340641	S	2	(R/K)xx(S/T);(S/T)xxxxx(R/K);14-3-3 domain binding motif;Calmodulin-dependent protein kinase II substrate motif;Casein kinase II substrate motif;New PKA kinase substrate motif_RxxS;Phosphorylase kinase substrate motif;PKA kinase substrate motif;PKC kinase substrate motif;RxxS	___1	0.997624	1.76e-77	175.88	126.17	165.58	0.25463	14	668580000	235590000	157810000	P20485	14	P20485	Choline kinase	CKI1	__MVQESRPGSVRSYSVGYQARSRSSSQRRH
-0.265523	-0.154355	0.0039198	-0.0986347	-0.254585	-0.21998	-0.149149	-0.277086	-0.317441	-0.468662	0.0881227	0.105287	0.0691112	0.132759	-0.16377	-0.223144	-0.251738	0.0091102	0.0630477	0.0344911	S	2	(R/K)(S/T);(S/T)(R/K);(S/T)xxxxx(R/K);Casein kinase I substrate motif;Casein kinase II substrate motif;G protein-coupled receptor kinase 1 substrate motif;GSK3 kinase substrate motif	___1	1	5.68e-43	146.96	128.86	117.95	-0.011639	21	397980000	159820000	110130000	P20485	21	P20485	Choline kinase	CKI1	RPGSVRSYSVGYQARSRSSSQRRHSLTRQRS
-0.450431	-0.477779	-0.114672	0.111365	0.201674	-0.187536	-0.546038	-0.526876	-0.467303	-0.341849	0.124892	0.211353	0.308846	0.293574	0.62627	0.639278	0.673635	0.223159	-0.0316312	-0.216431	S	2	(R/K)xxx(S/T);(S/T)xxxxx(R/K);MDC1 BRCT domain binding motif;PKA kinase substrate motif;Plk1 PBD domain binding motif	___1	0.989931	1e-149	208.33	176.84	182.28	0.06312	356	100140000	28938000	24476000	P20676	356	P20676	Nucleoporin NUP1	NUP1	DNETPSKKTSPKATSSAGAVFKSSVEMGKTD
0.033422	0.0468684	0.0750501	0.104521	0.0878718	0.0238135	0.0263053	0.142756	0.296363	0.373167	-0.437927	-0.347818	-0.203069	-0.0937883	-0.0792883	-0.124101	-0.121093	-0.010953	0.133896	0.20632	S	3	(R/K)x(S/T);(R/K)xxx(S/T);(S/T)xxx(R/K);Casein kinase II substrate motif;New PKA kinase substrate motif_RxS;PKA kinase substrate motif;PKA kinase substrate motif_RxS;PKC kinase substrate motif;RxS	___1	0.889954	6.9e-10	116.55	98.815	78.653	-0.052295	29	37483000	8822700	0	P04456	29	P04456	60S ribosomal protein L25	RPL25	VVKGTNGKKALKVRTSATFRLPKTLKLARAP
0.334582	0.247308	0.140174	-0.12574	-0.274772	-0.171987	-0.0431521	0.0248092	0.143971	0.167101	0.201825	0.151524	-0.0075242	-0.159972	-0.304709	-0.243076	-0.159282	-0.0484928	-0.0169738	-0.0511722	S	5	(D/E)(S/T);(D/E)x(S/T);(D/E/N)xS;(S/T)(D/E);(S/T)xx(D/E);(S/T)xxx(D/E);acidic-plus-3 pSTxxED;acidic-plus-3-4 pSTxxEDED;b-Adrenergic Receptor kinase substrate motif;Casein kinase II substrate motif;ExS;Sxx(E/D);SxxE	___1	0.999993	5.69e-216	199.2	185.66	199.04	-0.42265	54	336900000	0	41316000	P20676	54	P20676	Nucleoporin NUP1	NUP1	KVFSSNLSYANHLEESDVEDTLHVNKRKRVS
-0.0437403	-0.0294406	0.290052	1.51842	1.49855	2.2386	0.8259	0.690327	-0.467175	-0.467131	-0.047699	-0.031519	0.0691528	0.766522	1.00998	2.01675	1.22772	0.69209	-0.388784	-0.518773	S	2	(D/E)xx(S/T);(R/K)(S/T);(R/K)x(S/T);(R/K)xxxx(S/T);(S/T)xxxxx(R/K);Casein kinase I substrate motif;Casein kinase II substrate motif;G protein-coupled receptor kinase 1 substrate motif;KxS;New PKA kinase substrate motif_KxS;PKA kinase substrate motif;PKC kinase substrate motif	___1	0.99959	1.64e-25	125.04	32.384	67.563	-0.29639	18	223550000	128350000	4898600	P20676	18	P20676	Nucleoporin NUP1	NUP1	SNTSSVMSSPRVEKRSFSSTLKSFFTNPNKK
-0.366641	-0.404716	-0.431714	0.628579	1.69142	2.38421	1.86717	0.841926	-0.57616	-1.42675	-0.483565	-0.334335	0.0138662	0.600386	0.755362	1.33464	0.816736	0.685677	0.0119584	0.0748701	S	2	(D/E)xxxx(S/T);(R/K)xx(S/T);(R/K)xxx(S/T);(S/T)xxx(R/K);14-3-3 domain binding motif;Calmodulin-dependent protein kinase II substrate motif;Casein kinase II substrate motif;New PKA kinase substrate motif_RxxS;PKA kinase substrate motif;PKC kinase substrate motif;RxxS	___1	0.983951	2.49e-28	138.78	49.033	97.431	0.29886	20	157050000	6825000	19013000	P20676	20	P20676	Nucleoporin NUP1	NUP1	TSSVMSSPRVEKRSFSSTLKSFFTNPNKKRP
-1.28749	-1.13145	-0.770031	-0.274908	0.0149279	0.0167111	-0.147253	-0.196342	-0.178127	-0.0335691	-0.316281	-0.145705	-0.0357247	0.312939	-0.0417763	0.055746	0.166346	0.712792	0.871091	0.841316	S	2	(D/E)x(S/T);(D/E/N)xS;(R/K)xxx(S/T);(R/K)xxxx(S/T);(S/T)x(D/E);(S/T)xxxx(D/E);(S/T)xxxxx(D/E) ;acidic-plus-2;acidic-plus-2 pSxE;acidic-plus-2 pSxE/D;Casein kinase II substrate motif;ExS;G protein-coupled receptor kinase 1 substrate motif;PKA kinase substrate motif	___1	1	1.14e-50	119.4	112.2	66.335	0.032311	184	247440000	77092000	60640000	O13516	184	O13516	40S ribosomal protein S9-A	RPS9A	PGRVARRNAARKAEASGEAADEADEADEE__
-1.28886	-0.93036	-0.350859	-0.269657	-0.691875	-1.11761	-1.45161	-1.56579	-1.62196	-1.63478	0.12277	0.175101	0.0990434	0.20024	0.3731	0.443783	0.425608	0.281424	0.26276	0.261578	S	2	(D/E)x(S/T);(D/E/N)xS;(R/K)(S/T);(S/T)xxxxx(R/K);Casein kinase I substrate motif;Casein kinase II substrate motif;ExS;G protein-coupled receptor kinase 1 substrate motif	___1	0.938173	8.54e-170	194.19	180.08	117.01	-0.27307	311	527870000	76561000	87181000	P20676	311	P20676	Nucleoporin NUP1	NUP1	KTAPIQESFVPNSERSGTPTLKKNIEPKKDK
0.909636	0.639869	0.280135	-0.214547	-0.546824	-0.392466	-0.276883	0.188627	0.558122	0.887663	-0.109294	-0.218669	-0.345785	-0.519965	-0.131834	-0.162655	0.090372	0.024404	0.24944	0.315015	S	3	(S/T)P(R/K);(S/T)Pxxx(R/K);(S/T)Pxxxx(R/K);(S/T)x(R/K);(S/T)xxx(D/E);(S/T)xxxx(R/K);(S/T)xxxxx(R/K);CDK kinase substrate motif_minimal;CDK kinase substrate motif_minimal_pS;ERK1,2 kinase substrate motif;Growth associated histone HI kinase substrate motif;GSK-3, ERK1, ERK2, CDK5 substrate motif;MAPKAPK2 kinase substrate motif;MDC1 BRCT domain binding motif;PKA kinase substrate motif;PKC kinase sub…	___1	0.870703	1.11e-26	78.021	71.133	78.021	-0.16347	11	88980000	40707000	28748000	P20676	11	P20676	Nucleoporin NUP1	NUP1	_____MSSNTSSVMSSPRVEKRSFSSTLKSF
0.566624	0.564779	0.561088	0.449844	0.232893	0.0477092	0	0.135104	0.315546	0.428437	-0.520132	-0.504093	-0.472014	-0.333613	-0.104927	0.01891	-0.052386	-0.351584	-0.683553	-0.865921	S	4	(D/E)xxx(S/T);(R/K)x(S/T);(R/K)xxxx(S/T);(S/T)xx(R/K);KxS;New PKA kinase substrate motif_KxS;PKA kinase substrate motif;PKC kinase substrate motif	___1	0.880652	3.71e-06	70.784	59.522	70.784	-0.097503	492	17161000	0	17161000	P21147	492	P21147	Acyl-CoA desaturase 1	OLE1	VLADMRVAVIKESKNSAIRMASKRGEIYETG
0.247912	0.258986	0.145152	0.117136	0.0588784	0.022264	-0.041092	-0.169953	-0.31394	-0.368948	0.00827165	0.0502931	0.10126	0.0901153	-0.008816	-0.0252462	-0.0456278	-0.0612861	-0.233248	-0.326227	S	2	(D/E)xxxxx(S/T);(S/T)P(R/K);(S/T)x(R/K);(S/T)xxxx(D/E);Casein kinase I substrate motif;Casein kinase II substrate motif;CDK kinase substrate motif_minimal;CDK kinase substrate motif_minimal_pS;DNA dependent Protein kinase substrate motif;ERK1,2 kinase substrate motif;Growth associated histone HI kinase substrate motif;GSK-3, ERK1, ERK2, CDK5 substrate motif;PKA kinase substrate motif;PKC kinase s…	___1	1	1.38e-24	131.17	104.06	47.823	-0.47166	80	607440000	29024000	19606000	P21192	80	P21192	Metallothionein expression activator	ACE2	LLTQELRDLDIPLVPSPKTGDGSSDKKNIDR
-0.153034	-0.349761	-0.221485	-0.179576	0.111427	0.126222	0.06214	-0.137606	-0.417139	-0.572716	-0.0820201	-0.0488525	-0.0257217	0.0363846	0.176017	0.157034	0.223785	0.0955389	-0.149806	-0.350939	S	3	(R/K)xx(S/T);(R/K)xxx(S/T);14-3-3 domain binding motif;Calmodulin-dependent protein kinase II substrate motif;Casein kinase II substrate motif;HxRxxS;HxxxxS;New PKA kinase substrate motif_RxxS;PKA kinase substrate motif;PKC kinase substrate motif;RxxS	___1	0.982321	1.22e-115	179.14	164.99	149	-0.11135	122	126230000	9310900	9518000	P21192	122	P21192	Metallothionein expression activator	ACE2	SHYSKKSMSSHKRGLSGTAIFGFLGHNKTLS
-0.264155	-0.200482	-0.0755428	0.0362941	-0.103435	-0.269857	-0.452237	-0.256914	-0.310817	-0.206236	-0.051342	0.0291177	0.0712751	0.0801198	0.0719778	0.0523897	0.0938939	0.0604754	0.103464	0.117434	S	4	(D/E)(S/T);(R/K)x(S/T);(R/K)xx(S/T);(R/K)xxx(S/T);Aurora-A kinase substrate motif;b-Adrenergic Receptor kinase substrate motif;Casein kinase I substrate motif;Casein kinase II substrate motif;G protein-coupled receptor kinase 1 substrate motif;HxxxxS;New PKA kinase substrate motif_KRxS;New PKA kinase substrate motif_KxxS;New PKA kinase substrate motif_RxS;PAK2 kinase substrate motif;Phosphorylase…	___1	0.989209	1.06e-62	114.73	98.843	104.53	-0.10895	436	151350000	5681500	0	P21192	436	P21192	Metallothionein expression activator	ACE2	FTPRTQLSPIHKKRESVVSTVSTISQLQDDT
-0.351116	-0.393144	0.187572	0.583949	0.958091	0.881957	0.341155	-0.0847593	-0.417291	-0.517618	-0.613226	-0.61773	-0.455407	-0.158353	0.412561	0.89057	1.04219	0.883944	0.291119	-0.0293545	S	4	(D/E)(S/T);(R/K)xxxx(S/T);(R/K)xxxxx(S/T);(S/T)xx(D/E);acidic-plus-3 pSTxxED;b-Adrenergic Receptor kinase substrate motif;Casein kinase I substrate motif;Casein kinase II substrate motif;CDK kinase substrate motif_minimal;CDK kinase substrate motif_minimal_pS;ERK1,2 kinase substrate motif;G protein-coupled receptor kinase 1 substrate motif;GSK-3, ERK1, ERK2, CDK5 substrate motif;MAPKAPK2 kinase s…	___1	0.999999	1.53e-292	243.16	232.88	243.16	0.79016	709	663140000	74285000	39029000	P21192	709	P21192	Metallothionein expression activator	ACE2	SINKKLTSPKKSLLDSPHDTSPVKETIARDK
1.16451	0.978314	0.605921	0.152493	-0.195774	-0.251133	-0.118744	-0.0072385	-0.104362	-0.257239	0.202462	0.16083	0.0775651	0.0624126	0.157005	0.195491	0.068127	-0.151453	-0.297401	-0.333557	S	3	(D/E)xx(S/T);(R/K)x(S/T);(R/K)xxxxx(S/T);AMP-activated protein kinase substrate motif;Casein kinase I substrate motif;CDK kinase substrate motif_minimal;CDK kinase substrate motif_minimal_pS;ERK1,2 kinase substrate motif;GSK-3, ERK1, ERK2, CDK5 substrate motif;KxS;New PKA kinase substrate motif_KxS;PKA kinase substrate motif;PKC kinase substrate motif;WW domain binding motif	___1	0.9273	9.14e-52	137.99	97.922	80.585	0.33018	385	248100000	0	23252000	P21192	385	P21192	Metallothionein expression activator	ACE2	KNSTGDNIFRLFEKTSPGGLSISPRINGNSL
0.649003	0.531304	0.295907	0.0394173	-0.120466	-0.128262	-0.0805757	-0.0860886	-0.200282	-0.311718	0.283414	0.264394	0.226352	0.268326	0.409335	0.457369	0.313394	-0.0476264	-0.433681	-0.639226	S	3	(S/T)xxx(R/K);Casein kinase II substrate motif	___1	0.758442	3.53e-06	67.449	33.764	67.449	0.018048	390	33537000	0	9559400	P21192	390	P21192	Metallothionein expression activator	ACE2	DNIFRLFEKTSPGGLSISPRINGNSLRSPFL
-0.190602	-0.088581	-0.119153	-0.0610263	-0.0447437	0.05477	-0.112446	-0.409379	-0.709455	-0.824804	0.34677	0.304007	0.189729	0.11429	0.182868	0.209408	0.281833	0.0253737	-0.254529	-0.476883	S	2	(S/T)P(R/K);(S/T)x(R/K);CDK kinase substrate motif_minimal;CDK kinase substrate motif_minimal_pS;ERK1,2 kinase substrate motif;Growth associated histone HI kinase substrate motif;GSK-3, ERK1, ERK2, CDK5 substrate motif;PKA kinase substrate motif;PKC kinase substrate motif;WW domain binding motif	___1	0.999995	9.61e-55	158.56	137.73	158.56	-0.21184	392	585060000	143610000	118690000	P21192	392	P21192	Metallothionein expression activator	ACE2	IFRLFEKTSPGGLSISPRINGNSLRSPFLVG
0.450224	0.482912	0.117687	-0.231152	-0.745354	-0.733466	-0.646716	-0.476592	-0.136163	0.047242	0.684947	0.736501	0.677728	0.419527	0.195789	0.0128357	-0.0809583	-0.174752	-0.24484	-0.283063	S	2	(D/E/N)xS;(S/T)Px(R/K);(S/T)PxR;(S/T)Pxx(R/K);(S/T)Pxxxxx(R/K);(S/T)xx(R/K);(S/T)xxx(R/K);Casein kinase II substrate motif;Cdc2 kinase substrate motif;CDK kinase substrate motif;CDK kinase substrate motif_minimal;CDK kinase substrate motif_minimal_pS;CDK1,2,4,6 kinase substrate motif;ERK1,2 kinase substrate motif;GSK-3, ERK1, ERK2, CDK5 substrate motif;MAPKAPK2 kinase substrate motif;NxS;pSPxK/R;…	___1	0.996295	1.34e-86	177.36	168.64	171.99	-0.68347	303	201260000	9851200	5000500	P21192	303	P21192	Metallothionein expression activator	ACE2	PTLISPRMSNTSINGSPSRKYHRQRYPNKSP
0.198411	0.137233	0.230354	0.103206	0.00911043	-0.082418	-0.222033	-0.14709	-0.0941859	0.0524711	-0.109698	-0.0927274	-0.130839	-0.0629212	0.222829	0.275733	0.356838	0.276525	0.19096	0.156012	S	3	(S/T)Pxx(R/K);(S/T)Pxxx(R/K);(S/T)xxx(R/K);(S/T)xxxx(R/K);CDK kinase substrate motif_minimal;CDK kinase substrate motif_minimal_pS;DNA dependent Protein kinase substrate motif;ERK1,2 kinase substrate motif;GSK-3, ERK1, ERK2, CDK5 substrate motif;MAPKAPK2 kinase substrate motif;WW domain binding motif	___1	0.979634	8.08e-22	93.684	76.494	51.819	0.19236	76	93858000	31453000	21002000	P04786	76	P04786	DNA topoisomerase 1	TOP1	TKKIKTEPVQSSSLPSPPAKKSATSKPKKIK
0.632909	0.616054	0.161796	-0.280968	-0.566183	-0.443937	-0.072745	-0.145898	-0.218256	-0.423014	0.803482	0.72578	0.939066	0.520979	0.384207	-0.101377	-0.20013	-0.369982	-0.263921	-0.31585	S	3	(R/K)xxx(S/T);(S/T)Pxx(R/K);(S/T)Pxxx(R/K);(S/T)Pxxxx(R/K);(S/T)xxx(R/K);(S/T)xxxx(R/K);(S/T)xxxxx(R/K);CDK kinase substrate motif_minimal;CDK kinase substrate motif_minimal_pS;ERK1,2 kinase substrate motif;GSK-3, ERK1, ERK2, CDK5 substrate motif;WW domain binding motif	___1	0.999996	5.18e-20	133.81	116.37	113.67	0.054726	428	656420000	117630000	67517000	P21192	428	P21192	Metallothionein expression activator	ACE2	DDRYAAGTFTPRTQLSPIHKKRESVVSTVST
-0.77071	-0.572144	-0.324088	-0.108067	0.265979	1.20128	2.14901	2.7893	2.06352	1.58617	-1.55339	-1.32465	-1.01303	-0.53166	-0.202707	0.16345	0.195642	0.359341	0.631716	1.00742	S	3	(R/K)xxxxx(S/T);(S/T)P(R/K);(S/T)Px(R/K);(S/T)PxR;(S/T)x(R/K);(S/T)xx(R/K);Cdc2 kinase substrate motif;CDK kinase substrate motif;CDK kinase substrate motif_minimal;CDK kinase substrate motif_minimal_pS;CDK1,2,4,6 kinase substrate motif;ERK1,2 kinase substrate motif;Growth associated histone HI kinase substrate motif;GSK-3, ERK1, ERK2, CDK5 substrate motif;PKA kinase substrate motif;PKC kinase su…	___1	0.999997	1.48e-11	110.64	91.283	110.64	0.053669	193	126130000	0	0	P21268	193	P21268	Cyclin-dependent kinase inhibitor FAR1	FAR1	MISLERNIKKCNSQFSPKRYIGEKCLICEES
-0.132836	-0.102401	0.0833536	0.393993	0.784005	1.1285	1.27006	1.25419	1.13866	1.0809	-0.249129	-0.152242	-0.0228085	0.0422859	0.0258409	-0.0078039	-0.0556704	-0.100559	-0.128499	-0.142469	S	3	(D/E)(S/T);b-Adrenergic Receptor kinase substrate motif;CDK kinase substrate motif_minimal;CDK kinase substrate motif_minimal_pS;ERK1,2 kinase substrate motif;GSK-3, ERK1, ERK2, CDK5 substrate motif;MAPKAPK2 kinase substrate motif;WW domain binding motif	___1	0.93575	4.81e-63	119.06	104.13	108.5	-0.021943	341	53459000	48144000	0	P21268	341	P21268	Cyclin-dependent kinase inhibitor FAR1	FAR1	RLSNSNQFEAVSYLDSPFLNSPFVNKMATTD
-0.048028	-0.220413	-0.228395	0.318284	0.741543	1.09529	0.863195	1.05961	0.803977	0.9208	-0.568879	-0.457574	-0.256008	-0.231831	-0.178459	-0.0820087	0.0715003	-0.0366113	-0.260576	-0.418056	S	3	(D/E)xxxxx(S/T);(R/K)(S/T);(R/K)xxx(S/T);(S/T)xxx(D/E);Casein kinase II substrate motif;PKA kinase substrate motif	___1	0.987431	2.67e-167	190.61	178.98	190.61	0.35516	297	288220000	7816200	98609000	P21268	297	P21268	Cyclin-dependent kinase inhibitor FAR1	FAR1	SSNMQQQWIDLKTARSFTGEFPQFTPQEQLI
-0.0100679	-0.0353763	-0.0859929	0.082145	0.494346	0.956874	1.22566	1.08196	0.719505	0.428898	-0.143809	-0.122556	-0.0800494	-0.037829	-0.017148	0.00336552	0.0452509	0.0710156	0.059288	0.0346779	S	3	(D/E)x(S/T);(D/E/N)xS;(R/K)xxxx(S/T);(S/T)x(D/E);(S/T)xxxx(R/K);acidic-plus-2;acidic-plus-2 pSxD;acidic-plus-2 pSxE/D;DxS	___1	0.966841	0.000308711	55.011	43.49	55.011	0.052734	318	24564000	0	24564000	P21268	318	P21268	Cyclin-dependent kinase inhibitor FAR1	FAR1	PQFTPQEQLIRTADISCDGFRTPRLSNSNQF
-0.719308	-0.591702	-0.33649	-0.0967211	0	0.168555	0.551991	0.930177	1.08823	1.05719	-1.49527	-1.41744	-1.26178	-0.951863	-0.565534	-0.133747	0.267083	0.422798	0.364359	0.228061	S	2	(R/K)xxx(S/T);(R/K)xxxx(S/T);Casein kinase I substrate motif;Casein kinase II substrate motif;PKA kinase substrate motif	___1	0.999884	2.66e-08	93.011	74.85	93.011	-0.50199	98	6402000	0	4279900	P21268	98	P21268	Cyclin-dependent kinase inhibitor FAR1	FAR1	SKPISPPPSLKKTAGSVASGFSKTGQLSALQ
-1.76175	-1.53332	-1.12711	-0.210885	0.327719	1.05901	1.12514	1.52066	1.28887	1.29776	-1.92007	-1.58243	-1.4308	-0.727062	-0.26703	0.157649	0.243437	0.234977	0.149189	0.18638	S	2	CDK kinase substrate motif_minimal;CDK kinase substrate motif_minimal_pS;ERK1,2 kinase substrate motif;GSK-3, ERK1, ERK2, CDK5 substrate motif;MAPKAPK2 kinase substrate motif;WW domain binding motif	___1	0.999989	1.36e-110	170.11	150.98	170.11	0.39324	114	812210000	388820000	66007000	P21268	114	P21268	Cyclin-dependent kinase inhibitor FAR1	FAR1	VASGFSKTGQLSALQSPVNITSSNKYNIKAT
-0.0197453	-0.0375588	-0.0122614	-0.0146166	-0.0302573	-0.0710749	-0.0600342	-0.139036	-0.066729	-0.094194	-0.0382037	-0.0155493	-0.0121616	0.0358054	-0.223628	-0.203889	-0.203666	0.117249	0.163309	0.211701	S	4	(D/E)(S/T);(D/E)xxx(S/T);(D/E)xxxxx(S/T);(S/T)(D/E);(S/T)x(D/E);(S/T)xxxxx(R/K);acidic-plus-1-2 pSTxxED;acidic-plus-2;acidic-plus-2 pSxE;acidic-plus-2 pSxE/D;b-Adrenergic Receptor kinase substrate motif;Casein kinase II substrate motif	___1	0.997774	1.86e-149	155.92	145.21	114.76	0.34426	49	2181800000	20848000	67242000	P04786	49	P04786	DNA topoisomerase 1	TOP1	SMNSASLQDEAEPYDSDEAISKISKKKTKKI
0.202606	0.130482	0.241376	0.0618935	0.0283803	-0.032952	-0.0104057	-0.023068	-0.0247264	-0.0191805	0.0978072	0.113345	0.0387476	0.0113075	-0.0159877	-0.00126267	0.0263338	0.0100765	-0.164697	-0.247163	S	3	(D/E)(S/T);(R/K)x(S/T);(R/K)xx(S/T);(S/T)xx(D/E);14-3-3 domain binding motif;acidic-plus-3 pSTxxED;b-Adrenergic Receptor kinase substrate motif;Calmodulin-dependent protein kinase II substrate motif;Casein kinase II substrate motif;New PKA kinase substrate motif_RRxS;New PKA kinase substrate motif_RxS;New PKA kinase substrate motif_RxxS;PAK2 kinase substrate motif;PKA kinase substrate motif;PKA k…	___1	1	1.14e-232	200.03	185.87	163.18	-0.1146	538	1065700000	245310000	171400000	P21339	538	P21339	Morphogenesis-related protein MSB1	MSB1	KFQAEVPQQSTVRRDSAPDNQGIYHTVISKN
-0.723355	-0.636144	-0.488154	-0.366598	-0.294046	-0.244067	-0.33426	-0.542057	-0.758989	-0.867455	0.329942	0.292181	0.256003	0.25917	0.280428	0.280433	0.276316	0.289333	0.309431	0.319481	S	4	(D/E)xxxxx(S/T);CDK kinase substrate motif_minimal;CDK kinase substrate motif_minimal_pS;ERK1,2 kinase substrate motif;GSK-3, ERK1, ERK2, CDK5 substrate motif;MAPKAPK2 kinase substrate motif;WW domain binding motif	___1	0.917189	1.6e-63	116.39	104.86	116.39	-0.20569	776	88875000	88875000	0	P21339	776	P21339	Morphogenesis-related protein MSB1	MSB1	ISEESKVNDDSSSYYSPNINNLPASRMPSQP
0.428875	0.396698	-0.255333	-0.583622	-0.850938	-0.966688	-0.386828	-0.497718	-0.015854	-0.368571	1.21443	0.865363	1.0606	0.562646	0.368224	-0.138679	-0.374353	-0.775007	-0.359646	-0.245125	S	3	(R/K)xx(S/T);(R/K)xxxx(S/T);(R/K)xxxxx(S/T);(S/T)P(R/K);(S/T)Px(R/K);(S/T)PxK;(S/T)Pxxxx(R/K);(S/T)x(R/K);(S/T)xx(R/K);(S/T)xxxxx(R/K);14-3-3 domain binding motif;Akt kinase substrate motif;Calmodulin-dependent protein kinase II substrate motif;Cdc2 kinase substrate motif;CDK kinase substrate motif;CDK kinase substrate motif_minimal;CDK kinase substrate motif_minimal_pS;CDK1,2,4,6 kinase substrat…	___1	0.990839	0.000708111	64.64	50.977	64.64	0.19565	23	23686000	11500000	12186000	P21339	23	P21339	Morphogenesis-related protein MSB1	MSB1	LPTPPTAEIRKSRSNSPKKAQKTNLSPNKNQ
1.45224	1.37004	0.929999	0.214318	-0.446958	-0.778188	-0.68145	-0.486791	-0.291737	-0.19421	0.678142	0.708662	0.65344	0.481955	0.22466	-0.002187	-0.182742	-0.347455	-0.446702	-0.496326	S	3	(D/E/N)xS;(R/K)xxx(S/T);(S/T)Px(R/K);(S/T)PxK;(S/T)xx(R/K);Cdc2 kinase substrate motif;CDK kinase substrate motif;CDK kinase substrate motif_minimal;CDK kinase substrate motif_minimal_pS;CDK1,2,4,6 kinase substrate motif;ERK1,2 kinase substrate motif;GSK-3, ERK1, ERK2, CDK5 substrate motif;NxS;PKA kinase substrate motif;pSPxK/R;SPxK;WW domain binding motif	___1	0.99654	1.26e-65	158.45	139.13	158.45	-0.46967	33	91569000	45809000	0	P21339	33	P21339	Morphogenesis-related protein MSB1	MSB1	KSRSNSPKKAQKTNLSPNKNQNNEKNVPRSN
0.314431	0.304554	0.353418	0.4709	0.573475	0.592524	0.455403	0.245637	0.0573639	-0.0367727	0.00311562	-0.0305414	-0.162739	-0.35982	-0.467308	-0.420319	-0.394937	-0.545638	-0.763494	-0.872422	S	3	(D/E)xxxxx(S/T);(R/K)x(S/T);(R/K)xx(S/T);(S/T)x(D/E);(S/T)xxxxx(R/K);14-3-3 domain binding motif;acidic-plus-2;acidic-plus-2 basic-2;acidic-plus-2 basic-2-3;acidic-plus-2 pSxE;acidic-plus-2 pSxE/D;Calmodulin-dependent protein kinase II substrate motif;Calmodulin-dependent protein kinase IV substrate motif;Casein kinase I substrate motif;Casein kinase II substrate motif;Chk1 kinase substrate motif…	___1	0.779381	1e-05	98.156	65.658	64.103	-0.037705	58	35701000	0	0	P21373	58	P21373	NAD(+) kinase	UTR1	RTQDIDNAKEMLRKISSESSSRRSSLLNKDS
0.711637	0.674473	0.600146	0.508421	0.436462	0.392397	0.356461	0.360462	0.396271	0.430081	-1.03292	-1.06651	-1.1337	-1.04991	-0.781561	-0.590176	-0.660315	-0.928516	-1.13326	-1.2039	S	3	(R/K)xx(S/T);(R/K)xxx(S/T);(S/T)(D/E);(S/T)xxxx(R/K);(S/T)xxxxx(R/K);Calmodulin-dependent protein kinase II substrate motif;Casein kinase I substrate motif;Casein kinase II substrate motif;Chk1 kinase substrate motif;G protein-coupled receptor kinase 1 substrate motif;GSK3 kinase substrate motif;MDC1 BRCT domain binding motif;New PKA kinase substrate motif_KxxS;PKA kinase substrate motif;PKC kina…	___1	0.666703	0.000776798	54.871	38.239	54.871	-0.24249	59	65593000	0	65593000	P21373	59	P21373	NAD(+) kinase	UTR1	TQDIDNAKEMLRKISSESSSRRSSLLNKDSS
1.13773	1.13885	1.14109	1.03505	0.819604	0.614901	0.530343	0.684321	0.956693	1.15208	-0.589039	-0.616971	-0.672836	-0.685055	-0.625696	-0.640156	-0.800014	-0.954614	-0.958558	-0.885202	S	2	(D/E)(S/T);(R/K)xxxx(S/T);(R/K)xxxxx(S/T);(S/T)xx(R/K);(S/T)xxx(R/K);b-Adrenergic Receptor kinase substrate motif;Casein kinase II substrate motif	___1	0.505955	0.00056632	66.19	48.754	63.727	0.0597	61	12147000	0	12147000	P21373	61	P21373	NAD(+) kinase	UTR1	DIDNAKEMLRKISSESSSRRSSLLNKDSSLV
0.18847	0.260589	0.179842	0.619921	0.685911	0.880598	0.733141	0.650391	0.634801	0.538553	-0.152735	-0.369616	-0.301898	-0.524889	-0.296521	-0.364775	-0.281714	-0.464294	-0.361936	-0.357548	S	2	(D/E)xx(S/T);(S/T)(R/K);(S/T)x(R/K);Casein kinase I substrate motif;Casein kinase II substrate motif;G protein-coupled receptor kinase 1 substrate motif;GSK3 kinase substrate motif;MAPKAPK2 kinase substrate motif;MDC1 BRCT domain binding motif;PKA kinase substrate motif;PKC kinase substrate motif;Plk1 PBD domain binding motif	___1	0.967053	2.07e-14	123.29	99.167	123.29	-0.20904	63	120090000	17353000	14743000	P21373	63	P21373	NAD(+) kinase	UTR1	DNAKEMLRKISSESSSRRSSLLNKDSSLVNG
0.144118	0.19411	0.300092	0.412071	0.391876	0.233511	0.143581	0.260257	0.475778	0.583539	-0.327056	-0.456849	-0.612337	-0.663724	-0.599127	-0.522645	-0.38085	-0.185626	-0.0198584	0.0630255	S	4	(R/K)xx(S/T);(R/K)xxxx(S/T);(S/T)xx(R/K);G protein-coupled receptor kinase 1 substrate motif;MDC1 BRCT domain binding motif;New PKA kinase substrate motif_KxxS;Phosphorylase kinase substrate motif;PKA kinase substrate motif;PKC kinase substrate motif;Plk1 PBD domain binding motif	___1	0.857493	0.000181837	57.52	48.561	57.52	0.26897	519	6504600	6504600	0	P21373	519	P21373	NAD(+) kinase	UTR1	DDESVNCEACKLKPSSVPKPSQARFSV____
0.095643	0.181465	0.26146	0.103418	-0.0165107	-0.0863331	-0.0735322	-0.0609284	0.166779	0.195223	-0.140275	-0.229304	-0.285443	-0.105593	0.0452875	0.192678	0.0981934	-0.0668698	-0.259123	-0.392024	S	2	(D/E)xx(S/T);(D/E)xxxxx(S/T);Casein kinase I substrate motif	___1	1	1.24e-08	71.016	68.862	64.297	-1.1401	887	103990000	8066200	4424400	P21524	887	P21524	Ribonucleoside-diphosphate reductase large chain 1	RNR1	VIACAIDNPEACEMCSG______________
-0.00386906	-0.0948277	-0.276745	-0.532	-0.769635	-0.970513	-1.15225	-1.03786	-0.646452	-0.312248	0.0357847	0.014553	-0.0279102	0.120527	0.481097	0.692882	0.54375	0.198744	0.018784	0.0113265	S	3	(R/K)xx(S/T);(S/T)(D/E);(S/T)xxx(R/K);(S/T)xxxx(D/E);G protein-coupled receptor kinase 1 substrate motif;New PKA kinase substrate motif_KxxS;PKA kinase substrate motif;PKC kinase substrate motif	___1	0.992592	0.019893	40.002	12.673	40.002	2.0184	318	11230000	0	11230000	P21538	318	P21538	DNA-binding protein REB1	REB1	HNDDTDDLSNSTKQYSELQKDSMLDSSLNKS
-0.028646	-0.0511551	0.00949137	-0.102541	-0.153748	-0.195658	-0.27369	-0.157103	-0.0123873	0.187915	-0.0481668	-0.0565853	-0.0894467	0.018694	0.27321	0.331867	0.361456	0.213154	0.171271	0.135189	S	2	(D/E)(S/T);(R/K)xxxxx(S/T);(S/T)Pxxxx(R/K);(S/T)xxxxx(R/K);b-Adrenergic Receptor kinase substrate motif;CDK kinase substrate motif_minimal;CDK kinase substrate motif_minimal_pS;ERK1,2 kinase substrate motif;GSK-3, ERK1, ERK2, CDK5 substrate motif;WW domain binding motif	___1	1	4.56e-86	174.42	142.17	160.15	0.082161	599	350470000	98293000	91833000	P21576	599	P21576	Vacuolar protein sorting-associated protein 1	VPS1	GFFSTKNKKKLAALESPPPVLKATGQMTERE
-0.31139	0.006838	0.491456	0.625367	0.518588	0.168923	0.112684	-0.0373168	-0.0423487	-0.0482094	-0.415608	-0.292313	-0.371264	-0.0553338	0.251645	0.245392	0.404419	0.176333	-0.0266513	-0.234128	S	2	(D/E)xxx(S/T);(S/T)xx(D/E);acidic-plus-3 pSTxxED;Casein kinase II substrate motif;CDK kinase substrate motif_minimal;CDK kinase substrate motif_minimal_pS;ERK1,2 kinase substrate motif;GSK-3, ERK1, ERK2, CDK5 substrate motif;Pyruvate dehydrogenase kinase substrate motif;Sxx(E/D);SxxD;WW domain binding motif	___1	1	7.45e-62	110.44	97.862	110.44	0.086636	6	47824000	5052700	3488600	P21657	6	P21657	Transcriptional activator protein DAL81	DAL81	__________MDPHQSPADNAASPTKSVKAT
0.393139	0.35574	0.200696	-0.0345905	-0.284501	-0.468791	-0.470469	-0.355156	-0.200287	-0.122852	0.375722	0.628591	0.753091	0.496352	0.0453653	-0.218632	-0.139799	0.0948725	0.355213	0.485383	S	2	(D/E)xxx(S/T);(S/T)Px(R/K);(S/T)PxK;(S/T)Pxxxx(R/K);(S/T)xx(R/K);(S/T)xxxxx(R/K);Casein kinase I substrate motif;Casein kinase II substrate motif;Cdc2 kinase substrate motif;CDK kinase substrate motif;CDK kinase substrate motif_minimal;CDK kinase substrate motif_minimal_pS;CDK1,2,4,6 kinase substrate motif;ERK1,2 kinase substrate motif;G protein-coupled receptor kinase 1 substrate motif;GSK3 kina…	___1	0.966078	4.38e-31	83.039	72.981	52.823	-0.01555	13	48858000	20383000	0	P21657	13	P21657	Transcriptional activator protein DAL81	DAL81	___MDPHQSPADNAASPTKSVKATTKNSSTN
0.186329	0.265194	0.371226	0.373605	0.303065	0.108339	0.136647	0.0752305	0.142207	0.0940133	-0.132287	-0.284981	-0.347255	-0.254654	-0.43911	-0.465613	-0.510256	-0.223634	-0.502924	-0.673893	S	3	(R/K)xxx(S/T);(S/T)(D/E);(S/T)x(D/E);(S/T)xx(D/E);(S/T)xxxx(D/E);acidic-plus-1-2 pSTxxED;acidic-plus-2;acidic-plus-2 pSxE;acidic-plus-2 pSxE/D;acidic-plus-2-3 pSTxxED;acidic-plus-3 pSTxxED;BARD1 BRCT domain binding motif;Casein kinase II substrate motif;G protein-coupled receptor kinase 1 substrate motif;Sxx(E/D);SxxE	___1	1	1.78e-94	154.6	139.33	79.511	0.017069	10	172170000	39666000	41274000	P21957	10	P21957	Transcriptional repressor OPI1	OPI1	______MSENQRLGLSEEEVEAAEVLGVLKQ
0.197501	0.401531	0.500115	0.459935	0.260507	-0.0369902	0.033876	-0.238261	-0.0685143	-0.222068	0.0296915	-0.17082	-0.341079	-0.202669	-0.393302	-0.353122	-0.443573	-0.159957	-0.505929	-0.678401	S	3	(S/T)(D/E);(S/T)xxx(R/K);G protein-coupled receptor kinase 1 substrate motif	___1	0.499999	1.3e-51	56.468	38.821	56.468	0.11644	2	64023000	32217000	26922000	P21957	2	P21957	Transcriptional repressor OPI1	OPI1	______________MSENQRLGLSEEEVEAA
0.29021	0.203706	0.108983	0.045603	-0.170519	-0.193099	-0.209607	0.0644733	0.101428	0.192253	-0.348997	-0.271143	-0.347133	-0.214822	-0.0779659	0.0352364	0.0903467	0.0528261	-0.0364589	-0.0947985	S	3	(D/E)xx(S/T);(D/E)xxx(S/T);(S/T)x(R/K);Casein kinase I substrate motif;Casein kinase II substrate motif;PKA kinase substrate motif;PKC kinase substrate motif	___1	0.835963	1.87e-39	106.03	84.015	93.73	0.52484	24	149840000	20347000	0	P21965	24	P21965	Protein kinase MCK1	MCK1	VPLQRGSEFIADDVTSNKSNNTRRMLVKEYR
0.0750702	0.0492864	0.0629084	0.048131	-0.00429623	0.122394	0.161275	0.409725	0.356077	0.394466	0.000544	0.080275	0.11541	-0.0140007	-0.0885861	-0.047742	-0.0105607	-0.0151272	-0.102495	-0.134145	S	3	(S/T)xxxx(R/K);G protein-coupled receptor kinase 1 substrate motif;GSK3 kinase substrate motif	___1	0.936358	6.06e-62	146.97	136.78	146.97	-0.10196	198	254050000	53542000	11233000	P21965	198	P21965	Protein kinase MCK1	MCK1	DFGSAKKLEHNQPSISYICSRFYRAPELIIG
0.337388	0.414557	0.380005	0.0686999	-0.30243	-0.276234	-0.113289	0.186476	0.118267	0.159367	-0.278425	-0.289744	-0.279515	-0.195149	0.087169	0.105819	0.354466	0.199156	0.0179882	-0.271752	S	2	(S/T)x(D/E);(S/T)xx(D/E);acidic-plus-2;acidic-plus-2 pSxE;acidic-plus-2 pSxE/D;acidic-plus-2-3 pSTxxED;acidic-plus-3 pSTxxED;Casein kinase II substrate motif;Sxx(E/D);SxxE	___1	0.5	3.55e-180	122.52	101.74	122.52	-0.90894	2	10363000	4351800	6011400	P21965	2	P21965	Protein kinase MCK1	MCK1	______________MSTEEQNGVPLQRGSEF
-0.106994	0.0339385	0.158099	0.124555	-0.00914703	-0.0853017	-0.11124	-0.14451	-0.171578	-0.185112	0.0864332	0.0144615	-0.0326795	0.016982	0.103427	0.129854	0.102531	0.0814781	0.0716223	0.0666943	S	4	(D/E)x(S/T);(D/E/N)xS;(R/K)xx(S/T);(S/T)(D/E);(S/T)x(D/E);(S/T)xxx(D/E);(S/T)xxxx(D/E);acidic-plus-1-2 pSTxxED;acidic-plus-2;acidic-plus-2 pSxE;acidic-plus-2 pSxE/D;acidic-plus-2-4 pSTxxED;Casein kinase II substrate motif;ExS;G protein-coupled receptor kinase 1 substrate motif;HxxxxS;New PKA kinase substrate motif_KxxS;PKA kinase substrate motif;PKC kinase substrate motif	___1	0.99691	4.54e-13	76.198	66.915	76.198	0.66162	716	26452000	26452000	0	P22082	716	P22082	Transcription regulatory protein SNF2	SNF2	QKYTKEMIDSHIKEASEEVDDLSMVPKMKDE
-0.180346	-0.0902592	0.0899145	0.207597	0.172703	0.0812596	0.0858457	0.194942	0.31252	0.375549	0.285304	0.197749	0.0226385	-0.215755	-0.429877	-0.450694	-0.302478	-0.100756	-0.0145588	-0.0292229	S	4	(D/E)xxx(S/T);(D/E)xxxx(S/T);(R/K)xxxxx(S/T);Casein kinase II substrate motif;G protein-coupled receptor kinase 1 substrate motif	___1	0.821933	4.13e-39	102.91	88.532	102.91	-0.12827	356	38668000	0	38668000	P22082	356	P22082	Transcription regulatory protein SNF2	SNF2	LTRNAPLDSKDENFASVSPAGPSSVHNAKNG
0.0853824	0.108408	0.0546312	-0.00934	-0.147167	-0.0368527	0.0314103	0.395185	0.343462	0.460094	-0.0564915	0.056516	0.0982327	-0.111785	-0.298764	-0.326006	-0.249655	-0.181334	-0.0177141	0.0644143	S	4	(D/E)xxxxx(S/T);CDK kinase substrate motif_minimal;CDK kinase substrate motif_minimal_pS;ERK1,2 kinase substrate motif;G protein-coupled receptor kinase 1 substrate motif;GSK-3, ERK1, ERK2, CDK5 substrate motif;WW domain binding motif	___1	0.987604	1.4e-164	176.26	162.72	173.68	0.24993	358	217010000	79894000	17173000	P22082	358	P22082	Transcription regulatory protein SNF2	SNF2	RNAPLDSKDENFASVSPAGPSSVHNAKNGTL
0.187	0.136987	0.187389	0.195774	0.258396	0.189556	0.175711	0.324192	0.223424	0.293368	-0.315807	-0.342809	-0.358612	-0.354298	-0.404977	-0.387827	-0.218373	-0.0477432	-0.0599122	-0.147414	S	3	(D/E)x(S/T);(D/E/N)xS;(R/K)xxxx(S/T);(S/T)(D/E);(S/T)x(D/E);(S/T)xx(D/E);(S/T)xxx(R/K);(S/T)xxxxx(D/E) ;acidic-plus-1-2 pSTxxED;acidic-plus-2;acidic-plus-2 pSxD;acidic-plus-2 pSxE/D;acidic-plus-2-3 pSTxxED;acidic-plus-3 pSTxxED;BARD1 BRCT domain binding motif;Casein kinase II substrate motif;ExS;Sxx(E/D);SxxE	___1	1	2.23e-116	184.78	170.41	117.55	-0.04583	1375	298860000	10871000	0	P22082	1375	P22082	Transcription regulatory protein SNF2	SNF2	NDNMSEEQWLRQFEVSDDEKNDKQARKQRTK
-0.148887	-0.0653803	0.12105	0.116535	0.04129	0.0749428	-0.0970152	0.194364	0.361869	0.626064	-0.200982	-0.134587	-0.13301	-0.101479	0.109938	0.10214	0.333374	0.253535	0.257897	0.193892	S	4	(D/E)xx(S/T);(S/T)P(R/K);(S/T)x(R/K);Casein kinase I substrate motif;Casein kinase II substrate motif;CDK kinase substrate motif_minimal;CDK kinase substrate motif_minimal_pS;ERK1,2 kinase substrate motif;Growth associated histone HI kinase substrate motif;GSK-3, ERK1, ERK2, CDK5 substrate motif;PKA kinase substrate motif;PKC kinase substrate motif;WW domain binding motif	___1	1	2.59e-137	179.58	160.25	179.58	0.15153	1510	160520000	3303100	28260000	P22147	1510	P22147	5'-3' exoribonuclease 1	XRN1	GEIKPSSGTNSTECQSPKSQSNAADRDNKKD
0.334435	0.11307	-0.0678276	-0.972427	-1.11785	-1.40384	-0.703759	-0.842495	-0.559448	-0.636997	0.084791	0.276412	0.23504	0.220663	0.102282	0.101504	0.159972	0.0775678	0.0803828	0.0301771	S	2	Casein kinase I substrate motif;CDK kinase substrate motif_minimal;CDK kinase substrate motif_minimal_pS;DNA dependent Protein kinase substrate motif;ERK1,2 kinase substrate motif;G protein-coupled receptor kinase 1 substrate motif;GSK-3, ERK1, ERK2, CDK5 substrate motif;WW domain binding motif	___1	0.862933	2.69e-05	51.875	36.303	42.209	0.4318	56	50834000	22372000	11428000	P22149	56	P22149	Iron-regulated transcriptional activator AFT1	AFT1	NEGRASASGNPAAVPSPIMTLNLKSTHSLNI
-0.679018	-0.574542	-0.365591	-0.139252	0	0.0909116	0.220571	0.350839	0.44297	0.469966	-1.17292	-1.10646	-0.973554	-0.935998	-1.06025	-0.976458	-0.522815	0.128102	0.60644	0.759321	S	4	(S/T)x(R/K);(S/T)xxxx(R/K);G protein-coupled receptor kinase 1 substrate motif;PKA kinase substrate motif;PKC kinase substrate motif	___2	0.753078	1.06e-94	133.94	127.44	113.7	0.11806	385	158960000	0	114590000	D6VTK4	385	D6VTK4	Pheromone alpha factor receptor	STE2	DDIEKNQFYQLPTPTSSKNTRIGPFADASYK
0.0843752	0.0764493	-0.0961714	0.0201821	0.151897	0.392813	0.371096	-0.0210727	-0.42346	-0.739636	0.0652375	-0.175638	-0.110499	-0.153038	-0.0442648	-0.0894698	-0.261723	-0.367518	-0.228099	-0.145398	S	4	(D/E)xxxx(S/T);(S/T)Pxxxx(R/K);(S/T)xxxxx(R/K);CDK kinase substrate motif_minimal;CDK kinase substrate motif_minimal_pS;ERK1,2 kinase substrate motif;GSK-3, ERK1, ERK2, CDK5 substrate motif;WW domain binding motif	___1	0.905157	5.53e-27	92.675	83.095	92.675	0.026415	162	49670000	29469000	20201000	O13516;P05755	162;162	O13516;P05755	40S ribosomal protein S9-A;40S ribosomal protein S9-B	RPS9A;RPS9B	MVRLDSEKHIDFAPTSPFGGARPGRVARRNA
0.0102611	0.00684073	0	0.0472266	0.151941	0.238219	0.248573	0.229702	0.25753	0.294793	-1.15531	-1.06601	-0.887403	-0.650626	-0.444977	-0.202063	0.109245	0.221134	0.0652085	-0.146661	S	3	(D/E)xxxxx(S/T);(S/T)xxxxx(D/E) ;G protein-coupled receptor kinase 1 substrate motif;GSK3 kinase substrate motif	___1	0.998906	2.56e-64	120.91	110.49	120.91	0.15649	374	109500000	0	0	P22204	374	P22204	Cell cycle protein kinase DBF2	DBF2	KMYNQLREKEINYANSMVGSPDYMALEVLEG
-0.617506	-0.624382	-0.638135	-0.438641	-0.019024	0.373672	0.519324	0.347797	0.106137	-0.0497593	0.205656	0.232368	0.285791	0.109326	-0.323741	-0.651504	-0.617361	-0.266237	0.039963	0.170601	S	3	(D/E/N)xS;(R/K)xx(S/T);(S/T)x(D/E);(S/T)xxx(R/K);14-3-3 domain binding motif;acidic-plus-2;acidic-plus-2 pSxE;acidic-plus-2 pSxE/D;Calmodulin-dependent protein kinase II substrate motif;Casein kinase I substrate motif;Casein kinase II substrate motif;MAPKAPK2 kinase substrate motif;New PKA kinase substrate motif_RxxS;NxS;Phosphorylase kinase substrate motif;PKA kinase substrate motif;PKC kinase s…	___2	0.999911	6.83e-65	132.26	121.79	100.08	-0.10985	235	416640000	0	62424000	P01120	235	P01120	Ras-like protein 2	RAS2	KNVNSSTTVVNARNASIESKTGLAGNQATNG
0.548382	0.420622	0.34432	-0.170431	-0.35169	-0.127265	0.0839765	0.504208	0.467107	0.675547	-0.372391	-0.293596	-0.333166	-0.455115	-0.168665	-0.123957	0.392773	0.364302	0.420054	0.29385	S	2	(R/K)x(S/T);(R/K)xxx(S/T);Casein kinase II substrate motif;G protein-coupled receptor kinase 1 substrate motif;GSK3 kinase substrate motif;New PKA kinase substrate motif_RxS;PKA kinase substrate motif;PKA kinase substrate motif_RxS;PKC kinase substrate motif;RxS	___1	0.968861	4.5e-54	157.22	141.36	157.22	0.15101	316	40504000	3839200	3545300	P22211	316	P22211	Nitrogen permease reactivator protein	NPR1	TNGSTPIPKPIRARQSSIYSASRQPTGSYTD
-0.617506	-0.624382	-0.638135	-0.438641	-0.019024	0.373672	0.519324	0.347797	0.106137	-0.0497593	0.205656	0.232368	0.285791	0.109326	-0.323741	-0.651504	-0.617361	-0.266237	0.039963	0.170601	S	3	(D/E)(S/T);(R/K)xxxxx(S/T);(S/T)(R/K);b-Adrenergic Receptor kinase substrate motif;Casein kinase II substrate motif	___2	0.999309	1.23e-292	239.51	221.21	199.46	-0.022946	238	383910000	0	42070000	P01120	238	P01120	Ras-like protein 2	RAS2	NSSTTVVNARNASIESKTGLAGNQATNGKTQ
-0.05577	-0.0288153	-0.210841	-0.135177	0.0278723	0.253157	0.449481	0.417696	0.320254	0.198442	-0.045655	-0.118822	-0.034999	-0.306612	-0.321519	-0.375165	-0.300506	-0.140426	0.078313	0.343821	S	2	(R/K)xx(S/T);(R/K)xxxx(S/T);(S/T)xxxxx(R/K);14-3-3 domain binding motif;Akt kinase substrate motif;Calmodulin-dependent protein kinase II substrate motif;Casein kinase I substrate motif;Casein kinase II substrate motif;G protein-coupled receptor kinase 1 substrate motif;MAPKAPK1 kinase substrate motif;MDC1 BRCT domain binding motif;New PKA kinase substrate motif_RxxS;p70 Ribosomal S6 kinase subst…	___1	0.995813	9.06e-55	157.99	114.7	136.94	0.12302	317	303720000	36770000	33434000	P22211	317	P22211	Nitrogen permease reactivator protein	NPR1	NGSTPIPKPIRARQSSIYSASRQPTGSYTDN
-1.00179	-0.922005	-0.762437	-0.324077	0.313289	0.885835	1.19456	0.857595	0.13878	-0.411556	0.500505	0.547401	0.641194	0.300289	-0.522209	-1.17064	-1.1634	-0.468612	0.258072	0.637361	S	2	(R/K)xxxxx(S/T);(S/T)xx(R/K);Casein kinase II substrate motif;MAPKAPK2 kinase substrate motif	___1	0.898442	1.92e-09	113.44	73.508	113.44	0.06561	320	5278500	0	5278500	P22211	320	P22211	Nitrogen permease reactivator protein	NPR1	TPIPKPIRARQSSIYSASRQPTGSYTDNFYG
0.0164132	0.0754431	0.0858671	-0.151586	-0.328005	-0.305412	-0.0893251	-0.0975131	-0.202465	-0.316413	0.0418286	0.0619697	0.15693	0.130175	0.0730862	-0.0688095	-0.0722239	-0.0107944	-0.106669	-0.177752	S	4	(D/E)xxx(S/T);(R/K)xx(S/T);(R/K)xxxx(S/T);(S/T)xxx(D/E);14-3-3 domain binding motif;Akt kinase substrate motif;Calmodulin-dependent protein kinase II substrate motif;MAPKAPK1 kinase substrate motif;New PKA kinase substrate motif_RxxS;p70 Ribosomal S6 kinase substrate motif;Phosphorylase kinase substrate motif;PKA kinase substrate motif;PKC kinase substrate motif;RxxS	___1	1	3.06e-282	220.63	213.19	196.84	-0.2096	125	154300000	45736000	39888000	P22211	125	P22211	Nitrogen permease reactivator protein	NPR1	ASFYGTSAQSRDRFGSLINDQGTAGLSSHGG
-0.0704933	0.0517401	0.114148	0.0681837	0.158626	0.0990788	0.243792	0.0649793	-0.0731068	-0.207129	-0.363295	-0.289097	-0.245541	-0.0138902	-0.260178	-0.251633	-0.284643	0.0805152	0.112633	0.174783	S	3	(D/E)x(S/T);(D/E/N)xS;(R/K)xxxxx(S/T);(S/T)x(D/E);(S/T)xx(D/E);(S/T)xxx(D/E);(S/T)xxxx(D/E);(S/T)xxxxx(D/E) ;acidic-plus-2;acidic-plus-2 pSxD;acidic-plus-2 pSxE/D;acidic-plus-2-3 pSTxxED;acidic-plus-2-4 pSTxxED;acidic-plus-3 pSTxxED;acidic-plus-3-4 pSTxxEDED;Casein kinase II substrate motif;ExS;Pyruvate dehydrogenase kinase substrate motif;Sxx(E/D);SxxD	___2	0.999986	7.11e-80	121.23	115.51	106.63	-0.011802	14	1070500000	113830000	156260000	P04786	14	P04786	DNA topoisomerase 1	TOP1	__MTIADASKVNHELSSDDDDDVPLSQTLKK
-0.0704933	0.0517401	0.114148	0.0681837	0.158626	0.0990788	0.243792	0.0649793	-0.0731068	-0.207129	-0.363295	-0.289097	-0.245541	-0.0138902	-0.260178	-0.251633	-0.284643	0.0805152	0.112633	0.174783	S	3	(D/E)xx(S/T);(S/T)(D/E);(S/T)x(D/E);(S/T)xx(D/E);(S/T)xxx(D/E);(S/T)xxxx(D/E);acidic-plus-1-2 pSTxxED;acidic-plus-2;acidic-plus-2 pSxD;acidic-plus-2 pSxE/D;acidic-plus-2-3 pSTxxED;acidic-plus-2-4 pSTxxED;acidic-plus-3 pSTxxED;acidic-plus-3-4 pSTxxEDED;Casein kinase I substrate motif;Casein kinase II substrate motif;MDC1 BRCT domain binding motif;Plk1 PBD domain binding motif;Pyruvate dehydrogenas…	___2	0.999963	7.11e-80	121.23	115.51	106.63	-0.011802	15	1070500000	113830000	156260000	P04786	15	P04786	DNA topoisomerase 1	TOP1	_MTIADASKVNHELSSDDDDDVPLSQTLKKR
0.279523	0.208044	0.130933	0.119669	0.15319	0.16565	0.156498	0.146795	0.13996	0.136543	-0.37029	-0.308235	-0.258364	-0.282728	-0.3252	-0.311541	-0.23557	-0.153418	-0.0945301	-0.0650859	S	3	(D/E)(S/T);(D/E)xxx(S/T);(R/K)xxxx(S/T);(S/T)Px(R/K);(S/T)PxR;(S/T)x(D/E);(S/T)xx(R/K);acidic-plus-2;acidic-plus-2 pSxE;acidic-plus-2 pSxE/D;b-Adrenergic Receptor kinase substrate motif;Casein kinase I substrate motif;Casein kinase II substrate motif;Cdc2 kinase substrate motif;CDK kinase substrate motif;CDK kinase substrate motif_minimal;CDK kinase substrate motif_minimal_pS;CDK1,2,4,6 kinase su…	___1	0.975247	4.67e-51	110.7	97.454	59.261	-0.48181	195	18772000	0	0	P04801	195	P04801	Threonine--tRNA ligase, cytoplasmic	THS1	FYEMAVRDSMKDISESPERTVSQADFPGLEG
-0.101164	-0.105633	0.00543277	-0.294821	-0.660244	-0.671924	-0.607504	-0.175348	-0.0660528	0.163943	0.630178	0.981829	0.730878	0.321419	-0.0560933	0.0702123	0.289573	0.456216	0.254232	0.356054	S	3	(R/K)x(S/T);(R/K)xxxxx(S/T);Casein kinase I substrate motif;Casein kinase II substrate motif;New PKA kinase substrate motif_RxS;PKA kinase substrate motif;PKA kinase substrate motif_RxS;PKC kinase substrate motif;RxS	___1	0.992888	1.98e-93	174.35	158.21	100.77	0.60312	153	199990000	78550000	82039000	P22211	153	P22211	Nitrogen permease reactivator protein	NPR1	HGGSFAAQNRITSRLSTTSHTSGRAIPSLSS
-0.157551	-0.0777071	0.00558032	0.0124674	-0.0243381	-0.0284357	0.0484947	0.173745	0.289459	0.347316	0.0226975	0.0455694	-0.0255158	-0.21343	-0.383866	-0.419993	-0.19825	0.147058	0.459638	0.615928	S	3	(R/K)xxxx(S/T);(S/T)xxxx(R/K);Casein kinase I substrate motif;Casein kinase II substrate motif	___1	0.793571	9.02e-05	71.085	63.197	71.085	0.12396	156	25382000	8121300	17260000	P22211	156	P22211	Nitrogen permease reactivator protein	NPR1	SFAAQNRITSRLSTTSHTSGRAIPSLSSSIP
-1.33277	-1.25267	-1.11663	-1.00476	-1.06346	-1.26858	-1.26575	-0.908545	-0.434169	-0.196981	0.321128	0.348159	0.349993	0.2996	0.277502	0.335925	0.538719	0.805364	1.02569	1.13586	S	3	(D/E)xxx(S/T);(R/K)xxxxx(S/T);(S/T)xx(R/K);G protein-coupled receptor kinase 1 substrate motif	___1	0.582246	0.000346295	60.157	44.995	60.157	-0.036561	19	6872600	6872600	0	P22211	19	P22211	Nitrogen permease reactivator protein	NPR1	LTRLLQEKRKNETSNSSPRTSADTLTTTPES
0.310515	0.257518	0.046389	-0.108622	-0.180393	-0.173962	0.202836	0.0786497	-0.276672	-0.671985	0.0393872	-0.0510645	0.0257524	0.096122	-0.196895	-0.283702	-0.335084	-0.0570167	-0.196859	-0.355666	S	3	(R/K)x(S/T);(S/T)xxx(D/E);(S/T)xxxx(R/K);(S/T)xxxxx(D/E) ;New PKA kinase substrate motif_RxS;PKA kinase substrate motif;PKA kinase substrate motif_RxS;PKC kinase substrate motif;RxS	___2	0.999997	0	242.73	225.93	103.5	-0.19308	911	31329000000	2117000000	1694800000	P05030	911	P05030	Plasma membrane ATPase 1	PMA1	STRSVEDFMAAMQRVSTQHEKET________
0.0616556	0.0302954	0.0345534	0.117503	0.128809	0.194293	0.206875	0.489537	0.48847	0.606549	-0.433266	-0.434112	-0.371738	-0.348486	-0.338101	-0.291244	-0.159353	-0.0136614	0.0255934	0.0154652	S	3	(D/E)(S/T);(R/K)xxxxx(S/T);(S/T)xx(R/K);(S/T)xxx(R/K);(S/T)xxxxx(R/K);ATM kinase substrate motif;b-Adrenergic Receptor kinase substrate motif;DNA dependent Protein kinase substrate motif	___2	1	3.52e-21	130.98	117.93	61.375	-0.041185	11	1424000000	287840000	190760000	P05737	11	P05737	60S ribosomal protein L7-A	RPL7A	_____MAAEKILTPESQLKKSKAQQKTAEQV
-2.14951	-2.48551	-2.06068	-2.35728	-2.05316	-2.33829	-2.57793	-2.20619	-2.84189	-2.68353	1.36119	1.43875	1.55365	1.41994	1.66896	1.62777	1.81057	1.6015	1.81538	1.8532	S	3	(D/E)xxxx(S/T);(D/E/N)xS;(S/T)P(R/K);(S/T)x(R/K);(S/T)xxxxx(D/E) ;Casein kinase I substrate motif;Casein kinase II substrate motif;CDK kinase substrate motif_minimal;CDK kinase substrate motif_minimal_pS;ERK1,2 kinase substrate motif;G protein-coupled receptor kinase 1 substrate motif;Growth associated histone HI kinase substrate motif;GSK3 kinase substrate motif;GSK-3, ERK1, ERK2, CDK5 substrate…	___1	0.971451	1.22e-09	105.2	101.05	97.273	0.43512	20	83591000	35697000	36032000	P22211	20	P22211	Nitrogen permease reactivator protein	NPR1	TRLLQEKRKNETSNSSPRTSADTLTTTPESQ
-0.401676	-0.302703	-0.104757	0.0617813	0.097939	0.0790235	0.135415	0.170582	0.109216	0.0302661	1.85293	1.62505	1.1693	0.606158	0.163506	-0.0303414	-0.0958731	-0.0491216	-0.0184026	-0.0110593	S	4	(D/E/N)xS;(R/K)(S/T);(R/K)xx(S/T);14-3-3 domain binding motif;Calmodulin-dependent protein kinase II substrate motif;Casein kinase II substrate motif;HxRxxS;HxxxxS;MAPKAPK2 kinase substrate motif;New PKA kinase substrate motif_RxxS;NxS;PKA kinase substrate motif;PKC kinase substrate motif;RxxS	___1	0.813056	6.61e-06	58.015	44.143	58.015	-0.40359	45	14014000	0	14014000	P22211	45	P22211	Nitrogen permease reactivator protein	NPR1	TTPESQSLDLHSRNKSSSHIGSVSNSSSSDR
0.142801	0.094219	0.0975987	0.201522	0.354903	0.457197	0.414218	0.277053	0.122819	0.045702	-0.454295	-0.489193	-0.493265	-0.431613	-0.295499	-0.150646	-0.18747	-0.414709	-0.693145	-0.832363	S	2	(R/K)xxxx(S/T);MAPKAPK2 kinase substrate motif	___1	0.816489	6.77e-52	142.1	114.67	142.1	0.17224	259	39437000	28808000	0	P22211	259	P22211	Nitrogen permease reactivator protein	NPR1	ANATQSRSISRSGSFSSQLGNFFFSKNSKES
-0.0256467	0.105366	0.367392	0.538137	0.486589	0.327271	0.282478	0.274538	0.188928	0.107287	-0.51723	-0.447294	-0.307421	-0.42111	-0.858296	-1.05394	-0.684546	-0.180404	-0.106554	-0.284775	S	4	(D/E)(S/T);(R/K)xxxxx(S/T);(S/T)(D/E);(S/T)x(D/E);(S/T)xx(D/E);(S/T)xxx(D/E);(S/T)xxxxx(D/E) ;acidic-plus-1-2 pSTxxED;acidic-plus-2;acidic-plus-2 pSxE;acidic-plus-2 pSxE/D;acidic-plus-2-3 pSTxxED;acidic-plus-2-4 pSTxxED;acidic-plus-3 pSTxxED;acidic-plus-3-4 pSTxxEDED;b-Adrenergic Receptor kinase substrate motif;BARD1 BRCT domain binding motif;Casein kinase II substrate motif;Sxx(E/D);SxxE	___2	0.945771	2.89e-26	80.048	71.983	54.691	0.022744	107	59914000	0	21078000	P06779	107	P06779	DNA repair protein RAD7	RAD7	AQVSYDARMKLVPADSDEEEYETSHISDTPV
-0.0256467	0.105366	0.367392	0.538137	0.486589	0.327271	0.282478	0.274538	0.188928	0.107287	-0.51723	-0.447294	-0.307421	-0.42111	-0.858296	-1.05394	-0.684546	-0.180404	-0.106554	-0.284775	S	4	(D/E)xxxx(S/T);(S/T)(D/E);Casein kinase II substrate motif	___2	0.702553	1.47e-05	51.216	47.77	47.871	0.91414	118	29645000	0	21078000	P06779	118	P06779	DNA repair protein RAD7	RAD7	VPADSDEEEYETSHISDTPVSLSSANDRESL
-0.262078	-0.185979	-0.143567	0.116372	0.249132	0.432451	0.200121	-0.191736	-0.242748	-0.465162	1.69973	0.780057	0.091126	-0.334979	-0.0548417	0.34675	0.121713	0.103693	0.008924	0.116633	S	3	(R/K)xxx(S/T);(S/T)xxx(D/E);(S/T)xxxxx(R/K)	___1	0.719172	1.76e-08	88.552	69.772	88.552	0.061979	356	16768000	8205800	8562500	P22211	356	P22211	Nitrogen permease reactivator protein	NPR1	HDHLPPSQSVPRSQHSSIGDLKRFFKKSSNS
0.26353	0.175433	0.184587	0.0715943	0.00360627	-0.0407282	-0.108407	-0.0135665	0.13648	0.272123	-0.216869	-0.241699	-0.317427	-0.221561	0.125078	0.168447	0.262349	-0.00359013	-0.0332323	-0.117252	S	2	(S/T)xx(D/E);acidic-plus-3 pSTxxED;Casein kinase II substrate motif;G protein-coupled receptor kinase 1 substrate motif;Sxx(E/D);SxxE	___1	0.995138	6.2e-292	151.22	134.58	135.86	0.28542	2	440850000	125170000	158900000	P04801	2	P04801	Threonine--tRNA ligase, cytoplasmic	THS1	______________MSASEAGVTEQVKKLSV
-0.0737434	-0.0846616	-0.0745616	-0.0325252	-0.00310587	-0.01824	0.00105637	0.0993367	0.217513	0.276601	0.0739316	0.057826	0.027201	-0.00183775	0.0101038	0.0614394	0.0922952	0.0632771	0.00401592	-0.0256147	S	3	(D/E)xxxxx(S/T);(R/K)xxx(S/T);(S/T)x(R/K);(S/T)xxxx(R/K);MDC1 BRCT domain binding motif;PKA kinase substrate motif;PKC kinase substrate motif;Plk1 PBD domain binding motif	___1	0.962349	7.14e-05	84.821	68.247	84.821	0.048623	826	32036000	32036000	0	P22219	826	P22219	Serine/threonine-protein kinase VPS15	VPS15	SKNYGFNKRDTKSSSSLKGIKTSSTVYSHDN
-0.149796	-0.163538	-0.191022	-0.174513	-0.100268	-0.17661	-0.461272	-0.636171	-0.492984	-0.262348	0.0855808	0.0585228	0.0044069	0.141774	0.497681	0.744376	0.663315	0.389004	0.249197	0.246545	S	3	(D/E)xxx(S/T);(S/T)x(R/K);(S/T)xxx(R/K);ATM kinase substrate motif;Casein kinase I substrate motif;Casein kinase II substrate motif;DNA dependent Protein kinase substrate motif;PKA kinase substrate motif;PKC kinase substrate motif	___1	1	1.9e-05	68.513	55.746	68.513	0.16254	178	8086600	0	8086600	P22336	178	P22336	Replication factor A protein 1	RFA1	NLNANERKFANENPNSQKTRPIFAIEQLSPY
-0.375821	-0.312031	-0.169824	-0.250977	-0.184951	-0.0583956	0.146583	0.307605	0.354565	0.382881	0.126225	0.0878138	-0.0948722	-0.172525	-0.784655	-0.694325	-0.555782	0.272478	0.342303	0.428931	S	3	(D/E)(S/T);(D/E)x(S/T);(D/E)xxx(S/T);(D/E/N)xS;(S/T)xx(R/K);b-Adrenergic Receptor kinase substrate motif;Casein kinase II substrate motif;ExS;G protein-coupled receptor kinase 1 substrate motif	___2	0.95981	2.33e-112	153.84	133.41	56.882	0.18854	68	337470000	45663000	123820000	P07278	68	P07278	cAMP-dependent protein kinase regulatory subunit	BCY1	EFKAKNIVLFPEPEESFSRPQSAQSQSRSRS
-0.273335	-0.244486	-0.170603	-0.294634	-0.227829	-0.102103	0.145753	0.147308	0.195097	0.143679	0.128022	0.112662	-0.0712215	-0.0727757	-0.708557	-0.667608	-0.605163	0.14659	0.265796	0.314171	S	3	(D/E)xx(S/T);(D/E)xxx(S/T);(D/E)xxxxx(S/T);(S/T)(R/K);Casein kinase I substrate motif;G protein-coupled receptor kinase 1 substrate motif;GSK3 kinase substrate motif	___2	0.999053	6e-221	207.6	191.33	207.6	0.2169	70	617850000	233480000	71945000	P07278	70	P07278	cAMP-dependent protein kinase regulatory subunit	BCY1	KAKNIVLFPEPEESFSRPQSAQSQSRSRSSV
-0.253605	-0.224902	-0.164173	-0.286428	-0.226054	-0.0939186	0.152163	0.139857	0.181237	0.12289	0.137965	0.128204	-0.0623087	-0.0500031	-0.694697	-0.652758	-0.604173	0.145262	0.263478	0.310694	S	3	(R/K)xx(S/T);(S/T)xxxxx(R/K);14-3-3 domain binding motif;Calmodulin-dependent protein kinase II substrate motif;Calmodulin-dependent protein kinase IV substrate motif;Casein kinase I substrate motif;Casein kinase II substrate motif;MAPKAPK2 kinase substrate motif;New PKA kinase substrate motif_RxxS;PKA kinase substrate motif;PKC kinase substrate motif;RxxS	___2	0.971798	1.55e-164	180.26	165.5	180.26	0.02798	74	537080000	141720000	58060000	P07278	74	P07278	cAMP-dependent protein kinase regulatory subunit	BCY1	IVLFPEPEESFSRPQSAQSQSRSRSSVMFKS
-0.168873	-0.0724563	0.0833367	-0.110359	-0.132814	-0.252721	0.107452	0.165203	0.0992357	-0.0382965	-0.0309253	0.0515358	0.080896	0.123233	-0.237028	-0.260494	-0.348498	-0.0659751	-0.00764563	0.0835356	S	3	(D/E)xx(S/T);(R/K)x(S/T);(R/K)xxx(S/T);Casein kinase I substrate motif;KxS;New PKA kinase substrate motif_KxS;PKA kinase substrate motif;PKC kinase substrate motif	___2	0.967903	5.89e-62	146.58	128.95	72.175	0.29068	130	399030000	4396500	3346400	P07278	130	P07278	cAMP-dependent protein kinase regulatory subunit	BCY1	HQQAQEEQQHTREKTSTPPLPMHFNAQRRTS
-0.00607586	-0.0167306	-0.0380402	-0.060189	-0.0725222	-0.100237	-0.153148	-0.157816	-0.0890415	-0.0179338	0.471931	0.504777	0.570469	0.525672	0.337541	0.191894	0.232066	0.242469	0.0372845	-0.173101	S	3	(R/K)(S/T);(S/T)(R/K);Casein kinase I substrate motif;Casein kinase II substrate motif;MAPKAPK2 kinase substrate motif	___2	0.706001	6.52e-80	135.8	121.79	104.14	-0.11527	81	914720000	223400000	142360000	P07278	81	P07278	cAMP-dependent protein kinase regulatory subunit	BCY1	EESFSRPQSAQSQSRSRSSVMFKSPFVNEDP
-0.158975	-0.22368	-0.143056	-0.613285	-0.520601	-0.773041	-0.377873	-0.538803	-0.245304	-0.252328	0.391903	0.660119	0.779163	0.868302	0.471477	0.418331	0.324567	0.450153	0.152468	-0.0003265	S	2	(R/K)(S/T);(R/K)xx(S/T);(S/T)xxxx(R/K);14-3-3 domain binding motif;Calmodulin-dependent protein kinase II substrate motif;MAPKAPK2 kinase substrate motif;New PKA kinase substrate motif_RxxS;PKA kinase substrate motif;PKC kinase substrate motif;RxxS	___2	0.999273	4.24e-110	159.66	145.2	124.33	-0.025161	83	9147100000	943750000	867620000	P07278	83	P07278	cAMP-dependent protein kinase regulatory subunit	BCY1	SFSRPQSAQSQSRSRSSVMFKSPFVNEDPHS
-0.158975	-0.22368	-0.143056	-0.613285	-0.520601	-0.773041	-0.377873	-0.538803	-0.245304	-0.252328	0.391903	0.660119	0.779163	0.868302	0.471477	0.418331	0.324567	0.450153	0.152468	-0.0003265	S	2	(R/K)x(S/T);(R/K)xxx(S/T);(S/T)xxx(R/K);MDC1 BRCT domain binding motif;New PKA kinase substrate motif_RxS;PKA kinase substrate motif;PKA kinase substrate motif_RxS;PKC kinase substrate motif;Plk1 PBD domain binding motif;RxS	___2	0.997292	6.52e-80	164.48	106.93	122.98	0.26453	84	3762200000	252980000	176630000	P07278	84	P07278	cAMP-dependent protein kinase regulatory subunit	BCY1	FSRPQSAQSQSRSRSSVMFKSPFVNEDPHSN
-0.322179	-0.332482	-0.523498	-0.884924	-1.14124	-1.12204	-0.880647	-0.692577	-0.602745	-0.55783	0.533044	0.754212	0.972904	0.967949	0.777252	0.624458	0.526742	0.446201	0.403956	0.382834	S	4	(R/K)(S/T);(S/T)xxxx(D/E);(S/T)xxxxx(D/E) ;CDK kinase substrate motif_minimal;CDK kinase substrate motif_minimal_pS;ERK1,2 kinase substrate motif;Growth associated histone HI kinase substrate motif;GSK-3, ERK1, ERK2, CDK5 substrate motif;WW domain binding motif	___2	0.993118	6.17e-80	134.76	117.54	107.08	0.0071815	89	263060000	133760000	0	P07278	89	P07278	cAMP-dependent protein kinase regulatory subunit	BCY1	SAQSQSRSRSSVMFKSPFVNEDPHSNVFKSG
-0.398	-0.337038	-0.374796	-0.572236	-0.769803	-0.807818	-0.755107	-0.771227	-0.827859	-0.856175	0.34327	0.469797	0.574447	0.530695	0.383145	0.280201	0.240184	0.218488	0.216239	0.215114	S	4	(D/E)xx(S/T);(D/E)xxx(S/T);(S/T)xxx(R/K);Casein kinase I substrate motif	___2	0.995619	3.67e-36	102.05	80.876	102.05	-0.10029	98	98758000	67441000	0	P07278	98	P07278	cAMP-dependent protein kinase regulatory subunit	BCY1	SSVMFKSPFVNEDPHSNVFKSGFNLDPHEQD
-0.713785	-0.316378	-0.156379	0.146069	-0.0494293	-0.0222054	0.0230838	0.0653736	0.141036	0.145159	-0.302107	-0.200379	0.0403195	0.0837537	0.113091	0.0910894	0.0402311	-0.0915597	-0.151897	-0.257075	S	3	(D/E)x(S/T);(D/E)xx(S/T);(D/E)xxxx(S/T);(D/E/N)xS;(S/T)xx(D/E);acidic-plus-3 pSTxxED;Casein kinase I substrate motif;Casein kinase II substrate motif;ExS;G protein-coupled receptor kinase 1 substrate motif;GSK3 kinase substrate motif;Plk1 kinase substrate motif;Sxx(E/D);SxxE	___1	0.814461	8.14e-102	134.63	125.24	98.37	0.43446	367	73469000	17420000	0	P22517	367	P22517	Calcium/calmodulin-dependent protein kinase II	CMK2	MYSLGDDGDNDIEENSLNESLLDGVTHSLDD
0.26353	0.175433	0.184587	0.0715943	0.00360627	-0.0407282	-0.108407	-0.0135665	0.13648	0.272123	-0.216869	-0.241699	-0.317427	-0.221561	0.125078	0.168447	0.262349	-0.00359013	-0.0332323	-0.117252	S	2	(S/T)(D/E);(S/T)xxxxx(D/E) ;G protein-coupled receptor kinase 1 substrate motif	___1	0.5	9.42e-93	96.331	77.233	96.331	-0.79341	4	565500000	125170000	158900000	P04801	4	P04801	Threonine--tRNA ligase, cytoplasmic	THS1	____________MSASEAGVTEQVKKLSVKD
0.419369	0.311197	0.434915	0.120544	0.230416	-0.0253357	0.063122	-0.190212	0.133272	0.243114	-0.322524	-0.158777	-0.188075	-0.101698	-0.759117	-0.60118	-0.555636	0.100943	0.00141367	-0.0410855	S	3	(D/E)(S/T);(D/E)xxxxx(S/T);(D/E/N)xS;(S/T)xx(D/E);acidic-plus-3 pSTxxED;b-Adrenergic Receptor kinase substrate motif;Casein kinase II substrate motif;MAPKAPK2 kinase substrate motif;NxS;Pyruvate dehydrogenase kinase substrate motif;Sxx(E/D);SxxD	___1	0.551741	8.14e-102	134.63	125.24	74.282	0.82489	371	189070000	113270000	59566000	P22517	371	P22517	Calcium/calmodulin-dependent protein kinase II	CMK2	GDDGDNDIEENSLNESLLDGVTHSLDDLRLQ
-0.625861	-0.420036	-0.304978	0.203942	0.565128	0.814747	0.894271	0.743725	0.500372	0.316467	-0.306761	-0.401825	-0.28312	-0.328641	-0.505419	-0.442889	-0.230416	0.146477	0.275523	0.258126	S	3	(R/K)xx(S/T);(R/K)xxx(S/T);14-3-3 domain binding motif;Calmodulin-dependent protein kinase II alpha substrate motif;Calmodulin-dependent protein kinase II substrate motif;Calmodulin-dependent protein kinase IV substrate motif;Casein kinase I substrate motif;Casein kinase II substrate motif;Chk1 kinase substrate motif;New PKA kinase substrate motif_RxxS;Phosphorylase kinase substrate motif;PKA kin…	___2	0.970765	4.04e-278	229.69	220.2	220.05	-0.11617	68	380070000	66043000	39681000	P08018	68	P08018	MAP kinase kinase PBS2	PBS2	RVKAFQEQRALKRSASVGSNQSEQDKGSSQS
-0.897148	-0.74919	-0.453274	0.0234041	0.532885	0.859911	0.971677	0.75955	0.438791	0.224095	-0.190542	-0.169929	-0.128703	-0.263381	-0.594577	-0.707618	-0.405987	0.104473	0.40909	0.458477	S	3	(R/K)xxxxx(S/T);(S/T)xxx(D/E);(S/T)xxxxx(D/E) ;Casein kinase I substrate motif;Casein kinase II substrate motif	___2	0.976498	3.08e-167	189.94	181.07	143.05	0.31603	71	385570000	162480000	134600000	P08018	71	P08018	MAP kinase kinase PBS2	PBS2	AFQEQRALKRSASVGSNQSEQDKGSSQSPKH
-0.268027	-0.18148	0.0402483	0.310613	0.541587	0.684536	0.701831	0.681497	0.642855	0.623534	-0.465223	-0.507467	-0.51965	-0.459529	-0.296607	-0.103188	0.0273653	0.0645573	0.0271108	0.00838757	S	3	(D/E/N)xS;(S/T)(D/E);(S/T)xx(D/E);(S/T)xxx(R/K);acidic-plus-3 pSTxxED;Casein kinase II substrate motif;G protein-coupled receptor kinase 1 substrate motif;NxS;Pyruvate dehydrogenase kinase substrate motif;Sxx(E/D);SxxD	___2	0.974771	3.91e-26	92.426	85.066	68.567	0.1804	74	78772000	63397000	0	P08018	74	P08018	MAP kinase kinase PBS2	PBS2	EQRALKRSASVGSNQSEQDKGSSQSPKHIQQ
0.737976	0.54759	0.389795	0.045763	-0.00950729	-0.274599	-0.293103	-0.528917	-0.479357	-0.585015	0.269746	0.359252	0.472452	0.527048	0.345544	0.0927655	-0.0800339	-0.133557	-0.213426	-0.319636	S	2	(D/E)xxxxx(S/T);(R/K)xxx(S/T);(S/T)(D/E);Casein kinase II substrate motif;G protein-coupled receptor kinase 1 substrate motif;GSK3 kinase substrate motif	___2	0.975438	6.17e-59	155.15	125.85	146.36	0.094326	488	40511000	5580700	6030900	P08153	488	P08153	Transcriptional factor SWI5	SWI5	GDDNEENEPESRFVISETPSPVLKSQSKYEG
0.737976	0.54759	0.389795	0.045763	-0.00950729	-0.274599	-0.293103	-0.528917	-0.479357	-0.585015	0.269746	0.359252	0.472452	0.527048	0.345544	0.0927655	-0.0800339	-0.133557	-0.213426	-0.319636	S	2	(D/E)xx(S/T);(S/T)Pxx(R/K);(S/T)xxx(R/K);Casein kinase I substrate motif;CDK kinase substrate motif_minimal;CDK kinase substrate motif_minimal_pS;DNA dependent Protein kinase substrate motif;ERK1,2 kinase substrate motif;GSK-3, ERK1, ERK2, CDK5 substrate motif;MAPKAPK2 kinase substrate motif;WW domain binding motif	___2	0.996221	2.88e-47	147.71	116.88	88.596	0.79571	492	253330000	47171000	34523000	P08153	492	P08153	Transcriptional factor SWI5	SWI5	EENEPESRFVISETPSPVLKSQSKYEGRSPQ
1.18113	1.17555	0.783938	0.011875	-0.774027	-1.19332	-1.29789	-1.45436	-1.59327	-1.66272	0.865508	0.823103	0.670338	0.449618	0.203521	0	-0.352635	-0.896962	-1.38764	-1.63298	S	3	(R/K)x(S/T);(R/K)xx(S/T);14-3-3 domain binding motif;AMP-activated protein kinase substrate motif;Calmodulin-dependent protein kinase I substrate motif;Calmodulin-dependent protein kinase II substrate motif;Calmodulin-dependent protein kinase IV substrate motif;Casein kinase I substrate motif;Casein kinase II substrate motif;Chk1 kinase substrate motif;KxS;New PKA kinase substrate motif_KxS;New P…	___2	0.788019	1.11e-126	136.79	129.34	77.911	0.52821	278	392060000	145680000	101270000	P08153	278	P08153	Transcriptional factor SWI5	SWI5	SRRNNRQKYCLQRKNSSGTVGPLCFQELNEG
1.18113	1.17555	0.783938	0.011875	-0.774027	-1.19332	-1.29789	-1.45436	-1.59327	-1.66272	0.865508	0.823103	0.670338	0.449618	0.203521	0	-0.352635	-0.896962	-1.38764	-1.63298	S	3	(D/E)(S/T);(D/E)xxxx(S/T);(D/E/N)xS;(S/T)xxxx(R/K);(S/T)xxxxx(R/K);b-Adrenergic Receptor kinase substrate motif;Casein kinase I substrate motif;Casein kinase II substrate motif;G protein-coupled receptor kinase 1 substrate motif;NxS	___2	0.645391	1.33e-08	59.789	52.429	59.789	0.2774	297	138070000	116230000	21844000	P08153	297	P08153	Transcriptional factor SWI5	SWI5	VGPLCFQELNEGFNDSLISPKKIRSNPNENL
-1.16539	-1.26391	-1.30498	-1.35192	-1.41002	-1.40756	-1.64454	-1.35592	-1.07387	-0.639816	0.656491	0.778711	0.692305	0.817289	0.928149	1.03897	1.02085	1.11263	1.26052	1.45871	S	2	(S/T)(D/E);(S/T)xxx(R/K);(S/T)xxxx(R/K)	___1	1	6.94e-114	89.886	65.797	74.267	0.10284	2	5828900000	864750000	1109400000	P22943	2	P22943	12 kDa heat shock protein	HSP12	______________MSDAGRKGFGEKASEAL
0.340558	0.353819	0.38034	0.288567	0.065237	-0.08719	-0.037158	0.13474	0.226043	0.231399	-0.876817	-0.788316	-0.611313	-0.40209	-0.249149	-0.133879	0	-0.0452372	-0.2882	-0.508543	S	3	(R/K)xxx(S/T);(S/T)Pxx(R/K);(S/T)xxx(R/K);CDK kinase substrate motif_minimal;CDK kinase substrate motif_minimal_pS;ERK1,2 kinase substrate motif;GSK-3, ERK1, ERK2, CDK5 substrate motif;PKA kinase substrate motif;WW domain binding motif	___1	0.999993	5.38e-121	162.15	137.35	162.15	0.064597	599	100700000	0	28227000	P23201	599	P23201	Protein SPA2	SPA2	ESPVKPLKITQKAINSPIIRPSSSNGVPTTS
-0.0654793	-0.0783722	-0.0669701	-0.155235	-0.118265	-0.101805	0.0546662	0.390502	0.453467	0.581267	-0.307512	-0.191468	-0.0810835	0.0382956	-0.217465	-0.159069	-0.0782557	0.201824	0.211475	0.148522	S	4	(D/E)(S/T);(D/E)xx(S/T);(D/E)xxxxx(S/T);(S/T)(R/K);(S/T)x(D/E);acidic-plus-2;acidic-plus-2 pSxE;acidic-plus-2 pSxE/D;b-Adrenergic Receptor kinase substrate motif;Casein kinase I substrate motif;Casein kinase II substrate motif;G protein-coupled receptor kinase 1 substrate motif	___2	0.998292	8.14e-124	141.57	128.42	117.19	-0.35702	112	258520000	47324000	57119000	P09064	112	P09064	Eukaryotic translation initiation factor 2 subunit beta	SUI3	EKELAKAGLDNVDAESKEGTPSANSSIQQEV
0.119171	0.105746	0.352946	0.0439252	-0.0219803	-0.219085	-0.060631	-0.230327	-0.25562	-0.37865	0.149481	0.0922502	0.0304659	0.099525	-0.0241567	-0.016576	0.0278267	0.166316	0.0342173	-0.123645	S	3	(D/E)(S/T);(D/E)xx(S/T);(S/T)(D/E);b-Adrenergic Receptor kinase substrate motif;Casein kinase I substrate motif;Casein kinase II substrate motif;G protein-coupled receptor kinase 1 substrate motif	___2	0.986902	1.7e-45	110.01	95.849	84.942	0.93234	176	243000000	56847000	27812000	P09959	176	P09959	Regulatory protein SWI6	SWI6	PLKKLKIDTSVIDAESDSTPNTARGKPNDDI
0.119171	0.105746	0.352946	0.0439252	-0.0219803	-0.219085	-0.060631	-0.230327	-0.25562	-0.37865	0.149481	0.0922502	0.0304659	0.099525	-0.0241567	-0.016576	0.0278267	0.166316	0.0342173	-0.123645	S	3	(D/E)(S/T);(D/E)xx(S/T);(D/E)xxxx(S/T);(S/T)xxxxx(R/K);b-Adrenergic Receptor kinase substrate motif;Casein kinase I substrate motif;G protein-coupled receptor kinase 1 substrate motif	___2	0.756847	3.42e-68	121.38	110.74	121.38	0.07342	178	52988000	11844000	14686000	P09959	178	P09959	Regulatory protein SWI6	SWI6	KKLKIDTSVIDAESDSTPNTARGKPNDDINK
-0.161824	-0.161743	-0.0758446	-0.050601	-0.134896	-0.197832	-0.391545	-0.259632	-0.278092	-0.101507	0.085528	0.0632601	0.0312023	0.176489	0.270767	0.353449	0.23381	0.256437	0.148794	0.18759	S	3	(D/E)(S/T);(D/E)x(S/T);(D/E/N)xS;(R/K)xxxx(S/T);(S/T)x(D/E);acidic-plus-2;acidic-plus-2 pSxE;acidic-plus-2 pSxE/D;b-Adrenergic Receptor kinase substrate motif;Casein kinase II substrate motif;ExS;G protein-coupled receptor kinase 1 substrate motif	___1	1	7.09e-58	118.01	104.69	118.01	-0.075436	14	542480000	53672000	285250000	P04802	14	P04802	Aspartate--tRNA ligase, cytoplasmic	DPS1	__MSQDENIVKAVEESAEPAQVILGEDGKPL
-0.241396	-0.207902	-0.10323	0.00849	0.217778	0.528853	0.798136	0.407786	-0.024678	-0.617072	0.316221	-0.114624	-0.177688	-0.284167	-0.0200804	0.0365467	-0.0943747	-0.202533	0.32175	0.60855	S	3	(D/E/N)xS;(S/T)xxx(D/E);(S/T)xxxxx(D/E) ;Casein kinase I substrate motif;Casein kinase II substrate motif;CDK kinase substrate motif_minimal;CDK kinase substrate motif_minimal_pS;ERK1,2 kinase substrate motif;GSK-3, ERK1, ERK2, CDK5 substrate motif;NxS;WW domain binding motif	___2	0.993638	1.13e-185	195.13	177.85	155.76	-0.044566	409	200890000	55613000	61353000	Q12414;P0C2I5;P0C2I3;Q03612;Q12141;P0C2I7;Q12273;Q03434;P47098;P0CX73;P0CX72;P0CX71;P0CX70;Q92392;Q6Q5H1;Q12085;P0CX76;P0CX75;P0CX74;P0C2I8;P0C2J1;P0C2I6;Q92393;Q04670;Q04711;P0C2I2;P0C2J0;Q12269;Q03855;Q12316;Q12193;Q12088;Q03619;O13535;Q12485;Q12217;Q04706;Q03856;P0CX69;P0CX68;P0CX67;P0CX66;P0CX65;P0CX60;P0CX59;P0C2I4;Q07793;P47100;P0C2I9;P0CX58;P0CX57;O74302;P47099	409;409;409;409;409;409;409;409;409;409;409;409;409;409;409;409;409;409;409;409;409;409;409;409;409;409;409;409;409;409;409;409;409;447;409;409;409;409;409;409;409;409;409;409;409;447;409;409;409;409;409;409;409	Q12414;P0C2J1;Q92393;Q07793	Transposon Ty1-PL Gag-Pol polyprotein;Capsid protein;Ty1 protease;Integrase;Reverse transcriptase/ribonuclease H;Transposon Ty1-LR2 Gag-Pol polyprotein;Capsid protein;Ty1 protease;Integrase;Reverse transcriptase/ribonuclease H;Transposon Ty1-DR6 Gag-Pol polyprotein;Capsid protein;Ty1 protease;Integrase;Reverse transcriptase/ribonuclease H;Transposon Ty1-ER1 Gag-Pol polyprotein;Capsid protein;Ty1 …	TY1B-PL;TY1B-LR2;TY1B-DR6;TY1B-ER1;TY1B-GR1;TY1B-LR4;TY1B-OL;TY1B-ML2;TY1B-JR1;TY1A-PL;TY1A-LR2;TY1A-ER1;TY1A-DR6;TY1A-OL;TY1A-PR3;TY1A-GR1;TY1A-ML2;TY1A-LR3;TY1A-JR1;TY1A-LR4;TY1B-PR3;TY1B-LR3;TY1B-OR;TY1B-MR2;TY1B-ML1;TY1B-DR5;TY1B-PR2;TY1B-GR2;TY1B-DR1;TY1B-GR3;TY1B-BR;TY1B-LR1;TY1B-ER2;TY1B-H;TY1A-GR2;TY1A-BR;TY1A-ML1;TY1A-DR1;TY1A-MR2;TY1A-LR1;TY1A-GR3;TY1A-ER2;TY1A-DR5;TY1A-PR2;TY1A-OR;TY1A…	KSKTARAHNVSTSNNSPSTDNDSISKSTTEP
-0.627295	-0.63784	-0.495072	-0.600815	-0.891891	-1.05109	-1.4859	-1.2905	-1.16668	-0.79209	0.53276	0.571493	0.509479	0.591828	0.744056	0.803531	0.774519	0.636328	0.503211	0.492628	S	3	(D/E)(S/T);(D/E)xxxx(S/T);(R/K)xx(S/T);14-3-3 domain binding motif;b-Adrenergic Receptor kinase substrate motif;Calmodulin-dependent protein kinase II substrate motif;Casein kinase I substrate motif;CDK kinase substrate motif_minimal;CDK kinase substrate motif_minimal_pS;ERK1,2 kinase substrate motif;G protein-coupled receptor kinase 1 substrate motif;GSK-3, ERK1, ERK2, CDK5 substrate motif;MAPKA…	___1	0.999959	5.45e-186	198.6	166.63	176.65	0.2925	910	1290500000	134420000	182750000	P23201	910	P23201	Protein SPA2	SPA2	MTGKAVGPESDSRVESPGMTGQIKSLNMAGK
-0.16715	-0.233785	-0.122352	-0.130227	-0.0714791	0.0380636	0.109978	0.545392	0.929541	1.27243	-0.0812218	0.0548672	-0.0460683	-0.0827727	-0.267753	-0.156172	0.159483	0.458401	0.830151	0.878043	S	3	(R/K)xx(S/T);(R/K)xx(S/T);(R/K)xx(S/T);(S/T)xx(D/E);(S/T)xx(D/E);(S/T)xx(D/E);acidic-plus-3 pSTxxED;acidic-plus-3 pSTxxED;acidic-plus-3 pSTxxED;Calmodulin-dependent protein kinase II substrate motif;Calmodulin-dependent protein kinase II substrate motif;Calmodulin-dependent protein kinase II substrate motif;Casein kinase I substrate motif;Casein kinase I substrate motif;Casein kinase I substrate …	___2	0.848128	5.62e-216	216.82	206.9	42.325	0.3756	960	534510000	3288500	9109400	Q12414;P0C2I5;P0C2I3;Q03612;Q12141;P0C2I7;Q12273;Q03434;P47098;Q04214;Q92393;Q04670;Q04711;P0C2I2;P0C2J0;Q12269;Q03855;Q99231;Q12316;Q12193;Q12088;Q03619;O13535;O13527;Q07793;P47100;P0C2I9;Q12490	960;960;960;960;960;960;960;960;960;960;960;960;960;960;961;960;960;960;960;960;960;960;998;401;960;960;960;960	Q12414;Q04214;Q92393;Q07793;Q12490	Transposon Ty1-PL Gag-Pol polyprotein;Capsid protein;Ty1 protease;Integrase;Reverse transcriptase/ribonuclease H;Transposon Ty1-LR2 Gag-Pol polyprotein;Capsid protein;Ty1 protease;Integrase;Reverse transcriptase/ribonuclease H;Transposon Ty1-DR6 Gag-Pol polyprotein;Capsid protein;Ty1 protease;Integrase;Reverse transcriptase/ribonuclease H;Transposon Ty1-ER1 Gag-Pol polyprotein;Capsid protein;Ty1 …	TY1B-PL;TY1B-LR2;TY1B-DR6;TY1B-ER1;TY1B-GR1;TY1B-LR4;TY1B-OL;TY1B-ML2;TY1B-JR1;TY1B-MR1;TY1B-OR;TY1B-MR2;TY1B-ML1;TY1B-DR5;TY1B-PR2;TY1B-GR2;TY1B-DR1;TY1B-DR3;TY1B-GR3;TY1B-BR;TY1B-LR1;TY1B-ER2;TY1B-H;TY1B-A;TY1B-DR4;TY1B-JR2;TY1B-PR1;TY1B-BL	ELHPEQLRNVLSKAVSPTDSTPPSTHTEDSK;ELHPEQPRNVLSKAVSPTDSTPPSTHTEDSK;ELYPEQPRNVLSKAVSPTDSTPPSTHTEDSK
-0.104312	-0.121427	-0.0518863	-0.246648	-0.294265	-0.185067	0.065242	0.567269	0.917306	1.282	-0.0540337	0.193231	0.103619	0.0963114	-0.199522	-0.0772176	0.188482	0.577499	0.891152	0.978656	S	3	(D/E)(S/T);(D/E)(S/T);b-Adrenergic Receptor kinase substrate motif;b-Adrenergic Receptor kinase substrate motif;G protein-coupled receptor kinase 1 substrate motif;G protein-coupled receptor kinase 1 substrate motif;GSK3 kinase substrate motif;GSK3 kinase substrate motif;MAPKAPK2 kinase substrate motif;MAPKAPK2 kinase substrate motif	___2	0.98096	2.32e-73	139	124.23	86.455	0.35154	964	61511000	38945000	7770100	Q12414;P0C2I5;P0C2I3;Q03612;Q12141;P0C2I7;Q12273;Q03434;P47098;Q04214;Q92393;Q04670;Q04711;P0C2I2;P0C2J0;Q12269;Q03855;Q99231;Q12316;Q12193;Q12088;Q03619;O13535;O13527;Q07793;P47100;P0C2I9;Q12490	964;964;964;964;964;964;964;964;964;964;964;964;964;964;965;964;964;964;964;964;964;964;1002;405;964;964;964;964	Q12414;Q04214;Q92393;Q07793;Q12490	Transposon Ty1-PL Gag-Pol polyprotein;Capsid protein;Ty1 protease;Integrase;Reverse transcriptase/ribonuclease H;Transposon Ty1-LR2 Gag-Pol polyprotein;Capsid protein;Ty1 protease;Integrase;Reverse transcriptase/ribonuclease H;Transposon Ty1-DR6 Gag-Pol polyprotein;Capsid protein;Ty1 protease;Integrase;Reverse transcriptase/ribonuclease H;Transposon Ty1-ER1 Gag-Pol polyprotein;Capsid protein;Ty1 …	TY1B-PL;TY1B-LR2;TY1B-DR6;TY1B-ER1;TY1B-GR1;TY1B-LR4;TY1B-OL;TY1B-ML2;TY1B-JR1;TY1B-MR1;TY1B-OR;TY1B-MR2;TY1B-ML1;TY1B-DR5;TY1B-PR2;TY1B-GR2;TY1B-DR1;TY1B-DR3;TY1B-GR3;TY1B-BR;TY1B-LR1;TY1B-ER2;TY1B-H;TY1B-A;TY1B-DR4;TY1B-JR2;TY1B-PR1;TY1B-BL	EQLRNVLSKAVSPTDSTPPSTHTEDSKRVSK;EQPRNVLSKAVSPTDSTPPSTHTEDSKRVSK
0.701096	0.550395	0.687807	0.422837	0.204652	-0.236087	-0.669517	-0.875394	-0.904502	-0.834428	-0.196098	-0.253815	-0.322758	-0.26609	0.2606	0.322528	0.521077	0.233493	0.302436	0.272186	S	2	(R/K)xx(S/T);(S/T)P(R/K);(S/T)Pxxxx(R/K);(S/T)x(R/K);(S/T)xxxx(D/E);(S/T)xxxxx(R/K);14-3-3 domain binding motif;Calmodulin-dependent protein kinase I substrate motif;Calmodulin-dependent protein kinase II substrate motif;Calmodulin-dependent protein kinase IV substrate motif;Casein kinase I substrate motif;Casein kinase II substrate motif;CDK kinase substrate motif_minimal;CDK kinase substrate mo…	___1	0.999974	3.59e-20	129.69	94.357	129.69	0.13511	1053	526280000	84126000	101670000	P23201	1053	P23201	Protein SPA2	SPA2	VLKKIVFPKAVNRTGSPKSVEKTPSSATLKK
-0.975809	-0.579687	-0.0594548	0.188768	0.239906	0.365968	0.817928	1.52086	2.1568	2.47477	-0.240031	-0.31508	-0.450659	-0.571715	-0.561398	-0.434229	-0.13439	0.221266	0.495582	0.63274	S	4	(R/K)xxx(S/T);(R/K)xxx(S/T);(R/K)xxx(S/T);(S/T)(R/K);(S/T)(R/K);(S/T)(R/K);G protein-coupled receptor kinase 1 substrate motif;G protein-coupled receptor kinase 1 substrate motif;G protein-coupled receptor kinase 1 substrate motif;GSK3 kinase substrate motif;GSK3 kinase substrate motif;GSK3 kinase substrate motif	___2	0.999605	1.65e-88	131.81	124.36	126.36	0.015699	956	318320000	214970000	0	Q12414;P0C2I5;P0C2I3;Q03612;Q12141;P0C2I7;Q12273;Q03434;P47098;Q04214;Q92393;Q04670;Q04711;P0C2I2;P0C2J0;Q12269;Q03855;Q99231;Q12316;Q12193;Q12088;Q03619;O13535;O13527;Q07793;P47100;P0C2I9;Q12490	956;956;956;956;956;956;956;956;956;956;956;956;956;956;957;956;956;956;956;956;956;956;994;397;956;956;956;956	Q12414;Q04214;Q92393;Q07793;Q12490	Transposon Ty1-PL Gag-Pol polyprotein;Capsid protein;Ty1 protease;Integrase;Reverse transcriptase/ribonuclease H;Transposon Ty1-LR2 Gag-Pol polyprotein;Capsid protein;Ty1 protease;Integrase;Reverse transcriptase/ribonuclease H;Transposon Ty1-DR6 Gag-Pol polyprotein;Capsid protein;Ty1 protease;Integrase;Reverse transcriptase/ribonuclease H;Transposon Ty1-ER1 Gag-Pol polyprotein;Capsid protein;Ty1 …	TY1B-PL;TY1B-LR2;TY1B-DR6;TY1B-ER1;TY1B-GR1;TY1B-LR4;TY1B-OL;TY1B-ML2;TY1B-JR1;TY1B-MR1;TY1B-OR;TY1B-MR2;TY1B-ML1;TY1B-DR5;TY1B-PR2;TY1B-GR2;TY1B-DR1;TY1B-DR3;TY1B-GR3;TY1B-BR;TY1B-LR1;TY1B-ER2;TY1B-H;TY1B-A;TY1B-DR4;TY1B-JR2;TY1B-PR1;TY1B-BL	QSDIELHPEQLRNVLSKAVSPTDSTPPSTHT;QSDIELHPEQPRNVLSKAVSPTDSTPPSTHT;QSDIELYPEQPRNVLSKAVSPTDSTPPSTHT
0.364827	0.288009	0.140495	-0.0008965	-0.176202	-0.391546	-0.531218	-0.555182	-0.494019	-0.463438	0.444824	0.425733	0.313292	0.12659	-0.0665232	-0.191787	-0.137833	0.0274925	0.211956	0.304188	S	2	(D/E)(S/T);(R/K)xxxxx(S/T);(S/T)x(R/K);(S/T)xxxx(D/E);b-Adrenergic Receptor kinase substrate motif;Casein kinase I substrate motif;Casein kinase II substrate motif;G protein-coupled receptor kinase 1 substrate motif;PKA kinase substrate motif;PKC kinase substrate motif	___1	0.650373	0.000524268	48.14	35.58	48.14	0.22097	958	16439000	8384000	0	P23201	958	P23201	Protein SPA2	SPA2	QIKSLGMTGKITAQESIKSPEAARKLASSGE
0.552833	0.501474	0.546716	0.294208	-0.0406715	-0.369143	-0.585404	-0.585481	-0.597423	-0.552501	0.247482	0.207255	0.14877	0.123517	0.344571	0.263321	0.219067	-0.176664	-0.386515	-0.527642	S	4	(D/E)xxx(S/T);(R/K)(S/T);(S/T)Pxxx(R/K);(S/T)Pxxxx(R/K);(S/T)x(D/E);(S/T)xxxx(R/K);(S/T)xxxxx(R/K);acidic-plus-2;acidic-plus-2 pSxE;acidic-plus-2 pSxE/D;basic-minus-acidic-plus KRxSTxED;Casein kinase II substrate motif;CDK kinase substrate motif_minimal;CDK kinase substrate motif_minimal_pS;ERK1,2 kinase substrate motif;G protein-coupled receptor kinase 1 substrate motif;Growth associated histone…	___1	0.999991	5.93e-126	193.19	171.63	127.32	-0.055319	961	2303100000	617690000	590130000	P23201	961	P23201	Protein SPA2	SPA2	SLGMTGKITAQESIKSPEAARKLASSGEVDK
0.858672	1.06229	1.2207	1.22048	1.40478	1.15361	1.65188	1.46051	1.15564	0.776793	-0.339853	-0.488723	-0.384313	-0.527454	-0.995226	-1.18474	-1.02834	-0.555512	-0.527937	-0.681198	S	2	(R/K)x(S/T);(R/K)xx(S/T);(R/K)xxx(S/T);(R/K)xxxx(S/T);(S/T)xx(R/K);14-3-3 domain binding motif;Akt kinase substrate motif;Calmodulin-dependent protein kinase II substrate motif;G protein-coupled receptor kinase 1 substrate motif;MAPKAPK1 kinase substrate motif;New PKA kinase substrate motif_RRxS;New PKA kinase substrate motif_RxS;New PKA kinase substrate motif_RxxS;PAK2 kinase substrate motif;Pim…	___2	1	9.64e-09	113.1	101.6	40.352	0.13021	232	206000000000	32229000000	22352000000	P0CX38;P0CX37	232;232	P0CX38	40S ribosomal protein S6-B;40S ribosomal protein S6-A	RPS6B;RPS6A	SERKAEKAEIRKRRASSLKA___________
0.858672	1.06229	1.2207	1.22048	1.40478	1.15361	1.65188	1.46051	1.15564	0.776793	-0.339853	-0.488723	-0.384313	-0.527454	-0.995226	-1.18474	-1.02834	-0.555512	-0.527937	-0.681198	S	2	(R/K)xx(S/T);(R/K)xxx(S/T);(R/K)xxxx(S/T);(R/K)xxxxx(S/T);(S/T)x(R/K);14-3-3 domain binding motif;Calmodulin-dependent protein kinase II substrate motif;MAPKAPK1 kinase substrate motif;MDC1 BRCT domain binding motif;New PKA kinase substrate motif_RxxS;p70 Ribosomal S6 kinase substrate motif;Phosphorylase kinase substrate motif;PKA kinase substrate motif;PKC kinase substrate motif;Plk1 PBD domain …	___2	1	0.00115066	83.499	74.285	40.352	0.13021	233	164000000000	28320000000	21147000000	P0CX38;P0CX37	233;233	P0CX38	40S ribosomal protein S6-B;40S ribosomal protein S6-A	RPS6B;RPS6A	ERKAEKAEIRKRRASSLKA____________
-0.235738	-0.198611	-0.0884615	-0.0936447	-0.237115	-0.396553	-0.584188	-0.605629	-0.533793	-0.469566	0.13391	0.122387	0.129305	0.179825	0.273788	0.301334	0.308025	0.243974	0.161106	0.127225	S	4	(D/E)(S/T);(S/T)Pxxxx(R/K);(S/T)x(D/E);(S/T)xxxxx(R/K);acidic-plus-2;acidic-plus-2 pSxD;acidic-plus-2 pSxE/D;b-Adrenergic Receptor kinase substrate motif;Casein kinase I substrate motif;CDK kinase substrate motif_minimal;CDK kinase substrate motif_minimal_pS;ERK1,2 kinase substrate motif;G protein-coupled receptor kinase 1 substrate motif;GSK-3, ERK1, ERK2, CDK5 substrate motif;WW domain binding …	___1	1	4.06e-161	195.23	183.32	148.88	-0.48395	883	860320000	11289000	9050700	P23201	883	P23201	Protein SPA2	SPA2	SVRKKNFQEPLGNVESPDMTQKVKSLGMTGK
0.134459	0.0529096	0.097948	-0.196696	-0.433324	-0.821154	-0.904977	-0.799702	-0.62084	-0.497656	0.0149855	0.0097481	-0.0579301	0.0145508	0.117482	0.145597	0.18832	0.17532	0.170103	0.151706	S	2	(D/E)(S/T);(D/E)xxx(S/T);(D/E)xxxxx(S/T);(R/K)xx(S/T);(S/T)P(R/K);(S/T)Pxxx(R/K);(S/T)x(R/K);(S/T)xxxx(R/K);(S/T)xxxxx(D/E) ;b-Adrenergic Receptor kinase substrate motif;Calmodulin-dependent protein kinase II substrate motif;CDK kinase substrate motif_minimal;CDK kinase substrate motif_minimal_pS;Chk1 kinase substrate motif;ERK1,2 kinase substrate motif;Growth associated histone HI kinase substra…	___1	1	4.07e-101	176.46	158.36	133.47	0.40598	979	1721200000	114550000	89770000	P23201	979	P23201	Protein SPA2	SPA2	AARKLASSGEVDKIESPRMVRESESLEAVGN
-0.514784	-0.503805	-0.517559	-0.567027	-0.586451	-0.540118	-0.424536	-0.305465	-0.223756	-0.182902	0.306689	0.430476	0.527994	0.475456	0.368027	0.355763	0.405798	0.422969	0.412506	0.407275	S	4	(D/E)(S/T);(R/K)xx(S/T);(R/K)xxx(S/T);b-Adrenergic Receptor kinase substrate motif;New PKA kinase substrate motif_KxxS;PKA kinase substrate motif;PKC kinase substrate motif	___2	0.610893	2.71e-98	153.87	137.89	153.87	0.053957	332	954940000	89485000	237890000	P10869	332	P10869	Aspartokinase	HOM3	NGTIIYPDNVAKKGESTPPHPPENLSSSFYE
-0.244142	-0.180986	-0.0546745	0.0202482	-0.019374	-0.115694	-0.154167	-0.237848	-0.424585	-0.569481	0.810018	0.846682	0.920009	0.781278	0.393824	0.159267	0.326326	0.66195	0.764521	0.699281	S	4	(D/E)xx(S/T);(D/E/N)xS;(S/T)xxxx(D/E);(S/T)xxxxx(R/K);Casein kinase I substrate motif;Casein kinase II substrate motif;NxS	___2	0.862671	7.48e-26	90.967	73.373	90.967	-0.042667	342	47128000	0	47128000	P10869	342	P10869	Aspartokinase	HOM3	AKKGESTPPHPPENLSSSFYEKRKRGATAIT
-0.910091	-1.32308	-1.60655	-1.34751	-0.765928	-0.404326	-0.177947	0.133189	0.397116	0.52908	0.237368	0.454865	0.59324	0.434995	0.208103	0.209187	0.383791	0.503944	0.547743	0.569643	S	4	(D/E)xxx(S/T);(S/T)xxx(D/E);(S/T)xxxx(R/K);(S/T)xxxxx(R/K);Casein kinase II substrate motif;MDC1 BRCT domain binding motif;Plk1 PBD domain binding motif	___2	0.537134	5.61e-06	61.801	47.187	55.526	-0.51607	343	11673000	2553400	0	P10869	343	P10869	Aspartokinase	HOM3	KKGESTPPHPPENLSSSFYEKRKRGATAITT
-0.431036	-0.428106	-0.514739	-0.571823	-0.604154	-0.438258	-0.414547	-0.319428	-0.128945	0.0334345	0.668311	0.665517	0.884254	0.637549	0.317322	0.19295	0.409528	0.667734	0.667873	0.49563	S	4	(D/E)xxxx(S/T);(S/T)xx(D/E);(S/T)xxx(R/K);(S/T)xxxx(R/K);(S/T)xxxxx(R/K);acidic-plus-3 pSTxxED;Casein kinase II substrate motif;MDC1 BRCT domain binding motif;Plk1 PBD domain binding motif;Sxx(E/D);SxxE	___2	0.828957	6.23e-56	114.21	87.156	114.21	-0.045081	344	121270000	70213000	8064500	P10869	344	P10869	Aspartokinase	HOM3	KGESTPPHPPENLSSSFYEKRKRGATAITTK
1.05342	1.02924	0.980866	0.801851	0.516375	0.230553	0.0508479	0.129316	0.35984	0.551131	-1.04825	-0.984322	-0.856465	-0.657729	-0.452042	-0.266592	-0.108331	-0.0510101	-0.0674409	-0.112532	S	2	(D/E)xx(S/T);(S/T)xxxxx(D/E) ;ATM kinase substrate motif;Casein kinase I substrate motif;DNA dependent Protein kinase substrate motif;G protein-coupled receptor kinase 1 substrate motif;GSK3 kinase substrate motif	___1	0.994898	2.34e-18	87.184	74.048	87.184	0.09144	1076	68358000	0	65466000	P23201	1076	P23201	Protein SPA2	SPA2	PSSATLKKSGLPEPNSQIVSPELAKNSPLAP
0.722178	0.589945	0.537877	0.355375	0.385932	0.219262	0.200763	0.221065	0.392906	0.534795	-0.640958	-0.618348	-0.720469	-0.720726	-0.658987	-0.651079	-0.426904	-0.322937	-0.141427	-0.157576	S	2	(S/T)Pxxx(R/K);(S/T)x(D/E);(S/T)xxxx(R/K);acidic-plus-2;acidic-plus-2 pSxE;acidic-plus-2 pSxE/D;Casein kinase II substrate motif;CDK kinase substrate motif_minimal;CDK kinase substrate motif_minimal_pS;ERK1,2 kinase substrate motif;G protein-coupled receptor kinase 1 substrate motif;GSK-3, ERK1, ERK2, CDK5 substrate motif;MAPKAPK2 kinase substrate motif;WW domain binding motif	___1	0.999788	1.85e-83	156.49	136.29	153.72	-0.39323	1080	231120000	81154000	14899000	P23201	1080	P23201	Protein SPA2	SPA2	TLKKSGLPEPNSQIVSPELAKNSPLAPIKKN
-0.120012	-0.0621856	-0.0646031	0.0167507	-0.0791199	-0.229	-0.227929	-0.0073943	0.0707654	0.119489	-0.022545	0.0409683	0.180661	0.131455	0.148802	0.0613707	0.0547163	-0.0145102	0.127536	0.207464	S	2	(D/E)(S/T);(R/K)xx(S/T);(S/T)Pxx(R/K);(S/T)xxx(R/K);b-Adrenergic Receptor kinase substrate motif;CDK kinase substrate motif_minimal;CDK kinase substrate motif_minimal_pS;ERK1,2 kinase substrate motif;GSK-3, ERK1, ERK2, CDK5 substrate motif;New PKA kinase substrate motif_KxxS;PKA kinase substrate motif;PKC kinase substrate motif;WW domain binding motif	___1	1	0	294.21	267.73	76.679	-0.72214	1006	709640000	0	17074000	P23201	1006	P23201	Protein SPA2	SPA2	AVGNTIPSNMTVKMESPNLKGNTVSEPQEIR
-0.461102	-0.537621	-0.388505	-0.354675	-0.375011	-0.384462	-0.425036	-0.316547	-0.281543	-0.193934	0.306091	0.368398	0.432582	0.358727	0.00488533	0.0857553	0.187684	0.583026	0.611871	0.602944	S	3	(S/T)(D/E);(S/T)xx(D/E);(S/T)xxx(D/E);acidic-plus-3 pSTxxED;acidic-plus-3-4 pSTxxEDED;Casein kinase II substrate motif;Sxx(E/D);SxxE	___2	1	3.47e-271	210.27	197.24	123.19	-0.10315	2	3862300000	104940000	108180000	P11746	2	P11746	Pheromone receptor transcription factor	MCM1	______________MSDIEEGTPTNNGQQKE
-0.112639	-0.0159357	0.177471	0.328137	0.339359	0.261077	0.232735	0.0859407	-0.229247	-0.471038	0.0312066	0.0322645	0.0343805	0.0250362	0.00317385	-0.0373032	-0.0838768	-0.136891	-0.19025	-0.217101	S	3	(R/K)xxx(S/T);(S/T)Px(R/K);(S/T)PxR;(S/T)xx(R/K);Cdc2 kinase substrate motif;CDK kinase substrate motif;CDK kinase substrate motif_minimal;CDK kinase substrate motif_minimal_pS;CDK1,2,4,6 kinase substrate motif;DNA dependent Protein kinase substrate motif;ERK1,2 kinase substrate motif;GSK-3, ERK1, ERK2, CDK5 substrate motif;pSPxK/R;SPxR;WW domain binding motif	___2	0.993783	1.11e-206	205.77	190.78	187.72	0.32719	942	549780000	164170000	158680000	P12383	942	P12383	Transcription factor PDR1	PDR1	GIESPQLPFNGRSAPSPVRNNSLPEFAQLPS
-0.112639	-0.0159357	0.177471	0.328137	0.339359	0.261077	0.232735	0.0859407	-0.229247	-0.471038	0.0312066	0.0322645	0.0343805	0.0250362	0.00317385	-0.0373032	-0.0838768	-0.136891	-0.19025	-0.217101	S	3	(D/E/N)xS;(R/K)xx(S/T);(S/T)xx(D/E);14-3-3 domain binding motif;acidic-plus-3 pSTxxED;AMP-activated protein kinase substrate motif;Calmodulin-dependent protein kinase II substrate motif;Casein kinase II substrate motif;HMGCoA Reductase kinase substrate motif;New PKA kinase substrate motif_RxxS;NxS;Phosphorylase kinase substrate motif;PKA kinase substrate motif;PKC kinase substrate motif;RxxS;Sxx(…	___2	1	1.31e-150	182.41	173.47	182.41	-0.24546	948	422310000	109250000	113860000	P12383	948	P12383	Transcription factor PDR1	PDR1	LPFNGRSAPSPVRNNSLPEFAQLPSFRSLSV
0.461743	0.396942	0.26734	0.121935	0.0255299	0.0219009	0.0620496	0.168246	0.296713	0.372081	-0.65264	-0.613799	-0.536116	-0.937147	-1.85573	-2.26087	-1.635	-0.60736	-0.208962	-0.324381	S	3	(D/E)(S/T);(D/E)x(S/T);(D/E)xxxxx(S/T);(D/E/N)xS;(S/T)(D/E);(S/T)x(D/E);(S/T)xx(D/E);(S/T)xxxxx(D/E) ;acidic-plus-1-2 pSTxxED;acidic-plus-2;acidic-plus-2 pSxD;acidic-plus-2 pSxE/D;acidic-plus-2-3 pSTxxED;acidic-plus-3 pSTxxED;b-Adrenergic Receptor kinase substrate motif;BARD1 BRCT domain binding motif;Casein kinase II substrate motif;DxS;G protein-coupled receptor kinase 1 substrate motif;Sxx(E/D…	___2	0.971092	4.71e-24	82.906	81.672	82.906	-0.032231	421	69586000	0	69586000	P12385	421	P12385	Eukaryotic peptide chain release factor subunit 1	SUP45	AMLRYKVNFEQLVDESEDEYYDEDEGSDYDF
-0.267956	-0.203192	-0.073663	0.0156557	0	-0.153596	-0.340157	-0.575013	-0.825197	-0.957954	0.336792	0.368769	0.432723	0.0230847	-0.892123	-1.40621	-1.0136	-0.163221	0.238225	0.214484	S	4	(S/T)xxx(D/E);(S/T)xxxx(D/E);(S/T)xxxxx(D/E) ;Casein kinase I substrate motif;Casein kinase II substrate motif;DNA dependent Protein kinase substrate motif;MAPKAPK2 kinase substrate motif	___2	0.573027	2.68e-43	98	91.906	94.721	0.28683	580	89945000	0	21944000	P12683	580	P12683	3-hydroxy-3-methylglutaryl-coenzyme A reductase 1	HMG1	KVKSLSSAQSSSSGPSSSSEEDDSRDIESLD
-0.267956	-0.203192	-0.073663	0.0156557	0	-0.153596	-0.340157	-0.575013	-0.825197	-0.957954	0.336792	0.368769	0.432723	0.0230847	-0.892123	-1.40621	-1.0136	-0.163221	0.238225	0.214484	S	4	(S/T)xx(D/E);(S/T)xxx(D/E);(S/T)xxxx(D/E);(S/T)xxxxx(D/E) ;acidic-plus-3 pSTxxED;acidic-plus-3-4 pSTxxEDED;Casein kinase II substrate motif;MAPKAPK2 kinase substrate motif;MDC1 BRCT domain binding motif;Plk1 PBD domain binding motif;Sxx(E/D);SxxE	___2	0.829222	0	231.41	206.75	231.41	-0.011942	581	232750000	0	33141000	P12683	581	P12683	3-hydroxy-3-methylglutaryl-coenzyme A reductase 1	HMG1	VKSLSSAQSSSSGPSSSSEEDDSRDIESLDK
-0.484403	-0.600951	-0.661013	-1.0552	-1.2479	-1.53181	-1.54687	-1.34628	-1.00596	-0.686624	0.502688	0.553678	0.548812	0.598966	0.777283	0.834904	0.77256	0.669352	0.613877	0.71238	S	4	(D/E)(S/T);(D/E)xxxx(S/T);(R/K)xx(S/T);(S/T)Pxx(R/K);(S/T)xxx(R/K);(S/T)xxxx(D/E);14-3-3 domain binding motif;b-Adrenergic Receptor kinase substrate motif;Calmodulin-dependent protein kinase II substrate motif;CDK kinase substrate motif_minimal;CDK kinase substrate motif_minimal_pS;ERK1,2 kinase substrate motif;GSK-3, ERK1, ERK2, CDK5 substrate motif;MAPKAPK2 kinase substrate motif;New PKA kinase…	___1	0.999999	3.62e-186	199.46	187.26	164.27	-0.06156	937	1626000000	491660000	446970000	P23201	937	P23201	Protein SPA2	SPA2	MAGKVVGPEADSRVESPGMKEQIKSLGMTGK
-0.356862	-0.290913	-0.280581	-0.0778222	0.0415338	0.066351	0.067326	0.0282218	-0.151328	-0.23137	0.173632	0.120611	0.181942	0.0685011	0.284671	0.205519	0.247582	-0.00531008	-0.064812	-0.0928397	S	4	(R/K)x(S/T);(R/K)xx(S/T);(R/K)xxxxx(S/T);(S/T)xxx(R/K);(S/T)xxxx(D/E);14-3-3 domain binding motif;Aurora-A kinase substrate motif;Calmodulin-dependent protein kinase II substrate motif;MAPKAPK2 kinase substrate motif;New PKA kinase substrate motif_RRxS;New PKA kinase substrate motif_RxS;New PKA kinase substrate motif_RxxS;PAK2 kinase substrate motif;Phosphorylase kinase substrate motif;PKA kinase…	___1	1	6.47e-07	102.9	81.03	42.031	-0.3831	546	56992000	10532000	8008700	P04802	546	P04802	Aspartate--tRNA ligase, cytoplasmic	DPS1	RVVMFYLDLKNIRRASLFPRDPKRLRP____
-0.0507509	-0.0816749	-0.095682	-0.0618481	0.112611	0.379854	0.559639	0.559179	0.43871	0.378476	0.198868	0.019228	-0.175073	-0.204395	-0.142694	-0.15495	-0.156393	-0.0730689	0.0389925	0.0950232	S	3	(R/K)x(S/T);(R/K)xx(S/T);(S/T)(D/E);(S/T)xxxx(D/E);(S/T)xxxxx(D/E) ;14-3-3 domain binding motif;Calmodulin-dependent protein kinase II substrate motif;Casein kinase II substrate motif;G protein-coupled receptor kinase 1 substrate motif;KxS;New PKA kinase substrate motif_KxS;New PKA kinase substrate motif_RKxS;New PKA kinase substrate motif_RxxS;PKA kinase substrate motif;PKC epsilon kinase substr…	___1	0.931677	2.25e-19	78.226	72.065	78.226	0.080632	362	28094000	28094000	0	P23254	362	P23254	Transketolase 1	TKL1	PTYTAKDSAVATRKLSETVLEDVYNQLPELI
0.007433	0.0628557	0.073414	0.178738	0.24442	0.300342	0.342186	0.57685	0.469298	0.564321	-0.503622	-0.386989	-0.203853	-0.129608	-0.51807	-0.632122	-0.549843	-0.229599	-0.136039	-0.236877	S	4	(D/E)xxxxx(S/T);(R/K)x(S/T);(R/K)xx(S/T);(R/K)xxx(S/T);(S/T)x(D/E);(S/T)xx(D/E);(S/T)xxx(D/E);(S/T)xxxx(D/E);(S/T)xxxxx(D/E) ;acidic-plus-2;acidic-plus-2 basic-2;acidic-plus-2 basic-2-3;acidic-plus-2 pSxE;acidic-plus-2 pSxE/D;acidic-plus-2-3 pSTxxED;acidic-plus-2-4 pSTxxED;acidic-plus-3 pSTxxED;acidic-plus-3-4 pSTxxEDED;Casein kinase II substrate motif;KxS;New PKA kinase substrate motif_KKxS;New …	___2	0.999975	3.99e-199	171.11	156.44	126.67	0.17568	91	1466400000	105990000	399650000	P12962	91	P12962	Cap-associated protein CAF20	CAF20	TDSDGWCTFEAKKKGSGEDDEEETETTPTST
0.0749388	-0.0173905	-0.0897852	-0.049916	0.037408	0.059923	-0.131467	-0.471953	-0.798341	-0.961535	0.0701777	-0.0916735	-0.241184	-0.216503	-0.0711262	0.0207529	0.028529	0.0056992	-0.0299247	-0.0477366	S	2	(S/T)xxxxx(R/K);ATM kinase substrate motif;DNA dependent Protein kinase substrate motif	___1	0.997108	2.06e-36	103.88	91.965	93.381	-0.23318	493	32905000	22560000	0	P23291	493	P23291	Casein kinase I homolog 1	YCK1	RATGQPPSQPQAQTQSQQFGARYQPQQQPSA
-0.378614	-0.258453	-0.259526	0.103735	0.176197	0.208517	0.246328	0.23987	-0.198844	-0.539301	-0.0702298	-0.0483664	-0.0205059	-0.0472677	0.0219855	0.0322161	-0.00847427	-0.0746344	-0.0250478	0.111694	S	2	(D/E)xxxx(S/T);(D/E)xxxx(S/T);(R/K)xx(S/T);(R/K)xx(S/T);(R/K)xxx(S/T);(R/K)xxx(S/T);(R/K)xxxxx(S/T);(R/K)xxxxx(S/T);(S/T)xxx(R/K);(S/T)xxx(R/K);Casein kinase II substrate motif;Casein kinase II substrate motif;New PKA kinase substrate motif_KxxS;New PKA kinase substrate motif_KxxS;PKA kinase substrate motif;PKA kinase substrate motif;PKC kinase substrate motif;PKC kinase substrate motif	___1	0.964934	0.00103501	89.698	44.018	67.169	-0.6782	214	119200000	36543000	2809400	P23291;P23292;P39962	236;243;214	P23291;P23292;P39962	Casein kinase I homolog 1;Casein kinase I homolog 2;Casein kinase I homolog 3	YCK1;YCK2;YCK3	PKTKQHIPYREKKSLSGTARYMSINTHLGRE;PRTKQHIPYRERKSLSGTARYMSINTHFGRE
-0.485126	-0.218093	0.0718351	0.117624	0.0202622	0.0238874	0.0325491	-0.05474	-0.1769	-0.23798	0.156641	0.111737	0.0445558	0	-0.0301003	-0.0683706	-0.0373022	0.071275	0.195332	0.257361	S	4	(R/K)xxxx(S/T);Casein kinase I substrate motif;Casein kinase II substrate motif;CDK kinase substrate motif_minimal;CDK kinase substrate motif_minimal_pS;ERK1,2 kinase substrate motif;G protein-coupled receptor kinase 1 substrate motif;GSK-3, ERK1, ERK2, CDK5 substrate motif;MDC1 BRCT domain binding motif;Plk1 PBD domain binding motif;WW domain binding motif	___2	0.872593	5.48e-26	91.238	83.246	89.829	0.27362	973	11864000	11864000	0	P13185	973	P13185	Serine/threonine protein kinase KIN1	KIN1	HESIRRQGSNKYSPSSPLTTNSIHQRKTSIT
-0.485126	-0.218093	0.0718351	0.117624	0.0202622	0.0238874	0.0325491	-0.05474	-0.1769	-0.23798	0.156641	0.111737	0.0445558	0	-0.0301003	-0.0683706	-0.0373022	0.071275	0.195332	0.257361	S	4	(S/T)xxx(R/K);(S/T)xxxx(R/K)	___2	0.925059	5.48e-26	89.829	79.633	89.829	0.27362	979	6546800	6546800	0	P13185	979	P13185	Serine/threonine protein kinase KIN1	KIN1	QGSNKYSPSSPLTTNSIHQRKTSITETYGDD
-0.382181	-0.210675	0.107074	0.399561	0.564426	0.626931	0.517688	0.339055	0.173707	0.091033	-0.674006	-0.756671	-0.732147	-0.517769	-0.206023	0.013237	0.0592452	0.0244885	-0.0525258	-0.091033	S	4	(D/E)(S/T);(D/E)xx(S/T);(R/K)xxxx(S/T);(S/T)xx(D/E);(S/T)xxx(R/K);acidic-plus-3 pSTxxED;b-Adrenergic Receptor kinase substrate motif;Casein kinase I substrate motif;Casein kinase II substrate motif;Pyruvate dehydrogenase kinase substrate motif;Sxx(E/D);SxxD	___2	0.795479	1.55e-08	69.122	55.667	69.122	0.11071	204	29568000	29568000	0	P13382	204	P13382	DNA polymerase alpha catalytic subunit A	POL1	SHDAGISKKVKIDPDSSTDKYLEIESSPLKL
-0.382181	-0.210675	0.107074	0.399561	0.564426	0.626931	0.517688	0.339055	0.173707	0.091033	-0.674006	-0.756671	-0.732147	-0.517769	-0.206023	0.013237	0.0592452	0.0244885	-0.0525258	-0.091033	S	4	(D/E)x(S/T);(D/E)xxx(S/T);(D/E/N)xS;(R/K)xxxxx(S/T);(S/T)x(D/E);(S/T)xx(R/K);(S/T)xxxxx(D/E) ;acidic-plus-2;acidic-plus-2 pSxD;acidic-plus-2 pSxE/D;DxS;MDC1 BRCT domain binding motif;Plk1 PBD domain binding motif	___2	0.795479	1.55e-08	69.122	55.667	69.122	0.11071	205	29568000	29568000	0	P13382	205	P13382	DNA polymerase alpha catalytic subunit A	POL1	HDAGISKKVKIDPDSSTDKYLEIESSPLKLQ
-0.29801	-0.311766	-0.196593	-0.172012	-0.221855	-0.370712	-0.550383	-0.439417	-0.418999	-0.274772	0.230293	0.205498	0.127008	0.279656	0.416947	0.496659	0.427978	0.461007	0.314703	0.341944	S	2	(S/T)x(D/E);(S/T)xx(D/E);acidic-plus-2;acidic-plus-2 pSxD;acidic-plus-2 pSxE/D;acidic-plus-2-3 pSTxxED;acidic-plus-3 pSTxxED;ATM kinase substrate motif;Casein kinase II substrate motif;DNA dependent Protein kinase substrate motif;Sxx(E/D);SxxE	___1	1	2.39e-167	98.812	94.777	70.912	1.6671	2	695310000	53672000	285250000	P04802	2	P04802	Aspartate--tRNA ligase, cytoplasmic	DPS1	______________MSQDENIVKAVEESAEP
-0.469451	-0.267787	-0.160768	-0.033832	-0.0439777	0.0817557	0.0749213	-0.46784	-0.474849	-0.839875	0.671591	-0.0539663	0.030684	-0.0635717	0.204674	0.184621	-0.207771	-0.43172	-0.318996	-0.146795	S	3	(D/E)(S/T);(D/E)xxx(S/T);(R/K)xx(S/T);(S/T)Pxx(R/K);(S/T)xxx(R/K);b-Adrenergic Receptor kinase substrate motif;Calmodulin-dependent protein kinase II substrate motif;CDK kinase substrate motif_minimal;CDK kinase substrate motif_minimal_pS;Chk1 kinase substrate motif;ERK1,2 kinase substrate motif;GSK-3, ERK1, ERK2, CDK5 substrate motif;New PKA kinase substrate motif_KxxS;PKA kinase substrate motif…	___1	1	1.12e-28	125.52	100.73	115.31	0.17881	417	172880000	68645000	46865000	P23293	417	P23293	Serine/threonine-protein kinase BUR1	SGV1	RVPTAPRGHIVEKGESPVVKNLGAIPRGPKK
0.184145	0.22423	0.30638	0.0512453	-0.333743	-0.479882	-0.492646	-0.299399	-0.226054	-0.111658	0.0505363	0.0501698	0.0909558	0.100312	-0.162954	-0.326191	-0.156418	0.166493	0.0782483	-0.127568	S	3	(D/E)(S/T);(R/K)x(S/T);b-Adrenergic Receptor kinase substrate motif;G protein-coupled receptor kinase 1 substrate motif;GSK3 kinase substrate motif;New PKA kinase substrate motif_RxS;PKA kinase substrate motif;PKA kinase substrate motif_RxS;PKC kinase substrate motif;RxS	___2	0.997168	3.05e-42	118.36	107.09	98.684	-0.15885	82	118130000	19059000	10924000	P14180	82	P14180	Chitin synthase 2	CHS2	RYSPDRRHRTQFYRDSAHNSPVAPNRYAANL
0.0906786	0.161919	0.136748	-0.0560755	-0.255723	-0.29454	-0.229582	-0.221676	-0.254441	-0.270823	0.123793	0.0990078	0.0544813	0.0149994	-0.0411816	-0.119106	-0.111027	0.004799	0.153848	0.228373	S	4	(D/E)xxxx(S/T);(R/K)xxxxx(S/T);(S/T)Pxxxx(R/K);(S/T)xxxxx(R/K);CDK kinase substrate motif_minimal;CDK kinase substrate motif_minimal_pS;ERK1,2 kinase substrate motif;G protein-coupled receptor kinase 1 substrate motif;GSK-3, ERK1, ERK2, CDK5 substrate motif;MAPKAPK2 kinase substrate motif;WW domain binding motif	___2	0.999798	3.05e-42	118.36	107.09	57.826	-0.24849	86	107200000	19059000	0	P14180	86	P14180	Chitin synthase 2	CHS2	DRRHRTQFYRDSAHNSPVAPNRYAANLQESP
-0.0381745	-0.211015	-0.315302	-0.178195	0.0460209	0.115952	0.124516	0.226001	0.355603	0.420404	-0.445432	-0.295536	-0.137617	-0.121572	-0.164935	-0.12583	-0.0746711	-0.0939266	-0.153706	-0.183596	S	4	(S/T)xx(R/K)	___1	0.875185	2.7e-68	120.8	115.02	80.506	0.097704	235	218980000	189850000	0	P23293	235	P23293	Serine/threonine-protein kinase BUR1	SGV1	YYGCPPNLKYPGGAGSGAKYTSVVVTRWYRA
0.316899	0.289992	0.236179	0.0999183	-0.091883	-0.233816	-0.27034	-0.114099	0.129497	0.294974	-0.340144	-0.362251	-0.406464	-0.284103	0.0269395	0.297364	0.33849	0.162935	0	-0.0751575	S	2	(R/K)xx(S/T);(S/T)xxxx(R/K);G protein-coupled receptor kinase 1 substrate motif;New PKA kinase substrate motif_KxxS;Phosphorylase kinase substrate motif;PKA kinase substrate motif;PKC kinase substrate motif	___1	0.968103	3.95e-73	157.66	125.34	157.66	0.25124	241	150380000	0	30047000	P23293	241	P23293	Serine/threonine-protein kinase BUR1	SGV1	NLKYPGGAGSGAKYTSVVVTRWYRAPELVLG
-0.0841914	-0.14163	-0.171005	-0.114877	-0.0332698	-0.0116854	0.0117575	0.0970816	0.195219	0.244287	0.278116	0.439865	0.517271	0.348585	0.0669188	-0.0816331	-0.0128983	0.140009	0.298063	0.37709	S	4	(D/E)xxxxx(S/T);(S/T)x(R/K);ATM kinase substrate motif;DNA dependent Protein kinase substrate motif;G protein-coupled receptor kinase 1 substrate motif;PKA kinase substrate motif;PKC kinase substrate motif	___1	0.919783	1.94e-08	64.619	54.28	64.619	-0.36684	400	17580000	17580000	0	P23293	400	P23293	Serine/threonine-protein kinase BUR1	SGV1	EADIKRYKEEMHQSLSQRVPTAPRGHIVEKG
-0.545938	-0.41338	-0.199854	-0.0379181	0.0088377	-0.0079956	0.141261	0.520196	0.925939	1.12881	0.00870615	0.0898391	0.128995	0.0450395	-0.0496807	-0.0320556	0.125087	0.309401	0.450392	0.520888	S	4	(D/E)xxx(S/T);(D/E)xxxx(S/T);(S/T)xxxx(D/E);DNA dependent Protein kinase substrate motif	___1	0.932666	2.27e-83	150.91	138.23	141.47	-0.0091304	76	67563000	37633000	0	P23301	76	P23301	Eukaryotic translation initiation factor 5A-1	HYP2	AIDIFTGKKLEDLSPSTHNMEVPVVKRNEYQ
0.377325	0.447865	0.31739	0.352728	0.359427	0.58174	0.480563	0.19195	0.210681	0.207432	-0.181362	-0.20635	-0.236462	-0.115554	-0.456725	-0.528852	-0.664585	-0.337181	-0.228287	-0.123077	S	4	(S/T)(D/E);(S/T)x(D/E);(S/T)xx(D/E);acidic-plus-1-2 pSTxxED;acidic-plus-2;acidic-plus-2 pSxE;acidic-plus-2 pSxE/D;acidic-plus-2-3 pSTxxED;acidic-plus-3 pSTxxED;BARD1 BRCT domain binding motif;Casein kinase II substrate motif;Sxx(E/D);SxxE	___1	0.999996	0	336.01	316.32	245.98	-0.28515	2	395000000000	302580000	359020000	P23301	2	P23301	Eukaryotic translation initiation factor 5A-1	HYP2	______________MSDEEHTFETADAGSSA
-0.456877	-0.684032	-0.477893	-0.708546	-0.534854	-0.711432	-0.599017	-0.35138	-0.0813489	0.103601	-0.103601	-0.0241965	0.122764	0.198078	0.354098	0.365311	0.589214	0.761002	0.91369	0.962488	S	2	(D/E)xxxxx(S/T);(R/K)xx(S/T);(S/T)Pxxxx(R/K);(S/T)xxxxx(R/K);CDK kinase substrate motif_minimal;CDK kinase substrate motif_minimal_pS;DNA dependent Protein kinase substrate motif;ERK1,2 kinase substrate motif;G protein-coupled receptor kinase 1 substrate motif;GSK-3, ERK1, ERK2, CDK5 substrate motif;New PKA kinase substrate motif_KxxS;PKA kinase substrate motif;PKC kinase substrate motif;WW domai…	___2	1	1.98e-42	128.26	117.05	46.964	0.047978	183	2049700000	209630000	205110000	P15891	183	P15891	Actin-binding protein	ABP1	KSPAPVSKKEPVKTPSPAPAAKISSRVNDNN
-0.522921	-0.471901	-0.408398	-0.454924	-0.504876	-0.583251	-0.544748	-0.692613	-0.695341	-0.759038	1.10779	1.10641	1.29356	1.11081	1.06804	0.84149	0.826477	0.624652	0.513384	0.340658	S	3	(R/K)(S/T);(S/T)Pxxxx(R/K);(S/T)Pxxxxx(R/K);(S/T)xxxxx(R/K);CDK kinase substrate motif_minimal;CDK kinase substrate motif_minimal_pS;ERK1,2 kinase substrate motif;Growth associated histone HI kinase substrate motif;GSK-3, ERK1, ERK2, CDK5 substrate motif;WW domain binding motif	___2	0.999583	9.4e-163	204.35	172.09	155	-0.22214	169	4508900000	473010000	93500000	P15891	169	P15891	Actin-binding protein	ABP1	KASTPPVKKSFTPSKSPAPVSKKEPVKTPSP
-0.274041	-0.252858	-0.210491	-0.0789533	0.120573	0.250396	0.242525	0.175969	0.18842	0.234149	-0.346808	-0.370302	-0.41729	-0.317668	-0.0479415	0.29994	0.555873	0.529059	0.311448	0.107243	S	3	(D/E)xxx(S/T);Casein kinase II substrate motif;G protein-coupled receptor kinase 1 substrate motif;MDC1 BRCT domain binding motif;Plk1 PBD domain binding motif	___1	0.697418	5.34e-259	100.66	94.402	48.672	-0.31622	16	284120000	0	95966000	P23301	16	P23301	Eukaryotic translation initiation factor 5A-1	HYP2	MSDEEHTFETADAGSSATYPMQCSALRKNGF
0.298989	0.3756	0.0619445	0.538542	0.796545	0.983136	1.02148	0.728432	0.391415	0.000533	-0.195132	-0.337207	-0.000181333	-0.190782	-0.193103	-0.590671	-0.854469	-1.11525	-0.884798	-0.719652	S	5	(R/K)x(S/T);(R/K)xx(S/T);(S/T)xx(D/E);(S/T)xxxxx(R/K);14-3-3 domain binding motif;acidic-plus-3 pSTxxED;Calmodulin-dependent protein kinase II substrate motif;Casein kinase II substrate motif;KxS;New PKA kinase substrate motif_KxS;New PKA kinase substrate motif_RKxS;New PKA kinase substrate motif_RxxS;PKA kinase substrate motif;PKC epsilon kinase substrate motif;PKC kinase substrate motif;Pyruvat…	___1	1	7.79e-68	119.03	109.97	105.42	-0.28125	15	8736800000	180820000	103600000	P04806	15	P04806	Hexokinase-1	HXK1	_MVHLGPKKPQARKGSMADVPKELMDEIHQL
1.50107	1.48655	1.42742	1.68644	1.60101	1.58444	0.983632	0.786084	0.49275	0.591352	-0.981717	-1.12713	-1.16777	-1.09761	-0.723475	-0.537346	-0.589652	-0.796694	-1.04011	-1.12775	S	4	(R/K)xx(S/T);(R/K)xxxxx(S/T);(S/T)xxxxx(R/K);14-3-3 domain binding motif;Calmodulin-dependent protein kinase II alpha substrate motif;Calmodulin-dependent protein kinase II substrate motif;Calmodulin-dependent protein kinase IV substrate motif;Chk1 kinase substrate motif;G protein-coupled receptor kinase 1 substrate motif;GSK3 kinase substrate motif;New PKA kinase substrate motif_RxxS;Phosphoryla…	___1	1	1.14e-17	112.96	96.826	77.795	-0.27412	651	822720000	78254000	88762000	P23337	651	P23337	Glycogen [starch] synthase isoform 1	GSY1	NTLAGGKKFKIARPLSVPGSPKVRSNSTVYM
0.0571925	0.116099	0.164062	0.274419	0.30595	0.170262	0.222218	0.226152	0.105077	0.0217405	-0.215971	-0.166113	-0.0225175	-0.0591225	-0.534813	-0.616536	-0.54287	-0.070147	-0.0251007	-0.0493531	S	2	(D/E)xxx(S/T);(S/T)x(D/E);(S/T)xx(D/E);(S/T)xxx(D/E);acidic-plus-2;acidic-plus-2 pSxD;acidic-plus-2 pSxE/D;acidic-plus-2-3 pSTxxED;acidic-plus-2-4 pSTxxED;acidic-plus-3 pSTxxED;acidic-plus-3-4 pSTxxEDED;Casein kinase II substrate motif;Sxx(E/D);SxxE	___2	0.999937	2.03e-29	110.37	103.48	78.334	-0.1586	1039	37727000000	273160000	242350000	P16521	1039	P16521	Elongation factor 3A	YEF3	KERMKKKKELGDAYVSSDEEF__________
0.830971	0.936874	0.992286	1.1287	0.96238	1.06917	0.838232	0.941819	0.907512	1.04053	-1.15822	-1.12939	-1.27471	-1.01137	-0.867957	-0.757313	-0.871103	-0.948833	-1.10999	-1.09954	S	4	(S/T)P(R/K);(S/T)Pxx(R/K);(S/T)x(R/K);(S/T)xxx(R/K);CDK kinase substrate motif_minimal;CDK kinase substrate motif_minimal_pS;ERK1,2 kinase substrate motif;Growth associated histone HI kinase substrate motif;GSK-3, ERK1, ERK2, CDK5 substrate motif;MAPKAPK2 kinase substrate motif;PKA kinase substrate motif;PKC kinase substrate motif;WW domain binding motif	___1	1	3.94e-30	136.39	109.8	77.795	-0.27412	655	1471500000	70643000	83205000	P23337	655	P23337	Glycogen [starch] synthase isoform 1	GSY1	GGKKFKIARPLSVPGSPKVRSNSTVYMTPGD
0.0571925	0.116099	0.164062	0.274419	0.30595	0.170262	0.222218	0.226152	0.105077	0.0217405	-0.215971	-0.166113	-0.0225175	-0.0591225	-0.534813	-0.616536	-0.54287	-0.070147	-0.0251007	-0.0493531	S	2	(D/E)xxxx(S/T);(S/T)(D/E);(S/T)x(D/E);(S/T)xx(D/E);acidic-plus-1-2 pSTxxED;acidic-plus-2;acidic-plus-2 pSxE;acidic-plus-2 pSxE/D;acidic-plus-2-3 pSTxxED;acidic-plus-3 pSTxxED;BARD1 BRCT domain binding motif;Casein kinase II substrate motif;MDC1 BRCT domain binding motif;Plk1 PBD domain binding motif;Sxx(E/D);SxxE	___2	0.999937	3.32e-32	114.96	108.08	78.334	-0.1586	1040	38469000000	613740000	516550000	P16521	1040	P16521	Elongation factor 3A	YEF3	ERMKKKKELGDAYVSSDEEF___________
-0.00025155	0.0573573	0.0629031	-0.00498283	0.0509015	-0.00144167	0.104779	-0.143768	-0.0968032	-0.194918	-0.0933342	-0.0329779	-0.025115	-0.00211503	-0.227425	-0.246893	-0.248065	0.0322516	0.0259782	0.10943	S	1	(S/T)(D/E);Casein kinase II substrate motif	___2	0.986862	1.75e-142	106.49	91.52	56.011	0.40783	2	321450000	5282500	2025000	P16521	2	P16521	Elongation factor 3A	YEF3	______________MSDSQQSIKVLEELFQK
-0.00025155	0.0573573	0.0629031	-0.00498283	0.0509015	-0.00144167	0.104779	-0.143768	-0.0968032	-0.194918	-0.0933342	-0.0329779	-0.025115	-0.00211503	-0.227425	-0.246893	-0.248065	0.0322516	0.0259782	0.10943	S	2	(D/E)(S/T);(S/T)xxxx(R/K);ATM kinase substrate motif;b-Adrenergic Receptor kinase substrate motif;Casein kinase I substrate motif;Casein kinase II substrate motif;DNA dependent Protein kinase substrate motif	___2	0.666667	5.15e-126	92.866	77.894	57.836	0.34378	4	57761000	3326200	20415000	P16521	4	P16521	Elongation factor 3A	YEF3	____________MSDSQQSIKVLEELFQKLS
-0.00025155	0.0573573	0.0629031	-0.00498283	0.0509015	-0.00144167	0.104779	-0.143768	-0.0968032	-0.194918	-0.0933342	-0.0329779	-0.025115	-0.00211503	-0.227425	-0.246893	-0.248065	0.0322516	0.0259782	0.10943	S	2	(D/E)xxx(S/T);(S/T)x(R/K);(S/T)xxxx(D/E);(S/T)xxxxx(D/E) ;PKA kinase substrate motif;PKC kinase substrate motif	___2	0.666667	7.19e-36	92.866	77.894	57.836	0.34378	7	44952000	3326200	7606200	P16521	7	P16521	Elongation factor 3A	YEF3	_________MSDSQQSIKVLEELFQKLSVAT
0.0597609	0.166296	0.126456	0.0116777	-0.00236427	0.00356503	0.231915	-0.178199	-0.359877	-0.681097	0.399011	0.212625	0.191915	0.0470266	-0.114388	-0.214797	-0.299938	-0.280166	-0.520923	-0.634613	S	2	(R/K)(S/T);(R/K)x(S/T);(R/K)xx(S/T);(S/T)xx(D/E);14-3-3 domain binding motif;acidic-plus-3 pSTxxED;Calmodulin-dependent protein kinase II substrate motif;Casein kinase II substrate motif;KxS;New PKA kinase substrate motif_KxS;New PKA kinase substrate motif_RKxS;New PKA kinase substrate motif_RxxS;PKA kinase substrate motif;PKC epsilon kinase substrate motif;PKC kinase substrate motif;R(R/K)xS;RKx…	___1	0.999997	5.16e-29	106.57	97.382	76.655	-0.31232	327	359210000	18060000	15002000	P23493	327	P23493	Mitochondrial biogenesis regulation protein 1	MBR1	QQQSSKPNFGAGRKKSFIEMSLASSFAG___
0.164237	0.0796553	0.293119	0.015845	-0.0354677	-0.263889	-0.269081	0.109654	0.541445	0.996584	0.0832556	0.17702	0.133622	0.100182	-0.175836	-0.154501	-0.133166	0.194039	0.147422	0.20937	S	2	(D/E)(S/T);(S/T)xxxxx(R/K);b-Adrenergic Receptor kinase substrate motif	___1	0.699944	1.89e-71	150.26	133.63	150.26	0.59995	68	143080000	32529000	35887000	P23493	68	P23493	Mitochondrial biogenesis regulation protein 1	MBR1	EELRAKLSSFNFQPDSSPCNAKCQQTLNPLC
0.147602	0.0402493	0.026367	-0.0243843	0.130494	0.159312	0.378634	0.448419	0.432972	0.304222	-0.264572	-0.157466	-0.177384	-0.264447	-0.740889	-0.698906	-0.60334	-0.156648	-0.093547	-0.0506516	S	5	(D/E)x(S/T);(D/E/N)xS;(S/T)x(D/E);acidic-plus-2;acidic-plus-2 pSxE;acidic-plus-2 pSxE/D;Casein kinase I substrate motif;Casein kinase II substrate motif;ExS	___2	0.993811	0	231.35	223.8	127.5	0.083736	160	2894100000	285980000	569510000	P16862	160	P16862	ATP-dependent 6-phosphofructokinase subunit beta	PFK2	NAVSTKPTPPPAPEASAESGLSSKVHSYTDL
0.548327	0.49949	0.401816	0.35032	0.393838	0.541533	0.698393	0.665441	0.433517	0.218067	-0.00261831	-0.0553906	-0.160935	-0.460393	-0.900991	-1.09575	-0.903544	-0.468118	-0.176452	-0.1025	S	5	(D/E)xxx(S/T);(S/T)x(R/K);PKA kinase substrate motif;PKC kinase substrate motif	___2	0.738963	0	226.59	213.8	62.302	0.056775	166	615480000	165280000	151120000	P16862	166	P16862	ATP-dependent 6-phosphofructokinase subunit beta	PFK2	PTPPPAPEASAESGLSSKVHSYTDLAYRMKT
0.537994	0.314694	0.353486	0.174898	0.459202	0.415402	0.767068	0.77828	0.703027	0.425161	-0.275673	-0.156381	-0.154851	-0.266391	-0.960252	-0.885208	-0.835266	-0.196207	-0.1636	-0.105163	S	5	(D/E)xxxx(S/T);(S/T)(R/K);G protein-coupled receptor kinase 1 substrate motif;GSK3 kinase substrate motif;MAPKAPK2 kinase substrate motif;MDC1 BRCT domain binding motif;Plk1 PBD domain binding motif	___2	0.833304	0	226.59	213.8	193.13	-0.035876	167	3147500000	878510000	1401100000	P16862	167	P16862	ATP-dependent 6-phosphofructokinase subunit beta	PFK2	TPPPAPEASAESGLSSKVHSYTDLAYRMKTT
0.175158	0.0090956	0.017597	-0.0586622	0.0522569	0.0556033	0.251651	0.399002	0.477989	0.394323	-0.23424	-0.115133	-0.103605	-0.213878	-0.55588	-0.546239	-0.3909	-0.108986	-0.0804609	-0.115827	S	3	(R/K)xx(S/T);(S/T)xx(D/E);acidic-plus-3 pSTxxED;Casein kinase II substrate motif;MAPKAPK2 kinase substrate motif;New PKA kinase substrate motif_KxxS;PKA kinase substrate motif;PKC kinase substrate motif;Pyruvate dehydrogenase kinase substrate motif;Sxx(E/D);SxxD	___2	0.999598	0	267.36	255.13	102.4	0.13489	171	4111700000	143790000	202530000	P16862	171	P16862	ATP-dependent 6-phosphofructokinase subunit beta	PFK2	APEASAESGLSSKVHSYTDLAYRMKTTDTYP
0.0932159	0.063907	0.00603296	-0.111826	-0.105237	-0.0805677	0.0288931	-0.00373076	0.0938219	0.107276	-0.18237	-0.267076	-0.29192	-0.144379	-0.258667	-0.284502	-0.28138	0.0231617	-0.0291326	-0.0625845	S	3	(D/E)(S/T);(D/E)x(S/T);(D/E)xx(S/T);(D/E/N)xS;(S/T)(D/E);(S/T)x(D/E);(S/T)xx(D/E);(S/T)xxxxx(D/E) ;acidic-plus-1-2 pSTxxED;acidic-plus-2;acidic-plus-2 pSxE;acidic-plus-2 pSxE/D;acidic-plus-2-3 pSTxxED;acidic-plus-3 pSTxxED;b-Adrenergic Receptor kinase substrate motif;Casein kinase I substrate motif;Casein kinase II substrate motif;DxS;Pyruvate dehydrogenase kinase substrate motif;Sxx(E/D);SxxD	___2	1	0	252.47	231	42.536	0.32984	515	552590000	138180000	148110000	P17065	515	P17065	Rab guanine nucleotide exchange factor SEC2	SEC2	DDSISSKIGPLVEDDSDEDQNDAISVRLQDK
0.478561	0.480518	0.484432	0.366055	0.123429	-0.142053	-0.306141	-0.103063	0.365788	0.733099	0.0598431	0.0459481	0.018158	-0.0829614	-0.243515	-0.309002	-0.219988	-0.0781279	-0.0379229	-0.0686479	S	2	(D/E)x(S/T);(D/E/N)xS;(S/T)Pxxx(R/K);(S/T)xxxx(R/K);CDK kinase substrate motif_minimal;CDK kinase substrate motif_minimal_pS;DxS;ERK1,2 kinase substrate motif;G protein-coupled receptor kinase 1 substrate motif;GSK-3, ERK1, ERK2, CDK5 substrate motif;MDC1 BRCT domain binding motif;Plk1 PBD domain binding motif;WW domain binding motif	___1	0.5	3.09e-61	140.31	116.32	140.31	0.48288	69	86991000	0	35887000	P23493	69	P23493	Mitochondrial biogenesis regulation protein 1	MBR1	ELRAKLSSFNFQPDSSPCNAKCQQTLNPLCK
0.0932159	0.063907	0.00603296	-0.111826	-0.105237	-0.0805677	0.0288931	-0.00373076	0.0938219	0.107276	-0.18237	-0.267076	-0.29192	-0.144379	-0.258667	-0.284502	-0.28138	0.0231617	-0.0291326	-0.0625845	S	3	(D/E)xx(S/T);(D/E)xxxxx(S/T);(S/T)x(R/K);(S/T)xxxx(D/E);(S/T)xxxxx(R/K);Casein kinase I substrate motif;PKA kinase substrate motif;PKC kinase substrate motif	___2	1	1.91e-09	68.104	54.361	42.536	0.32984	524	111080000	37303000	36749000	P17065	524	P17065	Rab guanine nucleotide exchange factor SEC2	SEC2	PLVEDDSDEDQNDAISVRLQDKALWKQDAKR
0.139486	0.148093	0.0775654	0.126944	0.189935	-0.103157	-0.126254	-0.383394	-0.267636	-0.391193	0.0264666	0.00138773	-0.0096426	-0.035206	-0.254198	-0.366084	-0.311964	0.0163632	0.17137	0.246794	S	3	(D/E)xxxx(S/T);(R/K)xxxxx(S/T);(S/T)x(D/E);(S/T)xxxx(D/E);acidic-plus-2;acidic-plus-2 pSxE;acidic-plus-2 pSxE/D;ATM kinase substrate motif;Casein kinase I substrate motif;Casein kinase II substrate motif;DNA dependent Protein kinase substrate motif	___2	0.965002	1.51e-43	103.5	89.341	60.675	0.15755	45	48078000	10634000	5808300	P17106	45	P17106	Centromere-binding protein 1	CBF1	NYSEARKKQRDQGLLSQESNDGNIDSALLSE
0.139486	0.148093	0.0775654	0.126944	0.189935	-0.103157	-0.126254	-0.383394	-0.267636	-0.391193	0.0264666	0.00138773	-0.0096426	-0.035206	-0.254198	-0.366084	-0.311964	0.0163632	0.17137	0.246794	S	3	(D/E)(S/T);(S/T)x(D/E);(S/T)xxxxx(D/E) ;acidic-plus-2;acidic-plus-2 pSxD;acidic-plus-2 pSxE/D;b-Adrenergic Receptor kinase substrate motif	___2	0.996612	2.19e-129	145.86	125.97	110.47	0.79009	48	89569000	10634000	5808300	P17106	48	P17106	Centromere-binding protein 1	CBF1	EARKKQRDQGLLSQESNDGNIDSALLSEGAT
0.244939	0.267936	0.346002	0.194985	0.0496097	0.0489103	0.127818	0.274419	0.335368	0.441954	-0.100096	-0.120419	-0.267953	-0.342749	-0.197996	-0.169536	-0.0344917	-0.229335	-0.215135	-0.255715	S	3	(R/K)x(S/T);(S/T)xx(D/E);acidic-plus-3 pSTxxED;Casein kinase II substrate motif;MAPKAPK2 kinase substrate motif;New PKA kinase substrate motif_RxS;PKA kinase substrate motif;PKA kinase substrate motif_RxS;PKC kinase substrate motif;RxS;Sxx(E/D);SxxE	___1	0.999973	4.32e-173	198.55	150.5	198.55	0.043223	177	2419600000	572280000	196700000	P23493	177	P23493	Mitochondrial biogenesis regulation protein 1	MBR1	NGLLVNGRSSSSSRQSIPELFSGACTKKKNN
-0.122388	0.053717	0.20595	0.158205	0.00632263	-0.0497184	-0.0340519	-0.0425191	-0.064253	-0.07512	0.123428	0.0971643	0.058885	0.034853	0.0258049	0.0174933	-0.0152695	-0.0732199	-0.128645	-0.156358	S	2	(R/K)xx(S/T);(S/T)x(D/E);acidic-plus-2;acidic-plus-2 pSxE;acidic-plus-2 pSxE/D;Casein kinase II substrate motif;New PKA kinase substrate motif_KxxS;PKA kinase substrate motif;PKC kinase substrate motif	___2	0.97002	1.19e-67	164.48	142.45	81.92	0.056193	37	128210000	32120000	9250700	P17121	37	P17121	GTPase-activating protein SAC7	SAC7	VPSFWKQFINNPKSMSSENITVPRSPTSLSR
0.0686178	0.168036	0.206893	0.0857725	-0.105068	-0.205648	-0.161275	-0.0622051	0.0403049	0.0915599	0.033493	0.0694337	0.0982927	0.0841293	0.0419229	0.0146957	-0.0313846	-0.111297	-0.187127	-0.225042	S	3	(R/K)(S/T);(S/T)Pxxxx(R/K);(S/T)xxxxx(R/K);Casein kinase I substrate motif;Casein kinase II substrate motif;CDK kinase substrate motif_minimal;CDK kinase substrate motif_minimal_pS;ERK1,2 kinase substrate motif;Growth associated histone HI kinase substrate motif;GSK-3, ERK1, ERK2, CDK5 substrate motif;WW domain binding motif	___2	0.969039	6.98e-95	157.28	136.32	152.48	-0.0055744	46	383780000	55396000	0	P17121	46	P17121	GTPase-activating protein SAC7	SAC7	NNPKSMSSENITVPRSPTSLSRNAQPTTLKR
0.160674	0.09949	0.193263	0.269568	0.284894	0.317721	0.248372	0.486936	0.474669	0.5894	-0.339478	-0.267965	-0.294961	-0.187148	-0.168739	-0.0844781	-0.0739585	-0.0430951	-0.12722	-0.17928	S	4	(D/E)x(S/T);(D/E)xx(S/T);(D/E/N)xS;(S/T)P(R/K);(S/T)x(R/K);Casein kinase I substrate motif;CDK kinase substrate motif_minimal;CDK kinase substrate motif_minimal_pS;ERK1,2 kinase substrate motif;ExS;Growth associated histone HI kinase substrate motif;GSK-3, ERK1, ERK2, CDK5 substrate motif;PKA kinase substrate motif;PKC kinase substrate motif;WW domain binding motif	___1	1	1.49e-279	235.55	201.14	199.46	0.39213	293	582770000	169930000	125770000	P04806	293	P04806	Hexokinase-1	HXK1	LVLPRTKYDVAVDEQSPRPGQQAFEKMTSGY
-0.196122	0.225785	0.382371	0.484502	0.41421	0.327996	0.528856	-0.212472	-0.454104	-0.969245	0.86057	0.507315	0.188571	0.0864407	0.00749203	-0.0906616	-0.247818	-0.534814	-0.809673	-0.991976	S	3	(R/K)xx(S/T);(S/T)xx(R/K);(S/T)xxxx(R/K);14-3-3 domain binding motif;Calmodulin-dependent protein kinase II substrate motif;CLK1 kinase substrate motif;G protein-coupled receptor kinase 1 substrate motif;GSK3 kinase substrate motif;MAPKAPK2 kinase substrate motif;New PKA kinase substrate motif_RxxS;Phosphorylase kinase substrate motif;PKA kinase substrate motif;PKC kinase substrate motif;RxxS	___1	0.985623	0.000200356	66.056	54.904	66.056	-0.09667	218	14988000	7622700	7365100	P23493	218	P23493	Mitochondrial biogenesis regulation protein 1	MBR1	EFSSNSLQHCNSRSFSLPRSRSRSSAIAIPT
-0.193832	-0.283978	-0.0685019	-0.119765	0.00131733	-0.0482727	0.0031636	0.0892459	0.245929	0.359527	-0.159299	-0.112394	-0.1515	-0.0323216	-0.148256	-0.122128	-0.0494741	0.152895	0.145333	0.111253	S	2	(S/T)xxxxx(R/K);G protein-coupled receptor kinase 1 substrate motif;GSK3 kinase substrate motif	___2	0.843794	4.06e-11	66.056	57.715	66.056	0.40911	3	221160000	81757000	97221000	P18852	3	P18852	Guanine nucleotide-binding protein subunit gamma	STE18	_____________MTSVQNSPRLQQPQEQQQ
-0.193832	-0.283978	-0.0685019	-0.119765	0.00131733	-0.0482727	0.0031636	0.0892459	0.245929	0.359527	-0.159299	-0.112394	-0.1515	-0.0323216	-0.148256	-0.122128	-0.0494741	0.152895	0.145333	0.111253	S	3	(S/T)P(R/K);(S/T)x(R/K);CDK kinase substrate motif_minimal;CDK kinase substrate motif_minimal_pS;ERK1,2 kinase substrate motif;Growth associated histone HI kinase substrate motif;GSK-3, ERK1, ERK2, CDK5 substrate motif;MAPKAPK2 kinase substrate motif;PKA kinase substrate motif;PKC kinase substrate motif;WW domain binding motif	___2	0.825856	4.06e-11	71.614	65.112	41.133	0.57144	7	209290000	72461000	86741000	P18852	7	P18852	Guanine nucleotide-binding protein subunit gamma	STE18	_________MTSVQNSPRLQQPQEQQQQQQQ
-0.284226	-0.499873	-0.931168	-1.28817	-1.35523	-1.19981	-1.11184	-1.12038	-1.158	-1.19134	1.749	1.74575	1.73926	1.49188	1.00687	0.649301	0.656803	0.897288	1.00568	0.993832	S	3	(D/E)(S/T);(D/E/N)xS;(S/T)xxxxx(D/E) ;b-Adrenergic Receptor kinase substrate motif;Casein kinase I substrate motif;Casein kinase II substrate motif;MAPKAPK2 kinase substrate motif;NxS	___2	0.631992	3.84e-16	76.859	65.336	53.747	-0.054569	345	18463000	0	2303400	P18899	345	P18899	Stress protein DDR48	DDR48	SSNKKKSSYGSSNNDSYGSNNDDSYGSSNKK
-0.284226	-0.499873	-0.931168	-1.28817	-1.35523	-1.19981	-1.11184	-1.12038	-1.158	-1.19134	1.749	1.74575	1.73926	1.49188	1.00687	0.649301	0.656803	0.897288	1.00568	0.993832	S	4	(D/E)xxx(S/T);(S/T)xx(D/E);(S/T)xxx(D/E);acidic-plus-3 pSTxxED;acidic-plus-3-4 pSTxxEDED;Casein kinase II substrate motif;Pyruvate dehydrogenase kinase substrate motif;Sxx(E/D);SxxD	___2	0.999992	4.91e-283	226.89	217.93	226.89	-0.49761	348	169620000	29041000	21150000	P18899	348	P18899	Stress protein DDR48	DDR48	KKKSSYGSSNNDSYGSNNDDSYGSSNKKKSS
-1.08105	-1.0287	-0.653497	-0.741943	-0.500427	-0.688398	-0.667516	-0.87868	-0.795916	-0.747537	1.64389	1.65118	2.16992	1.95476	1.46599	1.14853	1.19805	1.4944	1.48639	1.25066	S	4	(D/E)(S/T);(D/E)x(S/T);(D/E/N)xS;(S/T)xxxxx(D/E) ;b-Adrenergic Receptor kinase substrate motif;Casein kinase I substrate motif;Casein kinase II substrate motif;DxS	___2	0.993883	8.68e-258	212.01	186.19	212.01	0.35661	188	542220000	166000000	149730000	P18899	188	P18899	Stress protein DDR48	DDR48	SSNKNKSSYGSNNDDSYGSNNDDSYGSSNKK
-1.08105	-1.0287	-0.653497	-0.741943	-0.500427	-0.688398	-0.667516	-0.87868	-0.795916	-0.747537	1.64389	1.65118	2.16992	1.95476	1.46599	1.14853	1.19805	1.4944	1.48639	1.25066	S	4	(D/E)xxx(S/T);(D/E)xxxx(S/T);(S/T)xx(D/E);(S/T)xxx(D/E);acidic-plus-3 pSTxxED;acidic-plus-3-4 pSTxxEDED;Casein kinase II substrate motif;Pyruvate dehydrogenase kinase substrate motif;Sxx(E/D);SxxD	___2	0.999996	0	266.17	233.19	266.17	-0.32705	191	1935500000	866630000	314350000	P18899	191	P18899	Stress protein DDR48	DDR48	KNKSSYGSNNDDSYGSNNDDSYGSSNKKKSS
-0.845056	-0.769997	-0.700573	-0.711842	-0.773505	-0.804865	-0.759379	-0.667347	-0.574962	-0.528769	0.688352	0.847934	1.06442	1.17823	1.1381	1.04671	0.892725	0.727418	0.609663	0.550785	S	4	(D/E)(S/T);(D/E)x(S/T);(D/E/N)xS;b-Adrenergic Receptor kinase substrate motif;Casein kinase I substrate motif;Casein kinase II substrate motif;DxS;G protein-coupled receptor kinase 1 substrate motif;GSK3 kinase substrate motif;MAPKAPK2 kinase substrate motif	___2	0.903292	8.14e-214	192.57	178.51	192.57	-0.14015	292	91858000	54339000	31287000	P18899	292	P18899	Stress protein DDR48	DDR48	SNKNKSSYGSSSNDDSYGSSNNDDSYGSSNK
-0.845056	-0.769997	-0.700573	-0.711842	-0.773505	-0.804865	-0.759379	-0.667347	-0.574962	-0.528769	0.688352	0.847934	1.06442	1.17823	1.1381	1.04671	0.892725	0.727418	0.609663	0.550785	S	4	(D/E)xxx(S/T);(D/E)xxxx(S/T);(S/T)xxx(D/E);(S/T)xxxx(D/E)	___2	0.964668	0	270.98	251.21	209.05	-0.016086	295	967880000	386330000	306010000	P18899	295	P18899	Stress protein DDR48	DDR48	NKSSYGSSSNDDSYGSSNNDDSYGSSNKKKS
0.0519939	0.103272	-0.0528226	-0.467566	-0.735731	-0.598666	-0.113402	0.314832	0.562301	0.686036	0.0989649	0.0657379	-0.121467	-0.429423	-0.629288	-0.600312	-0.356654	-0.127154	0.0164067	0.0881872	S	3	(R/K)x(S/T);(R/K)xxx(S/T);(R/K)xxxxx(S/T);MDC1 BRCT domain binding motif;New PKA kinase substrate motif_RxS;PKA kinase substrate motif;PKA kinase substrate motif_RxS;PKC kinase substrate motif;Plk1 PBD domain binding motif;RxS	___1	0.900053	9.18e-84	158.91	142.41	97.974	0.058593	227	336700000	21933000	0	P23493	227	P23493	Mitochondrial biogenesis regulation protein 1	MBR1	CNSRSFSLPRSRSRSSAIAIPTHLYGLEKYV
0.209976	0.176507	0.231563	0.02018	0.130352	0.008638	0.1521	0.102352	0.168059	0.169462	0.0384348	-0.0257535	-0.102165	-0.0864073	-0.29118	-0.256149	-0.300178	-0.0922051	-0.179979	-0.203521	S	4	(R/K)x(S/T);(R/K)xx(S/T);(R/K)xxx(S/T);(R/K)xxxx(S/T);(S/T)xx(D/E);14-3-3 domain binding motif;acidic-plus-3 pSTxxED;Akt kinase substrate motif;Calmodulin-dependent protein kinase II substrate motif;Casein kinase II substrate motif;KxS;MAPKAPK1 kinase substrate motif;New PKA kinase substrate motif_KxS;New PKA kinase substrate motif_RKxS;New PKA kinase substrate motif_RxxS;p70 Ribosomal S6 kinase …	___2	0.993676	2.12e-151	162.1	155.69	123.52	-0.1409	1003	199940000	22964000	37535000	P19659	1003	P19659	Mediator of RNA polymerase II transcription subunit 15	GAL11	TSSNMDVGNPRKRKASVLEISPQDSIASVLS
-0.0364377	-0.108533	-0.224228	-0.31143	-0.255744	-0.085667	0.108515	0.212409	0.22148	0.226016	0.0996625	-0.022402	-0.141999	-0.137063	-0.0769225	-0.0861088	-0.109748	-0.0785132	-0.0211074	0.00759554	S	4	(D/E)x(S/T);(D/E/N)xS;(S/T)xx(D/E);acidic-plus-3 pSTxxED;Casein kinase I substrate motif;Casein kinase II substrate motif;CDK kinase substrate motif_minimal;CDK kinase substrate motif_minimal_pS;ERK1,2 kinase substrate motif;ExS;G protein-coupled receptor kinase 1 substrate motif;GSK3 kinase substrate motif;GSK-3, ERK1, ERK2, CDK5 substrate motif;Pyruvate dehydrogenase kinase substrate motif;Sxx(…	___2	0.996855	5.12e-232	197.66	191.56	197.66	-0.2379	1008	61210000	4642100	0	P19659	1008	P19659	Mediator of RNA polymerase II transcription subunit 15	GAL11	DVGNPRKRKASVLEISPQDSIASVLSPDSNI
0.0655935	0.0802514	0.0373453	-0.0777825	-0.183333	-0.207085	-0.0950737	0.070902	0.217529	0.290842	0.0551815	-0.014589	-0.0820626	-0.0774689	-0.0260922	0	-0.023684	-0.0718596	-0.120305	-0.144527	S	3	(D/E)(S/T);(D/E)xxxxx(S/T);b-Adrenergic Receptor kinase substrate motif;Casein kinase I substrate motif;Casein kinase II substrate motif;MAPKAPK2 kinase substrate motif	___2	0.52177	1.28e-05	49.193	42.533	42.446	0.15771	1012	22099000	22099000	0	P19659	1012	P19659	Mediator of RNA polymerase II transcription subunit 15	GAL11	PRKRKASVLEISPQDSIASVLSPDSNIMSDS
0.202337	0.0506505	0.1108	-0.135585	0.095351	0.0895833	0.268046	0.19669	0.14645	0.137049	0.0868223	-0.0309621	-0.139632	-0.126137	-0.293442	-0.313555	-0.355322	-0.0966408	-0.129271	-0.127459	S	4	(S/T)x(D/E);acidic-plus-2;acidic-plus-2 pSxD;acidic-plus-2 pSxE/D;Casein kinase I substrate motif;Casein kinase II substrate motif;CDK kinase substrate motif_minimal;CDK kinase substrate motif_minimal_pS;ERK1,2 kinase substrate motif;GSK-3, ERK1, ERK2, CDK5 substrate motif;WW domain binding motif	___2	0.977741	5.12e-232	197.66	191.56	197.66	-0.2379	1018	146310000	4642100	0	P19659	1018	P19659	Mediator of RNA polymerase II transcription subunit 15	GAL11	SVLEISPQDSIASVLSPDSNIMSDSKKIKVD
0.24028	0.199705	0.209013	0.30878	0.412584	0.429964	0.190797	-0.218494	-0.60477	-0.797908	-0.826771	-0.904381	-0.824958	-0.510892	-0.157692	0	-0.251485	-0.716638	-1.16919	-1.39546	S	3	(R/K)xx(S/T);(R/K)xxxxx(S/T);(S/T)(R/K);14-3-3 domain binding motif;Calmodulin-dependent protein kinase II substrate motif;Casein kinase II substrate motif;G protein-coupled receptor kinase 1 substrate motif;GSK3 kinase substrate motif;New PKA kinase substrate motif_RxxS;PKA kinase substrate motif;PKC kinase substrate motif;RxxS	___1	0.884846	1.95e-10	117.23	100.7	81.494	0.18275	9	73135000	30513000	0	O13516;P05755	9;9	O13516;P05755	40S ribosomal protein S9-A;40S ribosomal protein S9-B	RPS9A;RPS9B	_______MPRAPRTYSKTYSTPKRPYESSRL
0.181931	0.275132	-0.0830734	0.435001	0.693513	0.960679	1.05777	0.754752	0.404157	-0.003289	-0.0722465	-0.187359	0.073294	-0.102217	-0.213078	-0.545942	-0.816751	-1.00914	-0.799491	-0.621512	S	4	(R/K)x(S/T);(R/K)xx(S/T);(S/T)xx(D/E);(S/T)xxxxx(R/K);14-3-3 domain binding motif;acidic-plus-3 pSTxxED;Calmodulin-dependent protein kinase II substrate motif;Casein kinase II substrate motif;KxS;New PKA kinase substrate motif_KxS;New PKA kinase substrate motif_RKxS;New PKA kinase substrate motif_RxxS;PKA kinase substrate motif;PKC epsilon kinase substrate motif;PKC kinase substrate motif;Pyruvat…	___1	1	0	253.69	232.64	78.717	-1.7524	15	33758000000	180820000	103600000	P04807	15	P04807	Hexokinase-2	HXK2	_MVHLGPKKPQARKGSMADVPKELMQQIENF
-0.0481095	-0.0465307	-0.0171941	0.0383215	0.0997155	0.140809	0.0495947	-0.153627	-0.36378	-0.468856	0.0653313	-0.0612305	-0.135527	-0.0309975	0.123076	0.147866	-0.0170398	-0.242358	-0.432846	-0.52809	S	4	(D/E)xxx(S/T);(R/K)xx(S/T);(S/T)xx(D/E);(S/T)xxxxx(D/E) ;acidic-plus-3 pSTxxED;Casein kinase II substrate motif;New PKA kinase substrate motif_KxxS;PKA kinase substrate motif;PKC kinase substrate motif;Pyruvate dehydrogenase kinase substrate motif;Sxx(E/D);SxxD	___1	0.996879	4.49e-48	102.94	93.722	102.94	-0.65434	12	38654000	0	0	P23493	12	P23493	Mitochondrial biogenesis regulation protein 1	MBR1	____MRMEKTTDKPLSAGDMNDEYSRGPIDD
-0.0770783	0.13125	0.260485	0.395922	0.286085	0.404491	0.379795	0.469551	0.252333	0.283481	-0.577408	-0.517395	-0.571953	-0.281358	-0.175334	-0.0633372	-0.0249055	0.00335236	-0.122556	-0.238744	S	3	(R/K)xxx(S/T);(R/K)xxxxx(S/T);AMP-activated protein kinase substrate motif;Casein kinase I substrate motif;Casein kinase II substrate motif	___2	0.932814	9.04e-79	165.86	129.58	107.35	-0.24948	579	231490000	63302000	25624000	P20134	579	P20134	Flocculation suppression protein	SFL1	PTTRLYSQPKMRSLGSTSSLPNDRRNSPLKL
-0.194403	0.027567	0.245089	0.236193	0.193482	0.343375	0.576923	0.701522	0.711954	0.717171	-0.362013	-0.272948	-0.145188	-0.0677996	-0.0431373	-0.0208302	0.0594903	0.200179	0.334218	0.401237	S	2	(R/K)xxxxx(S/T);(S/T)xxxx(D/E);(S/T)xxxxx(R/K)	___2	0.902108	4.81e-55	153.74	115.44	65.404	-0.21587	581	92598000	20331000	0	P20134	581	P20134	Flocculation suppression protein	SFL1	TRLYSQPKMRSLGSTSSLPNDRRNSPLKLTP
-0.0560253	0.111387	0.276556	0.272073	0.246431	0.369285	0.527388	0.572244	0.526649	0.503852	-0.39779	-0.382122	-0.318135	-0.221498	-0.143136	-0.115698	-0.0927893	-0.0234862	0.0536457	0.0922117	S	2	(S/T)xxx(D/E);(S/T)xxxx(R/K);(S/T)xxxxx(R/K);MDC1 BRCT domain binding motif;Plk1 PBD domain binding motif	___2	0.951251	7.19e-29	125.54	87.455	76.827	-0.35679	582	147350000	31606000	9336200	P20134	582	P20134	Flocculation suppression protein	SFL1	RLYSQPKMRSLGSTSSLPNDRRNSPLKLTPR
-0.319403	-0.079735	-0.113153	0.0629233	0.0144323	-0.176551	-0.0257471	0.00397887	-0.0950625	-0.156277	-0.052505	-0.0490398	0.152943	0.259965	-0.355615	-0.51768	-0.578839	-0.149606	-0.245244	-0.422978	S	3	(D/E)x(S/T);(D/E)xxxx(S/T);(D/E/N)xS;(S/T)(D/E);(S/T)xx(D/E);(S/T)xxxx(D/E);acidic-plus-3 pSTxxED;Casein kinase II substrate motif;DxS;G protein-coupled receptor kinase 1 substrate motif;GSK3 kinase substrate motif;Sxx(E/D);SxxE	___2	0.999999	6.87e-167	166.91	158.21	166.91	-0.27937	430	4336200000	843360000	723890000	P20484	430	P20484	Protein MAK11	MAK11	TMKKRDAETADIGDQSEVESDTEELKKIMFG
-0.319403	-0.079735	-0.113153	0.0629233	0.0144323	-0.176551	-0.0257471	0.00397887	-0.0950625	-0.156277	-0.052505	-0.0490398	0.152943	0.259965	-0.355615	-0.51768	-0.578839	-0.149606	-0.245244	-0.422978	S	3	(D/E)(S/T);(D/E)xx(S/T);(D/E)xxxxx(S/T);(S/T)(D/E);(S/T)xx(D/E);(S/T)xxx(D/E);(S/T)xxxxx(R/K);acidic-plus-3 pSTxxED;acidic-plus-3-4 pSTxxEDED;b-Adrenergic Receptor kinase substrate motif;Casein kinase I substrate motif;Casein kinase II substrate motif;MAPKAPK2 kinase substrate motif;Sxx(E/D);SxxE	___2	0.997769	0	266.94	251.62	166.91	-0.27937	434	5867800000	875240000	1118400000	P20484	434	P20484	Protein MAK11	MAK11	RDAETADIGDQSEVESDTEELKKIMFGEKKK
-0.340237	-0.194156	-0.0836723	-0.165982	-0.287099	-0.26392	-0.0249034	-0.34419	-0.28911	-0.577985	0.42031	0.458778	0.53356	0.446355	0.118107	0.0650287	0.0545313	0.125285	-0.00840157	-0.152	S	2	(R/K)xx(S/T);(S/T)xxxxx(R/K);14-3-3 domain binding motif;Calmodulin-dependent protein kinase II substrate motif;Casein kinase II substrate motif;New PKA kinase substrate motif_RxxS;Phosphorylase kinase substrate motif;PKA kinase substrate motif;PKC kinase substrate motif;RxxS	___2	0.997624	1.76e-77	175.88	126.17	165.58	0.25463	14	668580000	235590000	157810000	P20485	14	P20485	Choline kinase	CKI1	__MVQESRPGSVRSYSVGYQARSRSSSQRRH
-0.340237	-0.194156	-0.0836723	-0.165982	-0.287099	-0.26392	-0.0249034	-0.34419	-0.28911	-0.577985	0.42031	0.458778	0.53356	0.446355	0.118107	0.0650287	0.0545313	0.125285	-0.00840157	-0.152	S	2	(R/K)(S/T);(S/T)(R/K);(S/T)xxxxx(R/K);Casein kinase I substrate motif;Casein kinase II substrate motif;G protein-coupled receptor kinase 1 substrate motif;GSK3 kinase substrate motif	___2	1	5.68e-43	146.96	128.86	117.95	-0.011639	21	397980000	159820000	110130000	P20485	21	P20485	Choline kinase	CKI1	RPGSVRSYSVGYQARSRSSSQRRHSLTRQRS
0.177337	0.296298	0.128185	0.0286033	0.118162	0.148142	0.450986	0.187556	0.167496	-0.0300904	0.592241	0.196871	0.496507	0.493664	0.705933	0.520665	0.0734612	-0.0780639	-0.170405	-0.227288	S	3	(R/K)x(S/T);(R/K)xxxxx(S/T);(S/T)xxx(R/K);(S/T)xxxx(R/K);HxxxxS;MAPKAPK2 kinase substrate motif;New PKA kinase substrate motif_RxS;PKA kinase substrate motif;PKA kinase substrate motif_RxS;PKC kinase substrate motif;RxS	___1	0.999913	5.42e-11	115.12	91.8	115.12	-0.12831	315	32552000	12305000	12862000	P23561	315	P23561	Serine/threonine-protein kinase STE11	STE11	LQKTMRESFRHSARLSIAQRRPLSAESNNIG
0.190538	0.276069	0.224853	-0.0486385	-0.397405	-0.59917	-0.769434	-1.0552	-1.32271	-1.45646	0.0502248	0.051218	0.0842749	0.148402	0.163062	0.0971842	-0.0786982	-0.284047	-0.440591	-0.518863	S	5	(D/E/N)xS;(S/T)xxxxx(D/E) ;MAPKAPK2 kinase substrate motif;NxS	___2	0.854935	2.72e-16	77.733	67.217	55.492	-0.58347	46	21160000	16678000	0	P20676	46	P20676	Nucleoporin NUP1	NUP1	NKKRPSSKKVFSSNLSYANHLEESDVEDTLH
0.190538	0.276069	0.224853	-0.0486385	-0.397405	-0.59917	-0.769434	-1.0552	-1.32271	-1.45646	0.0502248	0.051218	0.0842749	0.148402	0.163062	0.0971842	-0.0786982	-0.284047	-0.440591	-0.518863	S	5	(D/E)(S/T);(D/E)x(S/T);(D/E/N)xS;(S/T)(D/E);(S/T)xx(D/E);(S/T)xxx(D/E);acidic-plus-3 pSTxxED;acidic-plus-3-4 pSTxxEDED;b-Adrenergic Receptor kinase substrate motif;Casein kinase II substrate motif;ExS;Sxx(E/D);SxxE	___2	0.999993	5.69e-216	199.2	185.66	199.04	-0.42265	54	336900000	0	41316000	P20676	54	P20676	Nucleoporin NUP1	NUP1	KVFSSNLSYANHLEESDVEDTLHVNKRKRVS
0.0621574	0.0534186	0.0579457	0.0165075	-0.0810049	-0.0446612	-0.0491883	0.38926	0.562769	0.852058	-0.45087	-0.401005	-0.434985	-0.197897	-0.0681182	0.00940386	0.0239019	0.170123	0.125068	0.167161	S	3	(R/K)xx(S/T);(R/K)xxx(S/T);(S/T)x(D/E);14-3-3 domain binding motif;acidic-plus-2;acidic-plus-2 pSxE;acidic-plus-2 pSxE/D;Calmodulin-dependent protein kinase II substrate motif;Casein kinase I substrate motif;Casein kinase II substrate motif;New PKA kinase substrate motif_RxxS;PKA kinase substrate motif;PKC kinase substrate motif;RxxS;ZIP kinase substrate motif	___1	0.997029	2.55e-96	162.39	136.53	130.83	0.44715	323	345650000	45611000	55856000	P23561	323	P23561	Serine/threonine-protein kinase STE11	STE11	FRHSARLSIAQRRPLSAESNNIGDILLKHSN
0.176485	0.24312	0.154431	0.118265	-0.0640397	0.00181253	0.0894562	0.269403	0.544934	0.550749	-0.325647	-0.302809	-0.405765	-0.274846	-0.177642	-0.10027	0.116822	0.128081	0.133538	0.0168896	S	3	(D/E)(S/T);(R/K)xxxxx(S/T);(S/T)xxxx(D/E);b-Adrenergic Receptor kinase substrate motif	___1	0.574127	3.36e-14	85.146	64.193	85.146	0.47876	326	39933000	3451400	1877000	P23561	326	P23561	Serine/threonine-protein kinase STE11	STE11	SARLSIAQRRPLSAESNNIGDILLKHSNAVD
-0.16681	-0.134754	-0.178897	-0.331295	-0.373482	-0.197203	0.0448057	0.134077	0.0917663	0.070611	-0.00103904	0.00646971	0.0143248	0.0150175	-0.0203809	-0.0847081	-0.0436025	0.131865	0.338417	0.441693	S	4	(D/E)(S/T);(R/K)xxxx(S/T);(R/K)xxxxx(S/T);(S/T)xx(D/E);acidic-plus-3 pSTxxED;b-Adrenergic Receptor kinase substrate motif;Casein kinase I substrate motif;Casein kinase II substrate motif;CDK kinase substrate motif_minimal;CDK kinase substrate motif_minimal_pS;ERK1,2 kinase substrate motif;G protein-coupled receptor kinase 1 substrate motif;GSK-3, ERK1, ERK2, CDK5 substrate motif;MAPKAPK2 kinase s…	___2	0.999999	1.53e-292	243.16	232.88	243.16	0.79016	709	663140000	74285000	39029000	P21192	709	P21192	Metallothionein expression activator	ACE2	SINKKLTSPKKSLLDSPHDTSPVKETIARDK
1.22543	1.04157	0.673859	0.249621	-0.047285	-0.151512	-0.190392	-0.319416	-0.603928	-0.823929	0.771733	0.724178	0.629069	0.432511	0.182058	0.0650218	0.135296	0.155927	-0.0603975	-0.287037	S	3	(D/E)xx(S/T);(R/K)x(S/T);(R/K)xxxxx(S/T);AMP-activated protein kinase substrate motif;Casein kinase I substrate motif;CDK kinase substrate motif_minimal;CDK kinase substrate motif_minimal_pS;ERK1,2 kinase substrate motif;GSK-3, ERK1, ERK2, CDK5 substrate motif;KxS;New PKA kinase substrate motif_KxS;PKA kinase substrate motif;PKC kinase substrate motif;WW domain binding motif	___2	0.9273	9.14e-52	137.99	97.922	80.585	0.33018	385	248100000	0	23252000	P21192	385	P21192	Metallothionein expression activator	ACE2	KNSTGDNIFRLFEKTSPGGLSISPRINGNSL
1.22543	1.04157	0.673859	0.249621	-0.047285	-0.151512	-0.190392	-0.319416	-0.603928	-0.823929	0.771733	0.724178	0.629069	0.432511	0.182058	0.0650218	0.135296	0.155927	-0.0603975	-0.287037	S	2	(S/T)P(R/K);(S/T)x(R/K);CDK kinase substrate motif_minimal;CDK kinase substrate motif_minimal_pS;ERK1,2 kinase substrate motif;Growth associated histone HI kinase substrate motif;GSK-3, ERK1, ERK2, CDK5 substrate motif;PKA kinase substrate motif;PKC kinase substrate motif;WW domain binding motif	___2	0.999995	9.61e-55	158.56	137.73	158.56	-0.21184	392	585060000	143610000	118690000	P21192	392	P21192	Metallothionein expression activator	ACE2	IFRLFEKTSPGGLSISPRINGNSLRSPFLVG
-0.0304566	-0.0448078	0.0710508	0.102843	0.124381	-0.00232537	-0.0524969	0.00422837	0.115389	0.227987	0.0856819	0.0592025	0.00268824	-0.0436947	-0.412923	-0.437344	-0.381841	0.0400907	0.103061	0.086625	S	4	(D/E)(S/T);(D/E)x(S/T);(D/E)xx(S/T);(D/E/N)xS;(S/T)P(R/K);(S/T)x(R/K);b-Adrenergic Receptor kinase substrate motif;Casein kinase I substrate motif;CDK kinase substrate motif_minimal;CDK kinase substrate motif_minimal_pS;ERK1,2 kinase substrate motif;ExS;Growth associated histone HI kinase substrate motif;GSK-3, ERK1, ERK2, CDK5 substrate motif;PKA kinase substrate motif;PKC kinase substrate motif…	___1	0.999822	1.4e-68	121.3	108.63	120.6	0.25928	293	115380000	18089000	9348800	P04807	293	P04807	Hexokinase-2	HXK2	VVLPRTKYDITIDEESPRPGQQTFEKMSSGY
-0.856139	-0.698949	-0.411444	-0.150815	0.184841	0.622399	1.09119	1.48931	1.7076	1.81675	-0.817787	-0.734712	-0.543007	-0.32575	-0.112194	0.0721077	0.211204	0.33435	0.405814	0.441546	S	3	(D/E)(S/T);b-Adrenergic Receptor kinase substrate motif;CDK kinase substrate motif_minimal;CDK kinase substrate motif_minimal_pS;ERK1,2 kinase substrate motif;GSK-3, ERK1, ERK2, CDK5 substrate motif;MAPKAPK2 kinase substrate motif;WW domain binding motif	___2	0.93575	4.81e-63	119.06	104.13	108.5	-0.021943	341	53459000	48144000	0	P21268	341	P21268	Cyclin-dependent kinase inhibitor FAR1	FAR1	RLSNSNQFEAVSYLDSPFLNSPFVNKMATTD
-0.585608	-0.539242	-0.446511	-0.0992273	0.456243	1.0643	1.51674	1.48225	1.1164	0.767809	-1.452	-1.3944	-1.27919	-0.978683	-0.550479	-0.181686	0	0.11585	0.35297	0.532166	S	4	(R/K)x(S/T);(R/K)xxxxx(S/T);(S/T)x(D/E);(S/T)xx(R/K);(S/T)xxx(R/K);acidic-plus-2;acidic-plus-2 basic-2;acidic-plus-2 pSxE;acidic-plus-2 pSxE/D;Casein kinase II substrate motif;New PKA kinase substrate motif_RxS;PKA kinase substrate motif;PKA kinase substrate motif_RxS;PKC kinase substrate motif;RxS	___2	0.988493	0.00043698	59.709	48.269	58.071	-0.47936	8	106410000	0	0	P21268	8	P21268	Cyclin-dependent kinase inhibitor FAR1	FAR1	________MKTPTRVSFEKKIHTPPSGDRDA
-0.0421793	0.0028286	0.114736	0.248535	0.314785	0.291594	0.2832	0.379045	0.512433	0.579127	-1.33372	-1.0969	-0.681137	-0.323234	-0.115476	0	0.00664725	-0.00325205	-0.0208826	-0.0296979	S	3	(D/E)xxxxx(S/T);(R/K)(S/T);(R/K)xxx(S/T);(S/T)xxx(D/E);Casein kinase II substrate motif;PKA kinase substrate motif	___2	0.987431	2.67e-167	190.61	178.98	190.61	0.35516	297	288220000	7816200	98609000	P21268	297	P21268	Cyclin-dependent kinase inhibitor FAR1	FAR1	SSNMQQQWIDLKTARSFTGEFPQFTPQEQLI
0.0151858	0.0131503	0.00907944	0.0636044	0.178761	0.37548	0.593131	0.551637	0.230063	-0.0707622	-0.471662	-0.46453	-0.450267	-0.34681	-0.161291	-0.00111535	0.0516575	0.00994706	-0.0188432	-0.0267782	S	3	(D/E)x(S/T);(D/E/N)xS;(R/K)xxxx(S/T);(S/T)x(D/E);(S/T)xxxx(R/K);acidic-plus-2;acidic-plus-2 pSxD;acidic-plus-2 pSxE/D;DxS	___2	0.966841	0.000308711	55.011	43.49	55.011	0.052734	318	24564000	0	24564000	P21268	318	P21268	Cyclin-dependent kinase inhibitor FAR1	FAR1	PQFTPQEQLIRTADISCDGFRTPRLSNSNQF
-0.934738	-0.818757	-0.489943	-0.0642785	0.40566	0.823023	1.11796	1.34304	1.44653	1.49827	-1.09862	-0.832263	-0.432679	-0.166217	0.0233291	0.269082	0.380695	0.30196	0.122572	0.0328779	S	3	(R/K)xxxx(S/T);G protein-coupled receptor kinase 1 substrate motif;GSK3 kinase substrate motif	___2	0.970335	1.06e-12	71.974	62.559	53.55	0.41923	110	96990000	59111000	0	P21268	110	P21268	Cyclin-dependent kinase inhibitor FAR1	FAR1	TAGSVASGFSKTGQLSALQSPVNITSSNKYN
-0.934738	-0.818757	-0.489943	-0.0642785	0.40566	0.823023	1.11796	1.34304	1.44653	1.49827	-1.09862	-0.832263	-0.432679	-0.166217	0.0233291	0.269082	0.380695	0.30196	0.122572	0.0328779	S	2	CDK kinase substrate motif_minimal;CDK kinase substrate motif_minimal_pS;ERK1,2 kinase substrate motif;GSK-3, ERK1, ERK2, CDK5 substrate motif;MAPKAPK2 kinase substrate motif;WW domain binding motif	___2	0.999989	1.36e-110	170.11	150.98	170.11	0.39324	114	812210000	388820000	66007000	P21268	114	P21268	Cyclin-dependent kinase inhibitor FAR1	FAR1	VASGFSKTGQLSALQSPVNITSSNKYNIKAT
0.503668	0.368738	0.0415226	-0.343048	-0.615932	-0.719773	-0.474102	-0.0479625	0.356444	0.558647	-0.00146675	0	-0.00691763	-0.0236864	-0.128931	-0.312801	-0.322021	-0.0779665	0.253586	0.419362	S	2	(D/E)xxx(S/T);(S/T)xx(D/E);acidic-plus-3 pSTxxED;Casein kinase II substrate motif;CDK kinase substrate motif_minimal;CDK kinase substrate motif_minimal_pS;ERK1,2 kinase substrate motif;GSK-3, ERK1, ERK2, CDK5 substrate motif;Pyruvate dehydrogenase kinase substrate motif;Sxx(E/D);SxxD;WW domain binding motif	___2	1	7.45e-62	110.44	97.862	110.44	0.086636	6	47824000	5052700	3488600	P21657	6	P21657	Transcriptional activator protein DAL81	DAL81	__________MDPHQSPADNAASPTKSVKAT
0.503668	0.368738	0.0415226	-0.343048	-0.615932	-0.719773	-0.474102	-0.0479625	0.356444	0.558647	-0.00146675	0	-0.00691763	-0.0236864	-0.128931	-0.312801	-0.322021	-0.0779665	0.253586	0.419362	S	2	(D/E)xxx(S/T);(S/T)Px(R/K);(S/T)PxK;(S/T)Pxxxx(R/K);(S/T)xx(R/K);(S/T)xxxxx(R/K);Casein kinase I substrate motif;Casein kinase II substrate motif;Cdc2 kinase substrate motif;CDK kinase substrate motif;CDK kinase substrate motif_minimal;CDK kinase substrate motif_minimal_pS;CDK1,2,4,6 kinase substrate motif;ERK1,2 kinase substrate motif;G protein-coupled receptor kinase 1 substrate motif;GSK3 kina…	___2	0.966078	4.38e-31	83.039	72.981	52.823	-0.01555	13	48858000	20383000	0	P21657	13	P21657	Transcriptional activator protein DAL81	DAL81	___MDPHQSPADNAASPTKSVKATTKNSSTN
0.0671784	0.132526	0.161927	0.090033	0.0207196	0.0552819	0.158338	0.226013	0.247543	0.258307	-0.441594	-0.295006	-0.15545	-0.169514	-0.280062	-0.333474	-0.244968	-0.071681	0.100365	0.186388	S	4	(D/E)(S/T);(D/E)x(S/T);(D/E)xxx(S/T);(D/E)xxxxx(S/T);(D/E/N)xS;(S/T)x(D/E);(S/T)xx(D/E);(S/T)xxx(D/E);(S/T)xxxx(D/E);acidic-plus-2;acidic-plus-2 pSxD;acidic-plus-2 pSxE/D;acidic-plus-2-3 pSTxxED;acidic-plus-2-4 pSTxxED;acidic-plus-3 pSTxxED;acidic-plus-3-4 pSTxxEDED;b-Adrenergic Receptor kinase substrate motif;Casein kinase II substrate motif;DxS;Pyruvate dehydrogenase kinase substrate motif;Sxx(…	___2	0.999624	4.49e-06	53.968	51.474	53.968	0.98986	135	28614000	28614000	0	P21827	135	P21827	Guanine nucleotide exchange factor SRM1	SRM1	TSNAKEQLKDMDADDSSDDEDGDLNELESTP
0.0671784	0.132526	0.161927	0.090033	0.0207196	0.0552819	0.158338	0.226013	0.247543	0.258307	-0.441594	-0.295006	-0.15545	-0.169514	-0.280062	-0.333474	-0.244968	-0.071681	0.100365	0.186388	S	4	(D/E)x(S/T);(D/E)xx(S/T);(D/E)xxxx(S/T);(D/E/N)xS;(S/T)(D/E);(S/T)x(D/E);(S/T)xx(D/E);(S/T)xxx(D/E);(S/T)xxxxx(D/E) ;acidic-plus-1-2 pSTxxED;acidic-plus-2;acidic-plus-2 pSxD;acidic-plus-2 pSxE/D;acidic-plus-2-3 pSTxxED;acidic-plus-2-4 pSTxxED;acidic-plus-3 pSTxxED;acidic-plus-3-4 pSTxxEDED;BARD1 BRCT domain binding motif;Casein kinase I substrate motif;Casein kinase II substrate motif;DxS;MDC1 BR…	___2	0.999624	4.49e-06	53.968	51.474	53.968	0.98986	136	28614000	28614000	0	P21827	136	P21827	Guanine nucleotide exchange factor SRM1	SRM1	SNAKEQLKDMDADDSSDDEDGDLNELESTPA
-0.030961	0.0464853	0.115599	0.152156	0.145937	0.0647239	0.114709	-0.0135581	-0.0305087	-0.12639	-0.059663	-0.099411	-0.102597	-0.0427868	-0.145361	-0.173224	-0.134186	0.00388797	-0.0524279	-0.137122	S	4	(D/E)xx(S/T);(D/E)xxx(S/T);(D/E)xxxx(S/T);(D/E)xxxxx(S/T);(R/K)x(S/T);(S/T)(D/E);(S/T)x(D/E);(S/T)xx(D/E);(S/T)xxxx(D/E);acidic-plus-1-2 pSTxxED;acidic-plus-2;acidic-plus-2 basic-2;acidic-plus-2 pSxD;acidic-plus-2 pSxE/D;acidic-plus-2-3 pSTxxED;acidic-plus-3 pSTxxED;Casein kinase I substrate motif;Casein kinase II substrate motif;G protein-coupled receptor kinase 1 substrate motif;New PKA kinase …	___1	1	0	292.37	275.08	203.83	-0.22239	94	14053000000	22289000	2245900	P23615	94	P23615	Transcription elongation factor SPT6	SPT6	RRKHKRREREEDDRLSEDDLDLLMENAGVER
-0.288531	-0.31564	-0.23106	-0.297617	-0.0831457	-0.129509	-0.140001	-0.543102	-0.580536	-0.747477	1.37398	1.30112	1.42259	1.29742	0.601761	0.599237	0.22388	0.606129	0.708772	1.0554	S	2	(D/E)x(S/T);(D/E)xx(S/T);(D/E/N)xS;(S/T)(R/K);(S/T)x(R/K);(S/T)xxxxx(R/K);Casein kinase I substrate motif;DxS;PKA kinase substrate motif;PKC kinase substrate motif	___2	0.999908	0.0137424	46.891	25.26	46.891	-2.8227	786	144720000	53570000	50621000	P22147	786	P22147	5'-3' exoribonuclease 1	XRN1	ITDIYKTNNVTLEDFSKRHLNKVIYTRWPYL
-0.0448255	0.130944	-0.108159	0.05058	0.331082	0.446462	0.877494	0.286032	-0.00396867	-0.577993	0.264711	0.0410233	0.381701	0.254962	-0.22226	-0.489503	-0.840551	-0.844331	-0.820473	-0.833817	S	4	(D/E)x(S/T);(D/E)xx(S/T);(D/E)xxx(S/T);(D/E)xxxx(S/T);(D/E/N)xS;(S/T)(D/E);(S/T)x(D/E);(S/T)xx(D/E);(S/T)xxx(D/E);(S/T)xxxx(D/E);acidic-plus-1-2 pSTxxED;acidic-plus-2;acidic-plus-2 pSxE;acidic-plus-2 pSxE/D;acidic-plus-2-3 pSTxxED;acidic-plus-2-4 pSTxxED;acidic-plus-3 pSTxxED;acidic-plus-3-4 pSTxxEDED;Casein kinase I substrate motif;Casein kinase II substrate motif;ExS;Pyruvate dehydrogenase kina…	___1	1	0	269.6	260.14	251.04	0.094623	206	1348800000	401070000	269180000	P23615	206	P23615	Transcription elongation factor SPT6	SPT6	GILDELDDFIEDDEFSDEDDETRQRRIQEKK
-0.485969	-0.341568	-0.0175894	-0.126442	-0.236733	-0.275673	-0.320379	-0.106944	-0.10961	0.0787422	0.105551	0.256027	0.146021	-0.0937943	-0.261696	-0.177166	0.225641	0.41216	0.447204	0.385368	S	3	(R/K)x(S/T);(R/K)xxxxx(S/T);Casein kinase I substrate motif;Casein kinase II substrate motif;New PKA kinase substrate motif_RxS;PKA kinase substrate motif;PKA kinase substrate motif_RxS;PKC kinase substrate motif;RxS	___2	0.992888	1.98e-93	174.35	158.21	100.77	0.60312	153	199990000	78550000	82039000	P22211	153	P22211	Nitrogen permease reactivator protein	NPR1	HGGSFAAQNRITSRLSTTSHTSGRAIPSLSS
-0.0256362	-0.0170908	0	-0.0511217	-0.179001	-0.332539	-0.434977	-0.40468	-0.292749	-0.195966	0.081902	0.0347818	-0.0594585	-0.11135	-0.0737713	0.0971942	0.312077	0.415782	0.36439	0.261146	S	3	(R/K)xxxx(S/T);(S/T)xxxx(R/K);Casein kinase I substrate motif;Casein kinase II substrate motif	___2	0.793571	9.02e-05	71.085	63.197	71.085	0.12396	156	25382000	8121300	17260000	P22211	156	P22211	Nitrogen permease reactivator protein	NPR1	SFAAQNRITSRLSTTSHTSGRAIPSLSSSIP
0.14525	0.220563	-0.213899	-0.160432	-0.0684125	0.355128	0.63886	0.620486	0.312628	0.009702	-0.300092	-0.276335	-0.0853963	-0.118998	-0.354259	-0.407726	-0.252098	-0.0804822	0.11613	0.0513975	S	4	(D/E)xx(S/T);(D/E)xxx(S/T);(R/K)xxxxx(S/T);(S/T)(D/E);(S/T)x(D/E);(S/T)xx(D/E);(S/T)xxx(D/E);(S/T)xxxx(D/E);(S/T)xxxxx(D/E) ;acidic-plus-1-2 pSTxxED;acidic-plus-2;acidic-plus-2 pSxD;acidic-plus-2 pSxE/D;acidic-plus-2-3 pSTxxED;acidic-plus-2-4 pSTxxED;acidic-plus-3 pSTxxED;acidic-plus-3-4 pSTxxEDED;BARD1 BRCT domain binding motif;Casein kinase I substrate motif;Casein kinase II substrate motif;G p…	___1	1	0	284.38	274.75	213.48	0.022759	155	368810000	36866000	5268100	P23615	155	P23615	Transcription elongation factor SPT6	SPT6	AASRQDSTSKLEDFFSEDEEEEESGLRNGRN
1.67164	1.13625	0.630345	-0.156219	-0.508643	-0.691479	-0.727419	-0.397127	-0.422238	-0.324006	0.194246	0.129807	0.150496	-0.0230744	0.181827	-0.0134967	0.0270782	-0.148307	0.0148462	0.0563624	S	3	(D/E)xxx(S/T);(S/T)P(R/K);(S/T)Px(R/K);(S/T)PxK;(S/T)Pxxxx(R/K);(S/T)x(R/K);(S/T)xx(R/K);(S/T)xxxxx(R/K);Casein kinase I substrate motif;Cdc2 kinase substrate motif;CDK kinase substrate motif;CDK kinase substrate motif_minimal;CDK kinase substrate motif_minimal_pS;CDK1,2,4,6 kinase substrate motif;DNA dependent Protein kinase substrate motif;ERK1,2 kinase substrate motif;G protein-coupled recepto…	___1	0.991671	2.15e-09	103.39	82.073	103.39	0.25704	58	178320000	47645000	0	P04819	58	P04819	DNA ligase 1	CDC9	RFFTSMKNKPTEGTPSPKKSSKHMLEDRMDN
-0.0646048	-0.0213238	-0.0733232	0.0855177	0.128994	0.288026	0.214354	0.343212	0.320343	0.386877	-0.291603	-0.292145	-0.236229	-0.245201	-0.228148	-0.223169	-0.105929	-0.00491417	0.102227	0.119223	S	3	(D/E)(S/T);(D/E)xxxxx(S/T);(S/T)(D/E);(S/T)xx(D/E);acidic-plus-3 pSTxxED;b-Adrenergic Receptor kinase substrate motif;Casein kinase II substrate motif;G protein-coupled receptor kinase 1 substrate motif;Pyruvate dehydrogenase kinase substrate motif;Sxx(E/D);SxxD	___1	0.999767	1.71e-288	221.6	209.54	221.6	-0.22804	134	339820000	26953000	19692000	P23615	134	P23615	Transcription elongation factor SPT6	SPT6	FKRLKRVGDEGNAAESESDNVAASRQDSTSK
-0.554659	-0.482517	-0.100324	-0.532712	-0.677242	-1.01868	-0.795966	-0.678036	-0.588528	-0.478929	0.334188	0.396932	0.443255	0.541436	0.409868	0.558891	0.46034	0.57818	0.227517	0.176759	S	3	(D/E)(S/T);(D/E)xx(S/T);(S/T)(R/K);(S/T)xx(D/E);acidic-plus-3 pSTxxED;b-Adrenergic Receptor kinase substrate motif;Casein kinase I substrate motif;Casein kinase II substrate motif;G protein-coupled receptor kinase 1 substrate motif;GSK3 kinase substrate motif;Sxx(E/D);SxxE	___2	0.889568	1.25e-05	58.015	48.094	40.179	0.51764	906	7241400	4007600	3233700	P23201	906	P23201	Protein SPA2	SPA2	KSLGMTGKAVGPESDSRVESPGMTGQIKSLN
-0.178715	-0.112933	0.0186305	-0.0144388	-0.277923	-0.613173	-0.789774	-0.757091	-0.673775	-0.6068	0.330142	0.354652	0.403672	0.394444	0.302459	0.219517	0.228375	0.219355	0.100658	-0.0135295	S	3	(D/E)(S/T);(D/E)xxxx(S/T);(R/K)xx(S/T);14-3-3 domain binding motif;b-Adrenergic Receptor kinase substrate motif;Calmodulin-dependent protein kinase II substrate motif;Casein kinase I substrate motif;CDK kinase substrate motif_minimal;CDK kinase substrate motif_minimal_pS;ERK1,2 kinase substrate motif;G protein-coupled receptor kinase 1 substrate motif;GSK-3, ERK1, ERK2, CDK5 substrate motif;MAPKA…	___2	0.999959	5.45e-186	198.6	166.63	176.65	0.2925	910	1290500000	134420000	182750000	P23201	910	P23201	Protein SPA2	SPA2	MTGKAVGPESDSRVESPGMTGQIKSLNMAGK
-0.349213	-0.398128	-0.369951	-0.524033	-0.462654	-0.442602	-0.189096	0.0865738	0.108344	0.321596	0.236555	0.331538	0.325095	0.207905	0.0332238	-0.0639087	-0.00351651	0.214187	0.204225	0.278995	S	2	(R/K)xxxx(S/T);(S/T)Pxx(R/K);(S/T)x(D/E);(S/T)xxx(R/K);acidic-plus-2;acidic-plus-2 pSxE;acidic-plus-2 pSxE/D;Casein kinase II substrate motif;CDK kinase substrate motif_minimal;CDK kinase substrate motif_minimal_pS;ERK1,2 kinase substrate motif;GSK-3, ERK1, ERK2, CDK5 substrate motif;WW domain binding motif	___1	0.999963	0.000122813	89.171	76.682	64.297	0.64372	14	27231000	4638200	4769300	P23638	14	P23638	Proteasome subunit alpha type-3	PRE9	__MGSRRYDSRTTIFSPEGRLYQVEYALESI
0.0852395	0.244988	0.541832	0.630177	0.562526	0.15089	-0.078371	-0.332716	-0.274751	-0.230767	0.132368	0.207462	0.350568	0.262323	-0.0472156	-0.216934	-0.275117	-0.169456	-0.298121	-0.387523	S	4	(S/T)(D/E);(S/T)x(D/E);(S/T)xx(D/E);acidic-plus-1-2 pSTxxED;acidic-plus-2;acidic-plus-2 pSxE;acidic-plus-2 pSxE/D;acidic-plus-2-3 pSTxxED;acidic-plus-3 pSTxxED;BARD1 BRCT domain binding motif;Casein kinase II substrate motif;Sxx(E/D);SxxE	___2	0.999996	0	336.01	316.32	245.98	-0.28515	2	395000000000	302580000	359020000	P23301	2	P23301	Eukaryotic translation initiation factor 5A-1	HYP2	______________MSDEEHTFETADAGSSA
0.597555	0.636176	0.713417	0.741266	0.681103	0.608833	0.612468	0.657709	0.668651	0.656971	-1.23494	-1.18611	-1.08844	-0.953086	-0.828879	-0.723024	-0.624373	-0.698871	-0.939313	-1.14251	S	4	(R/K)xx(S/T);(R/K)xxxxx(S/T);(S/T)xxxxx(R/K);14-3-3 domain binding motif;Calmodulin-dependent protein kinase II alpha substrate motif;Calmodulin-dependent protein kinase II substrate motif;Calmodulin-dependent protein kinase IV substrate motif;Chk1 kinase substrate motif;G protein-coupled receptor kinase 1 substrate motif;GSK3 kinase substrate motif;New PKA kinase substrate motif_RxxS;Phosphoryla…	___2	1	1.14e-17	112.96	96.826	77.795	-0.27412	651	822720000	78254000	88762000	P23337	651	P23337	Glycogen [starch] synthase isoform 1	GSY1	NTLAGGKKFKIARPLSVPGSPKVRSNSTVYM
0.597555	0.636176	0.713417	0.741266	0.681103	0.608833	0.612468	0.657709	0.668651	0.656971	-1.23494	-1.18611	-1.08844	-0.953086	-0.828879	-0.723024	-0.624373	-0.698871	-0.939313	-1.14251	S	4	(S/T)P(R/K);(S/T)Pxx(R/K);(S/T)x(R/K);(S/T)xxx(R/K);CDK kinase substrate motif_minimal;CDK kinase substrate motif_minimal_pS;ERK1,2 kinase substrate motif;Growth associated histone HI kinase substrate motif;GSK-3, ERK1, ERK2, CDK5 substrate motif;MAPKAPK2 kinase substrate motif;PKA kinase substrate motif;PKC kinase substrate motif;WW domain binding motif	___2	1	3.94e-30	136.39	109.8	77.795	-0.27412	655	1471500000	70643000	83205000	P23337	655	P23337	Glycogen [starch] synthase isoform 1	GSY1	GGKKFKIARPLSVPGSPKVRSNSTVYMTPGD
-0.201484	-0.132962	-0.0429597	0	0.00418694	0.0166435	0.0661662	0.144485	0.215896	0.251601	-0.162484	-0.0871591	-0.00312037	0.0143071	-0.0341672	-0.0819319	-0.0721125	-0.0054185	0.0769605	0.11815	S	2	(S/T)(D/E);(S/T)xxxx(R/K);Casein kinase II substrate motif;G protein-coupled receptor kinase 1 substrate motif;GSK3 kinase substrate motif	___1	0.816317	0.00030085	60.518	30.583	49.3	-0.2889	58	19854000	18030000	0	P23639	58	P23639	Proteasome subunit alpha type-2	PRE8	VVIATEKKSSSPLAMSETLSKVSLLTPDIGA
-0.336539	-0.184762	-0.24972	-0.196352	-0.087687	-0.0566651	0.262265	-0.136957	-0.291455	-0.633637	0.360282	0.278981	0.267077	0.115932	-0.325937	-0.3461	-0.677774	-0.638831	-0.689803	-0.474215	S	3	(R/K)x(S/T);(S/T)xx(D/E);acidic-plus-3 pSTxxED;Casein kinase II substrate motif;MAPKAPK2 kinase substrate motif;New PKA kinase substrate motif_RxS;PKA kinase substrate motif;PKA kinase substrate motif_RxS;PKC kinase substrate motif;RxS;Sxx(E/D);SxxE	___2	0.999973	4.32e-173	198.55	150.5	198.55	0.043223	177	2419600000	572280000	196700000	P23493	177	P23493	Mitochondrial biogenesis regulation protein 1	MBR1	NGLLVNGRSSSSSRQSIPELFSGACTKKKNN
0.0616488	0.0571918	-0.0627003	-0.293571	-0.422965	-0.339907	-0.291723	-0.490868	-0.788517	-0.937341	0.265776	0.191982	0.0586935	-0.0602962	-0.0585616	0.0495985	-0.107345	-0.635818	-1.23582	-1.53582	S	3	(R/K)xx(S/T);(S/T)xx(R/K);14-3-3 domain binding motif;Calmodulin-dependent protein kinase II substrate motif;Casein kinase II substrate motif;CLK1 kinase substrate motif;MAPKAPK2 kinase substrate motif;MDC1 BRCT domain binding motif;New PKA kinase substrate motif_RxxS;PKA kinase substrate motif;PKC kinase substrate motif;Plk1 PBD domain binding motif;RxxS	___2	0.73285	8.84e-40	107.88	94.005	107.88	-0.33611	172	137350000	81615000	0	P23493	172	P23493	Mitochondrial biogenesis regulation protein 1	MBR1	CNTNINGLLVNGRSSSSSRQSIPELFSGACT
0.273889	0.315868	0.426828	0.564792	0.616202	0.554052	0.338183	0.0821515	-0.115311	-0.214042	-0.498608	-0.285659	-0.048473	0	-0.138603	-0.275569	-0.412775	-0.551857	-0.645829	-0.692815	S	2	(D/E/N)xS;(R/K)xx(S/T);(R/K)xxx(S/T);(S/T)xxxx(D/E);14-3-3 domain binding motif;Calmodulin-dependent protein kinase II substrate motif;Casein kinase I substrate motif;Casein kinase II substrate motif;G protein-coupled receptor kinase 1 substrate motif;New PKA kinase substrate motif_RxxS;NxS;PKA kinase substrate motif;PKC kinase substrate motif;RxxS	___1	0.976494	5.01e-22	110.98	101.93	110.98	0.04617	596	23709000	0	0	P04821	596	P04821	Cell division control protein 25	CDC25	VHDLVSVPLSGKRNVSTSTTDTLTPMRSSFS
-0.153981	-0.233625	-0.392913	-0.60379	-0.786611	-0.826891	-0.752685	-0.497265	-0.175115	0.0193237	0.235759	0.22353	0.199072	0.302548	0.546185	0.612822	0.362295	0.0437305	-0.0257075	0.0641368	S	4	(D/E/N)xS;(R/K)xx(S/T);(S/T)x(R/K);(S/T)xx(R/K);New PKA kinase substrate motif_KxxS;NxS;PKA kinase substrate motif;PKC kinase substrate motif	___1	0.994317	0.00336187	43.382	24.97	43.382	-0.52256	409	7053900	0	7053900	P23748	409	P23748	M-phase inducer phosphatase	MIH1	DKFRRESKRFATKNNSFRKLASPSNPNFFYR
1.24445	0.993149	0.482209	-0.037059	-0.445168	-0.733791	-0.715744	-0.510515	-0.248907	-0.118103	0.241878	0.278311	0.231197	0.0641025	-0.260617	-0.622981	-0.699472	-0.452444	-0.0720792	0.118103	S	2	(R/K)xxx(S/T);(R/K)xxxxx(S/T);(S/T)Px(R/K);(S/T)PxR;(S/T)xx(R/K);Casein kinase I substrate motif;Cdc2 kinase substrate motif;CDK kinase substrate motif;CDK kinase substrate motif_minimal;CDK kinase substrate motif_minimal_pS;CDK1,2,4,6 kinase substrate motif;ERK1,2 kinase substrate motif;G protein-coupled receptor kinase 1 substrate motif;GSK3 kinase substrate motif;GSK-3, ERK1, ERK2, CDK5 substr…	___1	0.999996	0.000179845	78.655	58.352	78.655	-0.087932	144	101290000	3019900	0	P23748	144	P23748	M-phase inducer phosphatase	MIH1	NNRDNDLLSRIKYPGSPQRSSSFSRSRSLSR
1.55096	1.27006	0.651717	-0.023182	-0.517505	-0.774695	-0.802147	-0.836993	-0.865152	-0.879232	0.975677	0.956761	0.802885	0.532962	0.19903	-0.0828655	-0.208483	-0.22986	-0.174616	-0.146994	S	3	(R/K)(S/T);(R/K)xxxx(S/T);(S/T)Pxx(R/K);(S/T)Pxxx(R/K);(S/T)Pxxxx(R/K);(S/T)xxx(R/K);(S/T)xxxx(R/K);(S/T)xxxxx(R/K);CDK kinase substrate motif_minimal;CDK kinase substrate motif_minimal_pS;ERK1,2 kinase substrate motif;Growth associated histone HI kinase substrate motif;GSK-3, ERK1, ERK2, CDK5 substrate motif;WW domain binding motif	___1	0.999382	6.62e-05	87.216	69.995	70.488	-0.034615	27	83160000	13156000	0	P23748	27	P23748	M-phase inducer phosphatase	MIH1	CANEDVLSFQKISLKSPFGKKKNIFRNVQTF
0.335095	0.228837	-0.170724	-0.434881	-0.503332	-0.755268	-0.410216	-0.423284	0.015897	-0.0368255	1.01208	0.818351	0.705494	0.494914	0.17033	-0.166363	-0.277533	-0.488899	-0.103355	-0.01832	S	3	(D/E)(S/T);(D/E/N)xS;(S/T)(D/E);b-Adrenergic Receptor kinase substrate motif;Casein kinase II substrate motif;G protein-coupled receptor kinase 1 substrate motif;GSK3 kinase substrate motif;NxS	___2	0.974135	3.3e-46	112.47	104.58	66.853	0.24356	487	312990000	28759000	76019000	P24276	487	P24276	Protein SSD1	SSD1	DLSVRRKRSSTINNDSDSLSSPTKSGVRRRS
0.0343971	0.11164	0.154271	-0.0754213	-0.325973	-0.521559	-0.358261	-0.284058	-0.242042	-0.301752	0.323795	0.288976	0.439798	0.279326	-0.244866	-0.558833	-0.586941	-0.10605	0.211781	0.35595	S	3	(D/E)(S/T);(D/E)xx(S/T);(S/T)xxxxx(R/K);b-Adrenergic Receptor kinase substrate motif;Casein kinase I substrate motif;Casein kinase II substrate motif;G protein-coupled receptor kinase 1 substrate motif	___2	0.931303	9.22e-168	193.51	180.05	61.736	0.022171	489	151910000	50171000	41249000	P24276	489	P24276	Protein SSD1	SSD1	SVRRKRSSTINNDSDSLSSPTKSGVRRRSSL
0.0926983	0.128515	0.141794	-0.552333	-0.743565	-1.11749	-0.514828	-0.555889	-0.240739	-0.29505	0.429458	0.528766	0.67051	0.580677	-0.0318663	-0.373109	-0.506271	-0.150556	0.131414	0.238593	S	2	(D/E)xx(S/T);(D/E)xxxx(S/T);(S/T)xxx(R/K);Casein kinase I substrate motif;Casein kinase II substrate motif;MAPKAPK2 kinase substrate motif	___2	0.987176	0	246.96	225.41	246.96	0.18598	491	1085100000	31096000	133390000	P24276	491	P24276	Protein SSD1	SSD1	RRKRSSTINNDSDSLSSPTKSGVRRRSSLKQ
0.171041	0.180504	-0.153895	-0.330316	-0.451661	-0.558642	-0.2383	-0.264099	0.0559993	-0.0386985	0.816599	0.680269	0.763521	0.536022	0.25476	-0.145393	-0.248452	-0.196744	0.290176	0.547398	S	3	(D/E)xxx(S/T);(D/E)xxxxx(S/T);(S/T)Px(R/K);(S/T)PxK;(S/T)Pxxxxx(R/K);(S/T)xx(R/K);Casein kinase I substrate motif;Casein kinase II substrate motif;Cdc2 kinase substrate motif;CDK kinase substrate motif;CDK kinase substrate motif_minimal;CDK kinase substrate motif_minimal_pS;CDK1,2,4,6 kinase substrate motif;ERK1,2 kinase substrate motif;G protein-coupled receptor kinase 1 substrate motif;Growth a…	___2	0.975455	0	247.93	228.61	172.34	0.32067	492	902300000	108950000	72783000	P24276	492	P24276	Protein SSD1	SSD1	RKRSSTINNDSDSLSSPTKSGVRRRSSLKQR
-1.14326	-1.11617	-1.06198	-1.05105	-1.11047	-1.04145	-0.773651	-0.360238	0	0.153531	1.29417	1.22761	1.09449	0.730518	0.202267	-0.100222	-0.0126695	0.385505	0.704259	0.823925	S	2	(R/K)x(S/T);(R/K)xx(S/T);14-3-3 domain binding motif;Calmodulin-dependent protein kinase II substrate motif;Casein kinase I substrate motif;Casein kinase II substrate motif;G protein-coupled receptor kinase 1 substrate motif;GSK3 kinase substrate motif;KxS;New PKA kinase substrate motif_KxS;New PKA kinase substrate motif_RKxS;New PKA kinase substrate motif_RxxS;PKA kinase substrate motif;PKC epsi…	___2	0.811411	4.44e-21	109.42	99.624	66.246	0.019694	151	101250000	0	92399000	P24276	151	P24276	Protein SSD1	SSD1	NNNSNNPGSNSHRKTSSQSSIYGHSRRHSLG
-0.768323	-0.955275	-0.445432	-0.911553	-0.688667	-0.894998	-0.479753	-0.359827	-0.195689	-0.255377	0.513581	0.796847	0.676136	0.630771	0.300934	0.354623	0.340146	0.508638	0.338981	0.379817	S	2	(R/K)xx(S/T);(R/K)xxx(S/T);ATM kinase substrate motif;Casein kinase I substrate motif;Casein kinase II substrate motif;DNA dependent Protein kinase substrate motif;HxxxxS;MDC1 BRCT domain binding motif;New PKA kinase substrate motif_KxxS;PKA kinase substrate motif;PKC kinase substrate motif;Plk1 PBD domain binding motif	___2	0.995007	5.85e-186	214.81	193.75	149.69	0.84962	152	637390000	86530000	92956000	P24276	152	P24276	Protein SSD1	SSD1	NNSNNPGSNSHRKTSSQSSIYGHSRRHSLGL
-1.45757	-1.4886	-1.26846	-1.31638	-1.17016	-1.09715	-0.710573	-0.457733	-0.117826	-0.039689	0.958285	1.09231	1.1928	0.874641	0.273248	0.110674	0.148398	0.569406	0.757139	0.902384	S	2	(R/K)xxxx(S/T);(R/K)xxxxx(S/T);Casein kinase II substrate motif	___2	0.859248	3.39e-19	110.51	92.349	79.986	0.041486	154	227810000	122060000	84008000	P24276	154	P24276	Protein SSD1	SSD1	SNNPGSNSHRKTSSQSSIYGHSRRHSLGLNE
-0.493933	-0.490336	-0.34416	-0.5684	-0.600431	-0.645207	-0.326116	-0.194041	-0.0604016	-0.0894446	0.876777	0.945291	1.08116	0.749961	0.370138	0.14898	0.0427262	0.338255	0.343671	0.514349	S	4	(R/K)xxxxx(S/T);(S/T)xxxxx(R/K);MAPKAPK2 kinase substrate motif;MDC1 BRCT domain binding motif;Plk1 PBD domain binding motif	___2	0.921395	4.88e-16	101.88	88.922	89.877	0.047252	155	146310000	24267000	55659000	P24276	155	P24276	Protein SSD1	SSD1	NNPGSNSHRKTSSQSSIYGHSRRHSLGLNEA
1.0472	1.02037	0.966724	0.690974	0.219951	-0.18308	-0.322846	-0.232871	-0.176418	-0.164954	-0.194063	-0.108474	0.062703	0.139554	0.0364895	-0.0855002	-0.0465	0.129757	0.282281	0.346676	S	3	(R/K)xxx(S/T);(R/K)xxxxx(S/T);Casein kinase II substrate motif;G protein-coupled receptor kinase 1 substrate motif;GSK3 kinase substrate motif	___2	0.99643	3.93e-06	71.548	56.879	63.681	-0.26332	777	93650000	0	16781000	P24279	777	P24279	DNA replication licensing factor MCM3	MCM3	PQKSPKKRQRVRQPASNSGSPIKSTPRRSTA
0.0310435	-0.0101	0.10773	0.16283	0.257433	0.179506	0.180222	0.345591	0.44904	0.604988	-0.456758	-0.430926	-0.332562	-0.325258	-0.55735	-0.592607	-0.509697	-0.109919	0.0118157	0.077048	S	2	(D/E)(S/T);(R/K)xxxxx(S/T);(S/T)x(D/E);(S/T)xx(D/E);(S/T)xxx(D/E);acidic-plus-2;acidic-plus-2 pSxE;acidic-plus-2 pSxE/D;acidic-plus-2-3 pSTxxED;acidic-plus-2-4 pSTxxED;acidic-plus-3 pSTxxED;acidic-plus-3-4 pSTxxEDED;b-Adrenergic Receptor kinase substrate motif;Casein kinase II substrate motif;Pyruvate dehydrogenase kinase substrate motif;Sxx(E/D);SxxD	___2	0.999997	5.17e-50	113.24	99.334	108.59	-0.1132	530	415750000	52711000	65727000	P25037	530	P25037	Ubiquitin carboxyl-terminal hydrolase 1	UBP1	ARLPMSKKEKAAQQDSSEDENIGGEYYTKLH
0.0310435	-0.0101	0.10773	0.16283	0.257433	0.179506	0.180222	0.345591	0.44904	0.604988	-0.456758	-0.430926	-0.332562	-0.325258	-0.55735	-0.592607	-0.509697	-0.109919	0.0118157	0.077048	S	2	(D/E)x(S/T);(D/E/N)xS;(S/T)(D/E);(S/T)x(D/E);(S/T)xx(D/E);acidic-plus-1-2 pSTxxED;acidic-plus-2;acidic-plus-2 pSxD;acidic-plus-2 pSxE/D;acidic-plus-2-3 pSTxxED;acidic-plus-3 pSTxxED;BARD1 BRCT domain binding motif;Casein kinase II substrate motif;DxS;G protein-coupled receptor kinase 1 substrate motif;MDC1 BRCT domain binding motif;Plk1 PBD domain binding motif;Sxx(E/D);SxxE	___2	0.999985	4.29e-135	170.55	156.24	108.59	-0.1132	531	993040000	84830000	95816000	P25037	531	P25037	Ubiquitin carboxyl-terminal hydrolase 1	UBP1	RLPMSKKEKAAQQDSSEDENIGGEYYTKLHE
-0.271863	-0.133058	0.144553	0.309494	0.22296	-0.0233765	-0.178041	-0.221583	-0.245676	-0.247998	0.115049	0.216792	0.420277	0.456565	0.223913	0.0497502	0.203018	0.562655	0.801231	0.859989	S	2	(D/E)xx(S/T);(D/E)xxxxx(S/T);(S/T)xxxx(D/E);ATM kinase substrate motif;Casein kinase I substrate motif;Casein kinase II substrate motif;DNA dependent Protein kinase substrate motif	___2	0.802877	2.57e-21	96.247	86.015	52.254	0.0023856	375	552490000	139760000	396610000	P25087	375	P25087	Sterol 24-C-methyltransferase	ERG6	MMLFVARKPENAETPSQTSQEATQ_______
-0.306833	-0.383783	-0.332602	-0.30138	-0.168629	-0.117667	-0.23907	0.0210343	0.158315	0.489772	-0.009535	0.04929	0.160895	0.138811	-0.529072	-0.529931	-0.230619	0.63779	0.752161	0.642684	S	2	(D/E)xxxxx(S/T);(S/T)x(D/E);acidic-plus-2;acidic-plus-2 pSxE;acidic-plus-2 pSxE/D;ATM kinase substrate motif;Casein kinase II substrate motif;DNA dependent Protein kinase substrate motif;G protein-coupled receptor kinase 1 substrate motif	___2	0.862602	9.56e-47	121.79	114.41	71.601	0.9497	378	97263000	48295000	48968000	P25087	378	P25087	Sterol 24-C-methyltransferase	ERG6	FVARKPENAETPSQTSQEATQ__________
-0.892645	-0.695645	-0.301644	0.077783	0.245636	0.200236	0.153158	0.148336	0.187451	0.228977	-0.221282	-0.201802	-0.162841	-0.304405	-0.645975	-0.86376	-0.757756	-0.358051	0.0115675	0.181333	S	4	(R/K)xxx(S/T);(S/T)xxxxx(D/E) ;Casein kinase I substrate motif;Casein kinase II substrate motif;MDC1 BRCT domain binding motif;Plk1 PBD domain binding motif	___2	0.579798	7.83e-27	86.507	83.524	86.507	-0.15747	172	34506000	0	34506000	P25294	172	P25294	Protein SIS1	SIS1	HGGMGGMPGGFRSASSSPTYPEEETVQVNLP
-0.892645	-0.695645	-0.301644	0.077783	0.245636	0.200236	0.153158	0.148336	0.187451	0.228977	-0.221282	-0.201802	-0.162841	-0.304405	-0.645975	-0.86376	-0.757756	-0.358051	0.0115675	0.181333	S	3	(R/K)xxxx(S/T);(S/T)xxxx(D/E);(S/T)xxxxx(D/E) ;Casein kinase II substrate motif;CDK kinase substrate motif_minimal;CDK kinase substrate motif_minimal_pS;ERK1,2 kinase substrate motif;G protein-coupled receptor kinase 1 substrate motif;GSK-3, ERK1, ERK2, CDK5 substrate motif;MAPKAPK2 kinase substrate motif;MDC1 BRCT domain binding motif;Plk1 PBD domain binding motif;WW domain binding motif	___2	0.284436	3.39e-05	46.404	43.189	46.404	-0.24343	173	34506000	0	34506000	P25294	173	P25294	Protein SIS1	SIS1	GGMGGMPGGFRSASSSPTYPEEETVQVNLPV
1.00705	1.27734	1.12128	1.26198	1.31928	1.36969	1.63212	1.3881	1.05951	0.732468	-1.23883	-1.20547	-0.96504	-1.14171	-0.992635	-1.19554	-0.792217	-0.870482	-0.753735	-1.027	S	3	(D/E)(S/T);(D/E)xx(S/T);(R/K)xxxxx(S/T);b-Adrenergic Receptor kinase substrate motif;Casein kinase I substrate motif;Casein kinase II substrate motif;G protein-coupled receptor kinase 1 substrate motif;GSK3 kinase substrate motif	___2	0.897265	6.86e-96	161.66	156.77	56.247	-0.25762	577	3721200000	538780000	245120000	P25297	577	P25297	Inorganic phosphate transporter PHO84	PHO84	DPATLNFRNKNNDIESSSPSQLQHEA_____
1.07921	1.59416	0.579808	1.2734	0.506088	1.41518	0.958962	1.51295	0.562525	0.648812	-0.976556	-1.23972	-0.0881317	-0.857911	-0.531206	-1.46336	-0.735959	-1.15807	-0.941424	-1.62393	S	2	(D/E)x(S/T);(D/E)xxx(S/T);(D/E/N)xS;Casein kinase I substrate motif;Casein kinase II substrate motif;ExS;MDC1 BRCT domain binding motif;Plk1 PBD domain binding motif	___2	0.757531	3.49e-137	183.56	173.9	46.964	0.0054491	578	919500000	42830000	70106000	P25297	578	P25297	Inorganic phosphate transporter PHO84	PHO84	PATLNFRNKNNDIESSSPSQLQHEA______
0.428586	0.513989	0.684795	1.04129	1.49807	1.85164	2.0017	1.65473	1.01424	0.547234	-1.04462	-0.929483	-0.699211	-0.49581	-0.43442	-0.415696	-0.297632	-0.254117	-0.384492	-0.536626	S	3	(D/E)xx(S/T);(D/E)xxxx(S/T);Casein kinase I substrate motif;Casein kinase II substrate motif;CDK kinase substrate motif_minimal;CDK kinase substrate motif_minimal_pS;ERK1,2 kinase substrate motif;GSK-3, ERK1, ERK2, CDK5 substrate motif;MDC1 BRCT domain binding motif;Plk1 PBD domain binding motif;WW domain binding motif	___2	0.875472	2.77e-83	150.98	145.73	150.98	-0.14873	579	518290000	160100000	71284000	P25297	579	P25297	Inorganic phosphate transporter PHO84	PHO84	ATLNFRNKNNDIESSSPSQLQHEA_______
0.642635	0.884847	0.629084	0.821483	0.823813	0.977896	1.1441	0.9273	0.546481	0.239422	-0.51245	-0.59505	-0.325033	-0.497566	-0.523584	-0.876388	-0.632239	-0.573469	-0.652962	-0.959428	S	3	(D/E)xxxx(S/T);(S/T)xxxx(D/E);ATM kinase substrate motif;DNA dependent Protein kinase substrate motif;MAPKAPK2 kinase substrate motif	___2	0.99832	4.75e-83	148.89	140.5	114.84	0.1555	581	7471300000	1490400000	712960000	P25297	581	P25297	Inorganic phosphate transporter PHO84	PHO84	LNFRNKNNDIESSSPSQLQHEA_________
-0.24085	-0.0722233	-0.134312	0.0750342	0.179079	0.181223	0.367689	0.10012	-0.119528	-0.463311	0.24503	0.204279	0.437279	0.298698	-0.0327053	-0.253156	-0.293728	-0.110612	-0.107363	-0.16049	S	3	(R/K)xxxxx(S/T);(S/T)Pxx(R/K);(S/T)xxx(R/K);Casein kinase II substrate motif;CDK kinase substrate motif_minimal;CDK kinase substrate motif_minimal_pS;DNA dependent Protein kinase substrate motif;ERK1,2 kinase substrate motif;GSK-3, ERK1, ERK2, CDK5 substrate motif;WW domain binding motif	___2	1	3.12e-60	121.72	102.94	55.864	-0.31295	336	2461700000	332180000	212380000	P25358	336	P25358	Elongation of fatty acids protein 2	ELO2	VNEYVNVDLKNVPTPSPSPKPQHRRKR____
-0.356728	-0.15186	-0.129279	0.009043	0.048001	-0.048089	0.22986	0.06855	-0.237155	-0.575366	0.320971	0.198032	0.307348	0.256929	-0.0686723	-0.251978	-0.440294	-0.342741	-0.413301	-0.447913	S	3	(S/T)P(R/K);(S/T)Pxxxx(R/K);(S/T)Pxxxxx(R/K);(S/T)x(R/K);(S/T)xxxxx(R/K);CDK kinase substrate motif_minimal;CDK kinase substrate motif_minimal_pS;DNA dependent Protein kinase substrate motif;ERK1,2 kinase substrate motif;Growth associated histone HI kinase substrate motif;GSK-3, ERK1, ERK2, CDK5 substrate motif;PKA kinase substrate motif;PKC kinase substrate motif;WW domain binding motif	___2	1	6.06e-48	143.28	125.58	55.864	-0.31295	338	3312200000	385000000	224520000	P25358	338	P25358	Elongation of fatty acids protein 2	ELO2	EYVNVDLKNVPTPSPSPKPQHRRKR______
0.112239	0.0631847	0.0109863	0.0046978	0.0920649	0.227178	0.347257	0.404558	0.400906	0.39908	-0.356473	-0.418822	-0.4595	-0.416162	-0.297655	-0.188	-0.100443	-0.0261354	0.0145706	0.0349236	S	3	(K/R)(S/T)(I/L/V);(R/K)(S/T);(S/T)xx(D/E);(S/T)xxxx(R/K);(S/T)xxxxx(D/E) ;acidic-plus-3 pSTxxED;Casein kinase II substrate motif;MAPKAPK2 kinase substrate motif;Sxx(E/D);SxxE	___2	0.972888	3.97e-44	78.285	61.406	78.285	0.38724	6	13750000	13750000	0	P25376	6	P25376	General amino acid permease AGP1	AGP1	__________MSSSKSLYELKDLKNSSTEIH
0.0689597	0.0459731	0	0.107314	0.390903	0.800602	1.16014	1.29627	1.25915	1.15397	-0.438667	-0.378552	-0.258323	-0.305147	-0.579139	-0.757941	-0.614384	-0.0887863	0.496491	0.818971	S	3	(D/E)xxxx(S/T);(D/E)xxxx(S/T);(D/E)xxxxx(S/T);(D/E)xxxxx(S/T);(R/K)xxx(S/T);(R/K)xxx(S/T);(S/T)(D/E);(S/T)(D/E);Casein kinase I substrate motif;Casein kinase I substrate motif;Casein kinase II substrate motif;Casein kinase II substrate motif;G protein-coupled receptor kinase 1 substrate motif;G protein-coupled receptor kinase 1 substrate motif	___2	0.62414	5.89e-22	81.487	73.684	81.487	-0.13624	1090	34823000	0	34823000	P25384;P0C2J3;Q12113;Q12472	1090;1090;1090;1090	P25384;Q12113;Q12472	Transposon Ty2-C Gag-Pol polyprotein;Capsid protein;Ty2 protease;Integrase;Reverse transcriptase/ribonuclease H;Transposon Ty2-LR1 Gag-Pol polyprotein;Capsid protein;Ty2 protease;Integrase;Reverse transcriptase/ribonuclease H;Transposon Ty2-OR1 Gag-Pol polyprotein;Capsid protein;Ty2 protease;Integrase;Reverse transcriptase/ribonuclease H;Transposon Ty2-DR1 Gag-Pol polyprotein;Capsid protein;Ty2 p…	TY2B-C;TY2B-LR1;TY2B-OR1;TY2B-DR1	RTTNSTPSIDDRSSNSESTTPIISIETKAAC;RTTNSTPSIDDRSSNSESTTPIISIETKAVC
0.435546	0.376261	0.320693	0.14986	0.0473501	-0.0166124	-0.0347065	0.0740445	0.1723	0.329557	-0.450099	-0.371674	-0.484508	-0.346165	-0.203727	-0.0793463	0.0298764	0.0201854	-0.0004303	-0.025564	S	2	(D/E)(S/T);(D/E)xx(S/T);(R/K)xxxx(S/T);(S/T)xxxx(R/K);b-Adrenergic Receptor kinase substrate motif;Casein kinase I substrate motif;Casein kinase II substrate motif;G protein-coupled receptor kinase 1 substrate motif	___1	0.999535	1.66e-47	148.03	121.9	132.86	-0.22958	7	262350000	32671000	37077000	P24000	7	P24000	60S ribosomal protein L24-B	RPL24B	_________MKVEVDSFSGAKIYPGRGTLFV
-0.0565851	-0.045826	0.0152884	-0.0596202	-0.0539435	-0.187794	-0.0381126	0.114916	0.0886112	0.107519	-0.542692	-0.426318	-0.099011	0.136978	-0.216201	-0.270183	-0.382451	0.114221	0.108544	0.122092	S	4	(D/E)(S/T);(D/E)xx(S/T);(D/E)xxx(S/T);(D/E)xxxx(S/T);(D/E)xxxxx(S/T);(S/T)(D/E);(S/T)x(R/K);(S/T)xxxx(D/E);b-Adrenergic Receptor kinase substrate motif;Casein kinase I substrate motif;Casein kinase II substrate motif;G protein-coupled receptor kinase 1 substrate motif;GSK3 kinase substrate motif;PKA kinase substrate motif;PKC kinase substrate motif	___2	0.88965	5.07e-22	81.839	76.709	77.733	-0.54022	178	120700000	8564900	36454000	P25441	178	P25441	DNA-directed RNA polymerase III subunit RPC4	RPC53	EFEARNLIEDEDDGESEKSSDVDMDDEEWRS
-0.0565851	-0.045826	0.0152884	-0.0596202	-0.0539435	-0.187794	-0.0381126	0.114916	0.0886112	0.107519	-0.542692	-0.426318	-0.099011	0.136978	-0.216201	-0.270183	-0.382451	0.114221	0.108544	0.122092	S	3	(D/E)x(S/T);(D/E)xxx(S/T);(D/E)xxxxx(S/T);(D/E/N)xS;(R/K)(S/T);(S/T)x(D/E);(S/T)xxx(D/E);(S/T)xxxxx(D/E) ;acidic-plus-2;acidic-plus-2 pSxD;acidic-plus-2 pSxE/D;acidic-plus-2-4 pSTxxED;basic-minus-acidic-plus KRxSTxED;ExS	___2	0.666667	5.07e-22	81.839	76.709	43.888	0.0067186	181	120700000	8564900	36454000	P25441	181	P25441	DNA-directed RNA polymerase III subunit RPC4	RPC53	ARNLIEDEDDGESEKSSDVDMDDEEWRSKRI
-0.0565851	-0.045826	0.0152884	-0.0596202	-0.0539435	-0.187794	-0.0381126	0.114916	0.0886112	0.107519	-0.542692	-0.426318	-0.099011	0.136978	-0.216201	-0.270183	-0.382451	0.114221	0.108544	0.122092	S	3	(D/E)xx(S/T);(D/E)xxxx(S/T);(R/K)x(S/T);(S/T)(D/E);(S/T)xx(D/E);(S/T)xxxx(D/E);(S/T)xxxxx(D/E) ;acidic-plus-3 pSTxxED;Casein kinase I substrate motif;Casein kinase II substrate motif;KxS;MAPKAPK2 kinase substrate motif;MDC1 BRCT domain binding motif;New PKA kinase substrate motif_KxS;PKA kinase substrate motif;PKC kinase substrate motif;Plk1 PBD domain binding motif;Pyruvate dehydrogenase kinase …	___2	0.666667	5.07e-22	81.839	76.709	43.888	0.0067186	182	120700000	8564900	36454000	P25441	182	P25441	DNA-directed RNA polymerase III subunit RPC4	RPC53	RNLIEDEDDGESEKSSDVDMDDEEWRSKRIE
-0.219135	-0.0905585	0.0328711	-0.0693081	-0.316548	-0.381697	-0.256746	-0.024528	0.131726	0.198425	0.0484502	0.0317079	0.0561957	0.000556627	-0.0118513	0.0109396	0.108741	0.273587	0.22819	0.194695	S	3	(D/E)xx(S/T);(R/K)xxx(S/T);(S/T)xxxx(D/E);Casein kinase I substrate motif;Casein kinase II substrate motif	___1	0.658942	2.57e-149	170.82	143.5	68.231	0.22519	300	106070000	51399000	24772000	P24276	300	P24276	Protein SSD1	SSD1	LSPFRHRGSNSRDYNSFNTLEPPAIFQQGHK
-0.770069	-0.340512	-0.269704	0.150244	0.118375	0.0995771	0.122201	-0.320706	-0.599796	-0.905725	-0.382366	-0.236308	-0.286488	0.0617003	0.29287	0.458827	0.492421	0.26568	0.280113	0.195801	S	3	(D/E)(S/T);(D/E/N)xS;(S/T)(D/E);b-Adrenergic Receptor kinase substrate motif;Casein kinase II substrate motif;G protein-coupled receptor kinase 1 substrate motif;GSK3 kinase substrate motif;NxS	___1	0.974135	3.3e-46	112.47	104.58	66.853	0.24356	487	312990000	28759000	76019000	P24276	487	P24276	Protein SSD1	SSD1	DLSVRRKRSSTINNDSDSLSSPTKSGVRRRS
0.644641	0.573548	0.431363	-0.0309908	-0.742422	-1.06521	-0.750284	-0.0163342	0.498921	0.647201	-0.308079	-0.322946	-0.352679	-0.215627	0.103077	0.28458	0.147233	-0.139132	-0.255664	-0.229012	S	3	(D/E)(S/T);(D/E)xx(S/T);(S/T)xxxxx(R/K);b-Adrenergic Receptor kinase substrate motif;Casein kinase I substrate motif;Casein kinase II substrate motif;G protein-coupled receptor kinase 1 substrate motif	___1	0.931303	9.22e-168	193.51	180.05	61.736	0.022171	489	151910000	50171000	41249000	P24276	489	P24276	Protein SSD1	SSD1	SVRRKRSSTINNDSDSLSSPTKSGVRRRSSL
-0.0690095	-0.160599	0.00969083	-0.234104	-0.17514	-0.140093	0.0449553	0.10689	-0.020175	-0.105238	0.115296	0.256544	0.247296	0.189994	-0.141379	-0.199131	-0.120854	0.236312	0.263753	0.239413	S	4	(D/E)xx(S/T);Casein kinase I substrate motif;Casein kinase II substrate motif;CDK kinase substrate motif_minimal;CDK kinase substrate motif_minimal_pS;ERK1,2 kinase substrate motif;G protein-coupled receptor kinase 1 substrate motif;GSK3 kinase substrate motif;GSK-3, ERK1, ERK2, CDK5 substrate motif;WW domain binding motif	___2	0.999954	5.32e-184	167.17	160.92	154.12	0.010672	496	810140000	21704000	33105000	P25623	496	P25623	Suppressor of yeast profilin deletion	SYP1	LQPQSKTKPLPVEPASPSISLPTATVDNQPS
0.472369	0.311943	0.248477	0.0939903	0.114473	-0.183542	-0.206576	-0.0445532	0.141959	0.243034	-0.556336	-0.332889	0.0108769	0.167515	-0.0537554	-0.16488	-0.253726	0.120481	0.127994	0.163853	S	4	(D/E)xxxx(S/T);Casein kinase II substrate motif;DNA dependent Protein kinase substrate motif;G protein-coupled receptor kinase 1 substrate motif	___2	0.90374	5.58e-162	154.12	144.65	154.12	0.010672	498	205660000	8146500	13551000	P25623	498	P25623	Suppressor of yeast profilin deletion	SYP1	PQSKTKPLPVEPASPSISLPTATVDNQPSGQ
-0.0690095	-0.160599	0.00969083	-0.234104	-0.17514	-0.140093	0.0449553	0.10689	-0.020175	-0.105238	0.115296	0.256544	0.247296	0.189994	-0.141379	-0.199131	-0.120854	0.236312	0.263753	0.239413	S	5	Casein kinase I substrate motif;Casein kinase II substrate motif;G protein-coupled receptor kinase 1 substrate motif;MAPKAPK2 kinase substrate motif	___2	0.984735	5.32e-184	167.17	160.92	114.03	0.064121	500	734220000	21704000	33105000	P25623	500	P25623	Suppressor of yeast profilin deletion	SYP1	SKTKPLPVEPASPSISLPTATVDNQPSGQVD
0.148172	0.100327	0.004637	0.0164837	0.183712	0.374981	0.434908	0.19236	-0.221321	-0.513729	0.01546	0.074338	0.192094	0.043822	-0.429356	-0.759415	-0.62145	-0.247991	-0.107063	-0.152864	S	3	(D/E)(S/T);(D/E)xx(S/T);(D/E/N)xS;(S/T)x(D/E);(S/T)xx(D/E);(S/T)xxx(D/E);(S/T)xxxx(D/E);acidic-plus-2;acidic-plus-2 pSxD;acidic-plus-2 pSxE/D;acidic-plus-2-3 pSTxxED;acidic-plus-2-4 pSTxxED;acidic-plus-3 pSTxxED;acidic-plus-3-4 pSTxxEDED;b-Adrenergic Receptor kinase substrate motif;Casein kinase I substrate motif;Casein kinase II substrate motif;NxS;Sxx(E/D);SxxE	___2	0.999308	0.000251939	46.178	43.255	46.178	0.38382	912	24458000	0	24458000	P25635	912	P25635	Periodic tryptophan protein 2	PWP2	FNGKDNKLPLSNENDSSDEEENEKELP____
0.492918	0.396503	0.133849	-0.260126	-0.80171	-1.02312	-0.947824	-0.43981	0.0998693	0.392446	0.107598	0.127305	0.243225	0.171493	-0.12058	-0.283918	-0.775152	-0.608637	-0.438469	0.050301	S	2	(D/E)xx(S/T);(D/E)xxxx(S/T);(S/T)xxx(R/K);Casein kinase I substrate motif;Casein kinase II substrate motif;MAPKAPK2 kinase substrate motif	___1	0.987176	0	246.96	225.41	246.96	0.18598	491	1085100000	31096000	133390000	P24276	491	P24276	Protein SSD1	SSD1	RRKRSSTINNDSDSLSSPTKSGVRRRSSLKQ
0.148172	0.100327	0.004637	0.0164837	0.183712	0.374981	0.434908	0.19236	-0.221321	-0.513729	0.01546	0.074338	0.192094	0.043822	-0.429356	-0.759415	-0.62145	-0.247991	-0.107063	-0.152864	S	3	(D/E)x(S/T);(D/E)xxx(S/T);(D/E/N)xS;(S/T)(D/E);(S/T)x(D/E);(S/T)xx(D/E);(S/T)xxx(D/E);(S/T)xxxxx(D/E) ;acidic-plus-1-2 pSTxxED;acidic-plus-2;acidic-plus-2 pSxE;acidic-plus-2 pSxE/D;acidic-plus-2-3 pSTxxED;acidic-plus-2-4 pSTxxED;acidic-plus-3 pSTxxED;acidic-plus-3-4 pSTxxEDED;BARD1 BRCT domain binding motif;Casein kinase II substrate motif;DxS;MDC1 BRCT domain binding motif;Plk1 PBD domain bindin…	___2	0.999308	0.000251939	46.178	43.255	46.178	0.38382	913	24458000	0	24458000	P25635	913	P25635	Periodic tryptophan protein 2	PWP2	NGKDNKLPLSNENDSSDEEENEKELP_____
1.12167	1.11983	0.738828	0.108634	-0.636596	-0.823916	-0.636494	-0.272707	0.228243	0.454855	0.384461	0.430401	0.195255	0.20364	-0.0441573	-0.122863	-0.28939	-0.379224	-0.280168	-0.184546	S	3	(D/E)xxx(S/T);(D/E)xxxxx(S/T);(S/T)Px(R/K);(S/T)PxK;(S/T)Pxxxxx(R/K);(S/T)xx(R/K);Casein kinase I substrate motif;Casein kinase II substrate motif;Cdc2 kinase substrate motif;CDK kinase substrate motif;CDK kinase substrate motif_minimal;CDK kinase substrate motif_minimal_pS;CDK1,2,4,6 kinase substrate motif;ERK1,2 kinase substrate motif;G protein-coupled receptor kinase 1 substrate motif;Growth a…	___1	0.975455	0	247.93	228.61	172.34	0.32067	492	902300000	108950000	72783000	P24276	492	P24276	Protein SSD1	SSD1	RKRSSTINNDSDSLSSPTKSGVRRRSSLKQR
-0.0333671	-0.112992	-0.1519	-0.190194	-0.210181	-0.25126	-0.360463	-0.353407	-0.388159	-0.359742	0.0929004	0.174581	0.217226	0.241736	0.234452	0.312835	0.332927	0.318048	0.176443	0.136978	S	3	(D/E)x(S/T);(D/E)xx(S/T);(D/E/N)xS;(S/T)Pxx(R/K);(S/T)Pxxxxx(R/K);(S/T)xxx(R/K);Casein kinase I substrate motif;Casein kinase II substrate motif;CDK kinase substrate motif_minimal;CDK kinase substrate motif_minimal_pS;DxS;ERK1,2 kinase substrate motif;GSK-3, ERK1, ERK2, CDK5 substrate motif;WW domain binding motif	___1	0.960681	3.59e-31	101.29	85.864	67.364	-0.11071	649	89789000	7812100	38800000	P04821	649	P04821	Cell division control protein 25	CDC25	VTPRTSIQNSTLEDFSPSNKNFKSAKSIYEM
-0.623013	-0.721627	-0.604938	-0.607474	-0.479173	-0.353943	-0.19017	0.0639393	0.345245	0.551845	0.855667	1.02216	0.830516	0.381537	0.0169569	0.0465856	0.09932	0.150129	0.300507	0.416782	S	2	(R/K)xx(S/T);(R/K)xxx(S/T);ATM kinase substrate motif;Casein kinase I substrate motif;Casein kinase II substrate motif;DNA dependent Protein kinase substrate motif;HxxxxS;MDC1 BRCT domain binding motif;New PKA kinase substrate motif_KxxS;PKA kinase substrate motif;PKC kinase substrate motif;Plk1 PBD domain binding motif	___1	0.995007	5.85e-186	214.81	193.75	149.69	0.84962	152	637390000	86530000	92956000	P24276	152	P24276	Protein SSD1	SSD1	NNSNNPGSNSHRKTSSQSSIYGHSRRHSLGL
-0.681243	-0.575979	-0.419214	-0.316209	-0.205733	-0.034023	0.0903818	0.106247	0.0444648	0.0135736	0.0516451	0.0781351	0.0139405	-0.167428	-0.291058	-0.239773	-0.0109476	0.220504	0.376555	0.454581	S	2	(R/K)xxxx(S/T);(R/K)xxxxx(S/T);Casein kinase II substrate motif	___1	0.859248	3.39e-19	110.51	92.349	79.986	0.041486	154	227810000	122060000	84008000	P24276	154	P24276	Protein SSD1	SSD1	SNNPGSNSHRKTSSQSSIYGHSRRHSLGLNE
0.366755	0.324949	0.241338	0.102715	-0.617924	-0.462555	-0.810988	0.0280217	0.236449	0.901879	-0.699015	-0.283244	-0.609891	-0.277167	0.009644	0.391472	0.72561	0.629104	0.574092	0.501644	S	4	(R/K)xxxxx(S/T);(S/T)xxxxx(R/K);MAPKAPK2 kinase substrate motif;MDC1 BRCT domain binding motif;Plk1 PBD domain binding motif	___1	0.921395	4.88e-16	101.88	88.922	89.877	0.047252	155	146310000	24267000	55659000	P24276	155	P24276	Protein SSD1	SSD1	NNPGSNSHRKTSSQSSIYGHSRRHSLGLNEA
-0.0652355	-0.0406564	-0.0586264	0.0328086	0.117268	0.0719177	0.16081	0.030031	0.0870478	-0.0310098	-0.173079	-0.11822	-0.0665198	-0.0471681	-0.263283	-0.209021	-0.171212	0.161475	0.122161	0.153887	S	4	(D/E)x(S/T);(D/E)xxxx(S/T);(D/E/N)xS;(S/T)(D/E);(S/T)xxx(D/E);(S/T)xxxxx(D/E) ;Casein kinase I substrate motif;Casein kinase II substrate motif;ExS	___2	0.992212	2.65e-09	65.775	58.242	65.775	0.35682	186	195370000	36214000	33824000	P27344	186	P27344	DNA polymerase epsilon subunit C	DPB3	LSRFQYKSALDVGEHSDSSDIEVDHTKSTDP
-0.0652355	-0.0406564	-0.0586264	0.0328086	0.117268	0.0719177	0.16081	0.030031	0.0870478	-0.0310098	-0.173079	-0.11822	-0.0665198	-0.0471681	-0.263283	-0.209021	-0.171212	0.161475	0.122161	0.153887	S	3	(D/E)(S/T);(D/E)xxx(S/T);(S/T)x(D/E);(S/T)xxx(D/E);(S/T)xxxxx(D/E) ;acidic-plus-2;acidic-plus-2 pSxD;acidic-plus-2 pSxE/D;acidic-plus-2-4 pSTxxED;b-Adrenergic Receptor kinase substrate motif	___2	0.90081	2.96e-10	71.149	63.703	70.76	0.27515	188	210810000	36214000	33824000	P27344	188	P27344	DNA polymerase epsilon subunit C	DPB3	RFQYKSALDVGEHSDSSDIEVDHTKSTDP__
-0.0652355	-0.0406564	-0.0586264	0.0328086	0.117268	0.0719177	0.16081	0.030031	0.0870478	-0.0310098	-0.173079	-0.11822	-0.0665198	-0.0471681	-0.263283	-0.209021	-0.171212	0.161475	0.122161	0.153887	S	3	(D/E)x(S/T);(D/E)xxxx(S/T);(D/E/N)xS;(S/T)(D/E);(S/T)xx(D/E);(S/T)xxxx(D/E);acidic-plus-3 pSTxxED;Casein kinase II substrate motif;DxS;MDC1 BRCT domain binding motif;Plk1 PBD domain binding motif;Sxx(E/D);SxxE	___2	0.894308	2.96e-10	71.149	63.703	70.76	0.27515	189	197770000	36214000	33824000	P27344	189	P27344	DNA polymerase epsilon subunit C	DPB3	FQYKSALDVGEHSDSSDIEVDHTKSTDP___
-0.637143	-0.57537	-0.539482	-0.591253	-0.747174	-0.919586	-0.889748	-0.641167	-0.329618	-0.173843	0.862695	0.927427	0.939286	0.833543	0.633585	0.457016	0.33323	0.23884	0.195508	0.173843	S	3	(D/E)x(S/T);(D/E/N)xS;(R/K)xxxx(S/T);CDK kinase substrate motif_minimal;CDK kinase substrate motif_minimal_pS;ERK1,2 kinase substrate motif;ExS;GSK-3, ERK1, ERK2, CDK5 substrate motif;WW domain binding motif	___1	0.999934	3.76e-37	124.63	108.79	124.63	0.092243	267	8509100	7084600	0	P24276	267	P24276	Protein SSD1	SSD1	TSSTHRRSKTRNNEYSPGINSNWRNQSQQPQ
0.443794	0.454671	0.476426	0.323702	-0.0143775	-0.317838	-0.401325	-0.0905718	0.394446	0.724088	-0.595403	-0.576127	-0.537575	-0.348561	-0.028361	0.229888	0.295	0.153992	0	-0.083488	S	3	(R/K)xx(S/T);(R/K)xxxxx(S/T);(S/T)xxxxx(R/K);14-3-3 domain binding motif;Calmodulin-dependent protein kinase II alpha substrate motif;Calmodulin-dependent protein kinase II substrate motif;Calmodulin-dependent protein kinase IV substrate motif;Chk1 kinase substrate motif;G protein-coupled receptor kinase 1 substrate motif;GSK3 kinase substrate motif;New PKA kinase substrate motif_RxxS;Phosphoryla…	___2	1	4.84e-37	142.83	126.68	47.726	-0.066875	651	1246900000	135970000	125560000	P27472	651	P27472	Glycogen [starch] synthase isoform 2	GSY2	DALAGGKKLKVARPLSVPGSPRDLRSNSTVY
0.443794	0.454671	0.476426	0.323702	-0.0143775	-0.317838	-0.401325	-0.0905718	0.394446	0.724088	-0.595403	-0.576127	-0.537575	-0.348561	-0.028361	0.229888	0.295	0.153992	0	-0.083488	S	3	(S/T)P(R/K);(S/T)Pxxx(R/K);(S/T)x(R/K);(S/T)xx(D/E);(S/T)xxxx(R/K);acidic-plus-3 pSTxxED;Casein kinase II substrate motif;CDK kinase substrate motif_minimal;CDK kinase substrate motif_minimal_pS;ERK1,2 kinase substrate motif;Growth associated histone HI kinase substrate motif;GSK-3, ERK1, ERK2, CDK5 substrate motif;MAPKAPK2 kinase substrate motif;PKA kinase substrate motif;PKC kinase substrate mo…	___2	1	6.55e-38	145.31	127.58	47.726	-0.066875	655	740860000	24649000	42841000	P27472	655	P27472	Glycogen [starch] synthase isoform 2	GSY2	GGKKLKVARPLSVPGSPRDLRSNSTVYMTPG
0.532417	0.455163	0.213581	-0.12169	-0.382207	-0.585601	-0.530119	-0.520833	-0.290156	-0.252267	0.937496	0.915845	1.07334	0.642496	0.586493	0.165516	0.128082	-0.16136	-0.1245	-0.212499	S	4	(S/T)Px(R/K);(S/T)PxR;(S/T)Pxxx(R/K);(S/T)xx(R/K);(S/T)xxxx(R/K);Cdc2 kinase substrate motif;CDK kinase substrate motif;CDK kinase substrate motif_minimal;CDK kinase substrate motif_minimal_pS;CDK1,2,4,6 kinase substrate motif;ERK1,2 kinase substrate motif;GSK-3, ERK1, ERK2, CDK5 substrate motif;pSPxK/R;SPxR;WW domain binding motif	___1	1	2.18e-292	245.4	221.32	157.54	0.017962	286	665630000	79922000	61732000	P24276	286	P24276	Protein SSD1	SSD1	NSNWRNQSQQPQQQLSPFRHRGSNSRDYNSF
-0.574913	-0.385715	-0.518459	-0.286805	3.61667e-05	0.310841	0.504614	-0.416851	-0.679363	-1.31336	1.32494	0.317839	0.316209	0.101255	0.43069	0.354529	-0.226554	-0.522158	-0.47465	-0.417657	S	4	(R/K)x(S/T);(R/K)xx(S/T);(S/T)xxxx(D/E);14-3-3 domain binding motif;Aurora-A kinase substrate motif;Calmodulin-dependent protein kinase II substrate motif;HxRxxS;HxxxxS;MAPKAPK2 kinase substrate motif;New PKA kinase substrate motif_RRxS;New PKA kinase substrate motif_RxS;New PKA kinase substrate motif_RxxS;PAK2 kinase substrate motif;Phosphorylase kinase substrate motif;PKA kinase substrate motif…	___1	1	3.19e-52	156.31	142.05	56.482	-0.54811	164	933210000	170120000	150970000	P24276	164	P24276	Protein SSD1	SSD1	KTSSQSSIYGHSRRHSLGLNEAKKAAAEEQA
-0.219771	-0.364048	-0.238097	-0.205921	-0.0280323	-0.0713729	-0.0704226	-0.0234675	0.0570244	0.137316	0.0752715	0.117102	0.0815377	0.179574	0.0644223	0.0383156	-0.072279	-0.0277898	0.0736699	0.119923	S	2	(R/K)(S/T);(R/K)x(S/T);(S/T)xx(D/E);acidic-plus-3 pSTxxED;AMP-activated protein kinase substrate motif;ATM kinase substrate motif;Casein kinase II substrate motif;DNA dependent Protein kinase substrate motif;New PKA kinase substrate motif_RxS;PKA kinase substrate motif;PKA kinase substrate motif_RxS;PKC kinase substrate motif;RxS;Sxx(E/D);SxxE	___1	0.986978	6.27e-143	191.65	180.99	105.31	0.054851	40	529800000	3562800	8568600	P24276	40	P24276	Protein SSD1	SSD1	GGKNAPKQIHVAHRRSQSELTNLMIEQFTLQ
-0.224306	-0.231776	-0.147128	-0.0868579	0.023449	0.0798828	0.17732	-0.0816953	-0.147083	-0.353136	0.0561576	0.0502697	0.0520337	0.0814218	-0.151908	-0.167547	-0.254814	-0.155251	-0.136162	-0.086987	S	3	(R/K)xx(S/T);(R/K)xxx(S/T);(S/T)(D/E);14-3-3 domain binding motif;Calmodulin-dependent protein kinase II substrate motif;Casein kinase I substrate motif;Casein kinase II substrate motif;G protein-coupled receptor kinase 1 substrate motif;HxRxxS;HxxxxS;New PKA kinase substrate motif_RxxS;PKA kinase substrate motif;PKC kinase substrate motif;RxxS;ZIP kinase substrate motif	___1	0.887986	2.18e-95	160.33	118.29	160.33	-0.030741	42	288970000	21999000	18377000	P24276	42	P24276	Protein SSD1	SSD1	KNAPKQIHVAHRRSQSELTNLMIEQFTLQKQ
-0.0126059	0.0397788	0.118871	0.172285	0.168272	0.132507	0.180132	0.342898	0.528169	0.620805	-0.238191	-0.225364	-0.220774	-0.237246	-0.276955	-0.318835	-0.200071	0.081509	0.377774	0.525906	S	2	(S/T)xxxxx(D/E) ;CDK kinase substrate motif_minimal;CDK kinase substrate motif_minimal_pS;ERK1,2 kinase substrate motif;GSK-3, ERK1, ERK2, CDK5 substrate motif;WW domain binding motif	___1	0.998966	0.000618547	60.717	27.876	48.284	-0.45867	2	12202000	4704000	0	P04840	2	P04840	Mitochondrial outer membrane protein porin 1	POR1	______________MSPPVYSDISRNINDLL
-0.0211558	0.0537004	0.0091324	-0.0938602	-0.0569455	-0.0097542	0.119319	-0.116976	-0.09253	-0.139197	0.172933	0.0572067	0.00506268	-0.00637853	-0.342833	-0.33992	-0.375735	-0.029229	-0.0474783	6.8e-05	S	4	(D/E)xx(S/T);(D/E)xxxx(S/T);(D/E)xxxxx(S/T);(S/T)xxxx(D/E);(S/T)xxxxx(D/E) ;Casein kinase I substrate motif;CDK kinase substrate motif_minimal;CDK kinase substrate motif_minimal_pS;ERK1,2 kinase substrate motif;G protein-coupled receptor kinase 1 substrate motif;GSK-3, ERK1, ERK2, CDK5 substrate motif;WW domain binding motif	___1	1	1.67e-135	148.66	145.06	76.274	0.30681	824	2180500000	102410000	49044000	P24279	824	P24279	DNA replication licensing factor MCM3	MCM3	QDDEQNAGEDDNDIMSPLPADEEAELQRRLQ
0.0702382	0.0288245	0.0895976	0.115064	0.15109	0.108798	0.0364823	0.278365	0.122734	0.211138	-0.488409	-0.431746	-0.283823	-0.260699	-0.126512	-0.133285	0.0594539	0.088323	0.046159	-0.101285	S	2	(R/K)x(S/T);(R/K)xx(S/T);(R/K)xxxxx(S/T);(S/T)(D/E);AMP-activated protein kinase substrate motif;Calmodulin-dependent protein kinase II substrate motif;Casein kinase I substrate motif;Casein kinase II substrate motif;Chk1 kinase substrate motif;KxS;New PKA kinase substrate motif_KKxS;New PKA kinase substrate motif_KxS;New PKA kinase substrate motif_KxxS;PKA kinase substrate motif;PKC kinase subst…	___2	0.999897	3.96e-68	166.52	130.5	62.042	0.14655	458	832040000	162420000	97802000	P29366	458	P29366	Bud emergence protein 1	BEM1	DNTLTGEDLKLNKKLSDLSLSGSKQAPAQST
0.0702382	0.0288245	0.0895976	0.115064	0.15109	0.108798	0.0364823	0.278365	0.122734	0.211138	-0.488409	-0.431746	-0.283823	-0.260699	-0.126512	-0.133285	0.0594539	0.088323	0.046159	-0.101285	S	2	(D/E)x(S/T);(D/E/N)xS;(R/K)xxxx(S/T);(R/K)xxxxx(S/T);(S/T)xxxx(R/K);Casein kinase II substrate motif;DxS;G protein-coupled receptor kinase 1 substrate motif;GSK3 kinase substrate motif	___2	0.982254	4.67e-43	147.1	103.2	62.042	0.14655	461	140950000	14325000	9372000	P29366	461	P29366	Bud emergence protein 1	BEM1	LTGEDLKLNKKLSDLSLSGSKQAPAQSTSGL
-0.359663	-0.472407	-0.623462	-0.700083	-0.65345	-0.557998	-0.446489	-0.367743	-0.337088	-0.321761	0.419599	0.496605	0.573568	0.573482	0.480487	0.371632	0.319087	0.338709	0.399902	0.430499	S	2	(R/K)xx(S/T);14-3-3 domain binding motif;Calmodulin-dependent protein kinase II substrate motif;Casein kinase I substrate motif;Casein kinase II substrate motif;G protein-coupled receptor kinase 1 substrate motif;New PKA kinase substrate motif_RxxS;PKA kinase substrate motif;PKC kinase substrate motif;RxxS	___2	0.965999	5.84e-65	164.1	126.55	81.017	-0.13305	47	113540000	63982000	12423000	P29366	47	P29366	Bud emergence protein 1	BEM1	GSVIKHIKTVPVRYLSSSSTPVKSQRDSSPK
-0.0257092	-0.107298	-0.270477	-0.500063	-0.714468	-0.834721	-0.876004	-0.730224	-0.476352	-0.29537	0.462919	0.420443	0.335491	0.272569	0.274154	0.265791	0.182977	0.193688	0.372378	0.545712	S	3	(R/K)xxx(S/T);(S/T)xxxxx(R/K);Casein kinase I substrate motif;Casein kinase II substrate motif;G protein-coupled receptor kinase 1 substrate motif;MDC1 BRCT domain binding motif;Plk1 PBD domain binding motif	___2	0.534146	5.84e-65	164.1	126.55	64.21	0.72247	48	26718000	0	26718000	P29366	48	P29366	Bud emergence protein 1	BEM1	SVIKHIKTVPVRYLSSSSTPVKSQRDSSPKN
1.19921	1.16132	0.967059	0.383314	-0.209974	-0.66283	-0.690924	-0.743558	-0.540206	-0.519234	0.376531	0.377239	0.190974	0.279794	0.337252	0.183676	0.0318054	-0.367343	-0.519686	-0.732242	S	3	(R/K)x(S/T);(S/T)P(R/K);(S/T)Px(R/K);(S/T)PxR;(S/T)Pxx(R/K);(S/T)x(R/K);(S/T)xx(R/K);(S/T)xxx(R/K);(S/T)xxxx(D/E);Cdc2 kinase substrate motif;CDK kinase substrate motif;CDK kinase substrate motif_minimal;CDK kinase substrate motif_minimal_pS;CDK1,2,4,6 kinase substrate motif;ERK1,2 kinase substrate motif;Growth associated histone HI kinase substrate motif;GSK-3, ERK1, ERK2, CDK5 substrate motif;N…	___1	1	3.52e-11	117.2	105.94	107.17	0.24965	845	315340000	108250000	92643000	P24279	845	P24279	DNA replication licensing factor MCM3	MCM3	EEAELQRRLQLGLRVSPRRREHLHAPEEGSS
-0.0045038	-0.0427562	-0.135059	-0.24316	-0.324475	-0.363208	-0.477973	-0.711354	-0.946018	-1.06335	0.347111	0.248765	0.242692	0.427237	0.558382	0.445508	0.187185	0.0274324	-0.0133549	-0.0337486	S	4	(D/E/N)xS;(S/T)(D/E);Casein kinase I substrate motif;Casein kinase II substrate motif;G protein-coupled receptor kinase 1 substrate motif;NxS	___2	0.999839	1.19e-121	170.91	153.98	170.91	-0.006178	10	62480000	47048000	0	P31374	10	P31374	Serine/threonine-protein kinase PSK1	PSK1	______MPYIGASNLSEHSFVNLKEKHAITH
-0.0045038	-0.0427562	-0.135059	-0.24316	-0.324475	-0.363208	-0.477973	-0.711354	-0.946018	-1.06335	0.347111	0.248765	0.242692	0.427237	0.558382	0.445508	0.187185	0.0274324	-0.0133549	-0.0337486	S	4	(D/E)x(S/T);(D/E/N)xS;(S/T)xxxx(R/K);(S/T)xxxxx(D/E) ;ExS	___2	0.999791	8.66e-40	107.08	89.141	107.08	-0.12748	13	36663000	21231000	0	P31374	13	P31374	Serine/threonine-protein kinase PSK1	PSK1	___MPYIGASNLSEHSFVNLKEKHAITHKGT
0.11135	0.337647	0.434095	0.684768	0.636987	0.668773	0.227966	-0.0465633	-0.189232	-0.09372	-0.205194	-0.147648	0.0331353	0.165237	0.0841533	-0.0449717	-0.300599	-0.274162	-0.196075	-0.0928745	S	2	(R/K)xx(S/T);(R/K)xxxxx(S/T);(S/T)xx(R/K);G protein-coupled receptor kinase 1 substrate motif;New PKA kinase substrate motif_KxxS;PKA kinase substrate motif;PKC kinase substrate motif	___1	0.99085	0.0126859	46.069	39.216	46.069	-0.06251	11	17946000	11017000	6929700	P04911;P04912	11;11	P04911;P04912	Histone H2A.1;Histone H2A.2	HTA1;HTA2	_____MSGGKGGKAGSAAKASQSRSAKAGLT
0.452395	0.354762	0.362332	0.188915	0.148162	0.0660847	0.015275	0.0375286	0.189939	0.303527	-0.600708	-0.578602	-0.624389	-0.400009	-0.419767	-0.431058	-0.286508	-0.103896	-0.057479	-0.173781	S	2	(D/E)xx(S/T);(D/E)xxxxx(S/T);(S/T)x(R/K);Casein kinase I substrate motif;PKA kinase substrate motif;PKC kinase substrate motif	___1	1	1.35e-61	146	128.63	112.15	0.15561	302	195320000	4011700	0	P24280	302	P24280	SEC14 cytosolic factor	SEC14	DPKYIGPEGEAPEAFSMK_____________
-0.326883	-0.383675	-0.387623	-0.281934	-0.0787448	0.112307	0.32333	0.566462	0.749956	0.841703	0.0126926	-0.0412222	-0.178688	-0.345789	-0.366571	-0.211397	0.118082	0.445911	0.663362	0.772088	S	3	(R/K)xxx(S/T);(R/K)xxxx(S/T);(R/K)xxxxx(S/T);(S/T)Px(R/K);(S/T)PxR;(S/T)Pxxxxx(R/K);(S/T)x(D/E);(S/T)xx(R/K);(S/T)xxxx(D/E);acidic-plus-2;acidic-plus-2 pSxE;acidic-plus-2 pSxE/D;Casein kinase II substrate motif;Cdc2 kinase substrate motif;CDK kinase substrate motif;CDK kinase substrate motif_minimal;CDK kinase substrate motif_minimal_pS;CDK1,2,4,6 kinase substrate motif;ERK1,2 kinase substrate mo…	___1	0.899135	1.48e-10	109.44	77.29	109.44	0.044346	293	39916000	3978000	0	P24384	293	P24384	Pre-mRNA-splicing factor ATP-dependent RNA helicase PRP22	PRP22	TSRNMKNKIKRRALTSPERWEIRQLIASGAA
-0.0796682	0.0463362	0.074236	0.133881	0.0117935	-0.0707798	-0.0221196	0.00578013	0.0018748	-0.0878683	0.0806826	0.0138684	0.118855	0.12097	-0.0398753	-0.170961	-0.275233	-0.233559	-0.128971	-0.105745	S	2	(D/E/N)xS;(R/K)xxxxx(S/T);Casein kinase I substrate motif;Casein kinase II substrate motif;NxS	___2	1	0	312.36	290.9	312.36	-0.083191	11	1104400000	184390000	92627000	P32047	11	P32047	Protein MLF3	MLF3	_____MCVYKSNSNNSNPSFIFERTVQEASS
-0.0548841	0.0310226	0.0423996	0.102276	0.0120255	-0.0607821	-0.012354	0.00783247	-0.00583853	-0.0994383	0.0692013	0.0292297	0.14187	0.126962	-0.056899	-0.194097	-0.281345	-0.225554	-0.114854	-0.084569	S	2	(D/E/N)xS;(S/T)xxx(D/E);(S/T)xxxx(R/K);DNA dependent Protein kinase substrate motif;NxS	___2	1	0	295.16	281.04	175.61	0.69018	14	1229600000	202490000	92290000	P32047	14	P32047	Protein MLF3	MLF3	__MCVYKSNSNNSNPSFIFERTVQEASSNDL
0.707457	0.948195	0.030848	-0.0231703	-0.44991	-0.274981	-0.148679	-1.08265	-1.18348	-1.82943	1.16704	0.846844	1.39191	0.779866	0.375081	-0.332884	-0.817652	-1.37399	-1.19501	-1.17321	S	3	(D/E)xx(S/T);(R/K)xxxxx(S/T);(S/T)Px(R/K);(S/T)PxK;(S/T)xx(R/K);Casein kinase I substrate motif;Cdc2 kinase substrate motif;CDK kinase substrate motif;CDK kinase substrate motif_minimal;CDK kinase substrate motif_minimal_pS;CDK1,2,4,6 kinase substrate motif;ERK1,2 kinase substrate motif;G protein-coupled receptor kinase 1 substrate motif;GSK3 kinase substrate motif;GSK-3, ERK1, ERK2, CDK5 substra…	___1	0.985206	5.33e-84	159.46	143.77	107.45	0.064383	797	46562000	26372000	20191000	P24583	797	P24583	Protein kinase C-like 1	PKC1	LAPTSTHASRTTDQQSPQKSQTSTSAKHKKR
0.218774	0.202773	0.17077	0.111787	0.041826	-0.0430302	-0.131802	-0.0962787	0.0674575	0.213432	-0.644977	-0.530962	-0.302931	-0.112748	-0.0744255	-0.135613	-0.144449	-0.0455178	0.108827	0.213706	S	3	(R/K)xx(S/T);14-3-3 domain binding motif;Calmodulin-dependent protein kinase II substrate motif;Calmodulin-dependent protein kinase IV substrate motif;Casein kinase II substrate motif;Chk1 kinase substrate motif;G protein-coupled receptor kinase 1 substrate motif;New PKA kinase substrate motif_RxxS;PKA kinase substrate motif;PKC kinase substrate motif;RxxS	___2	0.840483	5.13e-70	123.53	117.75	98	0.56853	171	193160000	29797000	47889000	P32047	171	P32047	Protein MLF3	MLF3	SSAVSLNMALLARTNSATLPSSESSPASPDL
0.152045	0.184424	0.152572	0.024112	-0.0715877	-0.037918	0.0648168	0.107247	0.0953315	0.0893736	0.0003351	-0.0570776	-0.186321	-0.329981	-0.415702	-0.429067	-0.337685	-0.213912	-0.109802	-0.0577478	S	2	(D/E)(S/T);(S/T)xxxxx(D/E) ;b-Adrenergic Receptor kinase substrate motif;G protein-coupled receptor kinase 1 substrate motif;GSK3 kinase substrate motif	___2	0.853851	2.11e-95	159.95	130.63	159.95	0.26125	179	180720000	27705000	0	P32047	179	P32047	Protein MLF3	MLF3	ALLARTNSATLPSSESSPASPDLKLSRSHSH
0.137129	0.189578	0.149231	0.09417	-0.0933993	-0.046459	0.2056	0.333864	0.304028	0.145655	-0.0021105	-0.05213	0.0500289	-0.0989827	-0.214428	-0.448132	-0.4058	-0.248151	-0.154315	-0.0565634	S	3	(D/E)xxxx(S/T);(S/T)Pxx(R/K);(S/T)Pxxxxx(R/K);(S/T)x(D/E);(S/T)xxx(R/K);acidic-plus-2;acidic-plus-2 pSxD;acidic-plus-2 pSxE/D;CDK kinase substrate motif_minimal;CDK kinase substrate motif_minimal_pS;ERK1,2 kinase substrate motif;GSK-3, ERK1, ERK2, CDK5 substrate motif;MAPKAPK2 kinase substrate motif;WW domain binding motif	___2	0.997414	1.24e-57	117.73	108.8	94.606	0.1981	183	401480000	57781000	79612000	P32047	183	P32047	Protein MLF3	MLF3	RTNSATLPSSESSPASPDLKLSRSHSHSAAT
0.22229	0.269418	0.363674	0.266124	-0.0703605	-0.376735	-0.414066	-0.216729	-0.0537701	0.0105209	0.224625	0.212171	0.187265	0.051785	-0.181813	-0.329839	-0.294171	-0.207486	-0.253475	-0.342806	S	2	(D/E)xxxx(S/T);Casein kinase I substrate motif;CDK kinase substrate motif_minimal;CDK kinase substrate motif_minimal_pS;ERK1,2 kinase substrate motif;G protein-coupled receptor kinase 1 substrate motif;GSK3 kinase substrate motif;GSK-3, ERK1, ERK2, CDK5 substrate motif;WW domain binding motif	___2	0.993137	1.3e-64	135.47	126.03	122.55	0.19622	293	458410000	0	191320000	P32047	293	P32047	Protein MLF3	MLF3	TFSNPFIKTTELPATSPYVSPQQSARQYSNN
-0.038382	-0.0432124	-0.0744052	-0.12713	-0.155692	-0.138557	-0.0784578	-0.0210881	0.0153384	0.0335517	0.616744	0.498244	0.264522	0.034074	-0.0645557	-0.034643	0.0926067	0.188651	0.231877	0.25349	S	2	(S/T)Pxxxx(R/K);(S/T)xxxxx(R/K);Casein kinase I substrate motif;CDK kinase substrate motif_minimal;CDK kinase substrate motif_minimal_pS;ERK1,2 kinase substrate motif;G protein-coupled receptor kinase 1 substrate motif;GSK3 kinase substrate motif;GSK-3, ERK1, ERK2, CDK5 substrate motif;MAPKAPK2 kinase substrate motif;WW domain binding motif	___2	0.999832	7.61e-215	211.57	200.3	159.18	-0.03712	297	536520000	159820000	0	P32047	297	P32047	Protein MLF3	MLF3	PFIKTTELPATSPYVSPQQSARQYSNNANNN
0.60328	0.556581	0.486727	0.103087	-0.301512	-0.574306	-0.657176	-0.656769	-0.443226	-0.333049	0.0833847	0.0562008	0.000610987	0.0469163	0.110292	0.0599873	-0.177102	-0.2417	-0.467588	-0.374905	S	4	(D/E)x(S/T);(D/E/N)xS;(S/T)Px(R/K);(S/T)PxK;(S/T)Pxxxxx(R/K);(S/T)xx(R/K);(S/T)xxxxx(D/E) ;Casein kinase II substrate motif;Cdc2 kinase substrate motif;CDK kinase substrate motif;CDK kinase substrate motif_minimal;CDK kinase substrate motif_minimal_pS;CDK1,2,4,6 kinase substrate motif;DxS;ERK1,2 kinase substrate motif;GSK-3, ERK1, ERK2, CDK5 substrate motif;pSPxK/R;SPxK;WW domain binding motif	___1	0.9063	8.02e-166	177.78	162.17	98.735	0.24158	577	531940000	93261000	85525000	P24583	577	P24583	Protein kinase C-like 1	PKC1	AQLGSSIGTANGSDLSPSKLAERANAPLPPQ
0.166276	0.0247343	0.0949878	-0.143481	-0.0770748	-0.182141	-0.198162	-0.243745	-0.0811947	0.03209	0.0477615	0.0921124	0.0602713	0.131464	0.0203893	0.103463	0.0913753	0.19221	-0.00165667	-0.0773275	S	3	(R/K)x(S/T);(R/K)xx(S/T);(R/K)xxxx(S/T);(S/T)xxx(D/E);14-3-3 domain binding motif;Akt kinase substrate motif;Calmodulin-dependent protein kinase II substrate motif;Casein kinase I substrate motif;Casein kinase II substrate motif;MAPKAPK1 kinase substrate motif;New PKA kinase substrate motif_RRxS;New PKA kinase substrate motif_RxS;New PKA kinase substrate motif_RxxS;PAK2 kinase substrate motif;PKA…	___2	0.99059	0	257.66	242.37	193.18	-0.024871	20	7516600000	418100000	431750000	P32356	20	P32356	Neutral trehalase	NTH1	NTSQGPVAQGRQRRLSSLSEFNDPFSNAEVY
0.0017205	-0.0537147	0.126242	-0.0864655	-0.0513138	-0.193058	-0.234839	-0.33269	-0.133463	-0.046312	0.144893	0.151457	0.0548617	0.140811	0.0351456	0.129435	0.102591	0.247588	0.042505	-0.011085	S	4	(R/K)xx(S/T);(R/K)xxx(S/T);(R/K)xxxxx(S/T);(S/T)xx(D/E);(S/T)xxxxx(D/E) ;14-3-3 domain binding motif;acidic-plus-3 pSTxxED;Calmodulin-dependent protein kinase II substrate motif;Casein kinase II substrate motif;MDC1 BRCT domain binding motif;New PKA kinase substrate motif_RxxS;Phosphorylase kinase substrate motif;PKA kinase substrate motif;PKC kinase substrate motif;Plk1 PBD domain binding motif;…	___2	0.859261	2.62e-196	179.63	162.5	76.063	-0.20866	21	142700000	48968000	39527000	P32356	21	P32356	Neutral trehalase	NTH1	TSQGPVAQGRQRRLSSLSEFNDPFSNAEVYY
-0.380344	-0.308425	-0.215504	-0.173502	-0.205314	-0.260022	-0.314266	-0.345153	-0.350172	-0.352682	0.279207	0.241	0.200995	0.197401	0.232659	0.270358	0.292465	0.296539	0.287232	0.282579	S	4	(R/K)xxxx(S/T);(R/K)xxxxx(S/T);(S/T)(D/E);(S/T)xxx(D/E);G protein-coupled receptor kinase 1 substrate motif	___2	0.612734	2.62e-196	179.63	162.5	57.238	0.2874	23	54229000	48968000	0	P32356	23	P32356	Neutral trehalase	NTH1	QGPVAQGRQRRLSSLSEFNDPFSNAEVYYGP
-0.353543	-0.20656	0.0489192	-0.114363	-0.417722	-0.646737	-0.71321	-0.47048	-0.436911	-0.320103	1.4388	1.55122	1.54422	1.28203	0.683768	0.615321	0.517291	0.494401	-0.168481	-0.353326	S	4	(R/K)xx(S/T);(R/K)xxxx(S/T);(S/T)xx(D/E);14-3-3 domain binding motif;acidic-plus-3 pSTxxED;Akt kinase substrate motif;Calmodulin-dependent protein kinase II substrate motif;Casein kinase II substrate motif;MAPKAPK1 kinase substrate motif;New PKA kinase substrate motif_RxxS;p70 Ribosomal S6 kinase substrate motif;Phosphorylase kinase substrate motif;PKA kinase substrate motif;PKC kinase substrate …	___2	0.999469	1.65e-93	178.14	149.59	135.18	-0.24658	60	5493100000	26735000	10643000	P32356	60	P32356	Neutral trehalase	NTH1	QKQAKPAKINRTRTMSVFDNVSPFKKTGFGK
-0.353543	-0.20656	0.0489192	-0.114363	-0.417722	-0.646737	-0.71321	-0.47048	-0.436911	-0.320103	1.4388	1.55122	1.54422	1.28203	0.683768	0.615321	0.517291	0.494401	-0.168481	-0.353326	S	3	(D/E)xx(S/T);(D/E/N)xS;(S/T)Px(R/K);(S/T)PxK;(S/T)Pxx(R/K);(S/T)xx(R/K);(S/T)xxx(R/K);Casein kinase I substrate motif;Cdc2 kinase substrate motif;CDK kinase substrate motif;CDK kinase substrate motif_minimal;CDK kinase substrate motif_minimal_pS;CDK1,2,4,6 kinase substrate motif;ERK1,2 kinase substrate motif;GSK-3, ERK1, ERK2, CDK5 substrate motif;NxS;pSPxK/R;SPxK;WW domain binding motif	___2	1	8.87e-80	169.92	147.32	144.05	-0.034459	66	1120800000	71054000	38595000	P32356	66	P32356	Neutral trehalase	NTH1	AKINRTRTMSVFDNVSPFKKTGFGKLQQTRR
0.605676	0.51971	0.347779	0.0813769	-0.193529	-0.245977	-0.0674605	0.222816	0.393889	0.419823	-0.81573	-0.713095	-0.507824	-0.367215	-0.393901	-0.421859	-0.283792	-0.087831	0	-0.0101497	S	2	(D/E)(S/T);(R/K)xxxxx(S/T);(S/T)x(D/E);(S/T)xx(D/E);(S/T)xxx(D/E);acidic-plus-2;acidic-plus-2 pSxE;acidic-plus-2 pSxE/D;acidic-plus-2-3 pSTxxED;acidic-plus-2-4 pSTxxED;acidic-plus-3 pSTxxED;acidic-plus-3-4 pSTxxEDED;b-Adrenergic Receptor kinase substrate motif;Casein kinase II substrate motif;Pyruvate dehydrogenase kinase substrate motif;Sxx(E/D);SxxD	___1	0.999997	5.17e-50	113.24	99.334	108.59	-0.1132	530	415750000	52711000	65727000	P25037	530	P25037	Ubiquitin carboxyl-terminal hydrolase 1	UBP1	ARLPMSKKEKAAQQDSSEDENIGGEYYTKLH
0.17645	0.131716	0.0591266	0.003417	-0.0584476	-0.143347	-0.0669248	0.193853	0.49061	0.638988	-0.0759441	-0.0388251	-0.012155	-0.0330526	-0.0762074	-0.0940515	0.0048255	0.195113	0.382912	0.476811	S	3	(D/E)xxxxx(S/T);(D/E/N)xS;(R/K)(S/T);(S/T)xxxxx(R/K);G protein-coupled receptor kinase 1 substrate motif;GSK3 kinase substrate motif;MAPKAPK2 kinase substrate motif;NxS	___2	0.998122	1.45e-05	69.805	48.03	65.105	0.89438	566	137160000	24762000	0	P32364	566	P32364	Kinesin-related protein SMY1	SMY1	IKSLESSVKELSLNKSAIPSPRRGSMSSSSG
0.17645	0.131716	0.0591266	0.003417	-0.0584476	-0.143347	-0.0669248	0.193853	0.49061	0.638988	-0.0759441	-0.0388251	-0.012155	-0.0330526	-0.0762074	-0.0940515	0.0048255	0.195113	0.382912	0.476811	S	3	(R/K)xxxx(S/T);(S/T)P(R/K);(S/T)Px(R/K);(S/T)PxR;(S/T)x(R/K);(S/T)xx(R/K);Cdc2 kinase substrate motif;CDK kinase substrate motif;CDK kinase substrate motif_minimal;CDK kinase substrate motif_minimal_pS;CDK1,2,4,6 kinase substrate motif;DNA dependent Protein kinase substrate motif;ERK1,2 kinase substrate motif;Growth associated histone HI kinase substrate motif;GSK-3, ERK1, ERK2, CDK5 substrate mo…	___2	0.999999	1.45e-05	69.805	48.03	69.805	0.85212	570	151590000	28621000	2525100	P32364	570	P32364	Kinesin-related protein SMY1	SMY1	ESSVKELSLNKSAIPSPRRGSMSSSSGNTML
0.158483	0.094642	0.07689	0.0902363	0.111449	0.156041	0.108969	0.301433	0.452831	0.650603	-0.546166	-0.485606	-0.421514	-0.393719	-0.573227	-0.50694	-0.379542	-0.0675252	-0.0420256	-0.0477395	S	2	(D/E)x(S/T);(D/E/N)xS;(S/T)(D/E);(S/T)x(D/E);(S/T)xx(D/E);acidic-plus-1-2 pSTxxED;acidic-plus-2;acidic-plus-2 pSxD;acidic-plus-2 pSxE/D;acidic-plus-2-3 pSTxxED;acidic-plus-3 pSTxxED;BARD1 BRCT domain binding motif;Casein kinase II substrate motif;DxS;G protein-coupled receptor kinase 1 substrate motif;MDC1 BRCT domain binding motif;Plk1 PBD domain binding motif;Sxx(E/D);SxxE	___1	0.999985	4.29e-135	170.55	156.24	108.59	-0.1132	531	993040000	84830000	95816000	P25037	531	P25037	Ubiquitin carboxyl-terminal hydrolase 1	UBP1	RLPMSKKEKAAQQDSSEDENIGGEYYTKLHE
0.356055	0.251129	0.463386	0.508036	0.576058	0.38416	0.200275	0.104734	0.268228	0.301827	-0.277745	-0.446969	-0.50303	-0.290824	-0.328567	-0.37707	-0.536479	-0.501461	-0.440395	-0.560077	S	2	(R/K)xx(S/T);14-3-3 domain binding motif;Calmodulin-dependent protein kinase I substrate motif;Calmodulin-dependent protein kinase II substrate motif;Calmodulin-dependent protein kinase IV substrate motif;Chk1 kinase substrate motif;MAPKAPK2 kinase substrate motif;New PKA kinase substrate motif_RxxS;PKA kinase substrate motif;PKC kinase substrate motif;RxxS	___2	0.979899	2.61e-137	190.26	164.37	103.88	-0.18877	944	1323000000	501860000	314250000	P32386	944	P32386	ATP-dependent bile acid permease	YBT1	GEDELVKSSILSRANSSANLAAKSSTSLSNL
0.417871	0.374373	0.356571	0.407961	0.386682	0.223543	0.0473621	0	0.0543045	0.0814567	-0.420806	-0.457496	-0.397431	-0.203923	-0.0636507	-0.110056	-0.300539	-0.44842	-0.518607	-0.5537	S	4	(D/E/N)xS;(R/K)xxx(S/T);(S/T)xxxxx(R/K);G protein-coupled receptor kinase 1 substrate motif;MDC1 BRCT domain binding motif;NxS;Plk1 PBD domain binding motif	___2	0.693742	8.78e-111	190.26	164.37	74.584	0.17256	945	950270000	378490000	379870000	P32386	945	P32386	ATP-dependent bile acid permease	YBT1	EDELVKSSILSRANSSANLAAKSSTSLSNLP
0.356055	0.251129	0.463386	0.508036	0.576058	0.38416	0.200275	0.104734	0.268228	0.301827	-0.277745	-0.446969	-0.50303	-0.290824	-0.328567	-0.37707	-0.536479	-0.501461	-0.440395	-0.560077	S	4	(R/K)xxxx(S/T);(S/T)(R/K);G protein-coupled receptor kinase 1 substrate motif;GSK3 kinase substrate motif;MAPKAPK2 kinase substrate motif	___2	0.996248	2.61e-137	157.96	143.2	157.96	0.13205	940	189100000	86446000	19696000	P32386	940	P32386	ATP-dependent bile acid permease	YBT1	KGLFGEDELVKSSILSRANSSANLAAKSSTS
-0.0619565	-0.0359294	0.00679323	-0.0271855	-0.0456765	0.0299055	0.163589	0.0645773	0.181775	0.027082	-0.0870915	-0.180505	-0.215874	-0.127771	-0.293977	-0.278988	-0.227654	0.0556203	-3.43333e-05	-0.0493872	S	2	(R/K)(S/T);Casein kinase I substrate motif;Casein kinase II substrate motif	___1	0.999009	1.38e-100	175.01	144.12	73.022	0.13706	670	71610000	25364000	4706000	P25037	670	P25037	Ubiquitin carboxyl-terminal hydrolase 1	UBP1	DEEDVIPAPPINYARSFSTVPATPLTYSLRS
0.114551	0.0802698	0.25741	0.154214	0.201038	0.0015306	-0.0017329	-0.0563607	-0.00208381	-0.0101834	-0.144043	-0.0773948	-0.0996618	-0.0264623	-0.144177	-0.0821453	-0.0684665	0.106217	-0.00531156	-0.0122975	S	2	(S/T)(D/E);Casein kinase II substrate motif;G protein-coupled receptor kinase 1 substrate motif	___2	1	1.68e-94	112.84	100.79	45.997	1.4394	2	753690000	60286000	42473000	P32449	2	P32449	Phospho-2-dehydro-3-deoxyheptonate aldolase, tyrosine-inhibited	ARO4	______________MSESPMFAANGMPKVNQ
0.114551	0.0802698	0.25741	0.154214	0.201038	0.0015306	-0.0017329	-0.0563607	-0.00208381	-0.0101834	-0.144043	-0.0773948	-0.0996618	-0.0264623	-0.144177	-0.0821453	-0.0684665	0.106217	-0.00531156	-0.0122975	S	2	(D/E)(S/T);b-Adrenergic Receptor kinase substrate motif;CDK kinase substrate motif_minimal;CDK kinase substrate motif_minimal_pS;ERK1,2 kinase substrate motif;G protein-coupled receptor kinase 1 substrate motif;GSK-3, ERK1, ERK2, CDK5 substrate motif;WW domain binding motif	___2	1	1.68e-94	112.84	100.79	45.997	1.4394	4	763800000	60286000	48595000	P32449	4	P32449	Phospho-2-dehydro-3-deoxyheptonate aldolase, tyrosine-inhibited	ARO4	____________MSESPMFAANGMPKVNQGA
-0.18986	-0.105902	0.0598804	0.122252	0.226789	0.303043	0.339269	0.163916	-0.144345	-0.349709	-0.314216	-0.218322	-0.030193	0.0123577	-0.170815	-0.0367846	-0.0358249	0.0975601	-0.153439	-0.244864	S	2	(R/K)xx(S/T);14-3-3 domain binding motif;Calmodulin-dependent protein kinase II substrate motif;Calmodulin-dependent protein kinase IV substrate motif;G protein-coupled receptor kinase 1 substrate motif;New PKA kinase substrate motif_RxxS;PKA kinase substrate motif;PKC kinase substrate motif;RxxS	___1	0.967355	1.24e-43	134.06	104.12	101.3	1.6431	672	45329000	4255700	15249000	P25037	672	P25037	Ubiquitin carboxyl-terminal hydrolase 1	UBP1	EDVIPAPPINYARSFSTVPATPLTYSLRSVI
-0.248163	-0.197728	-0.196576	-0.295145	-0.490576	-0.683148	-0.798428	-0.839275	-0.816884	-0.805688	0.549751	0.470743	0.352677	0.27456	0.225859	0.166624	0.148271	0.181334	0.237652	0.265811	S	4	(D/E)xxxx(S/T);Casein kinase II substrate motif	___2	0.938925	7e-27	91.637	81.379	91.637	0.020186	501	57389000	24848000	0	P32457	501	P32457	Cell division control protein 3	CDC3	KALEDKKKQLELSINSASPNVNHSPVPTKKK
-0.016736	-0.125281	-0.114123	-0.27363	-0.368526	-0.639504	-0.791374	-0.785631	-0.752622	-0.678774	0.346002	0.376031	0.547604	0.435243	0.329669	0.185057	0.243406	0.324097	0.215364	0.0917035	S	4	CDK kinase substrate motif_minimal;CDK kinase substrate motif_minimal_pS;ERK1,2 kinase substrate motif;GSK-3, ERK1, ERK2, CDK5 substrate motif;WW domain binding motif	___2	0.999945	1.96e-254	224.21	211.54	205.07	-1.4475	503	1494900000	245000000	116950000	P32457	503	P32457	Cell division control protein 3	CDC3	LEDKKKQLELSINSASPNVNHSPVPTKKKGF
-0.0414243	-0.141399	-0.113782	-0.280926	-0.376163	-0.653918	-0.798152	-0.806179	-0.766392	-0.699429	0.37069	0.385287	0.540401	0.421307	0.322935	0.174087	0.23917	0.312689	0.208192	0.0809465	S	3	(D/E/N)xS;(S/T)Pxxx(R/K);(S/T)Pxxxx(R/K);(S/T)Pxxxxx(R/K);(S/T)xxxx(R/K);(S/T)xxxxx(R/K);Casein kinase I substrate motif;CDK kinase substrate motif_minimal;CDK kinase substrate motif_minimal_pS;ERK1,2 kinase substrate motif;G protein-coupled receptor kinase 1 substrate motif;GSK-3, ERK1, ERK2, CDK5 substrate motif;NxS;WW domain binding motif	___2	0.999997	0	252.8	229.07	252.8	0.17861	509	3250100000	465750000	377230000	P32457	509	P32457	Cell division control protein 3	CDC3	QLELSINSASPNVNHSPVPTKKKGFLR____
0.00539017	0.0585798	0.164959	0.216352	0.159569	0.105405	0.162037	0.405254	0.724262	0.921661	-0.734457	-0.622543	-0.398716	-0.30604	-0.45643	-0.586507	-0.453206	-0.0942116	0.227097	0.368909	S	4	(S/T)x(R/K);(S/T)xx(D/E);(S/T)xxx(D/E);acidic-plus-3 pSTxxED;acidic-plus-3-4 pSTxxEDED;Casein kinase II substrate motif;PKA kinase substrate motif;PKC kinase substrate motif;Sxx(E/D);SxxE	___2	1	6.54e-110	80.683	69.275	58.92	-0.0059597	2	636560000	3089400	71266000	P32457	2	P32457	Cell division control protein 3	CDC3	______________MSLKEEQVSIKQDPEQE
0.00539017	0.0585798	0.164959	0.216352	0.159569	0.105405	0.162037	0.405254	0.724262	0.921661	-0.734457	-0.622543	-0.398716	-0.30604	-0.45643	-0.586507	-0.453206	-0.0942116	0.227097	0.368909	S	4	(D/E)xx(S/T);(D/E)xxx(S/T);(R/K)xxxx(S/T);(S/T)x(R/K);(S/T)xxx(D/E);(S/T)xxxxx(D/E) ;Casein kinase I substrate motif;PKA kinase substrate motif;PKC kinase substrate motif	___2	1	0	123.58	112.12	58.92	-0.0059597	9	1407200000	201530000	224950000	P32457	9	P32457	Cell division control protein 3	CDC3	_______MSLKEEQVSIKQDPEQEERQHDQF
-0.378664	-0.237818	0.282287	1.0408	1.72908	2.10872	1.74072	0.933717	0.103055	-0.312276	-0.258521	-0.186973	0.0404672	0.352249	0.786993	1.26036	1.27668	0.797336	0.147333	-0.177669	S	3	(D/E)x(S/T);(D/E)xxxx(S/T);(D/E)xxxxx(S/T);(D/E/N)xS;(R/K)xx(S/T);(S/T)x(R/K);(S/T)xx(D/E);14-3-3 domain binding motif;acidic-plus-3 pSTxxED;Calmodulin-dependent protein kinase II substrate motif;Casein kinase II substrate motif;DxS;MAPKAPK2 kinase substrate motif;New PKA kinase substrate motif_RxxS;PKA kinase substrate motif;PKC kinase substrate motif;Pyruvate dehydrogenase kinase substrate moti…	___1	0.999995	5.32e-08	78.326	65.765	78.326	-0.28302	804	10100000	10100000	0	P25037	804	P25037	Ubiquitin carboxyl-terminal hydrolase 1	UBP1	QEQMKFERTEDHRDISGKDVN__________
0.273376	0.140583	-0.096557	-0.30525	-0.30166	-0.114235	0.111269	0.191015	0.147008	0.125004	-0.33101	-0.064691	0.151741	0.0519665	-0.189652	-0.256909	-0.106945	0.085877	0.242998	0.321558	S	5	(D/E)(S/T);(D/E)xxxxx(S/T);(S/T)xx(D/E);(S/T)xxx(D/E);acidic-plus-3 pSTxxED;acidic-plus-3-4 pSTxxEDED;b-Adrenergic Receptor kinase substrate motif;Casein kinase II substrate motif;Pyruvate dehydrogenase kinase substrate motif;Sxx(E/D);SxxD	___1	0.999291	1.1e-27	87.803	83.042	87.803	0.30969	154	9709900	9709900	0	P25037	154	P25037	Ubiquitin carboxyl-terminal hydrolase 1	UBP1	EIEQNEHNEEGNGQESAQDEATHKKNTRKGG
0.107854	0.230763	0.29032	0.163612	0.0497297	0.134934	0.263169	0.235347	0.11276	0.0514665	-0.103217	-0.063793	-0.0692404	-0.158984	-0.274002	-0.329996	-0.232423	-0.040306	0.150802	0.246356	S	2	(R/K)xxxx(S/T);Casein kinase II substrate motif;CDK kinase substrate motif_minimal;CDK kinase substrate motif_minimal_pS;ERK1,2 kinase substrate motif;GSK-3, ERK1, ERK2, CDK5 substrate motif;MDC1 BRCT domain binding motif;Plk1 PBD domain binding motif;WW domain binding motif	___2	0.996161	0	276.28	225.01	276.28	0.17873	134	330510000	72792000	0	P32486	134	P32486	Beta-glucan synthesis-associated protein KRE6	KRE6	NDNSFLQPPHRAIASSPSLNSNLSKNDILSP
0.107854	0.230763	0.29032	0.163612	0.0497297	0.134934	0.263169	0.235347	0.11276	0.0514665	-0.103217	-0.063793	-0.0692404	-0.158984	-0.274002	-0.329996	-0.232423	-0.040306	0.150802	0.246356	S	4	Casein kinase I substrate motif;Casein kinase II substrate motif;DNA dependent Protein kinase substrate motif	___2	0.884822	2.83e-293	214.98	202.57	109.09	-0.0016272	136	406900000	263050000	40373000	P32486	136	P32486	Beta-glucan synthesis-associated protein KRE6	KRE6	NSFLQPPHRAIASSPSLNSNLSKNDILSPPE
-0.006382	0	0.144605	0.42105	0.4746	0.173414	-0.195024	-0.27598	-0.138295	-0.0694532	0.0800209	0.146521	0.0702314	-0.215347	-0.432281	-0.371284	-0.00624477	0.384904	0.663076	0.802162	S	2	(D/E)x(S/T);(D/E)xxx(S/T);(D/E/N)xS;(S/T)xx(D/E);acidic-plus-3 pSTxxED;Casein kinase II substrate motif;DxS;Plk1 kinase substrate motif;Pyruvate dehydrogenase kinase substrate motif;Sxx(E/D);SxxD	___1	1	0.00247689	51.841	42.091	50.149	-0.054153	153	13131000	0	0	O13563	153	O13563	26S proteasome regulatory subunit RPN13	RPN13	EESNDEKQKAQDVDVSMQD____________
-0.251692	-0.201521	-0.10118	0.0137634	0.0931373	-0.0615137	-0.41462	-0.662457	-0.606568	-0.42676	-0.0493326	-0.0233697	0.0285562	0.160502	0.346505	0.496219	0.555587	0.405837	0.137316	-0.05633	S	4	(K/R)(S/T)(I/L/V);(R/K)(S/T);Casein kinase II substrate motif	___1	0.53448	0.000236402	56.959	47.271	50.653	-0.0022083	176	6119600	0	2281000	P25042	176	P25042	Repressor ROX1	ROX1	LPIPSVNTSNYMVSRSLSGLPLTHDKTARDL
-0.31081	-0.284268	-0.231185	-0.0212358	0.319037	0.591744	0.66656	0.457343	0.161987	-0.0287622	0.283903	0.292414	0.309437	0.1692	-0.136805	-0.366744	-0.354846	-0.151986	0	0.050556	S	4	(D/E)(S/T);(D/E)x(S/T);(D/E)xx(S/T);(D/E)xxxxx(S/T);(D/E/N)xS;(S/T)(D/E);(S/T)x(D/E);(S/T)xx(D/E);(S/T)xxx(D/E);(S/T)xxxxx(R/K);acidic-plus-1-2 pSTxxED;acidic-plus-2;acidic-plus-2 pSxE;acidic-plus-2 pSxE/D;acidic-plus-2-3 pSTxxED;acidic-plus-2-4 pSTxxED;acidic-plus-3 pSTxxED;acidic-plus-3-4 pSTxxEDED;b-Adrenergic Receptor kinase substrate motif;BARD1 BRCT domain binding motif;Casein kinase I subs…	___2	1	4.79e-57	120	105.83	110.31	0.19599	103	758950000	0	112760000	P32497	103	P32497	Eukaryotic translation initiation factor 3 subunit C	NIP1	NKFLKSSNYDSSDEESDEEDGKKVVKSAKEK
-0.701397	-0.454512	-0.599213	-0.206235	-0.0823393	0.109355	0.242335	0.0269984	-0.119071	-0.358447	0.368478	0.291072	0.355272	0.236774	-0.411299	-0.489695	-0.650213	-0.101181	0.133472	0.380049	S	2	(D/E)(S/T);(D/E)xxx(S/T);(R/K)xxxx(S/T);(S/T)x(D/E);(S/T)xxx(D/E);(S/T)xxxx(D/E);(S/T)xxxxx(D/E) ;acidic-plus-2;acidic-plus-2 pSxE;acidic-plus-2 pSxE/D;acidic-plus-2-4 pSTxxED;b-Adrenergic Receptor kinase substrate motif;Casein kinase I substrate motif;Casein kinase II substrate motif	___2	0.999253	2.19e-101	133.71	127.33	98.507	-0.19231	17	3467300000	78227000	88128000	P32499	17	P32499	Nucleoporin NUP2	NUP2	AKRVADAQIQRETYDSNESDDDVTPSTKVAS
-0.701397	-0.454512	-0.599213	-0.206235	-0.0823393	0.109355	0.242335	0.0269984	-0.119071	-0.358447	0.368478	0.291072	0.355272	0.236774	-0.411299	-0.489695	-0.650213	-0.101181	0.133472	0.380049	S	3	(D/E)(S/T);(D/E)xxx(S/T);(D/E/N)xS;(S/T)(D/E);(S/T)x(D/E);(S/T)xx(D/E);acidic-plus-1-2 pSTxxED;acidic-plus-2;acidic-plus-2 pSxD;acidic-plus-2 pSxE/D;acidic-plus-2-3 pSTxxED;acidic-plus-3 pSTxxED;b-Adrenergic Receptor kinase substrate motif;Casein kinase II substrate motif;NxS;Pyruvate dehydrogenase kinase substrate motif;Sxx(E/D);SxxD	___2	0.999927	0	229.95	221.12	229.95	-0.13809	20	5134400000	112200000	161650000	P32499	20	P32499	Nucleoporin NUP2	NUP2	VADAQIQRETYDSNESDDDVTPSTKVASSAV
-0.330198	-0.249561	0.00385287	0.318481	0.333281	0.0699093	-0.184521	-0.370047	-0.349383	-0.426576	0.0766883	0.018993	0.0041936	0.146796	0.431943	0.680975	0.682525	0.541238	0.213818	0.0719515	S	3	(R/K)xx(S/T);14-3-3 domain binding motif;Calmodulin-dependent protein kinase I substrate motif;Calmodulin-dependent protein kinase II substrate motif;Calmodulin-dependent protein kinase IV substrate motif;Chk1 kinase substrate motif;MAPKAPK2 kinase substrate motif;New PKA kinase substrate motif_RxxS;PKA kinase substrate motif;PKC kinase substrate motif;RxxS	___1	0.996844	9.28e-25	113.69	94.451	113.29	-0.2782	178	136210000	1941300	24546000	P25042	178	P25042	Repressor ROX1	ROX1	IPSVNTSNYMVSRSLSGLPLTHDKTARDLPQ
-0.129463	-0.0042922	0.106766	0.26339	0.368797	0.465937	0.57241	0.511133	0.251005	0.0660945	-0.545154	-0.457585	-0.29386	-0.168355	0.0102063	0.0108487	0.0211113	-0.0331465	0.0301545	0.0808878	S	3	(R/K)xxxx(S/T);(S/T)P(R/K);(S/T)x(R/K);CDK kinase substrate motif_minimal;CDK kinase substrate motif_minimal_pS;ERK1,2 kinase substrate motif;Growth associated histone HI kinase substrate motif;GSK-3, ERK1, ERK2, CDK5 substrate motif;PKA kinase substrate motif;PKC kinase substrate motif;WW domain binding motif	___1	0.999925	3.29e-09	114.99	49.108	66.351	0.65197	366	1333100000	314540000	311360000	P25042	366	P25042	Repressor ROX1	ROX1	INSSNTEVTAKTSLVSPK_____________
-0.3767	-0.465241	-0.261224	-0.271074	-0.183126	-0.130489	-0.073522	0.305769	0.718493	1.06133	-0.378829	-0.244606	-0.178152	-0.110756	0.0251311	0.143834	0.341186	0.471134	0.744738	0.826589	S	2	(D/E)xx(S/T);(D/E)xxxxx(S/T);(S/T)xxxx(D/E);ATM kinase substrate motif;Casein kinase I substrate motif;Casein kinase II substrate motif;DNA dependent Protein kinase substrate motif	___1	0.802877	2.57e-21	96.247	86.015	52.254	0.0023856	375	552490000	139760000	396610000	P25087	375	P25087	Sterol 24-C-methyltransferase	ERG6	MMLFVARKPENAETPSQTSQEATQ_______
-0.245439	-0.066437	0.129381	0.163014	0.076203	0.0311346	0.0667792	0.141394	0.217118	0.25498	-0.353426	-0.415624	-0.420561	-0.306038	-0.142676	-0.0499325	0.0357115	0.184876	0.326665	0.39756	S	2	(D/E)xxxxx(S/T);(S/T)x(D/E);acidic-plus-2;acidic-plus-2 pSxE;acidic-plus-2 pSxE/D;ATM kinase substrate motif;Casein kinase II substrate motif;DNA dependent Protein kinase substrate motif;G protein-coupled receptor kinase 1 substrate motif	___1	0.862602	9.56e-47	121.79	114.41	71.601	0.9497	378	97263000	48295000	48968000	P25087	378	P25087	Sterol 24-C-methyltransferase	ERG6	FVARKPENAETPSQTSQEATQ__________
0.471051	0.365139	0.592152	0.483609	0.399761	0.219765	-0.0241235	-0.0033556	0.224607	0.404595	-0.097347	-0.12428	-0.272863	-0.172216	-0.0083194	0.0652923	0.106413	-0.00482683	-0.0428512	-0.113392	S	3	(S/T)(D/E);(S/T)xx(D/E);(S/T)xxxx(R/K);(S/T)xxxxx(R/K);acidic-plus-3 pSTxxED;Casein kinase II substrate motif;G protein-coupled receptor kinase 1 substrate motif;Sxx(E/D);SxxE	___1	0.999666	1.28e-13	100.15	88.998	81.191	0.37757	2	1894700000	362000000	383980000	P25087	2	P25087	Sterol 24-C-methyltransferase	ERG6	______________MSETELRKRQAQFTREL
0.0589857	0.0961218	0.0947031	0.0175935	-0.0768377	-0.1129	-0.174739	-0.320725	-0.474146	-0.550857	0.327103	0.26369	0.177396	0.131633	0.103437	0.0522757	0.00102968	-0.0273371	-0.0309954	-0.0328245	S	3	(R/K)xxx(S/T);Casein kinase I substrate motif;Casein kinase II substrate motif;CDK kinase substrate motif_minimal;CDK kinase substrate motif_minimal_pS;ERK1,2 kinase substrate motif;G protein-coupled receptor kinase 1 substrate motif;GSK-3, ERK1, ERK2, CDK5 substrate motif;WW domain binding motif	___2	0.714242	0.000150089	50.498	35.244	50.498	0.39086	411	16411000	16411000	0	P32525	411	P32525	Protein ECM25	ECM25	TLPRSRSPSPQRSVTSPTYTPVALQNTPVLK
-0.26366	-0.321671	-0.254945	-0.135689	0.169883	0.279598	0.349138	0.27186	0.259823	0.1879	-0.356138	-0.252445	-0.168247	-0.115253	-0.0243933	0.0813207	0.0667497	0.00592877	0.257596	0.4507	S	3	(R/K)xx(S/T);(R/K)xxxx(S/T);(S/T)xx(D/E);(S/T)xxxxx(R/K);14-3-3 domain binding motif;acidic-plus-3 pSTxxED;Akt kinase substrate motif;Calmodulin-dependent protein kinase II substrate motif;Casein kinase II substrate motif;MAPKAPK1 kinase substrate motif;MAPKAPK2 kinase substrate motif;New PKA kinase substrate motif_RxxS;PKA kinase substrate motif;PKC kinase substrate motif;RxxS;Sxx(E/D);SxxE	___1	1	7.13e-62	147.06	124.59	135.38	0.17347	140	178680000	59947000	42683000	P25293	140	P25293	Nucleosome assembly protein	NAP1	LQKYKPIWEQRSRIISGQEQPKPEQIAKGQE
0.301405	0.273596	0.217977	0.116468	-0.0031205	-0.0736171	-0.0769408	0.0236071	0.160854	0.247826	-0.0219312	-0.134263	-0.358927	-0.483734	-0.396352	-0.127866	0.109534	0.196618	0.164471	0.0887812	S	4	(D/E)(S/T);(S/T)x(R/K);(S/T)xxx(D/E);(S/T)xxxx(D/E);b-Adrenergic Receptor kinase substrate motif;PKA kinase substrate motif;PKC kinase substrate motif	___2	0.998606	6.99e-200	171.61	161.1	131.6	-0.32348	381	90048000	0	25625000	P32566	381	P32566	Cell wall assembly regulator SMI1	SMI1	QKKVAAEQPSTLNAESIKGEDSGSADVQSVQ
0.301405	0.273596	0.217977	0.116468	-0.0031205	-0.0736171	-0.0769408	0.0236071	0.160854	0.247826	-0.0219312	-0.134263	-0.358927	-0.483734	-0.396352	-0.127866	0.109534	0.196618	0.164471	0.0887812	S	4	(D/E)xx(S/T);(S/T)xx(D/E);(S/T)xxxx(D/E);acidic-plus-3 pSTxxED;Casein kinase I substrate motif;Casein kinase II substrate motif;Pyruvate dehydrogenase kinase substrate motif;Sxx(E/D);SxxD	___2	1	0	293.15	278.92	293.15	-0.35314	394	160720000	0	35095000	P32566	394	P32566	Cell wall assembly regulator SMI1	SMI1	AESIKGEDSGSADVQSVQDHESVKIVKTEPS
-0.665895	-0.538439	-0.283528	-0.0460017	0.0466843	0.0727889	0.177153	0.122966	-0.168032	-0.431936	-0.403234	-0.352347	-0.250573	-0.131568	-0.0462208	0.00605672	0.0589206	0.18733	0.390698	0.529862	S	3	(D/E)xxx(S/T);(R/K)xx(S/T);(S/T)xxxx(D/E);14-3-3 domain binding motif;Calmodulin-dependent protein kinase II substrate motif;New PKA kinase substrate motif_RxxS;Phosphorylase kinase substrate motif;PKA kinase substrate motif;PKC kinase substrate motif;RxxS	___1	0.999992	7.88e-126	183.6	162.13	110.41	0.087923	76	133500000	0	4211500	P25293	76	P25293	Nucleosome assembly protein	NAP1	ANQPLLLQSIQDRLGSLVGQDSGYVGGLPKN
-0.359064	-0.344025	-0.156271	-0.0693125	0.00462024	-0.136286	-0.208461	-0.335937	-0.367644	-0.447176	0.0421009	0.0480048	0.166967	0.233243	0.500617	0.485468	0.468209	0.189038	0.0275582	-0.0782622	S	2	(D/E)(S/T);b-Adrenergic Receptor kinase substrate motif	___1	0.995993	1.95e-83	156.17	136.08	129.38	0.1571	82	429040000	124060000	42598000	P25293	82	P25293	Nucleosome assembly protein	NAP1	LQSIQDRLGSLVGQDSGYVGGLPKNVKEKLL
-0.125209	-0.211158	-0.100217	-0.0828208	-0.0854092	-0.120289	-0.236925	-0.239074	-0.15656	-0.0816315	-0.0582705	-0.0612479	-0.176427	-0.0672606	0.251724	0.322713	0.43114	0.283851	0.282237	0.228291	S	3	(S/T)(D/E);(S/T)xxx(R/K);(S/T)xxxxx(R/K)	___1	0.999987	0.000510289	65.06	50.088	65.06	-0.17849	2	20316000	9709900	10606000	P25293	2	P25293	Nucleosome assembly protein	NAP1	______________MSDPIRTKPKSSMQIDN
-0.204711	-0.180964	-0.110579	-0.0173039	0.0130551	-0.0423919	-0.121133	-0.137361	-0.106505	-0.0910773	0.131165	0.266867	0.564337	0.887872	0.915448	0.621004	0.383002	0.523464	0.869415	1.04239	S	3	(D/E)(S/T);(D/E)xxx(S/T);(D/E)xxxxx(S/T);b-Adrenergic Receptor kinase substrate motif;Casein kinase II substrate motif;G protein-coupled receptor kinase 1 substrate motif;GSK3 kinase substrate motif	___2	0.512449	4.74e-22	84.933	80.677	84.933	-0.45371	924	22636000	22636000	0	P32618	924	P32618	Uncharacterized protein YEL043W		KSASSPANADTDIQDSSTPSTSPSGRRMSKL
-0.204711	-0.180964	-0.110579	-0.0173039	0.0130551	-0.0423919	-0.121133	-0.137361	-0.106505	-0.0910773	0.131165	0.266867	0.564337	0.887872	0.915448	0.621004	0.383002	0.523464	0.869415	1.04239	S	3	(D/E)x(S/T);(D/E)xxxx(S/T);(D/E/N)xS;Casein kinase I substrate motif;Casein kinase II substrate motif;DxS;G protein-coupled receptor kinase 1 substrate motif;MDC1 BRCT domain binding motif;Plk1 PBD domain binding motif	___2	0.512449	4.74e-22	84.933	80.677	84.933	-0.45371	925	22636000	22636000	0	P32618	925	P32618	Uncharacterized protein YEL043W		SASSPANADTDIQDSSTPSTSPSGRRMSKLL
0.478463	0.551022	0.665819	0.92671	0.850399	0.992466	0.676874	0.816567	0.636646	0.773216	-0.935477	-0.803541	-0.897855	-0.709437	-0.650716	-0.557285	-0.534448	-0.556386	-0.693502	-0.755399	S	2	(D/E)(S/T);(S/T)x(D/E);acidic-plus-2;acidic-plus-2 pSxD;acidic-plus-2 pSxE/D;b-Adrenergic Receptor kinase substrate motif	___1	1	1.27e-87	138.93	131.29	126.09	0.25251	321	713550000	46177000	17967000	P25297	321	P25297	Inorganic phosphate transporter PHO84	PHO84	DMAINGLERASTAVESLDNHPPKASFKDFCR
0.51356	0.657462	1.18307	1.27337	1.89043	1.56531	2.0476	1.39983	1.27263	0.681949	-1.52462	-1.38443	-1.39599	-1.281	-1.21117	-1.20257	-0.945794	-0.744579	-0.741139	-0.856323	S	3	(D/E)(S/T);(D/E)xx(S/T);(R/K)xxxxx(S/T);b-Adrenergic Receptor kinase substrate motif;Casein kinase I substrate motif;Casein kinase II substrate motif;G protein-coupled receptor kinase 1 substrate motif;GSK3 kinase substrate motif	___1	0.897265	6.86e-96	161.66	156.77	56.247	-0.25762	577	3721200000	538780000	245120000	P25297	577	P25297	Inorganic phosphate transporter PHO84	PHO84	DPATLNFRNKNNDIESSSPSQLQHEA_____
0.0971966	0.247003	0.546615	0.962096	1.34364	1.53569	1.57219	1.32804	0.958816	0.711664	-0.948166	-0.921621	-0.868532	-0.732627	-0.540451	-0.342352	-0.1946	-0.239137	-0.425613	-0.589822	S	2	(D/E)x(S/T);(D/E)xxx(S/T);(D/E/N)xS;Casein kinase I substrate motif;Casein kinase II substrate motif;ExS;MDC1 BRCT domain binding motif;Plk1 PBD domain binding motif	___1	0.757531	3.49e-137	183.56	173.9	46.964	0.0054491	578	919500000	42830000	70106000	P25297	578	P25297	Inorganic phosphate transporter PHO84	PHO84	PATLNFRNKNNDIESSSPSQLQHEA______
1.35023	1.40673	1.45891	1.45026	1.41221	1.40563	1.36658	1.26361	1.15235	1.09672	-1.1551	-1.21349	-1.33441	-1.45949	-1.49614	-1.44018	-1.46931	-1.67613	-1.93248	-2.06065	S	3	(D/E)xx(S/T);(D/E)xxxx(S/T);Casein kinase I substrate motif;Casein kinase II substrate motif;CDK kinase substrate motif_minimal;CDK kinase substrate motif_minimal_pS;ERK1,2 kinase substrate motif;GSK-3, ERK1, ERK2, CDK5 substrate motif;MDC1 BRCT domain binding motif;Plk1 PBD domain binding motif;WW domain binding motif	___1	0.875472	2.77e-83	150.98	145.73	150.98	-0.14873	579	518290000	160100000	71284000	P25297	579	P25297	Inorganic phosphate transporter PHO84	PHO84	ATLNFRNKNNDIESSSPSQLQHEA_______
0.598732	0.825338	0.864607	1.21967	1.35731	1.37876	1.43162	1.04083	0.884468	0.539163	-1.07906	-0.892399	-0.945554	-0.877381	-0.863029	-0.813985	-0.600026	-0.678308	-0.744569	-0.941195	S	3	(D/E)xxxx(S/T);(S/T)xxxx(D/E);ATM kinase substrate motif;DNA dependent Protein kinase substrate motif;MAPKAPK2 kinase substrate motif	___1	0.99832	4.75e-83	148.89	140.5	114.84	0.1555	581	7471300000	1490400000	712960000	P25297	581	P25297	Inorganic phosphate transporter PHO84	PHO84	LNFRNKNNDIESSSPSQLQHEA_________
0.0372101	0.0686657	0.0370141	-0.0892005	-0.186368	-0.159926	0.552471	1.82721	3.05194	3.6643	-0.0432395	-0.181309	-0.394443	-0.544574	-0.498334	-0.318728	0.590162	2.09497	3.49545	4.19569	S	2	(D/E)xxxxx(S/T);(R/K)(S/T);(R/K)xxxx(S/T);(S/T)(R/K);(S/T)xx(R/K);(S/T)xxxx(R/K);G protein-coupled receptor kinase 1 substrate motif;GSK3 kinase substrate motif	___2	1	0.0346145	47.603	33.446	47.603	0.86599	94	16626000	16626000	0	P32832	94	P32832	Chromatin structure-remodeling complex subunit RSC7	NPL6	VDEEEDLSEDKGVTRSRNRSKFKKPVFPGID
0.246293	0.229844	0.423656	0.291498	0.232858	0.099456	0.0331545	0.041509	0.172561	0.269355	-0.150926	-0.140537	-0.185062	-0.130722	-0.125619	-0.127326	-0.0211217	0.0584653	0.0234403	-0.0777755	S	2	(S/T)(D/E);(S/T)xx(D/E);acidic-plus-3 pSTxxED;Casein kinase II substrate motif;Sxx(E/D);SxxE	___2	1	0	236.57	226.79	41.412	0.28026	2	4372400000	152950000	119460000	P32832	2	P32832	Chromatin structure-remodeling complex subunit RSC7	NPL6	______________MSDSEGGLASEVEHEKR
0.246293	0.229844	0.423656	0.291498	0.232858	0.099456	0.0331545	0.041509	0.172561	0.269355	-0.150926	-0.140537	-0.185062	-0.130722	-0.125619	-0.127326	-0.0211217	0.0584653	0.0234403	-0.0777755	S	2	(D/E)(S/T);(S/T)(D/E);b-Adrenergic Receptor kinase substrate motif;G protein-coupled receptor kinase 1 substrate motif	___2	1	3.7e-253	128.88	119.52	41.412	0.28026	4	1351800000	134230000	102810000	P32832	4	P32832	Chromatin structure-remodeling complex subunit RSC7	NPL6	____________MSDSEGGLASEVEHEKRSR
0.630256	0.684533	0.602113	0.610581	0.43764	0.605703	0.508973	0.590423	0.417263	0.444597	-1.19099	-1.06033	-1.2105	-0.942794	-1.06984	-0.795093	-0.945935	-0.725423	-0.638713	-0.39644	S	3	(S/T)xxx(R/K);(S/T)xxxx(D/E)	___1	0.90039	1.11e-124	93.561	70.983	66.215	0.12956	2	2729900000	340650000	228890000	P25297	2	P25297	Inorganic phosphate transporter PHO84	PHO84	______________MSSVNKDTIHVAERSLH
0.843294	0.980373	0.931896	0.994657	0.73186	0.936773	0.770803	0.865963	0.594767	0.610561	-1.45056	-1.25132	-1.31123	-1.0567	-1.21835	-1.01158	-1.08256	-0.887165	-0.763996	-0.60888	S	3	(S/T)xx(R/K);(S/T)xxx(D/E);MDC1 BRCT domain binding motif;Plk1 PBD domain binding motif	___1	0.72082	2.54e-55	87.498	64.137	72.634	0.075014	3	2742500000	1050400000	374630000	P25297	3	P25297	Inorganic phosphate transporter PHO84	PHO84	_____________MSSVNKDTIHVAERSLHK
0.605048	0.561407	0.506212	-0.42245	-0.601584	-0.887062	-0.2478	-0.196647	0.100033	0.189992	0.0629354	0.263549	0.177766	0.0913876	-0.188982	-0.413826	-0.224428	-0.195711	0.0656379	-0.0177126	S	4	(D/E)xxx(S/T);Casein kinase I substrate motif;CDK kinase substrate motif_minimal;CDK kinase substrate motif_minimal_pS;ERK1,2 kinase substrate motif;G protein-coupled receptor kinase 1 substrate motif;GSK3 kinase substrate motif;GSK-3, ERK1, ERK2, CDK5 substrate motif;WW domain binding motif	___2	0.999998	6.05e-138	160.63	153.62	160.63	-0.054312	206	129230000	6061000	24461000	P32873	206	P32873	GTPase-activating protein BEM3	BEM3	RSVSSPTKIHSEQLASPAASVTYTTSRITIK
0.301092	0.249921	0.248469	-0.0669253	-0.181954	-0.191443	0.138006	0.183787	0.124691	-0.011879	0.120478	0.0581517	-0.0604181	-0.0154855	-0.180673	-0.187354	-0.184304	-0.0370685	-0.175448	-0.295972	S	3	(R/K)x(S/T);(S/T)xxx(D/E);(S/T)xxxx(R/K);(S/T)xxxxx(D/E) ;New PKA kinase substrate motif_RxS;PKA kinase substrate motif;PKA kinase substrate motif_RxS;PKC kinase substrate motif;RxS	___1	0.999997	0	242.73	225.93	103.5	-0.19308	911	31329000000	2117000000	1694800000	P05030	911	P05030	Plasma membrane ATPase 1	PMA1	STRSVEDFMAAMQRVSTQHEKET________
0.476397	0.677991	0.352748	0.734494	0.696538	0.993424	1.07867	0.804812	0.504994	0.154301	-0.261532	-0.30334	-0.128986	-0.184753	-0.199373	-0.258022	-0.244231	-0.480548	-0.621055	-0.853513	S	2	(D/E)(S/T);(D/E)xxx(S/T);(S/T)x(R/K);(S/T)xxxxx(R/K);b-Adrenergic Receptor kinase substrate motif;Casein kinase I substrate motif;Casein kinase II substrate motif;G protein-coupled receptor kinase 1 substrate motif;PKA kinase substrate motif;PKC kinase substrate motif	___2	1	1.46e-215	213.05	194.51	153.24	-0.17133	594	1713000000	104110000	26236000	P32901	594	P32901	Peptide transporter PTR2	PTR2	SAPKANDIEILEPMESLRSTTKY________
0.447337	0.649688	0.343818	0.717726	0.688699	0.968592	1.06168	0.767757	0.484932	0.124208	-0.100319	-0.189112	-0.122232	-0.145946	-0.16732	-0.205907	-0.224169	-0.388873	-0.549442	-0.746095	S	3	(D/E)xxx(S/T);(R/K)(S/T);(S/T)xx(R/K);Casein kinase II substrate motif	___2	0.937937	1.97e-73	140.66	131.2	133.1	-0.25769	597	1263900000	65298000	10107000	P32901	597	P32901	Peptide transporter PTR2	PTR2	KANDIEILEPMESLRSTTKY___________
0.815536	0.887734	1.03216	0.725468	0.409409	-0.0209794	-0.0850283	-0.33973	-0.384801	-0.535226	-0.174203	-0.251306	-0.302994	-0.125241	0.094247	0.159103	0.171616	0.0265805	-0.192469	-0.409773	S	3	(D/E)x(S/T);(D/E/N)xS;(R/K)xxxx(S/T);(S/T)Pxxx(R/K);(S/T)Pxxxx(R/K);(S/T)Pxxxxx(R/K);(S/T)xxxx(R/K);(S/T)xxxxx(R/K);CDK kinase substrate motif_minimal;CDK kinase substrate motif_minimal_pS;ERK1,2 kinase substrate motif;ExS;GSK-3, ERK1, ERK2, CDK5 substrate motif;WW domain binding motif	___1	1	1.42e-81	171.29	134.44	148.68	-0.4186	806	211400000	43526000	28073000	P25302	806	P25302	Regulatory protein SWI4	SWI4	VIKDIKSTPSKILENSPILYRRRSQSISDEK
0.185048	0.138058	0.0669625	0.018754	0.037633	0.100713	0.22479	0.365663	0.470776	0.523332	-0.163386	-0.171102	-0.21238	-0.279502	-0.327646	-0.330969	-0.253963	-0.141451	-0.0427717	0.00656796	S	3	(R/K)(S/T);(R/K)x(S/T);(R/K)xx(S/T);(S/T)xxxx(D/E);(S/T)xxxxx(D/E) ;14-3-3 domain binding motif;ATM kinase substrate motif;Calmodulin-dependent protein kinase II substrate motif;Calmodulin-dependent protein kinase IV substrate motif;Casein kinase II substrate motif;Chk1 kinase substrate motif;DNA dependent Protein kinase substrate motif;G protein-coupled receptor kinase 1 substrate motif;GSK3 kin…	___1	0.628065	3.83e-05	64.675	53.404	44.457	0.036785	814	36208000	11768000	0	P25302	814	P25302	Regulatory protein SWI4	SWI4	PSKILENSPILYRRRSQSISDEKEKAKDNEN
0.292176	0.184273	-0.0315315	-0.150634	-0.0651325	0.104717	0.154309	0.160269	0.242854	0.322458	-0.0836449	-0.108579	-0.158446	-0.284691	-0.462379	-0.476808	-0.276535	-0.0741792	-0.0844415	-0.195882	S	3	(D/E)(S/T);(S/T)(D/E);b-Adrenergic Receptor kinase substrate motif;Casein kinase I substrate motif;Casein kinase II substrate motif;G protein-coupled receptor kinase 1 substrate motif;GSK3 kinase substrate motif	___2	0.540251	1.71e-33	89.197	80.998	48.085	-0.20011	532	73050000	0	24079000	P32913	532	P32913	Vacuolar protein sorting-associated protein 17	VPS17	DDELFTEDDGYNSQDSDTTSLNARHAASLLG
-0.327897	-0.187572	-0.0682827	0.0372733	0.174574	0.196061	0.295148	0.234923	0.234787	0.204063	-0.215802	-0.143526	-0.15407	-0.182529	-0.59739	-0.46275	-0.501164	0.0568737	0.142256	0.323577	S	3	(D/E)xxxxx(S/T);(S/T)xx(D/E);(S/T)xxxxx(D/E) ;acidic-plus-3 pSTxxED;Casein kinase II substrate motif;DNA dependent Protein kinase substrate motif;Pyruvate dehydrogenase kinase substrate motif;Sxx(E/D);SxxD	___2	0.899295	2.27e-25	80.43	73.51	66.381	-0.059408	449	237600000	72902000	27716000	P33306	449	P33306	Protein BCK2	BCK2	GSSLYRLSRDLNSLPSVTDLPEMDSTTPVNE
-0.154223	-0.228488	-0.144965	-0.130755	-0.109253	-0.111619	-0.244987	-0.144286	0.113586	0.32279	-0.0432849	-0.0253875	-0.0521543	0.0802581	0.459206	0.59729	0.633367	0.396128	0.392317	0.362068	S	4	(R/K)x(S/T);(R/K)xx(S/T);(R/K)xxxx(S/T);DNA dependent Protein kinase substrate motif;KxS;New PKA kinase substrate motif_KKxS;New PKA kinase substrate motif_KxS;New PKA kinase substrate motif_KxxS;Phosphorylase kinase substrate motif;PKA kinase substrate motif;PKC kinase substrate motif	___1	1	6.55e-54	149.86	130.29	85.77	-0.23471	241	473000000	179150000	43428000	P25339	241	P25339	Pumilio homology domain family member 4	PUF4	DFQSDMQNFSKAKKPSVGANNTAKTRTQSIS
1.08435	0.719888	0.964757	0.373108	0.440035	-0.0919867	-0.124036	0.0851283	0.524893	0.926292	-0.451108	-0.294081	-0.277279	-0.0542487	-0.318423	-0.341158	0.230399	0.54905	0.453835	-0.181097	S	2	(D/E)(S/T);(D/E)x(S/T);(D/E)xxxx(S/T);(D/E)xxxxx(S/T);(D/E/N)xS;(R/K)xx(S/T);(S/T)(D/E);(S/T)x(D/E);(S/T)xx(D/E);acidic-plus-1-2 pSTxxED;acidic-plus-2;acidic-plus-2 pSxD;acidic-plus-2 pSxE/D;acidic-plus-2-3 pSTxxED;acidic-plus-3 pSTxxED;b-Adrenergic Receptor kinase substrate motif;Casein kinase II substrate motif;ExS;New PKA kinase substrate motif_KxxS;PKA kinase substrate motif;PKC kinase substr…	___1	1	1.84e-53	148.28	140.5	148.28	-0.1742	96	94604000	4156000	1914400	P05318	96	P05318	60S acidic ribosomal protein P1-alpha	RPP1A	GEAEAEKEEEEAKEESDDDMGFGLFD_____
0.0708176	0.0410921	-0.074907	-0.247454	-0.3177	-0.229096	-0.0100952	0.180451	0.288513	0.342544	0.0545805	0.0298462	-0.0762911	-0.239097	-0.321594	-0.267114	-0.111324	0.00879765	0.0650998	0.0932508	S	3	(R/K)xx(S/T);(R/K)xxxx(S/T);(S/T)xxx(D/E);14-3-3 domain binding motif;Akt kinase substrate motif;Calmodulin-dependent protein kinase II substrate motif;Casein kinase II substrate motif;MAPKAPK1 kinase substrate motif;New PKA kinase substrate motif_RxxS;p70 Ribosomal S6 kinase substrate motif;Phosphorylase kinase substrate motif;PKA kinase substrate motif;PKC kinase substrate motif;RxxS	___1	0.754117	8.93e-108	138.7	126.73	101.34	0.2375	254	188000000	58816000	0	P25339	254	P25339	Pumilio homology domain family member 4	PUF4	KPSVGANNTAKTRTQSISFDNTPSSTSFIPP
-0.0671471	-0.10252	-0.128299	-0.109112	-0.0535538	-0.0065918	0.0453118	0.110753	0.163405	0.189731	-0.244239	-0.127885	0.0623913	0.210233	0.262934	0.262927	0.116094	-0.124858	-0.348237	-0.459927	S	2	(R/K)xxxx(S/T);(S/T)xx(D/E);(S/T)xxx(R/K);acidic-plus-3 pSTxxED;Casein kinase II substrate motif;MDC1 BRCT domain binding motif;Plk1 PBD domain binding motif;Pyruvate dehydrogenase kinase substrate motif;Sxx(E/D);SxxD	___2	0.634878	4.89e-13	97.86	81.657	97.86	-0.27202	187	32298000	7595400	19088000	P33329	187	P33329	Serine/threonine-protein phosphatase PP-Z2	PPZ2	GESPSMAKVTRINTSSSADRGSKRTPLRRHN
0.124852	0.173203	0.0899687	0.141623	0.00362253	0.143978	0.174264	0.559842	0.595781	0.802418	-0.246172	-0.336394	-0.347676	-0.355942	-0.093224	-0.0234954	0.125528	-0.0189874	-0.0161556	-0.122692	S	2	(R/K)xx(S/T);(R/K)xxx(S/T);(R/K)xxxxx(S/T);(S/T)(D/E);14-3-3 domain binding motif;Calmodulin-dependent protein kinase II substrate motif;Calmodulin-dependent protein kinase IV substrate motif;Chk1 kinase substrate motif;G protein-coupled receptor kinase 1 substrate motif;New PKA kinase substrate motif_RxxS;PKA kinase substrate motif;PKC kinase substrate motif;RxxS;ZIP kinase substrate motif	___1	0.999961	8.5e-79	174.57	132.57	167.11	0.50298	269	118350000	18573000	18178000	P25341	269	P25341	Serine/threonine-protein kinase KIN82	KIN82	DQIPMNITPRLRRAASEPFNTAKDGLMREDY
-0.29814	-0.178163	-0.0738515	-0.105181	-0.0905706	0.10562	0.384722	0.565155	0.619664	0.646919	-0.251345	-0.155671	-0.0495681	-0.0287104	-0.0620651	-0.0643874	-0.0130453	0.0609285	0.125332	0.157534	S	3	(R/K)xx(S/T);(R/K)xxx(S/T);14-3-3 domain binding motif;Calmodulin-dependent protein kinase II substrate motif;Casein kinase I substrate motif;Casein kinase II substrate motif;G protein-coupled receptor kinase 1 substrate motif;HxRxxS;HxxxxS;New PKA kinase substrate motif_RxxS;PKA kinase substrate motif;PKC kinase substrate motif;RxxS	___2	0.822773	1.96e-06	79.089	72.784	47.774	0.014522	32	41245000	15829000	0	P33332	32	P33332	Exocyst complex component SEC3	SEC3	TSHDENTSFFHKRTISGSSAHHSRNVSQGAV
-0.158135	-0.122245	-0.0702252	-0.0865589	0.143005	0.362085	0.676045	0.724072	0.696664	0.603588	-0.582489	-0.260198	0.116358	-0.0764303	-0.37477	-0.335931	0.00458187	0.191615	0.0849801	-0.0991479	S	2	(R/K)xxxx(S/T);(R/K)xxxxx(S/T);(S/T)xxxxx(R/K)	___2	0.726536	3.71e-10	105.66	95.049	96.551	0.25945	34	37815000	10618000	6428700	P33332	34	P33332	Exocyst complex component SEC3	SEC3	HDENTSFFHKRTISGSSAHHSRNVSQGAVPS
-0.173981	-0.0953906	-0.0377803	-0.151882	0.0180253	0.260917	0.632896	0.658032	0.645417	0.546233	-0.208587	-0.127166	-0.0367447	-0.0443924	-0.15304	-0.139681	0.0172183	0.166485	0.0260307	-0.149753	S	3	(R/K)xxxxx(S/T);(S/T)xxxx(R/K);G protein-coupled receptor kinase 1 substrate motif;GSK3 kinase substrate motif;MDC1 BRCT domain binding motif;Plk1 PBD domain binding motif	___2	0.97884	2.57e-13	113.99	97.045	51.939	0.09946	35	52793000	15829000	9803800	P33332	35	P33332	Exocyst complex component SEC3	SEC3	DENTSFFHKRTISGSSAHHSRNVSQGAVPSS
0.440441	0.445939	0.394279	0.324659	0.12165	0.00949133	-0.146171	-0.107368	0.0615181	0.175206	-0.186163	-0.161604	-0.23762	-0.124447	0.00982943	0.102187	0.174762	0.0670392	-0.0655748	-0.174408	S	3	(D/E)xxx(S/T);(S/T)P(R/K);(S/T)Pxxxxx(R/K);(S/T)x(R/K);CDK kinase substrate motif_minimal;CDK kinase substrate motif_minimal_pS;ERK1,2 kinase substrate motif;Growth associated histone HI kinase substrate motif;GSK-3, ERK1, ERK2, CDK5 substrate motif;PKA kinase substrate motif;PKC kinase substrate motif;WW domain binding motif	___2	0.996168	2.74e-107	143.48	129.96	110.94	-0.26634	308	978080000	258110000	228520000	P33338	308	P33338	Protein SLA2	SLA2	RTPTPTPPVVAEPAISPRPVSQRTTSTPTGY
0.189426	0.326676	0.136624	0.540853	0.782141	0.98012	1.25097	1.1163	0.644746	0.235464	-0.319207	-0.413197	-0.0675793	-0.546133	-0.488026	-0.824098	-0.736331	-1.16787	-0.920259	-0.927083	S	3	(R/K)x(S/T);(R/K)xx(S/T);(R/K)xxxxx(S/T);(S/T)xx(D/E);(S/T)xxxx(D/E);acidic-plus-3 pSTxxED;Aurora-A kinase substrate motif;Casein kinase II substrate motif;HxxxxS;New PKA kinase substrate motif_KRxS;New PKA kinase substrate motif_KxxS;New PKA kinase substrate motif_RxS;PAK2 kinase substrate motif;Phosphorylase kinase substrate motif;PKA kinase substrate motif;PKA kinase substrate motif_KRxS;PKA k…	___1	0.999997	6.17e-172	215.61	190.67	148.62	-0.16264	642	497140000	87839000	58678000	P25341	642	P25341	Serine/threonine-protein kinase KIN82	KIN82	ELPFILSCNKHPKRNSVSEQETKMFCEKVAN
0.522075	0.582164	0.555806	0.382912	0.260877	0.336237	0.405995	0.272755	0.0485968	-0.0634823	0.137525	0.0391585	-0.137892	-0.29526	-0.388879	-0.43843	-0.578953	-0.854517	-1.12825	-1.26512	S	3	(R/K)xx(S/T);(R/K)xxxx(S/T);(S/T)xx(R/K);14-3-3 domain binding motif;Akt kinase substrate motif;Calmodulin-dependent protein kinase II substrate motif;MAPKAPK1 kinase substrate motif;New PKA kinase substrate motif_RxxS;p70 Ribosomal S6 kinase substrate motif;Phosphorylase kinase substrate motif;PKA kinase substrate motif;PKC kinase substrate motif;RxxS	___1	0.771048	0.00255296	48.822	36.462	48.822	-1.1312	20	22713000	22713000	0	P25341	20	P25341	Serine/threonine-protein kinase KIN82	KIN82	EYRSPSQRLSKGRSMSLPKIFARNLRSLQNN
0.397217	0.270699	0.431773	0.430009	0.510991	0.258977	-0.0289593	-0.121718	-0.0247838	0.254142	-0.273039	-0.249342	-0.188196	-0.173718	-0.513539	-0.512252	-0.435858	0.132674	0.0418127	-0.005435	S	2	(D/E)(S/T);(D/E)x(S/T);(D/E)xxxx(S/T);(D/E)xxxxx(S/T);(D/E/N)xS;(S/T)(D/E);(S/T)x(D/E);(S/T)xx(D/E);acidic-plus-1-2 pSTxxED;acidic-plus-2;acidic-plus-2 pSxD;acidic-plus-2 pSxE/D;acidic-plus-2-3 pSTxxED;acidic-plus-3 pSTxxED;b-Adrenergic Receptor kinase substrate motif;Casein kinase II substrate motif;ExS;Pyruvate dehydrogenase kinase substrate motif;Sxx(E/D);SxxD	___1	1	2.24e-08	65.092	56.988	56.147	0.77602	96	29043000	6361000	12249000	P05319;P10622	96;96	P05319;P10622	60S acidic ribosomal protein P2-alpha;60S acidic ribosomal protein P1-beta	RPP2A;RPP1B	DAAAEEEKEEEAAEESDDDMGFGLFD_____
0.219645	0.22641	0.300502	0.184834	-0.230656	-0.488572	-0.762849	-0.429869	-0.276445	0.0693449	-0.019961	0.264195	-0.116178	-0.114065	-0.278716	-0.105281	0.051384	-0.0589359	-0.179376	-0.434091	S	3	(R/K)xxxxx(S/T);(S/T)xxxxx(R/K);MAPKAPK2 kinase substrate motif	___1	0.990665	3.06e-12	95.183	73.677	68.277	-0.46357	316	155870000	26804000	32703000	P25342	316	P25342	Cell division control protein 10	CDC10	IALKENANSRSSAHMSSNAIQR_________
0.344824	0.360893	0.39303	0.324546	0.139371	-0.0593725	-0.154993	0.0440335	0.434584	0.725622	-0.4139	-0.392259	-0.348978	-0.213345	-0.007	0.15707	0.208155	0.118136	0	-0.073127	S	2	(S/T)x(D/E);(S/T)xxxx(R/K);(S/T)xxxxx(R/K);acidic-plus-2;acidic-plus-2 pSxE;acidic-plus-2 pSxE/D;Casein kinase II substrate motif	___1	1	0.000557016	62.714	47.632	46.566	-1.1441	2	87412000	8657700	16096000	P25343	2	P25343	Reduced viability upon starvation protein 161	RVS161	______________MSWEGFKKAINRAGHSV
0.0361102	0.0913828	0.145629	0.182004	0.168304	0.110246	0.115407	-0.0504695	-0.0057755	-0.039816	-0.365268	-0.294847	-0.148724	-0.0645255	-0.105716	-0.108284	-0.0505453	0.0263728	-0.0290169	-0.177529	S	3	(D/E)(S/T);(D/E)xx(S/T);(D/E)xxx(S/T);(S/T)xxxxx(D/E) ;b-Adrenergic Receptor kinase substrate motif;Casein kinase I substrate motif;Casein kinase II substrate motif	___2	0.996528	2.51e-52	110.12	93.491	98.703	0.12361	1093	852600000	36930000	184720000	P34216	1093	P34216	EH domain-containing and endocytosis protein 1	EDE1	DGSTTKRANSNEDGESVSSIQESPKISAQPK
-0.0242985	-0.106315	-0.176424	-0.152609	0.0019804	0.148252	0.315887	0.477428	0.608039	0.67804	-0.315612	-0.302547	-0.0578697	-0.0152726	0.0792001	0.00699902	0.0353393	0.0354687	0.0826387	0.0707551	S	3	(D/E)xx(S/T);(D/E)xxxx(S/T);(D/E)xxxxx(S/T);(S/T)xxx(D/E);Casein kinase I substrate motif	___2	0.951187	4.03e-76	126.36	110.09	75.184	0.021356	1095	874910000	79872000	174210000	P34216	1095	P34216	EH domain-containing and endocytosis protein 1	EDE1	STTKRANSNEDGESVSSIQESPKISAQPKAK
0.0184378	-0.0063394	0.0596882	0.0886771	0.160918	0.124708	0.137257	0.177615	0.200459	0.269536	-0.360676	-0.334235	-0.191174	-0.141441	-0.140182	-0.12373	-0.0315252	0.0638687	-0.010541	-0.149815	S	2	(D/E)xxx(S/T);(D/E)xxxxx(S/T);(S/T)xx(D/E);(S/T)xxxxx(R/K);acidic-plus-3 pSTxxED;Casein kinase II substrate motif;G protein-coupled receptor kinase 1 substrate motif;GSK3 kinase substrate motif;MDC1 BRCT domain binding motif;Plk1 PBD domain binding motif;Sxx(E/D);SxxE	___2	0.958251	9.75e-83	147.64	123.65	147.64	0.48596	1096	936790000	36930000	184720000	P34216	1096	P34216	EH domain-containing and endocytosis protein 1	EDE1	TTKRANSNEDGESVSSIQESPKISAQPKAKT
-0.0273289	-0.13315	-0.213892	-0.163735	-0.00193427	0.140611	0.298227	0.490169	0.641016	0.716439	-0.505672	-0.471171	-0.375119	-0.252019	-0.137829	-0.0595963	-0.0160555	0.0287513	0.0594666	0.0748243	S	3	(D/E)(S/T);(S/T)P(R/K);(S/T)x(R/K);b-Adrenergic Receptor kinase substrate motif;Casein kinase I substrate motif;CDK kinase substrate motif_minimal;CDK kinase substrate motif_minimal_pS;ERK1,2 kinase substrate motif;G protein-coupled receptor kinase 1 substrate motif;Growth associated histone HI kinase substrate motif;GSK3 kinase substrate motif;GSK-3, ERK1, ERK2, CDK5 substrate motif;MAPKAPK2 kin…	___2	0.999932	0	252.77	230.05	249.96	0.11854	1100	2718200000	328970000	360890000	P34216	1100	P34216	EH domain-containing and endocytosis protein 1	EDE1	ANSNEDGESVSSIQESPKISAQPKAKTINEE
0.240681	0.248181	0.38316	0.0385127	-0.0529327	-0.138353	0.0202026	0.0171204	-0.00944773	-0.0046234	0.043171	0.0109024	0.0780298	0.11675	-0.0442433	-0.162368	-0.242432	0.0157689	-0.0031024	0.0243915	S	2	G protein-coupled receptor kinase 1 substrate motif;GSK3 kinase substrate motif	___2	0.955619	2.01e-280	239.58	215.83	94.007	0.2355	244	599030000	39005000	179660000	P34216	244	P34216	EH domain-containing and endocytosis protein 1	EDE1	VVVNQPNRTTPLSANSTGVSSLTRHSTISRL
-0.0667748	-0.183105	-0.084038	0.217068	0.600542	0.57132	0.275339	-0.132443	-0.198813	-0.241617	0.273574	0.184039	0.0607722	0.0313905	-0.0195951	-0.0098754	0.0351562	0.0163328	-0.0949295	-0.163141	S	3	(R/K)xx(S/T);(S/T)xxxx(R/K);14-3-3 domain binding motif;Calmodulin-dependent protein kinase II alpha substrate motif;Calmodulin-dependent protein kinase II substrate motif;Calmodulin-dependent protein kinase IV substrate motif;Casein kinase II substrate motif;Chk1 kinase substrate motif;DNA dependent Protein kinase substrate motif;G protein-coupled receptor kinase 1 substrate motif;GSK3 kinase su…	___1	0.993131	2.06e-281	243.97	217.38	94.057	0.085122	211	232200000	29758000	19521000	P25344	211	P25344	Protein STE50	STE50	SPSRRESPVTVFRQPSLSHSKSLHKDSKNKV
0.363215	0.386426	0.432849	0.348152	0.109127	-0.0981695	-0.119407	0.0663695	0.273103	0.386948	-0.0629015	-0.0578394	-0.0477152	-0.0687023	-0.125863	-0.146131	-0.093334	-0.0890239	-0.206267	-0.325664	S	3	(D/E)xxx(S/T);(D/E)xxxx(S/T);(R/K)(S/T);Casein kinase II substrate motif	___2	0.659061	3.03e-45	109.68	90.848	109.68	0.001472	189	50635000	0	10893000	P34217	189	P34217	RNA-binding protein PIN4	PIN4	REKREKRGQLEEQHRSSSNLSLDSLSKMSGS
0.363215	0.386426	0.432849	0.348152	0.109127	-0.0981695	-0.119407	0.0663695	0.273103	0.386948	-0.0629015	-0.0578394	-0.0477152	-0.0687023	-0.125863	-0.146131	-0.093334	-0.0890239	-0.206267	-0.325664	S	3	(D/E)xxxx(S/T);(D/E)xxxxx(S/T);(R/K)x(S/T);(S/T)xxxxx(D/E) ;Casein kinase I substrate motif;G protein-coupled receptor kinase 1 substrate motif;GSK3 kinase substrate motif;MDC1 BRCT domain binding motif;New PKA kinase substrate motif_RxS;PKA kinase substrate motif;PKA kinase substrate motif_RxS;PKC kinase substrate motif;Plk1 PBD domain binding motif;RxS	___2	0.653136	3.47e-12	71.742	61.108	58.49	0.07592	190	50635000	0	10893000	P34217	190	P34217	RNA-binding protein PIN4	PIN4	EKREKRGQLEEQHRSSSNLSLDSLSKMSGSG
0.363215	0.386426	0.432849	0.348152	0.109127	-0.0981695	-0.119407	0.0663695	0.273103	0.386948	-0.0629015	-0.0578394	-0.0477152	-0.0687023	-0.125863	-0.146131	-0.093334	-0.0890239	-0.206267	-0.325664	S	2	(D/E)xxxxx(S/T);(R/K)xx(S/T);(S/T)xxxx(D/E);14-3-3 domain binding motif;Calmodulin-dependent protein kinase II substrate motif;Casein kinase I substrate motif;Casein kinase II substrate motif;MDC1 BRCT domain binding motif;New PKA kinase substrate motif_RxxS;PKA kinase substrate motif;PKC kinase substrate motif;Plk1 PBD domain binding motif;RxxS	___2	0.996036	6.12e-157	204.35	124.37	204.35	0.48948	191	105890000	7366800	12501000	P34217	191	P34217	RNA-binding protein PIN4	PIN4	KREKRGQLEEQHRSSSNLSLDSLSKMSGSGN
-0.0727675	-0.0189417	0.191302	0.148525	0.0525025	-0.0692895	-0.0842123	0.00846483	0.0310246	0.0206409	0.31712	0.230548	0.247281	0.0198803	-0.373675	-0.562027	-0.64607	-0.267381	-0.176767	-0.121508	S	4	(D/E)xxxxx(S/T);(D/E/N)xS;(K/R)(S/T)(I/L/V);(R/K)(S/T);(S/T)xxxx(D/E);Casein kinase II substrate motif;NxS	___2	0.999999	0	233.36	221.71	112.13	0.052846	653	540990000	103500000	76504000	P34217	653	P34217	RNA-binding protein PIN4	PIN4	SHSGLDDGLEQGLNRSLSGLDLQNQNKKNLW
-0.0727675	-0.0189417	0.191302	0.148525	0.0525025	-0.0692895	-0.0842123	0.00846483	0.0310246	0.0206409	0.31712	0.230548	0.247281	0.0198803	-0.373675	-0.562027	-0.64607	-0.267381	-0.176767	-0.121508	S	4	(R/K)xx(S/T);(S/T)xx(D/E);14-3-3 domain binding motif;acidic-plus-3 pSTxxED;Calmodulin-dependent protein kinase I substrate motif;Calmodulin-dependent protein kinase II substrate motif;Calmodulin-dependent protein kinase IV substrate motif;Casein kinase II substrate motif;Chk1 kinase substrate motif;New PKA kinase substrate motif_RxxS;PKA kinase substrate motif;PKC kinase substrate motif;Pyruvate…	___2	1	0	276.18	225.98	112.13	0.052846	655	9581100000	2319400000	1905500000	P34217	655	P34217	RNA-binding protein PIN4	PIN4	SGLDDGLEQGLNRSLSGLDLQNQNKKNLW__
1.11437	1.01184	1.17171	0.889678	1.05049	0.923423	1.26073	0.99955	0.776144	0.388007	-0.869443	-0.883479	-0.652174	-0.821296	-0.680907	-0.880244	-0.613403	-0.618494	-0.515324	-0.637808	S	2	(D/E)xx(S/T);(R/K)xxxxx(S/T);(S/T)x(R/K);(S/T)xxxx(D/E);Casein kinase I substrate motif;PKA kinase substrate motif;PKC kinase substrate motif	___1	1	4.98e-23	131.52	100.83	112.36	0.041829	511	663550000	58142000	167940000	P25346	511	P25346	Probable metabolite transport protein GIT1	GIT1	EENGTNCSKKNAEIISVRQVDQS________
0.372544	0.390065	0.296364	0.0739165	-0.0859295	-0.054429	0.0366973	-0.003897	-0.118774	-0.176212	-0.060009	0.099103	0.207296	0.105458	-0.0961218	-0.187414	-0.106669	0.0358265	0.17199	0.240071	S	3	(R/K)x(S/T);(R/K)xx(S/T);14-3-3 domain binding motif;Aurora-A kinase substrate motif;Calmodulin-dependent protein kinase II alpha substrate motif;Calmodulin-dependent protein kinase II substrate motif;Calmodulin-dependent protein kinase IV substrate motif;Chk1 kinase substrate motif;G protein-coupled receptor kinase 1 substrate motif;GSK3 kinase substrate motif;MAPKAPK2 kinase substrate motif;New…	___2	1	3.81e-79	168.47	148.86	138.66	-0.083243	333	892940000	54621000	63305000	P34219	333	P34219	Transcriptional regulatory protein TOD6	TOD6	SFNSHAPTEPISRRASLVVSPYMSPRRLSTS
0.372544	0.390065	0.296364	0.0739165	-0.0859295	-0.054429	0.0366973	-0.003897	-0.118774	-0.176212	-0.060009	0.099103	0.207296	0.105458	-0.0961218	-0.187414	-0.106669	0.0358265	0.17199	0.240071	S	2	(S/T)P(R/K);(S/T)Px(R/K);(S/T)PxR;(S/T)x(R/K);(S/T)xx(R/K);Cdc2 kinase substrate motif;CDK kinase substrate motif;CDK kinase substrate motif_minimal;CDK kinase substrate motif_minimal_pS;CDK1,2,4,6 kinase substrate motif;ERK1,2 kinase substrate motif;Growth associated histone HI kinase substrate motif;GSK-3, ERK1, ERK2, CDK5 substrate motif;MAPKAPK2 kinase substrate motif;PKA kinase substrate mot…	___2	0.999995	2.54e-43	129.34	98.905	126.07	0.6391	341	191410000	0	0	P34219	341	P34219	Transcriptional regulatory protein TOD6	TOD6	EPISRRASLVVSPYMSPRRLSTSQSVHYHPQ
0.870495	0.920754	0.817302	0.796512	0.599469	0.689914	0.705457	0.68981	0.355223	0.198169	-0.887103	-0.771832	-1.06967	-0.854176	-0.678127	-0.479982	-0.390146	-0.63598	-0.857325	-1.04848	S	2	(D/E)x(S/T);(D/E/N)xS;(R/K)xxxx(S/T);DxS	___1	0.986042	2.15e-10	81.619	69.572	81.619	0.034392	518	203270000	154200000	0	P25346	518	P25346	Probable metabolite transport protein GIT1	GIT1	SKKNAEIISVRQVDQS_______________
-0.34911	-0.247837	-0.376019	-0.213055	-0.0591693	0.0267325	0.277708	0.3579	0.292697	0.213524	-0.002039	0.0226583	0.281542	0.221438	-0.156599	-0.355648	-0.438608	0.0119172	0.224499	0.444047	S	4	(R/K)x(S/T);(R/K)xx(S/T);(R/K)xxx(S/T);(S/T)xxx(D/E);14-3-3 domain binding motif;Calmodulin-dependent protein kinase II substrate motif;Calmodulin-dependent protein kinase IV substrate motif;Casein kinase II substrate motif;Chk1 kinase substrate motif;KxS;New PKA kinase substrate motif_KxS;New PKA kinase substrate motif_RKxS;New PKA kinase substrate motif_RxxS;Pim1 kinase substrate sequence;PKA k…	___2	0.970854	1.35e-22	134.98	102.37	122.78	0.2049	106	1329400000	40171000	27310000	P34223	106	P34223	UBX domain-containing protein 1	SHP1	PGSSQGSNEYLKRKGSTSPEPTKGSSRSGSG
-0.398526	-0.274173	-0.378728	-0.323528	-0.194522	-0.198421	0.157599	0.0737057	0.106781	-0.0454	0.007816	0.0639357	0.282966	0.31043	-0.095788	-0.237487	-0.381558	-0.182538	-0.0165683	0.0626025	S	2	(R/K)xxx(S/T);(R/K)xxxx(S/T);(R/K)xxxxx(S/T);(S/T)Pxxx(R/K);(S/T)x(D/E);(S/T)xxxx(R/K);acidic-plus-2;acidic-plus-2 pSxE;acidic-plus-2 pSxE/D;Casein kinase I substrate motif;Casein kinase II substrate motif;CDK kinase substrate motif_minimal;CDK kinase substrate motif_minimal_pS;ERK1,2 kinase substrate motif;G protein-coupled receptor kinase 1 substrate motif;GSK-3, ERK1, ERK2, CDK5 substrate moti…	___2	0.994171	5.6e-185	212.68	181.49	212.68	-0.18992	108	2642300000	175000000	186300000	P34223	108	P34223	UBX domain-containing protein 1	SHP1	SSQGSNEYLKRKGSTSPEPTKGSSRSGSGNN
0.130886	0.0272702	-0.0495154	0.11129	0.184582	0.251553	0.116764	0.397263	0.24242	0.344117	-0.38875	-0.289788	-0.122026	-0.0886421	0.2941	0.327368	0.352552	-0.00104967	-0.0696183	-0.144426	S	3	(R/K)x(S/T);(R/K)xx(S/T);(R/K)xxxx(S/T);(S/T)xxx(R/K);New PKA kinase substrate motif_KRxS;New PKA kinase substrate motif_KxxS;New PKA kinase substrate motif_RxS;PAK2 kinase substrate motif;PKA kinase substrate motif;PKA kinase substrate motif_KRxS;PKA kinase substrate motif_RxS;PKC kinase substrate motif;RxS	___1	1	0.000236295	74.611	50.624	65.535	0.022569	582	695010000	63907000	44894000	P05374	582	P05374	Phosphatidylethanolamine N-methyltransferase	CHO2	ETPHVNKIYGKTKRVSGVGKTLLGLKPLRQV
-0.041547	0.0678357	-0.246506	-0.0236266	0.0518421	0.27433	0.428522	0.394767	0.210028	0.063757	-0.0764378	-0.0905492	-0.0366629	-0.151298	-0.112041	-0.127966	-0.227326	-0.39313	-0.34901	-0.203024	S	3	(R/K)x(S/T);(R/K)xx(S/T);(S/T)xxxx(R/K);14-3-3 domain binding motif;AMP-activated protein kinase substrate motif;Aurora-A kinase substrate motif;Calmodulin-dependent protein kinase I substrate motif;Calmodulin-dependent protein kinase II alpha substrate motif;Calmodulin-dependent protein kinase II substrate motif;Calmodulin-dependent protein kinase IV substrate motif;Chk1 kinase substrate motif;N…	___1	1	3.33e-20	132.85	72.507	84.687	-0.0048122	313	236610000	57489000	35105000	P25351	313	P25351	Uncharacterized membrane protein YCR023C		TESIQSIDPILTRRQSVGLIRTYSLHEPTDA
0.403218	0.357974	0.362684	0.268177	0.080005	-0.155549	-0.226957	-0.129191	0.13272	0.224825	-0.270038	-0.298195	-0.440184	-0.34148	-0.0429417	0.045392	0.145121	0.00772393	-0.118604	-0.203651	S	2	(R/K)xxxx(S/T);(S/T)xxxx(R/K);Casein kinase II substrate motif;MAPKAPK2 kinase substrate motif;MDC1 BRCT domain binding motif;Plk1 PBD domain binding motif	___1	0.914193	5.68e-05	76.255	56.984	76.255	-0.27278	603	17631000	10173000	7458400	P25351	603	P25351	Uncharacterized membrane protein YCR023C		SQSSDLRMAHRSSLSSLSNQRCTT_______
-0.16599	0.0201321	-0.017844	0.0369289	-0.0584517	0.0768439	0.255476	0.11711	0.00815867	-0.210864	0.0183752	-0.0285828	0.084676	0.0734742	0.121889	0.0529113	0.0221405	0.048969	-0.0132605	-0.008518	S	2	(R/K)xx(S/T);14-3-3 domain binding motif;Calmodulin-dependent protein kinase I substrate motif;Calmodulin-dependent protein kinase II substrate motif;Calmodulin-dependent protein kinase IV substrate motif;Casein kinase I substrate motif;Casein kinase II substrate motif;Chk1 kinase substrate motif;MDC1 BRCT domain binding motif;New PKA kinase substrate motif_RxxS;PKA kinase substrate motif;PKC kin…	___2	0.917627	2.21e-07	77.894	69.194	43.03	0.16396	547	40483000	16236000	20489000	P34239	547	P34239	Protein LST4	LST4	WERLQTTAGNMQRTSSSSSLQQATSRLSLTT
0.0396168	0.157203	0.233641	0.151342	0.0412667	0.0621489	0.0762333	-0.047438	-0.221723	-0.308865	-0.0804409	-0.0944602	-0.0811418	-0.0264661	0.0370315	0.0679941	0.0730806	0.0848263	0.0970961	0.103231	S	2	(R/K)xxxx(S/T);MDC1 BRCT domain binding motif;Plk1 PBD domain binding motif	___2	0.731918	2.09e-09	80.746	73.865	77.894	0.19179	549	24635000	16236000	0	P34239	549	P34239	Protein LST4	LST4	RLQTTAGNMQRTSSSSSLQQATSRLSLTTPQ
0.555359	0.569405	0.440518	0.472718	0.270072	0.022578	-0.231687	-0.409272	-0.524395	-0.535071	0.0435081	0.132611	0.173035	0.14403	-0.214713	-0.316071	-0.314759	-0.166434	-0.446419	-0.674849	S	3	(R/K)x(S/T);(R/K)xx(S/T);(R/K)xxx(S/T);(S/T)(D/E);(S/T)x(D/E);14-3-3 domain binding motif;acidic-plus-1-2 pSTxxED;acidic-plus-2;acidic-plus-2 basic-2;acidic-plus-2 basic-2-3;acidic-plus-2 pSxE;acidic-plus-2 pSxE/D;Calmodulin-dependent protein kinase II substrate motif;Casein kinase I substrate motif;Casein kinase II substrate motif;DNA dependent Protein kinase substrate motif;G protein-coupled re…	___2	1	3.34e-08	90.367	70.528	90.367	-0.027402	1284	140410000	23155000	32650000	P34244	1284	P34244	Probable serine/threonine-protein kinase HSL1	HSL1	ADILESSMSYSKRRPSEESVNPKQRVTMLFD
0.555359	0.569405	0.440518	0.472718	0.270072	0.022578	-0.231687	-0.409272	-0.524395	-0.535071	0.0435081	0.132611	0.173035	0.14403	-0.214713	-0.316071	-0.314759	-0.166434	-0.446419	-0.674849	S	3	(D/E)(S/T);(D/E)x(S/T);(D/E/N)xS;(R/K)xxxx(S/T);(R/K)xxxxx(S/T);(S/T)xxx(R/K);(S/T)xxxxx(R/K);b-Adrenergic Receptor kinase substrate motif;ExS	___2	1	3.34e-08	90.367	70.528	90.367	-0.027402	1287	128710000	23155000	20942000	P34244	1287	P34244	Probable serine/threonine-protein kinase HSL1	HSL1	LESSMSYSKRRPSEESVNPKQRVTMLFDEEE
-0.287272	-0.163283	-0.388032	-0.347602	-0.365237	-0.109132	0.0301377	-0.162377	-0.455824	-0.667841	0.77361	0.364516	0.435124	0.0166717	0.196325	0.208157	0.199773	0.172561	0.0870712	0.249526	S	3	(R/K)xx(S/T);(R/K)xxx(S/T);(S/T)xxxx(R/K);14-3-3 domain binding motif;Calmodulin-dependent protein kinase II substrate motif;Casein kinase II substrate motif;DNA dependent Protein kinase substrate motif;G protein-coupled receptor kinase 1 substrate motif;GSK3 kinase substrate motif;MAPKAPK2 kinase substrate motif;New PKA kinase substrate motif_RxxS;PKA kinase substrate motif;PKC kinase substrate …	___1	0.999997	5.74e-05	83.204	51.976	83.204	0.036097	28	17851000	9624400	8226900	P25357	28	P25357	Probable DNA-binding protein SNT1	SNT1	KKRYHYSNNPNRRHPSAVYSKNSFPKSSNNG
0.447051	0.167061	0.104017	0.151325	0.411105	0.767282	0.484984	0.622722	0.406554	0.65242	-0.953744	-0.786811	-0.973924	-0.577428	-0.252331	-0.12442	-0.178238	-0.274054	-0.37852	-0.245503	S	3	(R/K)xxxxx(S/T);(S/T)Pxx(R/K);(S/T)xxx(R/K);Casein kinase II substrate motif;CDK kinase substrate motif_minimal;CDK kinase substrate motif_minimal_pS;DNA dependent Protein kinase substrate motif;ERK1,2 kinase substrate motif;GSK-3, ERK1, ERK2, CDK5 substrate motif;WW domain binding motif	___1	1	3.12e-60	121.72	102.94	55.864	-0.31295	336	2461700000	332180000	212380000	P25358	336	P25358	Elongation of fatty acids protein 2	ELO2	VNEYVNVDLKNVPTPSPSPKPQHRRKR____
0.347376	0.326372	0.177908	0.224756	0.20225	0.362761	0.297398	0.421677	0.406974	0.480629	-0.392929	-0.474719	-0.410279	-0.572954	-0.338239	-0.451864	-0.355039	-0.471776	-0.458915	-0.453865	S	3	(S/T)P(R/K);(S/T)Pxxxx(R/K);(S/T)Pxxxxx(R/K);(S/T)x(R/K);(S/T)xxxxx(R/K);CDK kinase substrate motif_minimal;CDK kinase substrate motif_minimal_pS;DNA dependent Protein kinase substrate motif;ERK1,2 kinase substrate motif;Growth associated histone HI kinase substrate motif;GSK-3, ERK1, ERK2, CDK5 substrate motif;PKA kinase substrate motif;PKC kinase substrate motif;WW domain binding motif	___1	1	6.06e-48	143.28	125.58	55.864	-0.31295	338	3312200000	385000000	224520000	P25358	338	P25358	Elongation of fatty acids protein 2	ELO2	EYVNVDLKNVPTPSPSPKPQHRRKR______
0.213744	0.09025	0.174816	0.0409789	0.0673059	-0.151356	-0.137418	-0.286812	-0.105836	-0.139747	-0.0752385	-0.0235496	-0.0954032	-0.0427393	-0.0566769	0.0214117	0.192739	0.248245	0.121474	-0.027392	S	3	(S/T)xxx(D/E);Casein kinase I substrate motif;Casein kinase II substrate motif	___2	0.999974	1.5e-73	95.666	86.251	64.954	-0.14602	2	287500000	44392000	65492000	P35182	2	P35182	Protein phosphatase 2C homolog 1	PTC1	______________MSNHSEILERPETPYDI
0.213744	0.09025	0.174816	0.0409789	0.0673059	-0.151356	-0.137418	-0.286812	-0.105836	-0.139747	-0.0752385	-0.0235496	-0.0954032	-0.0427393	-0.0566769	0.0214117	0.192739	0.248245	0.121474	-0.027392	S	3	(D/E/N)xS;(S/T)(D/E);(S/T)xxx(D/E);(S/T)xxxx(R/K);G protein-coupled receptor kinase 1 substrate motif;NxS	___2	0.999943	1.26e-23	64.954	58.184	64.954	-0.14602	5	173690000	78042000	32368000	P35182	5	P35182	Protein phosphatase 2C homolog 1	PTC1	___________MSNHSEILERPETPYDITYR
-0.359099	-0.260184	-0.139946	-0.0972975	-0.1178	-0.123862	-0.0886368	-0.0265645	0.0327152	0.062355	-0.107986	0.0187035	0.183824	0.260685	0.228319	0.174985	0.255218	0.489985	0.74952	0.879288	S	4	Casein kinase II substrate motif	___2	0.93444	1.98e-54	112.15	92.609	112.15	0.079215	149	127270000	0	0	P35197	149	P35197	ADP-ribosylation factor GTPase-activating protein GCS1	GCS1	DFDASKLSATSQTAASATPGVAQSREGTPLE
-0.234975	-0.0731497	-0.0212796	0.0147797	-0.0357222	-0.0291536	-0.126179	-0.17479	-0.103247	0.0777211	-0.173161	-0.0989294	-0.0199764	0.0502545	-0.0378501	-0.0444187	0.0946897	0.39044	0.512451	0.525427	S	2	(S/T)(R/K);(S/T)x(D/E);acidic-plus-2;acidic-plus-2 pSxE;acidic-plus-2 pSxE/D;Casein kinase II substrate motif;G protein-coupled receptor kinase 1 substrate motif	___2	0.999764	7.94e-166	177.79	160.14	142.58	-0.1839	157	575240000	30869000	31141000	P35197	157	P35197	ADP-ribosylation factor GTPase-activating protein GCS1	GCS1	ATSQTAASATPGVAQSREGTPLENRRSATPA
0.0139285	0.120094	0.237062	0.116065	-0.11247	-0.238973	-0.191681	-0.0284092	0.0787344	0.144681	-0.058945	-0.0451023	-0.0424247	0.0311146	-0.0192164	-0.0492492	0.0609335	0.265497	0.278563	0.209916	S	2	(D/E)x(S/T);(D/E/N)xS;(R/K)xx(S/T);14-3-3 domain binding motif;Calmodulin-dependent protein kinase II substrate motif;Calmodulin-dependent protein kinase IV substrate motif;Casein kinase I substrate motif;Casein kinase II substrate motif;Chk1 kinase substrate motif;DxS;G protein-coupled receptor kinase 1 substrate motif;New PKA kinase substrate motif_RxxS;PKA kinase substrate motif;PKC kinase sub…	___2	0.724953	1.37e-15	91.64	88.247	63.16	-0.067331	612	32566000	17666000	14900000	P35817	612	P35817	Bromodomain-containing factor 1	BDF1	ASNGLDGTSGVTRDASSLSPTSAGSRKRRSK
-0.229635	0.042354	0.145523	0.182056	-0.00105381	-0.0708724	-0.095123	0.0212993	-0.0624907	-0.0557795	0.0487616	-0.0792339	-0.0460927	-0.0665775	-0.185857	-0.395609	-0.30205	0.167793	0.461957	0.536143	S	2	(D/E)xx(S/T);(R/K)xxx(S/T);Casein kinase I substrate motif;Casein kinase II substrate motif;G protein-coupled receptor kinase 1 substrate motif;MDC1 BRCT domain binding motif;Plk1 PBD domain binding motif	___2	0.889297	4.83e-235	229.63	220.79	57.434	-0.21088	613	125380000	82893000	7205200	P35817	613	P35817	Bromodomain-containing factor 1	BDF1	SNGLDGTSGVTRDASSLSPTSAGSRKRRSKA
-0.0348881	0.0936336	0.181826	0.097826	-0.107354	-0.203415	-0.171959	-0.032108	0.0163737	0.067297	-0.0367203	-0.0322402	-0.033302	0.0287733	-0.0690506	-0.100836	-0.00963803	0.250761	0.295843	0.262216	S	2	(D/E)xxxx(S/T);(R/K)xxxxx(S/T);(S/T)Pxxxxx(R/K);Casein kinase I substrate motif;Casein kinase II substrate motif;CDK kinase substrate motif_minimal;CDK kinase substrate motif_minimal_pS;ERK1,2 kinase substrate motif;G protein-coupled receptor kinase 1 substrate motif;GSK-3, ERK1, ERK2, CDK5 substrate motif;WW domain binding motif	___2	0.994999	0	295.62	289.8	295.62	-0.15298	615	1996500000	814280000	355260000	P35817	615	P35817	Bromodomain-containing factor 1	BDF1	GLDGTSGVTRDASSLSPTSAGSRKRRSKALS
0.699498	0.745525	0.837581	0.895387	0.872919	0.780963	0.699794	0.594696	0.454881	0.367615	-0.862672	-0.862661	-0.862639	-0.868634	-0.880655	-0.789627	-0.589526	-0.517546	-0.682764	-0.883972	S	3	(S/T)xxxx(D/E);(S/T)xxxxx(D/E) ;Casein kinase II substrate motif;G protein-coupled receptor kinase 1 substrate motif	___2	0.520086	0	171.57	145.53	67.902	-0.097924	2	33246000	0	16022000	P36035	2	P36035	Carboxylic acid transporter protein homolog	JEN1	______________MSSSITDEKISGEQQQP
0.699498	0.745525	0.837581	0.895387	0.872919	0.780963	0.699794	0.594696	0.454881	0.367615	-0.862672	-0.862661	-0.862639	-0.868634	-0.880655	-0.789627	-0.589526	-0.517546	-0.682764	-0.883972	S	3	(S/T)xxx(D/E);(S/T)xxxx(D/E);(S/T)xxxxx(R/K);Casein kinase I substrate motif;Casein kinase II substrate motif;MDC1 BRCT domain binding motif;Plk1 PBD domain binding motif	___2	0.520086	0	171.57	145.53	67.902	-0.097924	3	33246000	0	16022000	P36035	3	P36035	Carboxylic acid transporter protein homolog	JEN1	_____________MSSSITDEKISGEQQQPA
0.699498	0.745525	0.837581	0.895387	0.872919	0.780963	0.699794	0.594696	0.454881	0.367615	-0.862672	-0.862661	-0.862639	-0.868634	-0.880655	-0.789627	-0.589526	-0.517546	-0.682764	-0.883972	S	3	(S/T)xx(D/E);(S/T)xxx(D/E);(S/T)xxxx(R/K);acidic-plus-3 pSTxxED;acidic-plus-3-4 pSTxxEDED;Casein kinase II substrate motif;MDC1 BRCT domain binding motif;Plk1 PBD domain binding motif;Pyruvate dehydrogenase kinase substrate motif;Sxx(E/D);SxxD	___2	0.520086	0	171.57	145.53	67.902	-0.097924	4	33246000	0	16022000	P36035	4	P36035	Carboxylic acid transporter protein homolog	JEN1	____________MSSSITDEKISGEQQQPAG
0.730716	0.837017	1.02153	1.17794	1.27487	1.3404	1.32715	1.26651	1.19448	1.15847	-0.698077	-0.77174	-0.885678	-0.966227	-0.988802	-0.986787	-0.953901	-0.91473	-0.884427	-0.869275	S	3	(D/E)xx(S/T);(D/E)xxx(S/T);(R/K)x(S/T);(S/T)x(D/E);acidic-plus-2;acidic-plus-2 basic-2;acidic-plus-2 pSxE;acidic-plus-2 pSxE/D;Casein kinase I substrate motif;Casein kinase II substrate motif;KxS;New PKA kinase substrate motif_KxS;PKA kinase substrate motif;PKC kinase substrate motif	___2	0.994025	6.15e-18	84.14	75.627	57.278	0.091932	11	204150000	126550000	0	P36035	11	P36035	Carboxylic acid transporter protein homolog	JEN1	_____MSSSITDEKISGEQQQPAGRKLYYNT
0.978346	1.0922	1.33731	1.48209	1.62356	1.49955	1.55436	1.56593	1.27703	1.104	-0.817818	-1.03894	-0.838687	-0.947519	-1.14135	-1.57677	-1.56452	-1.3521	-1.29342	-1.49232	S	2	(D/E)xx(S/T);(R/K)xxxx(S/T);(S/T)x(R/K);(S/T)xxxx(D/E);Casein kinase I substrate motif;PKA kinase substrate motif;PKC kinase substrate motif	___2	0.999971	1.54e-33	92.405	82.167	85.676	0.20308	597	112050000	16962000	30469000	P36035	597	P36035	Carboxylic acid transporter protein homolog	JEN1	GLSISDIVEQKTECASVKMIDSNVSKTYEEH
1.02431	1.13154	1.346	1.57323	1.706	1.71134	1.6837	1.44428	1.02605	0.727521	-0.605886	-0.576404	-0.51744	-0.730757	-1.24584	-1.59589	-1.47915	-1.20072	-1.22741	-1.39332	S	3	(D/E)xx(S/T);(D/E)xxxx(S/T);(S/T)xx(D/E);(S/T)xxxxx(D/E) ;acidic-plus-3 pSTxxED;Casein kinase I substrate motif;Casein kinase II substrate motif;Pyruvate dehydrogenase kinase substrate motif;Sxx(E/D);SxxD	___2	0.94846	2.39e-55	112.39	103.99	81.665	-0.55877	584	117610000	0	112130000	P36035	584	P36035	Carboxylic acid transporter protein homolog	JEN1	KKYINQVEEYEADGLSISDIVEQKTECASVK
1.02927	1.12615	1.27846	1.38929	1.40838	1.37717	1.40339	1.53734	1.69845	1.77901	-1.14261	-1.25547	-1.31448	-1.20678	-1.15766	-1.33382	-1.54981	-1.58034	-1.47706	-1.42542	S	3	(D/E)xxxx(S/T);(S/T)(D/E);(S/T)xxx(D/E);(S/T)xxxxx(R/K)	___2	0.542734	7.06e-43	96.492	88.096	92.405	-0.43748	586	30741000	8764200	0	P36035	586	P36035	Carboxylic acid transporter protein homolog	JEN1	YINQVEEYEADGLSISDIVEQKTECASVKMI
0.261802	0.149726	0.505509	0.348833	0.621385	0.592009	0.490678	0.391948	0.628896	0.74737	-0.350661	-0.247611	-0.766831	-0.575768	-0.625219	-0.167482	-0.047647	0.371121	0.149121	0.128751	S	2	(D/E)(S/T);ATM kinase substrate motif;b-Adrenergic Receptor kinase substrate motif;DNA dependent Protein kinase substrate motif	___1	1	4.52e-25	134.68	116.87	51.727	0.046607	3	18580000	5454700	7139200	P25383;P25384	3;3	P25383;P25384	Transposon Ty2-C Gag polyprotein;Capsid protein;Gag-p4;Transposon Ty2-C Gag-Pol polyprotein;Capsid protein;Ty2 protease;Integrase;Reverse transcriptase/ribonuclease H	TY2A-C;TY2B-C	_____________MESQQLHQNPRSLHGSAY
-0.912413	-0.521405	-0.0417177	0.135642	0.0627742	0.0420065	0.064734	0.0788565	0.0825348	0.084374	-0.164541	-0.263029	-0.354722	-0.341132	-0.226618	-0.116466	-0.0246123	0.0533025	0.0959535	0.117279	S	4	(D/E)(S/T);(D/E)xxxx(S/T);(D/E/N)xS;b-Adrenergic Receptor kinase substrate motif;Casein kinase I substrate motif;Casein kinase II substrate motif;G protein-coupled receptor kinase 1 substrate motif;GSK3 kinase substrate motif;NxS	___1	0.972774	4.67e-135	146.59	136.37	132.9	-0.53504	416	5341500	5341500	0	P25383;Q12293;P0CX62;P0CX61;P0C2J6;P0C2J4;Q12260;Q99303	416;416;416;416;416;416;416;416	P25383	Transposon Ty2-C Gag polyprotein;Capsid protein;Gag-p4;Transposon Ty2-OR2 Gag polyprotein;Capsid protein;Gag-p4;Transposon Ty2-GR2 Gag polyprotein;Capsid protein;Gag-p4;Transposon Ty2-F Gag polyprotein;Capsid protein;Gag-p4;Transposon Ty2-LR2 Gag polyprotein;Capsid protein;Gag-p4;Transposon Ty2-LR1 Gag polyprotein;Capsid protein;Gag-p4;Transposon Ty2-B Gag polyprotein;Capsid protein;Gag-p4;Transp…	TY2A-C;TY2A-OR2;TY2A-GR2;TY2A-F;TY2A-LR2;TY2A-LR1;TY2A-B;TY2A-DR3	TSSKFSRVNNDHINESTVSSQYLSDDNELSL
0.684986	0.668134	0.463819	0.0888925	-0.277378	-0.464382	-0.464016	-0.455546	-0.444497	-0.438973	0.495773	0.530544	0.473922	0.291136	0.076163	-0.0448322	-0.0478999	-0.0270176	0.00287053	0.0178146	S	2	(D/E/N)xS;(S/T)Pxx(R/K);(S/T)Pxxx(R/K);(S/T)xxx(R/K);(S/T)xxxx(R/K);Casein kinase II substrate motif;CDK kinase substrate motif_minimal;CDK kinase substrate motif_minimal_pS;ERK1,2 kinase substrate motif;GSK-3, ERK1, ERK2, CDK5 substrate motif;NxS;WW domain binding motif	___2	0.998196	0.000618578	60.518	56.47	60.518	0.19159	4	142480000	90258000	47552000	P36094	4	P36094	Spindle pole body component SPC42	SPC42	____________MNGSPTPKRYSSKSSRLYD
0.0401671	0.0943691	0.188948	0.185284	0.243509	0.224258	0.218578	0.0349123	-0.134388	-0.221372	0.0124505	-0.099162	-0.107462	-0.129215	-0.175724	-0.156047	-0.21094	-0.147138	-0.183831	-0.179589	S	3	(D/E)xx(S/T);(R/K)x(S/T);Casein kinase I substrate motif;CDK kinase substrate motif_minimal;CDK kinase substrate motif_minimal_pS;ERK1,2 kinase substrate motif;G protein-coupled receptor kinase 1 substrate motif;GSK3 kinase substrate motif;GSK-3, ERK1, ERK2, CDK5 substrate motif;New PKA kinase substrate motif_RxS;PKA kinase substrate motif;PKA kinase substrate motif_RxS;PKC kinase substrate motif…	___2	0.999889	5.8e-91	133.4	117.68	95.459	1.245	213	198970000	27123000	26382000	P36094	213	P36094	Spindle pole body component SPC42	SPC42	TNYVMRSEDGNNDRMSPLPSPLNTILPINNR
0.0401671	0.0943691	0.188948	0.185284	0.243509	0.224258	0.218578	0.0349123	-0.134388	-0.221372	0.0124505	-0.099162	-0.107462	-0.129215	-0.175724	-0.156047	-0.21094	-0.147138	-0.183831	-0.179589	S	3	(R/K)xxxxx(S/T);Casein kinase I substrate motif;CDK kinase substrate motif_minimal;CDK kinase substrate motif_minimal_pS;DNA dependent Protein kinase substrate motif;ERK1,2 kinase substrate motif;G protein-coupled receptor kinase 1 substrate motif;GSK-3, ERK1, ERK2, CDK5 substrate motif;MAPKAPK2 kinase substrate motif;WW domain binding motif	___2	0.996766	3.76e-63	119.89	103.88	95.459	1.245	217	153080000	27123000	26382000	P36094	217	P36094	Spindle pole body component SPC42	SPC42	MRSEDGNNDRMSPLPSPLNTILPINNRLNFQ
-0.349571	-0.102118	-0.0234643	0.156052	0.194945	0.24501	0.420594	0.326621	0.221632	0.104453	-0.0564599	-0.0801563	-0.0653429	-0.0277029	-0.245423	-0.22072	-0.299758	-0.111172	-0.0193447	0.0766415	S	4	(S/T)(D/E);(S/T)x(D/E);(S/T)xxx(D/E);acidic-plus-1-2 pSTxxED;acidic-plus-2;acidic-plus-2 pSxD;acidic-plus-2 pSxE/D;acidic-plus-2-4 pSTxxED;MAPKAPK2 kinase substrate motif	___1	0.999993	0	276.01	263.6	203.58	0.074007	424	2650700000	580760000	454380000	P25383;Q12293;P0CX62;P0CX61;P0C2J6;P0C2J4;Q12260;Q99303	424;424;424;424;424;424;424;424	P25383	Transposon Ty2-C Gag polyprotein;Capsid protein;Gag-p4;Transposon Ty2-OR2 Gag polyprotein;Capsid protein;Gag-p4;Transposon Ty2-GR2 Gag polyprotein;Capsid protein;Gag-p4;Transposon Ty2-F Gag polyprotein;Capsid protein;Gag-p4;Transposon Ty2-LR2 Gag polyprotein;Capsid protein;Gag-p4;Transposon Ty2-LR1 Gag polyprotein;Capsid protein;Gag-p4;Transposon Ty2-B Gag polyprotein;Capsid protein;Gag-p4;Transp…	TY2A-C;TY2A-OR2;TY2A-GR2;TY2A-F;TY2A-LR2;TY2A-LR1;TY2A-B;TY2A-DR3	NNDHINESTVSSQYLSDDNELSLRPATERI_
0.28577	0.20554	0.11282	-0.0429966	-0.0490388	-0.113723	-0.0679429	0.188205	0.360464	0.676873	0.0230411	0.00150387	-0.208164	-0.394191	-0.389319	-0.309138	-0.235923	-0.205406	-0.197466	-0.189458	S	2	(D/E)xxxxx(S/T);(S/T)Px(R/K);(S/T)PxR;(S/T)Pxxx(R/K);(S/T)xx(R/K);(S/T)xxxx(R/K);Casein kinase I substrate motif;Cdc2 kinase substrate motif;CDK kinase substrate motif;CDK kinase substrate motif_minimal;CDK kinase substrate motif_minimal_pS;CDK1,2,4,6 kinase substrate motif;DNA dependent Protein kinase substrate motif;ERK1,2 kinase substrate motif;G protein-coupled receptor kinase 1 substrate mot…	___1	1	1.15e-227	219.97	186.29	219.97	0.25517	987	171020000	34552000	29458000	P25384;P0C2J3;Q12491	987;987;987	P25384	Transposon Ty2-C Gag-Pol polyprotein;Capsid protein;Ty2 protease;Integrase;Reverse transcriptase/ribonuclease H;Transposon Ty2-LR1 Gag-Pol polyprotein;Capsid protein;Ty2 protease;Integrase;Reverse transcriptase/ribonuclease H;Transposon Ty2-B Gag-Pol polyprotein;Capsid protein;Ty2 protease;Integrase;Reverse transcriptase/ribonuclease H	TY2B-C;TY2B-LR1;TY2B-B	PKEVDADISEYNILPSPVRSRTPHIINKEST
0.331875	0.335059	0.341426	0.254953	0.0724535	-0.241733	-0.591581	-0.505941	0.0508495	0.56482	-0.64812	-0.593772	-0.485075	-0.288361	-0.0579795	0.158162	0.326394	0.233688	-0.072048	-0.33143	S	2	Casein kinase II substrate motif	___2	0.672031	1.05e-17	62.924	48.233	56.407	0.47014	8	3663000	0	3663000	P36126	8	P36126	Phospholipase D1	SPO14	________MSNVSTASGTHFAPPQADRSVTE
-0.329282	-0.362866	-0.430035	-0.175447	0.434481	0.980751	1.10802	0.72734	0.257702	-0.0215937	0.274327	0.221131	0.114739	-0.0829873	-0.318853	-0.395238	-0.274004	0.0917303	0.504347	0.734096	S	2	(R/K)xx(S/T);(R/K)xx(S/T);(S/T)xxxx(R/K);(S/T)xxxx(R/K);14-3-3 domain binding motif;14-3-3 domain binding motif;Calmodulin-dependent protein kinase II substrate motif;Calmodulin-dependent protein kinase II substrate motif;Casein kinase I substrate motif;Casein kinase I substrate motif;Casein kinase II substrate motif;Casein kinase II substrate motif;G protein-coupled receptor kinase 1 substrate m…	___1	0.703811	0.000892557	92.732	85.539	92.732	-0.2469	1019	18342000	0	13366000	P25384;P0C2J3;Q12491;Q12113;Q12472	1019;1019;1019;1019;1019	P25384;Q12113;Q12472	Transposon Ty2-C Gag-Pol polyprotein;Capsid protein;Ty2 protease;Integrase;Reverse transcriptase/ribonuclease H;Transposon Ty2-LR1 Gag-Pol polyprotein;Capsid protein;Ty2 protease;Integrase;Reverse transcriptase/ribonuclease H;Transposon Ty2-B Gag-Pol polyprotein;Capsid protein;Ty2 protease;Integrase;Reverse transcriptase/ribonuclease H;Transposon Ty2-OR1 Gag-Pol polyprotein;Capsid protein;Ty2 pro…	TY2B-C;TY2B-LR1;TY2B-B;TY2B-OR1;TY2B-DR1	MGGTIESDTTSPRHSSTFTARNQKRPGSPND;MGGTVESDTTSPRHSSTFTARNQKRPGSPND
-0.100761	-0.008325	0.105365	0.147872	0.141711	0.158065	0.18214	0.191421	0.187747	0.18591	-0.0939597	-0.0402555	-0.00110933	-0.0302255	-0.120261	-0.202955	-0.217997	-0.17273	-0.102345	-0.067153	S	4	(R/K)x(S/T);(S/T)(D/E);(S/T)xxxx(R/K);Casein kinase II substrate motif;New PKA kinase substrate motif_RxS;PKA kinase substrate motif;PKA kinase substrate motif_RxS;PKC kinase substrate motif;RxS	___1	0.947662	1.62e-08	67.11	53.379	45.395	-0.29274	1068	38258000	19160000	0	P25384;P0C2J3;Q12491;Q12113;Q12472	1068;1068;1068;1068;1068	P25384;Q12113;Q12472	Transposon Ty2-C Gag-Pol polyprotein;Capsid protein;Ty2 protease;Integrase;Reverse transcriptase/ribonuclease H;Transposon Ty2-LR1 Gag-Pol polyprotein;Capsid protein;Ty2 protease;Integrase;Reverse transcriptase/ribonuclease H;Transposon Ty2-B Gag-Pol polyprotein;Capsid protein;Ty2 protease;Integrase;Reverse transcriptase/ribonuclease H;Transposon Ty2-OR1 Gag-Pol polyprotein;Capsid protein;Ty2 pro…	TY2B-C;TY2B-LR1;TY2B-B;TY2B-OR1;TY2B-DR1	TTRLGGTEEPYIQRNSDTNIKYRTTNSTPSI
0.121984	0.0704003	-0.00891933	-0.0643921	-0.0556818	-0.00663565	0.0345758	0.0276165	-0.00913683	-0.0275135	-0.22719	-0.207964	-0.130437	-0.013835	0.0708949	0.0846777	0.052179	0.0443458	0.0555674	0.0611782	S	5	(D/E)xxxx(S/T);(S/T)xx(D/E);(S/T)xxxxx(D/E) ;acidic-plus-3 pSTxxED;Casein kinase I substrate motif;Casein kinase II substrate motif;CDK kinase substrate motif_minimal;CDK kinase substrate motif_minimal_pS;ERK1,2 kinase substrate motif;G protein-coupled receptor kinase 1 substrate motif;GSK-3, ERK1, ERK2, CDK5 substrate motif;Pyruvate dehydrogenase kinase substrate motif;Sxx(E/D);SxxD;WW domain bi…	___1	0.570447	7.87e-05	44.264	36.988	43.964	3.351	1155	14883000	14883000	0	P25384;Q12113	1155;1155	P25384;Q12113	Transposon Ty2-C Gag-Pol polyprotein;Capsid protein;Ty2 protease;Integrase;Reverse transcriptase/ribonuclease H;Transposon Ty2-OR1 Gag-Pol polyprotein;Capsid protein;Ty2 protease;Integrase;Reverse transcriptase/ribonuclease H	TY2B-C;TY2B-OR1	DSILDDLPLPDLTHQSPTDTSDVSKDIPHIH
-0.0183387	0.0112139	0.0235885	-0.0706584	-0.208327	-0.408088	-0.421908	-0.542404	-0.562082	-0.645945	0.21576	0.148082	0.130334	0.157375	0.0231923	-0.061964	-0.110798	-0.0221499	0.0203937	-0.0044865	S	2	(R/K)(S/T);(R/K)xxx(S/T);(R/K)xxxx(S/T);Casein kinase I substrate motif;Casein kinase II substrate motif;G protein-coupled receptor kinase 1 substrate motif;GSK3 kinase substrate motif	___2	0.823015	2.18e-14	105.65	76.179	94.717	0.22223	749	21813000	11184000	10630000	P36165	749	P36165	Lipase 4	TGL4	RRKSDTISTSRRPAKSFSFSVASPTSRMLRQ
0.0689325	0.0848804	0.116776	0.0897124	-0.012259	-0.0941406	-0.0810249	0.0280078	0.13796	0.193396	-0.0270882	-0.0103248	0.0232019	-0.109614	-0.425537	-0.626133	-0.528295	-0.302031	-0.245773	-0.302649	S	2	(R/K)xx(S/T);(R/K)xxxxx(S/T);Casein kinase II substrate motif;G protein-coupled receptor kinase 1 substrate motif;New PKA kinase substrate motif_KxxS;PKA kinase substrate motif;PKC kinase substrate motif	___2	0.952524	3.76e-47	145.81	101.46	108.01	-0.16082	751	63417000	23191000	22378000	P36165	751	P36165	Lipase 4	TGL4	KSDTISTSRRPAKSFSFSVASPTSRMLRQSS
0.0068507	0.0280069	0.0530763	-0.0579636	-0.177496	-0.389951	-0.359024	-0.497656	-0.42417	-0.506199	0.202244	0.139071	0.111789	0.147841	-0.0219917	-0.097614	-0.158541	-0.0342431	-0.0234097	-0.0520518	S	2	(S/T)Pxx(R/K);(S/T)Pxxxxx(R/K);(S/T)xxx(R/K);Casein kinase I substrate motif;Casein kinase II substrate motif;CDK kinase substrate motif_minimal;CDK kinase substrate motif_minimal_pS;ERK1,2 kinase substrate motif;GSK-3, ERK1, ERK2, CDK5 substrate motif;WW domain binding motif	___2	0.999359	3.27e-118	191.33	150.22	160.16	-0.14345	756	215130000	87995000	83272000	P36165	756	P36165	Lipase 4	TGL4	STSRRPAKSFSFSVASPTSRMLRQSSKINGH
0.0423823	0	-0.00248975	0.0772953	0.178971	0.220262	0.215532	0.225164	0.241159	0.249157	-0.345127	-0.066637	0.167196	0.077882	-0.20868	-0.369345	-0.382511	-0.374077	-0.354055	-0.344044	S	2	(D/E)x(S/T);(D/E)xxxxx(S/T);(D/E/N)xS;(R/K)xx(S/T);(S/T)x(R/K);14-3-3 domain binding motif;Calmodulin-dependent protein kinase II substrate motif;Calmodulin-dependent protein kinase IV substrate motif;Casein kinase I substrate motif;Casein kinase II substrate motif;Chk1 kinase substrate motif;ExS;G protein-coupled receptor kinase 1 substrate motif;New PKA kinase substrate motif_RxxS;PKA kinase su…	___2	0.999991	1.04e-92	174.62	151.61	174.62	0.13009	58	581660000	39022000	12686000	P37262	58	P37262	6-phosphogluconolactonase-like protein 2	SOL2	VPNISMNALDMTREASCKSTASAAEGKSGSS
-0.0379192	-0.0816071	-0.0842247	-0.002084	0.105026	0.152345	0.164882	0.202425	0.244124	0.264974	-0.329875	-0.070855	0.157522	0.0962375	-0.141867	-0.267129	-0.229778	-0.142658	-0.0513986	-0.00576878	S	3	(D/E)xxxx(S/T);(R/K)(S/T);(R/K)xxxxx(S/T);(S/T)xxxxx(D/E) ;Casein kinase I substrate motif;Casein kinase II substrate motif;G protein-coupled receptor kinase 1 substrate motif	___2	0.887788	0.000177953	65.092	40.301	57.136	2.1743	61	28318000	19968000	0	P37262	61	P37262	6-phosphogluconolactonase-like protein 2	SOL2	ISMNALDMTREASCKSTASAAEGKSGSSGSG
-0.276704	-0.279319	-0.272031	-0.252225	-0.176411	-0.057108	0.055324	0.117396	0.125204	0.129108	-0.0226856	0.0165281	0.0633036	0.0784273	0.0422379	-0.0136127	0.0415739	0.227459	0.438515	0.544043	S	2	(R/K)xxx(S/T);(S/T)xx(D/E);(S/T)xxxx(R/K);acidic-plus-3 pSTxxED;Casein kinase II substrate motif;PKA kinase substrate motif;Sxx(E/D);SxxE	___2	0.999936	1.28e-29	141.91	110.99	90.05	0.14934	64	305860000	56504000	36089000	P37262	64	P37262	6-phosphogluconolactonase-like protein 2	SOL2	NALDMTREASCKSTASAAEGKSGSSGSGSGS
-0.373427	-0.233683	0.075992	0.140408	0.114211	0.00110783	-0.167924	-0.147301	-0.12318	-0.0536599	-0.283559	-0.22707	-0.003734	0.0078495	-0.0697965	0.0134497	0.0101447	0.116127	-0.320134	-0.527673	S	3	(D/E)xxxxx(S/T);(D/E/N)xS;(R/K)xx(S/T);(S/T)x(D/E);(S/T)xx(D/E);14-3-3 domain binding motif;acidic-plus-2;acidic-plus-2 pSxE;acidic-plus-2 pSxE/D;acidic-plus-2-3 pSTxxED;acidic-plus-3 pSTxxED;Calmodulin-dependent protein kinase I substrate motif;Calmodulin-dependent protein kinase II alpha substrate motif;Calmodulin-dependent protein kinase II substrate motif;Calmodulin-dependent protein kinase I…	___2	1	0	268.77	258.32	118.32	-0.10635	223	1602500000	94902000	87766000	P37296	223	P37296	V-type proton ATPase subunit a, Golgi isoform	STV1	PQDRGALGNDLTRNQSVEDLSFLEQGYQHRY
-0.373427	-0.233683	0.075992	0.140408	0.114211	0.00110783	-0.167924	-0.147301	-0.12318	-0.0536599	-0.283559	-0.22707	-0.003734	0.0078495	-0.0697965	0.0134497	0.0101447	0.116127	-0.320134	-0.527673	S	3	(D/E)x(S/T);(D/E)xx(S/T);(D/E/N)xS;(S/T)xx(D/E);acidic-plus-3 pSTxxED;Casein kinase I substrate motif;Casein kinase II substrate motif;DxS;Sxx(E/D);SxxE	___2	1	1.35e-125	181.31	155.6	118.32	-0.10635	228	258780000	19272000	17925000	P37296	228	P37296	V-type proton ATPase subunit a, Golgi isoform	STV1	ALGNDLTRNQSVEDLSFLEQGYQHRYMITGS
-0.0068121	0.010191	0.0129712	0.0913908	0.0743486	0.143658	0.0219662	0.0773333	0.052492	0.140181	-0.27749	-0.243142	-0.287275	-0.206454	-0.101093	-0.04006	0.0487353	0.00837387	0.0726694	0.0322141	S	2	(R/K)xx(S/T);(R/K)xxxx(S/T);(S/T)x(D/E);(S/T)xx(D/E);(S/T)xxx(R/K);14-3-3 domain binding motif;acidic-plus-2;acidic-plus-2 pSxD;acidic-plus-2 pSxE/D;acidic-plus-2-3 pSTxxED;acidic-plus-3 pSTxxED;AMP-activated protein kinase 2 substrate motif;Calmodulin-dependent protein kinase II substrate motif;Casein kinase II substrate motif;MAPKAPK1 kinase substrate motif;New PKA kinase substrate motif_RxxS;p…	___1	1	4.96e-05	97.635	36.725	70.816	0.56368	411	63241000	15790000	15217000	P05694	411	P05694	5-methyltetrahydropteroyltriglutamate--homocysteine methyltransferase	MET6	KSKFIHDAAVKARVASIDEKMSTRAAPFEQR
-0.209443	-0.096112	0.0208566	0.0281308	-0.00561403	0.0293164	0.0989841	0.134714	0.135909	0.136506	0.079323	0.274484	0.436279	0.369548	0.124828	-0.0693524	-0.17763	-0.250542	-0.275575	-0.288091	S	3	(D/E)(S/T);(R/K)xx(S/T);(R/K)xxx(S/T);(S/T)xxxxx(D/E) ;14-3-3 domain binding motif;b-Adrenergic Receptor kinase substrate motif;Calmodulin-dependent protein kinase II substrate motif;Casein kinase I substrate motif;Casein kinase II substrate motif;HxRxxS;HxxxxS;New PKA kinase substrate motif_RxxS;PKA kinase substrate motif;PKC kinase substrate motif;RxxS	___2	0.994107	2.58e-126	194.98	161.89	173.37	-0.12578	525	91569000	0	0	P38041	525	P38041	Protein BOB1	BOI1	PNRNSVVYNNHKRTESGSSFVDLFNRISMLS
-0.209443	-0.096112	0.0208566	0.0281308	-0.00561403	0.0293164	0.0989841	0.134714	0.135909	0.136506	0.079323	0.274484	0.436279	0.369548	0.124828	-0.0693524	-0.17763	-0.250542	-0.275575	-0.288091	S	3	(D/E)xxx(S/T);(R/K)xxxxx(S/T);(S/T)xx(D/E);acidic-plus-3 pSTxxED;Casein kinase II substrate motif;MDC1 BRCT domain binding motif;Plk1 PBD domain binding motif;Pyruvate dehydrogenase kinase substrate motif;Sxx(E/D);SxxD	___2	0.995422	0	284.12	249.42	118.21	-0.013779	528	252910000	29711000	34783000	P38041	528	P38041	Protein BOB1	BOI1	NSVVYNNHKRTESGSSFVDLFNRISMLSPVK
0.725281	0.736186	0.629585	0.394572	0.229522	0.262845	0.310301	0.173518	-0.0404973	-0.147505	0.00442925	-0.211629	-0.397608	-0.337448	-0.163208	-0.121027	-0.2253	-0.343967	-0.432676	-0.47703	S	2	(K/R)(S/T)(I/L/V);(R/K)(S/T);(S/T)x(D/E);(S/T)xxxxx(D/E) ;acidic-plus-2;acidic-plus-2 pSxE;acidic-plus-2 pSxE/D;basic-minus-acidic-plus KRxSTxED;Casein kinase II substrate motif;G protein-coupled receptor kinase 1 substrate motif;GSK3 kinase substrate motif	___2	0.999872	1.08e-45	108.44	86.845	81.017	0.017948	209	198510000	76234000	24340000	P38041	209	P38041	Protein BOB1	BOI1	SESLKNISKSNISTKSLEPSSESVRQLDLKM
-0.175585	-0.202184	-0.255383	-0.140537	0.168956	0.519625	0.716824	0.499496	0.021107	-0.348617	-0.0155392	0.006087	0.0493394	-0.0447915	-0.297932	-0.451762	-0.347271	-0.0516467	0.176792	0.257419	S	3	(D/E/N)xS;(R/K)xxx(S/T);(S/T)x(R/K);(S/T)xxxx(D/E);Casein kinase I substrate motif;Casein kinase II substrate motif;NxS;PKA kinase substrate motif;PKC kinase substrate motif	___2	0.975082	6.7e-10	74.698	60.826	74.698	0.83306	206	157770000	0	31567000	P38041	206	P38041	Protein BOB1	BOI1	NLSSESLKNISKSNISTKSLEPSSESVRQLD
0.0087149	0	0.0214853	0.0818856	0.128559	0.122589	0.215306	0.459352	0.722935	0.854726	-0.436514	-0.41662	-0.415891	-0.454223	-0.456179	-0.382699	-0.229304	-0.0714315	0.0368022	0.090919	S	2	(R/K)(S/T);(R/K)x(S/T);(S/T)xxxx(R/K);Casein kinase I substrate motif;Casein kinase II substrate motif;G protein-coupled receptor kinase 1 substrate motif;GSK3 kinase substrate motif;KxS;New PKA kinase substrate motif_KxS;PKA kinase substrate motif;PKC kinase substrate motif	___1	0.875927	0.00198279	66.19	18.099	61.78	-0.035748	491	23679000	17919000	0	P25389	491	P25389	Probable serine/threonine-protein kinase KCC4	KCC4	KRSSKRLSYMPNTKRSSLTSKSLSNFTNLID
-0.569659	-0.561065	-0.376008	-0.44955	-0.345803	-0.485006	-0.37849	-0.451341	-0.317798	-0.332559	0.708864	0.674643	0.934563	0.842786	0.706368	0.570661	0.831585	0.999297	0.99113	0.749705	S	2	(D/E)(S/T);(D/E)xxxx(S/T);(D/E)xxxxx(S/T);(S/T)(D/E);b-Adrenergic Receptor kinase substrate motif;G protein-coupled receptor kinase 1 substrate motif	___2	1	1.81e-43	137.68	131.24	125.53	0.044001	343	2932400000	356310000	278090000	P38079	343	P38079	Protein YRO2	YRO2	KAKKAQEEEEDVATDSE______________
0.204599	0.156124	0.131095	0.177985	0.256145	0.293653	0.412185	0.652391	0.893644	1.01427	-0.136378	-0.21358	-0.300651	-0.320388	-0.304498	-0.320314	-0.393958	-0.493725	-0.577651	-0.619614	S	3	(R/K)x(S/T);(R/K)xx(S/T);(S/T)xxx(R/K);Aurora-A kinase substrate motif;Casein kinase I substrate motif;Casein kinase II substrate motif;MDC1 BRCT domain binding motif;New PKA kinase substrate motif_KRxS;New PKA kinase substrate motif_KxxS;New PKA kinase substrate motif_RxS;PAK2 kinase substrate motif;Phosphorylase kinase substrate motif;PKA kinase substrate motif;PKA kinase substrate motif_KRxS;P…	___1	0.986261	1.84e-09	114.39	61.305	114.39	0.31859	492	52477000	14777000	0	P25389	492	P25389	Probable serine/threonine-protein kinase KCC4	KCC4	RSSKRLSYMPNTKRSSLTSKSLSNFTNLIDD
-0.430312	-0.436945	-0.450211	-0.353337	-0.139687	0.0694655	0.157348	0.0992997	0.016591	-0.0370934	0.0907779	0.119493	0.176924	0.166348	0.0590485	-0.0949297	-0.198864	-0.12373	0.0804275	0.247018	S	2	(R/K)(S/T);(R/K)xx(S/T);14-3-3 domain binding motif;Calmodulin-dependent protein kinase II substrate motif;Casein kinase I substrate motif;Casein kinase II substrate motif;New PKA kinase substrate motif_RxxS;PKA kinase substrate motif;PKC kinase substrate motif;RxxS	___2	0.956063	1.67e-58	156.6	142.36	76.728	-0.1305	518	148350000	62852000	12987000	P38080	518	P38080	Serine/threonine-protein kinase AKL1	AKL1	QSPRLNTQSLPQRQKSTSSYSSGGRSMKSTS
-0.430312	-0.436945	-0.450211	-0.353337	-0.139687	0.0694655	0.157348	0.0992997	0.016591	-0.0370934	0.0907779	0.119493	0.176924	0.166348	0.0590485	-0.0949297	-0.198864	-0.12373	0.0804275	0.247018	S	2	(R/K)xx(S/T);(R/K)xxxx(S/T);Akt kinase substrate motif;Casein kinase I substrate motif;Casein kinase II substrate motif;G protein-coupled receptor kinase 1 substrate motif;GSK3 kinase substrate motif;New PKA kinase substrate motif_KxxS;PKA kinase substrate motif;PKC kinase substrate motif	___2	0.746548	0.00255155	50.385	47.809	50.385	0.064968	520	14564000	0	12987000	P38080	520	P38080	Serine/threonine-protein kinase AKL1	AKL1	PRLNTQSLPQRQKSTSSYSSGGRSMKSTSYG
-0.360247	-0.404694	-0.45043	-0.165346	-0.0339375	0.0455593	-0.0235291	0.26953	0.385296	0.57009	-0.461008	-0.346515	-0.104797	-0.0301879	0.314076	0.318038	0.317158	0.106619	0.316115	0.482027	S	3	(D/E)(S/T);(R/K)xxxxx(S/T);(S/T)xx(R/K);(S/T)xxx(R/K);(S/T)xxxxx(R/K);ATM kinase substrate motif;b-Adrenergic Receptor kinase substrate motif;DNA dependent Protein kinase substrate motif	___1	1	3.52e-21	130.98	117.93	61.375	-0.041185	11	1424000000	287840000	190760000	P05737	11	P05737	60S ribosomal protein L7-A	RPL7A	_____MAAEKILTPESQLKKSKAQQKTAEQV
0.519779	0.36597	0.105674	-0.107302	-0.173699	-0.140838	0.00088496	0.152209	0.259494	0.313136	-0.771191	-0.511221	-0.254699	-0.261594	-0.445298	-0.542396	-0.402587	-0.112476	0.181131	0.327935	S	3	(D/E)x(S/T);(D/E)xx(S/T);(D/E)xxxxx(S/T);(D/E/N)xS;(R/K)xxxx(S/T);(S/T)xxxx(D/E);Casein kinase I substrate motif;Casein kinase II substrate motif;ExS;G protein-coupled receptor kinase 1 substrate motif	___2	0.999851	1.21e-239	223.67	214.49	210.88	-0.24296	44	348780000	130830000	102800000	P38085	44	P38085	Valine/tyrosine/tryptophan amino-acid permease 1	TAT1	KQKRDFTITEKQDEVSGQTAEPRRTDSKSIL
-0.223376	-0.0857325	0.048693	0.0422565	0.000684167	0.064838	0.0325037	-0.202045	-0.49322	-0.638808	0.0142498	-0.0758055	-0.15816	-0.142757	-0.0574518	0	0.0652996	0.166301	0.257436	0.303003	S	3	(D/E)x(S/T);(D/E/N)xS;(R/K)xx(S/T);Calmodulin-dependent protein kinase II substrate motif;CDK kinase substrate motif_minimal;CDK kinase substrate motif_minimal_pS;Chk1 kinase substrate motif;ERK1,2 kinase substrate motif;ExS;GSK-3, ERK1, ERK2, CDK5 substrate motif;New PKA kinase substrate motif_KxxS;PKA kinase substrate motif;PKC kinase substrate motif;WW domain binding motif	___2	0.999999	2.13e-44	137.73	130.49	137.73	0.11042	13	67555000	7338700	0	P38085	13	P38085	Valine/tyrosine/tryptophan amino-acid permease 1	TAT1	___MDDSVSFIAKEASPAQYSHSLHERTHSE
-0.223376	-0.0857325	0.048693	0.0422565	0.000684167	0.064838	0.0325037	-0.202045	-0.49322	-0.638808	0.0142498	-0.0758055	-0.15816	-0.142757	-0.0574518	0	0.0652996	0.166301	0.257436	0.303003	S	3	(S/T)xx(D/E);(S/T)xxx(R/K);acidic-plus-3 pSTxxED;Casein kinase II substrate motif;Sxx(E/D);SxxE	___2	0.98686	5.19e-07	71.558	62.512	49.089	0.18485	20	24714000	5798200	0	P38085	20	P38085	Valine/tyrosine/tryptophan amino-acid permease 1	TAT1	VSFIAKEASPAQYSHSLHERTHSEKQKRDFT
0.559928	0.530946	0.472984	0.375586	0.267736	0.159732	0.0620297	-0.0454267	-0.172937	-0.24672	0.21017	0.17937	0.117771	0.0163088	-0.0942172	-0.177774	-0.225299	-0.347093	-0.57919	-0.75039	S	2	(D/E)(S/T);(S/T)xxxxx(R/K);b-Adrenergic Receptor kinase substrate motif;G protein-coupled receptor kinase 1 substrate motif	___1	0.558564	6.58e-50	113.4	89.553	78.69	2.0688	438	28801000	0	19695000	P25389	438	P25389	Probable serine/threonine-protein kinase KCC4	KCC4	SRKRSSFLLSSNPTDSSPIPLRSSKRITHIN
0.591518	0.729742	0.788403	0.629276	0.298218	0.0130165	-0.11657	-0.136396	-0.0764415	-0.046464	-0.0850505	-0.216565	-0.205012	0.0811235	0.3169	0.227737	-0.0652258	-0.237047	-0.270835	-0.287728	S	3	(R/K)xxx(S/T);(R/K)xxxx(S/T);PKA kinase substrate motif	___2	0.905476	3.74e-12	76.759	47.412	74.206	0.066137	100	33011000	33011000	0	P38121	100	P38121	DNA polymerase alpha subunit B	POL12	VNTSTKKPVIKKSLNSSPLFGLSIPKTPTLK
0.121753	0.279163	0.436939	0.248609	-0.214227	-0.586885	-0.864724	-0.887558	-0.842743	-0.6892	0.269222	0.250597	0.295897	0.325411	0.412804	0.25269	0.0972883	-0.139897	-0.371064	-0.462181	S	2	(D/E/N)xS;(R/K)xxxx(S/T);(R/K)xxxxx(S/T);CDK kinase substrate motif_minimal;CDK kinase substrate motif_minimal_pS;ERK1,2 kinase substrate motif;GSK-3, ERK1, ERK2, CDK5 substrate motif;MAPKAPK2 kinase substrate motif;MDC1 BRCT domain binding motif;NxS;Plk1 PBD domain binding motif;WW domain binding motif	___2	0.960625	2.83e-96	162.29	138.34	152.94	-0.35964	101	191960000	115980000	46338000	P38121	101	P38121	DNA polymerase alpha subunit B	POL12	NTSTKKPVIKKSLNSSPLFGLSIPKTPTLKK
0.591518	0.729742	0.788403	0.629276	0.298218	0.0130165	-0.11657	-0.136396	-0.0764415	-0.046464	-0.0850505	-0.216565	-0.205012	0.0811235	0.3169	0.227737	-0.0652258	-0.237047	-0.270835	-0.287728	S	2	(S/T)xx(R/K);G protein-coupled receptor kinase 1 substrate motif	___2	0.985276	3.74e-12	74.206	57.9	60.518	0.34771	107	36136000	33011000	3124400	P38121	107	P38121	DNA polymerase alpha subunit B	POL12	PVIKKSLNSSPLFGLSIPKTPTLKKRKLHGP
-0.700488	-0.410084	-0.111793	-0.0960185	-0.177821	-0.0746835	0.0562533	0.0300505	-0.0921778	-0.153292	0.00474463	0.0437867	0.00317658	-0.156128	-0.26339	-0.199915	0.0786917	0.401692	0.646622	0.769087	S	3	(D/E)xxxx(S/T);(R/K)x(S/T);(R/K)xx(S/T);(R/K)xxxxx(S/T);14-3-3 domain binding motif;Calmodulin-dependent protein kinase II substrate motif;Casein kinase I substrate motif;Casein kinase II substrate motif;MAPKAPK2 kinase substrate motif;MDC1 BRCT domain binding motif;New PKA kinase substrate motif_RRxS;New PKA kinase substrate motif_RxS;New PKA kinase substrate motif_RxxS;PAK2 kinase substrate mot…	___2	0.526089	6.5e-37	130.05	118.95	55.094	0.11374	354	18214000	18214000	0	P38187	354	P38187	Ubiquitin carboxyl-terminal hydrolase 13	UBP13	SSLSTPLDKKDTRRSSSSSQISPEHRKKSAL
-0.596737	-0.375209	-0.192355	-0.269705	-0.329194	-0.11062	0.159358	0.202676	0.0804475	0.0193334	0.0178029	0.0549393	0.00117177	-0.180636	-0.338802	-0.345286	-0.09547	0.258963	0.564996	0.718012	S	3	(R/K)xxx(S/T);(R/K)xxxx(S/T);(S/T)xxxxx(D/E) ;G protein-coupled receptor kinase 1 substrate motif;GSK3 kinase substrate motif;MDC1 BRCT domain binding motif;Plk1 PBD domain binding motif	___2	0.798674	2.6e-05	66.285	57.772	55.094	0.11374	356	22408000	16647000	0	P38187	356	P38187	Ubiquitin carboxyl-terminal hydrolase 13	UBP13	LSTPLDKKDTRRSSSSSQISPEHRKKSALIR
0.367978	0.286556	0.424584	0.382444	0.376969	0.319887	0.090405	0.248554	0.569099	0.907292	-0.949875	-0.934402	-0.954648	-0.769726	-0.314797	-0.179226	-0.099251	-0.262488	-0.143647	-0.132411	S	2	(S/T)xx(D/E);acidic-plus-3 pSTxxED;Casein kinase II substrate motif;G protein-coupled receptor kinase 1 substrate motif;Sxx(E/D);SxxE	___1	1	1.57e-40	139.88	126.21	91.516	1.0339	2	932220000	70450000	71349000	P25443	2	P25443	40S ribosomal protein S2	RPS2	______________MSAPEAQQQKRGGFGGR
0.18191	0.248006	0.222398	0.236169	0.216359	0.337022	0.509389	0.593988	0.520692	0.516357	-0.393508	-0.458756	-0.502769	-0.476475	-0.550414	-0.593899	-0.50013	-0.23386	-0.02718	0.00839805	S	3	(D/E)(S/T);(S/T)(D/E);(S/T)x(D/E);(S/T)xx(D/E);(S/T)xxx(D/E);acidic-plus-1-2 pSTxxED;acidic-plus-2;acidic-plus-2 pSxE;acidic-plus-2 pSxE/D;acidic-plus-2-3 pSTxxED;acidic-plus-2-4 pSTxxED;acidic-plus-3 pSTxxED;acidic-plus-3-4 pSTxxEDED;b-Adrenergic Receptor kinase substrate motif;BARD1 BRCT domain binding motif;Casein kinase II substrate motif;Sxx(E/D);SxxE	___1	0.999998	6.42e-92	137.03	137.03	132.85	0.7763	394	331450000	68046000	90882000	P25491	394	P25491	Mitochondrial protein import protein MAS5	YDJ1	KYNRTRASRGGANYDSDEEEQGGEGVQCASQ
-0.0281547	-0.0610025	-0.113798	-0.153693	-0.188099	-0.229915	-0.213471	-0.131353	-0.0328267	0.0164366	0.11987	0.11586	0.0885581	0.0419752	0.00126526	-0.0142908	0.0218417	0.084509	0.143977	0.173711	S	3	(R/K)x(S/T);(R/K)xx(S/T);(R/K)xxxx(S/T);(S/T)x(D/E);(S/T)xxx(D/E);14-3-3 domain binding motif;acidic-plus-2;acidic-plus-2 basic-2;acidic-plus-2 basic-2-3;acidic-plus-2 pSxD;acidic-plus-2 pSxE/D;acidic-plus-2-4 pSTxxED;Calmodulin-dependent protein kinase II substrate motif;MAPKAPK1 kinase substrate motif;New PKA kinase substrate motif_RRxS;New PKA kinase substrate motif_RxS;New PKA kinase substrat…	___1	1	4.66e-18	94.856	63.498	94.856	0.074255	139	67193000	5126900	0	P25554	139	P25554	SAGA-associated factor 29	SGF29	PILVGSEVAYKPRRGSADGEWIQCEVLKVVA
-0.739778	-0.857975	-0.962819	-0.936111	-0.811672	-0.721053	-0.575269	-0.340499	-0.124662	-0.0167441	0.100229	0.155076	0.186868	0.140757	0.0701607	0.0529809	0.127433	0.240101	0.34069	0.390985	S	4	(D/E)xxxxx(S/T);(S/T)xx(R/K);(S/T)xxx(D/E);(S/T)xxxx(R/K);MAPKAPK2 kinase substrate motif;MDC1 BRCT domain binding motif;Plk1 PBD domain binding motif	___2	0.859836	1.01e-41	114.4	105.58	62.203	-0.33408	926	37688000	27389000	10299000	P38250	926	P38250	Increased sodium tolerance protein 2	IST2	NVTNNSKTTESSSSSSAAKEKPKHKKGLLHK
-0.147723	-0.123547	-0.504874	-0.29007	-0.0674316	0.317354	0.544155	0.409096	0.145607	-0.142692	0.159653	0.18805	0.420682	0.157369	-0.216336	-0.411695	-0.473045	-0.472021	-0.276438	-0.164127	S	4	(D/E)xx(S/T);(D/E)xxxx(S/T);(D/E/N)xS;(S/T)(D/E);(S/T)x(D/E);(S/T)xx(D/E);(S/T)xxx(D/E);(S/T)xxxxx(R/K);acidic-plus-1-2 pSTxxED;acidic-plus-2;acidic-plus-2 pSxD;acidic-plus-2 pSxE/D;acidic-plus-2-3 pSTxxED;acidic-plus-2-4 pSTxxED;acidic-plus-3 pSTxxED;acidic-plus-3-4 pSTxxEDED;Casein kinase I substrate motif;Casein kinase II substrate motif;NxS;Pyruvate dehydrogenase kinase substrate motif;Sxx(E/…	___1	1	0	309.82	287.16	56.933	0.10835	1075	995440000	140880000	85778000	P25558	1075	P25558	Bud site selection protein 3	BUD3	DTQSEFLRAADVENLSDDDEHRQNESRVFND
0.591603	0.53116	0.410275	0.224637	0.034689	-0.111443	-0.209448	-0.172809	-0.0496525	0.0551842	-0.186307	-0.183409	-0.177612	0.00423633	0.359239	0.59004	0.523484	0.175757	-0.155781	-0.313457	S	4	(R/K)xxx(S/T);(R/K)xxxx(S/T);(S/T)xx(R/K);(S/T)xxxx(R/K);(S/T)xxxxx(R/K)	___1	0.5	0.00122838	51.841	41.012	51.841	-0.34141	903	9619300	0	9619300	P25558	903	P25558	Bud site selection protein 3	BUD3	PMTSEKKSSPKRAVVSSPKIKKKSTSFSTKE
-0.198078	-0.147806	-0.219347	-0.000445067	0.0695823	0.159855	0.0582791	-0.0836542	-0.094885	-0.129471	0.00721214	-0.0551622	-0.0418645	-0.00430923	0.197997	0.236102	0.182893	-0.0432258	0.0546412	0.107463	S	3	(R/K)xx(S/T);(R/K)xxx(S/T);(S/T)xxx(R/K);14-3-3 domain binding motif;Calmodulin-dependent protein kinase II substrate motif;Calmodulin-dependent protein kinase IV substrate motif;New PKA kinase substrate motif_RxxS;PKA kinase substrate motif;PKC kinase substrate motif;RxxS;ZIP kinase substrate motif	___1	0.996643	1.05e-17	123.51	77.107	122.98	-0.14503	65	500880000	14709000	47691000	P05740;P46990	65;65	P05740;P46990	60S ribosomal protein L17-A;60S ribosomal protein L17-B	RPL17A;RPL17B	QVLDHQRAIPFRRFNSSIGRTAQGKEFGVTK
0.570293	0.408407	0.473119	0.219026	0.178013	0.0172876	-0.051305	-0.121677	-0.191775	-0.209141	-0.133695	-0.113438	-0.02725	-0.121502	0.33733	0.310684	0.560098	0.155012	0.0576608	-0.122637	S	3	(R/K)xxxx(S/T);(R/K)xxxxx(S/T);(S/T)P(R/K);(S/T)Pxx(R/K);(S/T)Pxxx(R/K);(S/T)Pxxxx(R/K);(S/T)x(R/K);(S/T)xxx(R/K);(S/T)xxxx(R/K);(S/T)xxxxx(R/K);CDK kinase substrate motif_minimal;CDK kinase substrate motif_minimal_pS;ERK1,2 kinase substrate motif;Growth associated histone HI kinase substrate motif;GSK-3, ERK1, ERK2, CDK5 substrate motif;MDC1 BRCT domain binding motif;PKA kinase substrate motif;P…	___1	0.989806	1.19e-10	117.04	71.955	96.015	0.19552	904	254300000	0	49176000	P25558	904	P25558	Bud site selection protein 3	BUD3	MTSEKKSSPKRAVVSSPKIKKKSTSFSTKES
-0.396744	-0.44137	-0.580819	-0.369433	-0.0739249	0.184418	0.386984	0.275761	0.166708	-0.0104069	-0.115306	-0.0541697	0.155262	0.223455	-0.16649	-0.228374	-0.251798	0.108034	0.0497016	0.0530285	S	4	(D/E)xxxx(S/T);(R/K)xxxxx(S/T);(S/T)(D/E);(S/T)x(D/E);(S/T)xx(D/E);(S/T)xxx(D/E);(S/T)xxxx(D/E);(S/T)xxxxx(D/E) ;acidic-plus-1-2 pSTxxED;acidic-plus-2;acidic-plus-2 pSxD;acidic-plus-2 pSxE/D;acidic-plus-2-3 pSTxxED;acidic-plus-2-4 pSTxxED;acidic-plus-3 pSTxxED;acidic-plus-3-4 pSTxxEDED;BARD1 BRCT domain binding motif;Casein kinase II substrate motif;Sxx(E/D);SxxE	___1	1	4.9e-293	211.54	194.53	181.96	-0.81148	1614	499540000	200500000	159920000	P25558	1614	P25558	Bud site selection protein 3	BUD3	TKDASYAYLKDFVALSDDEDEDGKQNCAVGG
0.554249	0.56826	0.721191	0.518951	0.309458	-0.180368	-0.346307	-0.672888	-0.492377	-0.54761	0.156236	0.0377047	0.0502983	0.020856	0.0980413	0.013577	-0.0695053	-0.210496	-0.43466	-0.585536	S	2	(R/K)(S/T);(R/K)xxxxx(S/T);(S/T)xxxx(D/E);Casein kinase II substrate motif;CDK kinase substrate motif_minimal;CDK kinase substrate motif_minimal_pS;ERK1,2 kinase substrate motif;Growth associated histone HI kinase substrate motif;GSK-3, ERK1, ERK2, CDK5 substrate motif;WW domain binding motif	___1	0.998884	3.69e-37	138.24	106.86	138.24	0.10655	1226	135620000	24349000	10517000	P25558	1226	P25558	Bud site selection protein 3	BUD3	IPRLAPPASKINFQRSPSYIELFQGMRVVLD
0.40101	0.446088	0.428796	0.304058	0.0868028	-0.115523	-0.328131	-0.565951	-0.741305	-0.828982	0.0717387	-0.0328215	-0.107592	-0.0480115	0.0449767	0.0370227	-0.052673	-0.123168	-0.157364	-0.174462	S	2	(R/K)xx(S/T);(S/T)xx(D/E);14-3-3 domain binding motif;acidic-plus-3 pSTxxED;Calmodulin-dependent protein kinase I substrate motif;Calmodulin-dependent protein kinase II alpha substrate motif;Calmodulin-dependent protein kinase II substrate motif;Calmodulin-dependent protein kinase IV substrate motif;Casein kinase II substrate motif;DNA dependent Protein kinase substrate motif;New PKA kinase subst…	___1	0.945036	3.65e-59	158.01	133.09	56.956	0.13531	1228	171780000	0	0	P25558	1228	P25558	Bud site selection protein 3	BUD3	RLAPPASKINFQRSPSYIELFQGMRVVLDKH
-0.0938092	-0.0914304	-0.0728547	-0.0692339	-0.14544	-0.229088	-0.188745	-0.197619	-0.193641	-0.302685	0.637115	0.775504	0.78905	0.505536	0.0756548	0.11025	0.275022	0.633869	0.546498	0.532501	S	3	Casein kinase I substrate motif;CDK kinase substrate motif_minimal;CDK kinase substrate motif_minimal_pS;ERK1,2 kinase substrate motif;G protein-coupled receptor kinase 1 substrate motif;GSK-3, ERK1, ERK2, CDK5 substrate motif;WW domain binding motif	___2	0.997566	3.23e-74	121.75	118.31	121.75	-0.45716	447	525130000	70470000	24721000	P38314	447	P38314	Protein SDS24	SDS24	TPMSKSSSSTSLNSHSPLMTAMEDPPSPRSS
-0.117408	-0.112056	-0.0777478	-0.0834418	-0.154755	-0.221164	-0.171507	-0.129841	-0.1431	-0.226875	0.604262	0.750958	0.786407	0.509951	0.0827133	0.11949	0.277203	0.623818	0.534265	0.514152	S	3	(D/E)xx(S/T);(D/E)xxx(S/T);(S/T)P(R/K);(S/T)x(R/K);Casein kinase I substrate motif;Casein kinase II substrate motif;CDK kinase substrate motif_minimal;CDK kinase substrate motif_minimal_pS;DNA dependent Protein kinase substrate motif;ERK1,2 kinase substrate motif;G protein-coupled receptor kinase 1 substrate motif;Growth associated histone HI kinase substrate motif;GSK3 kinase substrate motif;GSK…	___2	0.999969	1.13e-88	130.57	121.28	109.48	0.11564	458	1078900000	63789000	31159000	P38314	458	P38314	Protein SDS24	SDS24	LNSHSPLMTAMEDPPSPRSSAIAIPPPSPAS
-0.274683	-0.332679	0.0525598	0.93903	1.5769	1.46495	0.633118	-0.16876	-0.683378	-0.940687	-0.0202194	0	0.164622	0.453426	0.912999	1.41916	1.39336	0.789021	0.000435833	-0.393857	S	3	(D/E)xxxx(S/T);(R/K)x(S/T);(S/T)xxx(R/K);(S/T)xxxx(D/E);New PKA kinase substrate motif_RxS;PKA kinase substrate motif;PKA kinase substrate motif_RxS;PKC kinase substrate motif;RxS	___1	0.5	4.41e-05	98.105	55.316	98.105	0.40469	956	12264000	12264000	0	P25558	956	P25558	Bud site selection protein 3	BUD3	PDVGNGAHPQENTRISSVVRDTKYVSYNPSQ
-0.274683	-0.332679	0.0525598	0.93903	1.5769	1.46495	0.633118	-0.16876	-0.683378	-0.940687	-0.0202194	0	0.164622	0.453426	0.912999	1.41916	1.39336	0.789021	0.000435833	-0.393857	S	2	(D/E)xxxxx(S/T);(R/K)xx(S/T);(S/T)xx(R/K);(S/T)xxx(D/E);(S/T)xxxxx(R/K);14-3-3 domain binding motif;Calmodulin-dependent protein kinase II substrate motif;CLK1 kinase substrate motif;MAPKAPK2 kinase substrate motif;MDC1 BRCT domain binding motif;New PKA kinase substrate motif_RxxS;Phosphorylase kinase substrate motif;PKA kinase substrate motif;PKC kinase substrate motif;Plk1 PBD domain binding mo…	___1	0.99776	8.6e-10	120.04	77.7	120.04	-0.0060369	957	59830000	0	0	P25558	957	P25558	Bud site selection protein 3	BUD3	DVGNGAHPQENTRISSVVRDTKYVSYNPSQP
0.0266635	0.080502	-0.0324585	0.125444	0.171068	0.189217	0.132622	-0.0681291	-0.222822	-0.389535	-0.0169083	-0.0904645	-0.0094252	0.002571	0.0224113	-0.0040129	-0.197834	-0.212785	-0.0808373	0.105362	S	2	(D/E/N)xS;(R/K)xxx(S/T);(R/K)xxxx(S/T);(S/T)xx(R/K);G protein-coupled receptor kinase 1 substrate motif;MDC1 BRCT domain binding motif;NxS;Plk1 PBD domain binding motif	___1	0.996497	3.72e-09	114.19	76.011	101.9	-0.32918	66	212850000	46304000	37576000	P05740;P46990	66;66	P05740;P46990	60S ribosomal protein L17-A;60S ribosomal protein L17-B	RPL17A;RPL17B	VLDHQRAIPFRRFNSSIGRTAQGKEFGVTKA
-0.775608	-0.911886	-0.507801	-0.533599	-0.225173	-0.426201	-0.287415	-0.092275	-0.0333803	-0.0247535	0.177887	0.250794	0.525611	0.407019	0.185472	0.101563	0.439647	0.918005	1.01292	0.930219	S	3	(R/K)(S/T);(S/T)xx(R/K);Casein kinase II substrate motif;G protein-coupled receptor kinase 1 substrate motif;GSK3 kinase substrate motif	___2	0.992039	1.02e-12	111.35	88.878	80.746	0.37434	73	514840000	38757000	80902000	P38427	73	P38427	Trehalose synthase complex regulatory subunit TSL1	TSL1	VAPAPEQGVPPAISRSATRSPSAFNRASSTT
-0.850835	-0.723563	-0.424649	-0.471432	-0.333593	-0.519928	-0.260853	-0.198048	-0.420984	-0.519699	0.206805	0.27524	0.516926	0.401815	0.003479	-0.0584107	0.29091	0.858167	0.986853	0.855704	S	2	(R/K)(S/T);(R/K)xxxx(S/T);(S/T)Pxxxx(R/K);(S/T)xxxxx(R/K);Casein kinase II substrate motif;CDK kinase substrate motif_minimal;CDK kinase substrate motif_minimal_pS;ERK1,2 kinase substrate motif;Growth associated histone HI kinase substrate motif;GSK-3, ERK1, ERK2, CDK5 substrate motif;MAPKAPK2 kinase substrate motif;WW domain binding motif	___2	0.999374	1.81e-33	143.43	117.32	65.474	0.0086636	77	2668300000	177110000	477120000	P38427	77	P38427	Trehalose synthase complex regulatory subunit TSL1	TSL1	PEQGVPPAISRSATRSPSAFNRASSTTNTAT
-0.199552	-0.170922	-0.113663	-0.102126	-0.16494	-0.201404	-0.137166	-0.0824106	-0.13784	-0.220646	0.516477	0.552026	0.623124	0.542018	0.273158	0.182948	0.459142	0.809141	0.866539	0.748939	S	2	(R/K)xx(S/T);(S/T)xxx(R/K);14-3-3 domain binding motif;Calmodulin-dependent protein kinase II substrate motif;DNA dependent Protein kinase substrate motif;New PKA kinase substrate motif_RxxS;PKA kinase substrate motif;PKC kinase substrate motif;RxxS	___2	0.964809	9.3e-13	115.65	99.493	64.42	0.13612	79	245750000	0	47767000	P38427	79	P38427	Trehalose synthase complex regulatory subunit TSL1	TSL1	QGVPPAISRSATRSPSAFNRASSTTNTATLD
-0.687018	-0.608092	-0.450242	-0.442858	-0.664868	-1.01857	-1.27456	-1.39225	-1.46932	-1.48756	1.28676	1.30594	1.3443	1.43734	1.56588	1.48865	1.17012	0.730762	0.411878	0.312672	S	4	(R/K)(S/T);(R/K)xx(S/T);(S/T)(R/K);Casein kinase I substrate motif;Casein kinase II substrate motif;G protein-coupled receptor kinase 1 substrate motif;MAPKAPK2 kinase substrate motif;New PKA kinase substrate motif_KxxS;PKA kinase substrate motif;PKC kinase substrate motif	___1	0.5	1.35e-08	92.65	78.933	92.65	-0.076595	864	24865000	0	24865000	P25558	864	P25558	Bud site selection protein 3	BUD3	GFFGVLKNVFGSKSKSKPSPVQRVPKKISQR
-0.816864	-0.643946	-0.513859	-0.377062	-0.286649	-0.235399	-0.229654	-0.606227	-0.518767	-0.564859	1.64416	1.69562	1.72744	1.61965	0.826659	0.789543	0.497152	0.769128	0.784311	0.860493	S	4	(D/E)xxxx(S/T);(S/T)xxxxx(D/E) ;MDC1 BRCT domain binding motif;Plk1 PBD domain binding motif	___2	0.866598	4.2e-215	184.06	173.49	108.88	-0.13957	190	312170000	95974000	26699000	P38431	190	P38431	Eukaryotic translation initiation factor 5	TIF5	AQGKSQNAPSDGTGSSTPQHHDEDEDELSRQ
-0.414766	-0.351083	-0.288475	-0.552331	-0.809936	-1.04067	-1.1261	-1.15012	-1.1077	-0.95668	1.04391	0.918833	0.948636	0.848062	1.12074	1.00277	0.948277	0.527272	0.368726	0.251772	S	3	(R/K)x(S/T);(R/K)xxx(S/T);(R/K)xxxxx(S/T);(S/T)Pxx(R/K);(S/T)Pxxxxx(R/K);(S/T)xxx(R/K);CDK kinase substrate motif_minimal;CDK kinase substrate motif_minimal_pS;DNA dependent Protein kinase substrate motif;ERK1,2 kinase substrate motif;GSK-3, ERK1, ERK2, CDK5 substrate motif;KxS;New PKA kinase substrate motif_KxS;PKA kinase substrate motif;PKC kinase substrate motif;WW domain binding motif	___1	0.988123	1.35e-08	92.65	78.933	70.412	0.002384	867	94934000	8698100	5760200	P25558	867	P25558	Bud site selection protein 3	BUD3	GVLKNVFGSKSKSKPSPVQRVPKKISQRHPK
0.0946085	0.286152	0.052739	0.367178	0.315779	0.371533	0.233495	-0.19584	-0.465601	-0.761298	0.278275	0.127241	0.156309	0.0513818	-0.0124289	-0.164344	-0.260758	-0.542338	-0.486583	-0.551695	S	2	(R/K)xx(S/T);(R/K)xxx(S/T);(R/K)xxxx(S/T);(S/T)xxx(R/K);(S/T)xxxx(D/E);Akt kinase substrate motif;Casein kinase I substrate motif;Casein kinase II substrate motif;New PKA kinase substrate motif_KxxS;PKA kinase substrate motif;PKC kinase substrate motif	___1	0.962931	2.3e-21	111.34	92.269	94.85	0.38902	913	185800000	12777000	10791000	P25558	913	P25558	Bud site selection protein 3	BUD3	KRAVVSSPKIKKKSTSFSTKESQTAKSSLRA
-0.215105	-0.122429	0.0881862	0.279971	0.287606	0.25381	0.154729	0.284224	0.268201	0.380535	-0.467786	-0.42238	-0.419398	-0.284826	-0.544344	-0.431405	-0.405525	0.0187191	0.0637023	0.117321	S	4	(D/E)(S/T);(D/E)xx(S/T);(D/E)xxxx(S/T);(S/T)(D/E);(S/T)xx(D/E);acidic-plus-3 pSTxxED;b-Adrenergic Receptor kinase substrate motif;Casein kinase I substrate motif;Casein kinase II substrate motif;G protein-coupled receptor kinase 1 substrate motif;GSK3 kinase substrate motif;Sxx(E/D);SxxE	___2	0.999896	2.98e-282	221.72	210.3	221.72	0.20138	40	1069600000	442270000	100610000	P38630	40	P38630	Replication factor C subunit 1	RFC1	QVGSSKPEVIDLDTESDQESTNKTPKKMPVS
-0.603009	-0.472021	-0.311906	-0.230963	-0.320275	-0.575388	-0.59126	-0.638506	-0.431031	-0.400548	0.545386	0.518889	0.623697	0.619198	0.738634	0.651467	0.471412	0.266692	0.175623	0.244205	S	4	(D/E)(S/T);(D/E)xxx(S/T);(R/K)x(S/T);(S/T)xxx(D/E);b-Adrenergic Receptor kinase substrate motif;Casein kinase II substrate motif;CDK kinase substrate motif_minimal;CDK kinase substrate motif_minimal_pS;ERK1,2 kinase substrate motif;GSK-3, ERK1, ERK2, CDK5 substrate motif;KxS;New PKA kinase substrate motif_KxS;PKA kinase substrate motif;PKC kinase substrate motif;WW domain binding motif	___1	0.88142	4.91e-70	122.53	105.32	42.708	0.16338	794	139040000	68359000	52713000	P25558	794	P25558	Bud site selection protein 3	BUD3	GTITTFRSYTSDLKDSPSGDNSNVTKETKEI
-0.605097	-0.461969	-0.262331	-0.149313	-0.185731	-0.284964	-0.368234	-0.372725	-0.3232	-0.298437	0.354871	0.365481	0.364374	0.340937	0.306603	0.2837	0.251166	0.197572	0.147801	0.122915	S	3	(D/E)xx(S/T);(D/E)xxxxx(S/T);(R/K)xxx(S/T);(S/T)x(D/E);acidic-plus-2;acidic-plus-2 pSxD;acidic-plus-2 pSxE/D;Casein kinase I substrate motif;DNA dependent Protein kinase substrate motif;G protein-coupled receptor kinase 1 substrate motif;GSK3 kinase substrate motif;PKA kinase substrate motif	___1	0.608116	0.000186027	47.082	36.521	47.082	0.60862	796	2900700	2900700	0	P25558	796	P25558	Bud site selection protein 3	BUD3	ITTFRSYTSDLKDSPSGDNSNVTKETKEILP
-0.589035	-0.520988	-0.384894	-0.304874	-0.348976	-0.450317	-0.484775	-0.368719	-0.169032	-0.0273735	-0.107689	-0.0496988	0.0662815	0.198251	0.28822	0.335995	0.383577	0.361291	0.269328	0.188508	S	3	(R/K)x(S/T);(R/K)xx(S/T);14-3-3 domain binding motif;Calmodulin-dependent protein kinase II substrate motif;Calmodulin-dependent protein kinase IV substrate motif;Casein kinase I substrate motif;Casein kinase II substrate motif;New PKA kinase substrate motif_RRxS;New PKA kinase substrate motif_RxS;New PKA kinase substrate motif_RxxS;PAK2 kinase substrate motif;PKA kinase substrate motif;PKA kinas…	___2	0.596048	3.15e-45	106.61	79.338	106.61	0.10301	624	135500000	26356000	66946000	P38691	624	P38691	Serine/threonine-protein kinase KSP1	KSP1	NHNNNSSINGYARRGSTTTVQHSPGAYIPPN
0.0122635	-0.063328	-0.096336	-0.286582	-0.295097	-0.298291	-0.330886	-0.230575	-0.113951	0.0465451	-0.010158	0.100842	0.176664	0.216392	0.0980409	0.17405	0.170238	0.391549	0.068854	0.029126	S	3	CDK kinase substrate motif_minimal;CDK kinase substrate motif_minimal_pS;ERK1,2 kinase substrate motif;GSK-3, ERK1, ERK2, CDK5 substrate motif;WW domain binding motif	___2	0.999626	6.97e-36	101.85	82.531	101.85	0.043612	631	171170000	68868000	13514000	P38691	631	P38691	Serine/threonine-protein kinase KSP1	KSP1	INGYARRGSTTTVQHSPGAYIPPNARNHHVS
0.425618	0.329276	0.0173293	-0.571391	-0.960165	-1.27947	-0.823978	-0.324783	0.227317	0.371433	0.0998928	0.128007	0.121354	-0.0388568	-0.0163838	-0.273643	-0.22528	-0.336123	-0.172388	-0.150265	S	2	(R/K)x(S/T);(R/K)xxxx(S/T);(S/T)Px(R/K);(S/T)PxR;(S/T)Pxxxxx(R/K);(S/T)xx(R/K);Cdc2 kinase substrate motif;CDK kinase substrate motif;CDK kinase substrate motif_minimal;CDK kinase substrate motif_minimal_pS;CDK1,2,4,6 kinase substrate motif;ERK1,2 kinase substrate motif;Growth associated histone HI kinase substrate motif;GSK-3, ERK1, ERK2, CDK5 substrate motif;New PKA kinase substrate motif_RxS;P…	___1	0.940606	0.000347563	79.974	70.76	60.045	0.16663	1366	179130000	4426000	7702700	P25558	1366	P25558	Bud site selection protein 3	BUD3	IPKIEKPPAFKVIRTSPVRIIGRTFEDTRKY
0.646144	0.635392	0.632148	0.647161	0.66514	0.667825	0.703716	0.788107	0.876701	0.920998	-0.651501	-0.689113	-0.781329	-0.890538	-0.940071	-0.912934	-0.845447	-0.814279	-0.817714	-0.819431	S	3	(D/E)(S/T);(S/T)xxx(R/K);(S/T)xxxx(D/E);b-Adrenergic Receptor kinase substrate motif;Casein kinase I substrate motif;Casein kinase II substrate motif	___2	1	1.69e-11	73.464	60.632	63.918	0.066046	3	121620000	20402000	0	P38731	3	P38731	Siderophore iron transporter ARN1	ARN1	_____________MESVHSRDPVKEEKKHVF
0.646144	0.635392	0.632148	0.647161	0.66514	0.667825	0.703716	0.788107	0.876701	0.920998	-0.651501	-0.689113	-0.781329	-0.890538	-0.940071	-0.912934	-0.845447	-0.814279	-0.817714	-0.819431	S	3	(D/E)xxx(S/T);(S/T)(R/K);(S/T)x(D/E);(S/T)xxxx(R/K);(S/T)xxxxx(D/E) ;acidic-plus-2;acidic-plus-2 pSxD;acidic-plus-2 pSxE/D	___2	1	1.69e-11	73.464	60.632	63.918	0.066046	6	121620000	20402000	0	P38731	6	P38731	Siderophore iron transporter ARN1	ARN1	__________MESVHSRDPVKEEKKHVFMGM
0.67149	0.647993	0.600999	0.439859	0.188072	-0.012935	-0.0725126	0.0679812	0.267117	0.396007	-0.781494	-0.77338	-0.757152	-0.620346	-0.371075	-0.0887101	0.114284	-0.00279498	-0.360575	-0.659815	S	3	(R/K)x(S/T);(R/K)xx(S/T);(R/K)xxxx(S/T);14-3-3 domain binding motif;Calmodulin-dependent protein kinase II substrate motif;Casein kinase II substrate motif;KxS;MAPKAPK1 kinase substrate motif;New PKA kinase substrate motif_KxS;New PKA kinase substrate motif_RKxS;New PKA kinase substrate motif_RxxS;PKA kinase substrate motif;PKA, PKG kinase substrate motif;PKC epsilon kinase substrate motif;PKC ki…	___1	0.999993	0.00137289	51.268	32.522	51.268	-3.1098	66	24402000	0	2388500	P25559	66	P25559	Sister chromatid cohesion protein DCC1	DCC1	LCSHDKTWVLKQRKHSNTVLLMREFVPEQPI
-0.347767	-0.268236	-0.267168	-0.116238	-0.0777443	-0.109784	-0.0504025	0.127464	0.0760933	0.141684	-0.16258	-0.0445558	0.174924	0.159042	-0.449759	-0.534106	-0.431129	0.303856	0.535191	0.636782	S	4	(D/E)(S/T);(D/E)x(S/T);(D/E)xx(S/T);(D/E)xxx(S/T);(D/E)xxxx(S/T);(D/E/N)xS;(S/T)(D/E);(S/T)xxx(D/E);(S/T)xxxx(D/E);(S/T)xxxxx(D/E) ;b-Adrenergic Receptor kinase substrate motif;Casein kinase I substrate motif;Casein kinase II substrate motif;DxS;G protein-coupled receptor kinase 1 substrate motif	___2	1	1.02e-181	176.44	168.04	152.18	0.11943	477	4120100000	185360000	79022000	P38788	477	P38788	Ribosome-associated complex subunit SSZ1	SSZ1	LEPIPKEENAEEDDESEWSDDEPEVVREKLY
-0.347767	-0.268236	-0.267168	-0.116238	-0.0777443	-0.109784	-0.0504025	0.127464	0.0760933	0.141684	-0.16258	-0.0445558	0.174924	0.159042	-0.449759	-0.534106	-0.431129	0.303856	0.535191	0.636782	S	4	(D/E)x(S/T);(D/E)xxx(S/T);(D/E)xxxx(S/T);(D/E)xxxxx(S/T);(D/E/N)xS;(S/T)(D/E);(S/T)x(D/E);(S/T)xx(D/E);(S/T)xxxx(D/E);acidic-plus-1-2 pSTxxED;acidic-plus-2;acidic-plus-2 pSxD;acidic-plus-2 pSxE/D;acidic-plus-2-3 pSTxxED;acidic-plus-3 pSTxxED;BARD1 BRCT domain binding motif;Casein kinase II substrate motif;ExS;G protein-coupled receptor kinase 1 substrate motif;Sxx(E/D);SxxE	___2	1	0	299.92	277.9	152.18	0.11943	480	4562900000	204970000	132680000	P38788	480	P38788	Ribosome-associated complex subunit SSZ1	SSZ1	IPKEENAEEDDESEWSDDEPEVVREKLYTLG
-0.405255	-0.357628	-0.262374	-0.384636	-0.772041	-1.0802	-1.04396	-0.589216	-0.06036	0.241124	1.11605	1.06745	0.970264	0.704629	0.319144	0.0332013	-0.033349	0.237338	0.625871	0.879061	S	2	(D/E/N)xS;(R/K)xxx(S/T);(S/T)xxxx(D/E);Casein kinase I substrate motif;Casein kinase II substrate motif;MDC1 BRCT domain binding motif;NxS;PKA kinase substrate motif;Plk1 PBD domain binding motif	___2	0.796759	1.96e-253	232.6	194.91	207.55	0.0051466	222	845380000	18149000	343530000	P38809	222	P38809	Uncharacterized protein YHR097C	YHR097C	NQLQDRAYLFNKANSSTTTLDAIKPNSKNIT
-0.09383	-0.020247	0.0254615	-0.0302875	-0.130876	-0.174846	-0.102108	0.0307195	0.159331	0.223636	0.130672	0.139284	0.104338	0.017223	-0.0768055	-0.125578	-0.0472653	0.112879	0.274195	0.354853	S	3	Casein kinase II substrate motif	___2	0.606645	5.2e-26	46.956	34.027	46.956	1.0016	10	22030000	22030000	0	P38810	10	P38810	SED5-binding protein 3	SFB3	______MSQQNILAASVSALSLDESTVHTGG
-0.09383	-0.020247	0.0254615	-0.0302875	-0.130876	-0.174846	-0.102108	0.0307195	0.159331	0.223636	0.130672	0.139284	0.104338	0.017223	-0.0768055	-0.125578	-0.0472653	0.112879	0.274195	0.354853	S	3	(S/T)xxxx(D/E);(S/T)xxxxx(D/E) ;Casein kinase I substrate motif;Casein kinase II substrate motif	___2	0.607791	5.2e-26	46.956	34.027	46.956	1.0016	12	22030000	22030000	0	P38810	12	P38810	SED5-binding protein 3	SFB3	____MSQQNILAASVSALSLDESTVHTGGAS
-0.09383	-0.020247	0.0254615	-0.0302875	-0.130876	-0.174846	-0.102108	0.0307195	0.159331	0.223636	0.130672	0.139284	0.104338	0.017223	-0.0768055	-0.125578	-0.0472653	0.112879	0.274195	0.354853	S	3	(S/T)x(D/E);(S/T)xx(D/E);acidic-plus-2;acidic-plus-2 pSxD;acidic-plus-2 pSxE/D;acidic-plus-2-3 pSTxxED;acidic-plus-3 pSTxxED;Casein kinase II substrate motif;G protein-coupled receptor kinase 1 substrate motif;GSK3 kinase substrate motif;Sxx(E/D);SxxE	___2	0.937828	4.12e-68	76.476	63.706	76.476	0.29146	15	99180000	22030000	59005000	P38810	15	P38810	SED5-binding protein 3	SFB3	_MSQQNILAASVSALSLDESTVHTGGASSKK
-0.0420432	-0.0838025	-0.167321	-0.363206	-0.629699	-0.753169	-0.663011	-0.393391	-0.157939	-0.0572958	1.08216	1.07636	1.06475	0.868567	0.493612	0.141486	-0.00903655	0.0850703	0.222204	0.312285	S	3	(D/E)xxxx(S/T);G protein-coupled receptor kinase 1 substrate motif;GSK3 kinase substrate motif	___2	0.579153	1.08e-19	89.483	72.989	89.483	0.69086	262	75974000	24145000	45374000	P38854	262	P38854	Topoisomerase I damage affected protein 11	TDA11	YQNIPLESRTENAGNSSLPSSVSKPKNMGHQ
-0.209681	-0.151918	-0.036391	0.0335027	0	-0.297986	-0.75706	-1.01262	-0.903569	-0.666744	1.3877	1.34143	1.24889	0.842078	0.167279	-0.280365	-0.232862	0.134302	0.325979	0.334074	S	3	(D/E)xxxxx(S/T);(D/E/N)xS;Casein kinase I substrate motif;Casein kinase II substrate motif;G protein-coupled receptor kinase 1 substrate motif;GSK3 kinase substrate motif;MDC1 BRCT domain binding motif;NxS;Plk1 PBD domain binding motif	___2	0.912979	6.86e-36	105.67	89.177	103.27	-0.17879	263	196290000	0	3959000	P38854	263	P38854	Topoisomerase I damage affected protein 11	TDA11	QNIPLESRTENAGNSSLPSSVSKPKNMGHQS
-0.0178719	-0.0119146	0	-0.0627262	-0.206051	-0.390386	-0.535133	-0.507771	-0.347886	-0.201682	1.32817	1.30259	1.25144	0.963573	0.464583	0.0769097	0.0116815	0.217263	0.371208	0.422363	S	2	(S/T)xx(R/K);(S/T)xxxx(R/K);Casein kinase II substrate motif;G protein-coupled receptor kinase 1 substrate motif;MAPKAPK2 kinase substrate motif;MDC1 BRCT domain binding motif;Plk1 PBD domain binding motif	___2	0.813039	1.97e-27	103.27	91.999	91.657	-0.53106	267	193390000	0	36226000	P38854	267	P38854	Topoisomerase I damage affected protein 11	TDA11	LESRTENAGNSSLPSSVSKPKNMGHQSTNQS
1.19881	1.17234	1.16614	1.20668	1.24822	1.24405	0.982779	0.510152	0.0541592	-0.173837	-0.0434241	-0.045991	-0.0379063	-0.0166035	0.000438033	0	-0.087148	-0.243526	-0.393932	-0.469135	S	4	(D/E)(S/T);(D/E/N)xS;(R/K)xxx(S/T);(R/K)xxxxx(S/T);(S/T)x(D/E);(S/T)xxxx(R/K);acidic-plus-2;acidic-plus-2 pSxE;acidic-plus-2 pSxE/D;b-Adrenergic Receptor kinase substrate motif;Casein kinase II substrate motif;G protein-coupled receptor kinase 1 substrate motif;GSK3 kinase substrate motif;NxS;PKA kinase substrate motif	___1	0.999946	5.53e-111	175.86	153.96	175.86	0.27686	474	216000000	17116000	0	P25579	474	P25579	Laminarase-resistance protein LRE1	LRE1	TPDGKEEMNRLKSNDSNEYSKSEGQIRTNSQ
-0.14703	-0.0481905	0.0987832	0.195052	0.291417	0.438583	0.583069	0.674073	0.699087	0.711594	-0.173005	-0.196523	-0.23694	-0.270739	-0.315885	-0.378993	-0.307469	-0.08335	0.167793	0.293364	S	3	(D/E)xx(S/T);(S/T)P(R/K);(S/T)Pxxx(R/K);(S/T)x(R/K);(S/T)xx(D/E);(S/T)xxxx(R/K);acidic-plus-3 pSTxxED;Casein kinase I substrate motif;Casein kinase II substrate motif;CDK kinase substrate motif_minimal;CDK kinase substrate motif_minimal_pS;ERK1,2 kinase substrate motif;Growth associated histone HI kinase substrate motif;GSK-3, ERK1, ERK2, CDK5 substrate motif;PKA kinase substrate motif;PKC kinase…	___1	0.995891	9.71e-162	200.1	183.17	162.85	-0.65026	276	220340000	70970000	0	P25579	276	P25579	Laminarase-resistance protein LRE1	LRE1	HYTKQLPLTVGCDSQSPKEQRSAASMTINQA
0.489423	0.475273	0.212277	0.228506	0.21222	0.410934	0.637446	0.292212	-0.174338	-0.624216	-0.00050926	-0.0510338	0.0160546	-0.0389967	-0.212153	-0.276694	-0.309451	-0.367257	-0.380401	-0.44029	S	2	(R/K)x(S/T);(R/K)xx(S/T);(R/K)xxxx(S/T);14-3-3 domain binding motif;Calmodulin-dependent protein kinase II substrate motif;Casein kinase II substrate motif;MAPKAPK1 kinase substrate motif;New PKA kinase substrate motif_RRxS;New PKA kinase substrate motif_RxS;New PKA kinase substrate motif_RxxS;PAK2 kinase substrate motif;PKA kinase substrate motif;PKA kinase substrate motif_RRxS;PKA kinase substr…	___1	0.991181	8.86e-66	160.18	144.29	150.21	0.5008	393	246220000	16202000	15265000	P25579	393	P25579	Laminarase-resistance protein LRE1	LRE1	MQHRNLIDNMKGRRNSNTINSIFNYKSQHYE
0.324843	0.401743	0.641063	0.578578	0.405587	0.304214	0.135139	0.113433	0.187956	0.318704	-0.151601	-0.220998	-0.334665	-0.237711	-0.12997	-0.111082	0.000532133	0.000877367	-0.0679066	-0.198933	S	3	(R/K)x(S/T);(R/K)xx(S/T);(R/K)xxxxx(S/T);(S/T)(R/K);14-3-3 domain binding motif;Calmodulin-dependent protein kinase II substrate motif;Calmodulin-dependent protein kinase IV substrate motif;Chk1 kinase substrate motif;New PKA kinase substrate motif_RRxS;New PKA kinase substrate motif_RxS;New PKA kinase substrate motif_RxxS;PAK2 kinase substrate motif;PKA kinase substrate motif;PKA kinase substrat…	___1	1	0.00104704	79.906	57.914	79.906	-0.47082	255	14520000	6612200	7907900	P25587	255	P25587	Protein LDB16	LDB16	ASDADIVNIKILRRNSR______________
-0.0551415	0.0816353	-0.0404706	0.236707	0.264853	0.352111	0.406655	0.292732	0.152586	-0.0690968	-0.089304	-0.125928	0.0506513	-0.0260368	-0.128174	-0.243429	-0.364625	-0.367393	-0.299317	-0.218253	S	3	(D/E/N)xS;(R/K)xx(S/T);(R/K)xxx(S/T);(R/K)xxxxx(S/T);(S/T)(D/E);(S/T)xx(D/E);14-3-3 domain binding motif;acidic-plus-3 pSTxxED;AMP-activated protein kinase substrate motif;Calmodulin-dependent protein kinase I substrate motif;Calmodulin-dependent protein kinase II substrate motif;Calmodulin-dependent protein kinase IV substrate motif;Casein kinase II substrate motif;Chk1 kinase substrate motif;Ne…	___1	1	3.26e-280	246.68	209.57	116.78	0.21657	241	887370000	281530000	188260000	P25587	241	P25587	Protein LDB16	LDB16	TLMSLSNRAKLRRNASDADIVNIKILRRNSR
0.119966	0.157049	0.18743	0.175049	0.143756	0.0553701	0.0760938	0.0310081	0.0618216	0.0462203	-0.196995	-0.214578	-0.33811	-0.281977	-0.606762	-0.631119	-0.583756	-0.160458	-0.132782	-0.165176	S	3	(D/E)x(S/T);(D/E)xxx(S/T);(D/E/N)xS;(S/T)(D/E);(S/T)x(D/E);(S/T)xx(D/E);(S/T)xxx(D/E);(S/T)xxxx(D/E);(S/T)xxxxx(D/E) ;acidic-plus-1-2 pSTxxED;acidic-plus-2;acidic-plus-2 pSxD;acidic-plus-2 pSxE/D;acidic-plus-2-3 pSTxxED;acidic-plus-2-4 pSTxxED;acidic-plus-3 pSTxxED;acidic-plus-3-4 pSTxxEDED;Casein kinase II substrate motif;ExS;Pyruvate dehydrogenase kinase substrate motif;Sxx(E/D);SxxD	___1	1	7.31e-123	164.96	158.86	142.21	-0.31176	807	1049500000	241590000	218970000	P25588	807	P25588	Mediator of replication checkpoint protein 1	MRC1	GFRNKRAKNSLELELSDDDEDDVLQQYRLKR
-0.209692	-0.318094	-0.314124	-0.420902	-0.190527	-0.0749328	0.0517138	0.0136946	-0.0513092	-0.0918647	0.123266	0.0736526	-0.100605	-0.115468	-0.347957	-0.18755	-0.084195	0.311021	0.529282	0.626104	S	2	(R/K)xxxxx(S/T);G protein-coupled receptor kinase 1 substrate motif	___2	1	2.75e-35	106.17	93.598	48.112	0.7383	1053	183580000	79403000	55643000	P38968	1053	P38968	Protein transport protein SEC31	SEC31	NPYAPPPQQRVATPLSGGVPPAPLPKASNPY
-0.753334	-0.642339	-0.42035	-0.175764	-0.0195761	0.0277939	0.0547447	-0.0853621	-0.372107	-0.588799	0.421474	0.445156	0.492519	0.405567	0.160619	0.0188673	0.138308	0.297538	0.235364	0.0935755	S	3	(R/K)x(S/T);(R/K)xx(S/T);(R/K)xxxx(S/T);(S/T)xxxx(R/K);14-3-3 domain binding motif;Akt kinase substrate motif;Calmodulin-dependent protein kinase II substrate motif;Casein kinase I substrate motif;Casein kinase II substrate motif;G protein-coupled receptor kinase 1 substrate motif;KxS;MAPKAPK1 kinase substrate motif;MAPKAPK2 kinase substrate motif;New PKA kinase substrate motif_KxS;New PKA kinase…	___2	0.999517	3.68e-14	127.42	106.55	89.013	0.10562	233	473200000	36396000	32468000	P38970	233	P38970	Serine/threonine-protein kinase HAL5	HAL5	LGVRNHSNRTRSRKNSLSTPRSPPMKNGNGG
-0.753334	-0.642339	-0.42035	-0.175764	-0.0195761	0.0277939	0.0547447	-0.0853621	-0.372107	-0.588799	0.421474	0.445156	0.492519	0.405567	0.160619	0.0188673	0.138308	0.297538	0.235364	0.0935755	S	3	(R/K)(S/T);(R/K)xx(S/T);(S/T)(R/K);(S/T)x(R/K);14-3-3 domain binding motif;Calmodulin-dependent protein kinase II substrate motif;Casein kinase I substrate motif;G protein-coupled receptor kinase 1 substrate motif;GSK3 kinase substrate motif;New PKA kinase substrate motif_RxxS;PKA kinase substrate motif;PKC kinase substrate motif;RxxS	___2	0.998789	0.00606446	44.968	29.15	44.968	-0.042022	229	13545000	0	13545000	P38970	229	P38970	Serine/threonine-protein kinase HAL5	HAL5	RRNSLGVRNHSNRTRSRKNSLSTPRSPPMKN
-0.137568	-0.0782613	0.040352	0.109257	0.0691456	-0.00188135	0.0051913	0.226519	0.584002	0.830821	-0.562056	-0.507145	-0.397324	-0.428012	-0.654121	-0.707909	-0.393954	0.0258825	0.183861	0.131921	S	2	(D/E)xxxxx(S/T);(S/T)x(R/K);(S/T)xx(D/E);(S/T)xxxx(R/K);acidic-plus-3 pSTxxED;Casein kinase II substrate motif;DNA dependent Protein kinase substrate motif;PKA kinase substrate motif;PKC kinase substrate motif;Pyruvate dehydrogenase kinase substrate motif;Sxx(E/D);SxxD	___1	1	1.61e-111	162.68	142.9	148.18	-0.0011442	221	282810000	0	42581000	P05750	221	P05750	40S ribosomal protein S3	RPS3	VTIIEPKEEEPILAPSVKDYRPAEETEAQAE
-0.506359	-0.433927	-0.289062	-0.0733208	0.140866	0.2071	0.126935	-0.118	-0.381307	-0.522146	0.684526	0.582399	0.378146	0.200409	0.151316	0.231549	0.312465	0.156148	-0.238083	-0.554156	S	4	(R/K)(S/T);(R/K)x(S/T);(R/K)xxx(S/T);(S/T)xxxx(R/K);AMP-activated protein kinase substrate motif;Casein kinase I substrate motif;Casein kinase II substrate motif;KxS;New PKA kinase substrate motif_KxS;PKA kinase substrate motif;PKC kinase substrate motif	___1	0.876468	0.000779769	62.14	40.894	62.14	0.37953	337	19541000	0	19541000	P25623	337	P25623	Suppressor of yeast profilin deletion	SYP1	EFSDSTNNSSLKSKKSSHTLRSKVGSIFGRN
-0.718255	-0.858886	-0.990395	-0.629647	-0.134982	0.284873	0.26518	0.281164	0.130599	0.200461	-0.40293	-0.496269	-0.628653	-0.486748	-0.152221	0.174402	0.495969	0.55632	0.673971	0.693703	S	2	(R/K)xx(S/T);(R/K)xxxx(S/T);(S/T)xxx(R/K);(S/T)xxxxx(R/K);MAPKAPK2 kinase substrate motif;New PKA kinase substrate motif_KxxS;Phosphorylase kinase substrate motif;PKA kinase substrate motif;PKC kinase substrate motif	___1	1	2.26e-05	101.39	87.092	91.853	-0.049566	347	502200000	21305000	21810000	P25623	347	P25623	Suppressor of yeast profilin deletion	SYP1	LKSKKSSHTLRSKVGSIFGRNKTKNKRQQQS
0.168977	-0.0191663	-0.023422	0.00548933	-0.0850347	-0.145665	-0.246533	0.000830013	0.133643	0.199219	-0.369448	-0.167052	-0.0397253	-0.0740507	-0.0117367	-0.10213	-0.0597394	-0.0202417	0.174205	0.270343	S	2	(S/T)xxxx(R/K);Casein kinase II substrate motif;MAPKAPK2 kinase substrate motif	___1	0.934306	0	263.57	237.46	122.69	0.47064	389	59059000	5732100	17961000	P25623	389	P25623	Suppressor of yeast profilin deletion	SYP1	ETPNNSSTRVSSTATSSIYQKQRRPTYSSSK
-0.540204	-0.396213	-0.14955	0.055794	0.13995	0.144238	0.0475438	-0.070261	-0.162872	-0.209177	-0.0233494	-0.113677	-0.196222	-0.180656	-0.0628313	0.0591403	0.13312	0.154959	0.13476	0.12466	S	3	(D/E)x(S/T);(D/E/N)xS;(S/T)Pxxxxx(R/K);(S/T)x(D/E);acidic-plus-2;acidic-plus-2 pSxD;acidic-plus-2 pSxE/D;Casein kinase I substrate motif;Casein kinase II substrate motif;CDK kinase substrate motif_minimal;CDK kinase substrate motif_minimal_pS;ERK1,2 kinase substrate motif;ExS;G protein-coupled receptor kinase 1 substrate motif;GSK-3, ERK1, ERK2, CDK5 substrate motif;WW domain binding motif	___2	0.994551	1.54e-78	135.55	123.59	118.37	0.16878	81	1125300000	61773000	12299000	P39705	81	P39705	Nucleoporin NUP60	NUP60	RRISSMPGGYFHSEISPDSTVNRSVVVSAVG
-0.135358	0.0320493	0.0546107	-0.116414	-0.226557	-0.355293	-0.0922583	-0.387028	-0.292315	-0.558269	1.17223	0.98235	1.0509	0.681323	0.299598	-0.008252	-0.134953	-0.182432	0.125928	0.261803	S	3	(R/K)x(S/T);(R/K)xx(S/T);14-3-3 domain binding motif;Calmodulin-dependent protein kinase II substrate motif;Casein kinase II substrate motif;G protein-coupled receptor kinase 1 substrate motif;GSK3 kinase substrate motif;KxS;MAPKAPK2 kinase substrate motif;New PKA kinase substrate motif_KxS;New PKA kinase substrate motif_RKxS;New PKA kinase substrate motif_RxxS;PKA kinase substrate motif;PKC epsi…	___2	0.999996	2.57e-73	138.08	122.18	122.31	0.077236	214	910510000	236830000	36866000	P39705	214	P39705	Nucleoporin NUP60	NUP60	ASMNTTLGSIGSRKYSFNYSSLPSPYKTTVY
-0.135358	0.0320493	0.0546107	-0.116414	-0.226557	-0.355293	-0.0922583	-0.387028	-0.292315	-0.558269	1.17223	0.98235	1.0509	0.681323	0.299598	-0.008252	-0.134953	-0.182432	0.125928	0.261803	S	3	(S/T)Px(R/K);(S/T)PxK;(S/T)xx(R/K);Casein kinase I substrate motif;Cdc2 kinase substrate motif;CDK kinase substrate motif;CDK kinase substrate motif_minimal;CDK kinase substrate motif_minimal_pS;CDK1,2,4,6 kinase substrate motif;DNA dependent Protein kinase substrate motif;ERK1,2 kinase substrate motif;G protein-coupled receptor kinase 1 substrate motif;GSK-3, ERK1, ERK2, CDK5 substrate motif;MAP…	___2	0.998365	6.32e-65	133.95	119.02	92.977	0.27693	222	374270000	111190000	28568000	P39705	222	P39705	Nucleoporin NUP60	NUP60	SIGSRKYSFNYSSLPSPYKTTVYRYSAAKKI
0.191573	0.136997	0.0704223	0.0224969	-0.0645732	-0.106289	-0.185632	-0.0928351	0.0923083	0.21108	-0.26118	-0.21118	-0.15499	-0.0361793	0.298555	0.224341	0.220915	-0.0860414	0.0507593	0.0126505	S	2	(S/T)xxx(R/K);(S/T)xxxxx(R/K);MDC1 BRCT domain binding motif;Plk1 PBD domain binding motif	___1	0.992666	0	263.57	237.46	190.66	0.23866	390	164000000	92525000	10157000	P25623	390	P25623	Suppressor of yeast profilin deletion	SYP1	TPNNSSTRVSSTATSSIYQKQRRPTYSSSKS
0.0926097	-0.177131	-0.36529	-0.202127	0.114275	0.232594	0.290989	0.487541	0.710682	0.822252	-0.966869	-0.702878	-0.454143	-0.484657	-0.584233	-0.473624	-0.157592	0.153679	0.358019	0.460189	S	3	(D/E/N)xS;(S/T)(D/E);(S/T)xx(D/E);(S/T)xxx(D/E);(S/T)xxxx(D/E);(S/T)xxxxx(D/E) ;acidic-plus-3 pSTxxED;acidic-plus-3-4 pSTxxEDED;Casein kinase II substrate motif;G protein-coupled receptor kinase 1 substrate motif;MDC1 BRCT domain binding motif;NxS;Plk1 PBD domain binding motif;Pyruvate dehydrogenase kinase substrate motif;Sxx(E/D);SxxD	___1	0.560874	3.88e-37	104.03	97.195	53.475	0.58175	133	34494000	21713000	0	O13563	133	O13563	26S proteasome regulatory subunit RPN13	RPN13	DKEIYNKMIGVLNNSSESDEEESNDEKQKAQ
-0.680138	-0.665058	-0.519966	-0.259942	-0.0926092	-0.132901	-0.312588	-0.424047	-0.452868	-0.467278	0.179082	0.0897105	0.0754303	0.225613	0.360173	0.314647	0.201887	0.201983	0.277282	0.314932	S	2	(D/E)x(S/T);(D/E/N)xS;(R/K)xxx(S/T);(R/K)xxxx(S/T);(S/T)x(D/E);(S/T)xxxx(D/E);(S/T)xxxxx(D/E) ;acidic-plus-2;acidic-plus-2 pSxE;acidic-plus-2 pSxE/D;Casein kinase II substrate motif;ExS;G protein-coupled receptor kinase 1 substrate motif;PKA kinase substrate motif	___1	1	1.73e-61	141.97	132.28	141.86	0.20004	184	1082800000	288160000	0	P05755	184	P05755	40S ribosomal protein S9-B	RPS9B	PGRVARRNAARKAEASGEAAEEAEDEE____
0.430737	0.468133	0.459102	0.695403	0.644569	0.8269	0.624045	0.901738	0.817625	0.982339	-0.957962	-1.00523	-1.24967	-1.03273	-0.873677	-0.714525	-0.795246	-0.74558	-0.593191	-0.430737	S	4	(R/K)xx(S/T);(R/K)xxx(S/T);(R/K)xxxxx(S/T);(S/T)x(D/E);(S/T)xxxx(R/K);(S/T)xxxxx(R/K);14-3-3 domain binding motif;acidic-plus-2;acidic-plus-2 pSxE;acidic-plus-2 pSxE/D;Calmodulin-dependent protein kinase II substrate motif;Calmodulin-dependent protein kinase IV substrate motif;Casein kinase II substrate motif;Chk1 kinase substrate motif;New PKA kinase substrate motif_RxxS;PKA kinase substrate mot…	___1	1	4.89e-42	153.75	141.59	89.43	0.078627	21	361310000	64204000	62911000	P25628	21	P25628	Sterol O-acyltransferase 1	ARE1	DLLQDEEFLKIRRLNSAEANKRHSVTYDNVI
0.269755	0.192377	0.152763	0.063983	0.0718333	0.0507096	0.106523	0.112962	0.156706	0.17015	-0.203791	-0.159635	-0.122506	-0.111823	-0.459318	-0.477769	-0.478668	-0.092053	-0.126307	-0.0866266	S	3	(D/E)x(S/T);(D/E)xxxx(S/T);(D/E)xxxxx(S/T);(D/E/N)xS;(S/T)(D/E);(S/T)xx(D/E);(S/T)xxx(D/E);(S/T)xxxx(R/K);acidic-plus-3 pSTxxED;acidic-plus-3-4 pSTxxEDED;Casein kinase II substrate motif;ExS;Sxx(E/D);SxxE	___1	1	0	274.55	260.18	208.33	0.02121	651	3642600000	344140000	272830000	P25635	651	P25635	Periodic tryptophan protein 2	PWP2	TEAGSLDLIDDAGENSDLEDRIDNSLPGSQR
-0.564039	-0.578786	-0.615831	-0.341375	-0.0305327	-0.19559	-0.0472	0.302258	0.475935	0.457021	0.0849975	0.0338007	-0.0228643	-0.229873	-0.237309	-0.0908995	0.124294	0.259389	0.168806	0.228127	S	2	(D/E)(S/T);(S/T)(D/E);(S/T)x(D/E);(S/T)xx(D/E);(S/T)xxxx(D/E);(S/T)xxxxx(D/E) ;acidic-plus-1-2 pSTxxED;acidic-plus-2;acidic-plus-2 pSxD;acidic-plus-2 pSxE/D;acidic-plus-2-3 pSTxxED;acidic-plus-3 pSTxxED;b-Adrenergic Receptor kinase substrate motif;Casein kinase II substrate motif;Pyruvate dehydrogenase kinase substrate motif;Sxx(E/D);SxxD	___2	0.998226	1.69e-39	104.89	98.99	104.89	0.0086912	698	34564000	12414000	18732000	P39744	698	P39744	Nucleolar complex protein 2	NOC2	KERETEEAKLLNSLESDDDNEDVEMSDA___
-0.564039	-0.578786	-0.615831	-0.341375	-0.0305327	-0.19559	-0.0472	0.302258	0.475935	0.457021	0.0849975	0.0338007	-0.0228643	-0.229873	-0.237309	-0.0908995	0.124294	0.259389	0.168806	0.228127	S	2	(D/E)x(S/T);(D/E)xxx(S/T);(D/E)xxxx(S/T);(D/E/N)xS;(S/T)(D/E);ExS	___2	1	1.69e-39	104.89	98.99	104.89	0.0086912	708	31146000	12414000	18732000	P39744	708	P39744	Nucleolar complex protein 2	NOC2	LNSLESDDDNEDVEMSDA_____________
-0.0790647	0.0264368	0.102126	0.155072	0.050645	-0.0286153	-0.0654601	-0.0701424	0.0277322	0.0778389	0.157106	0.117185	0.0498424	0.0229028	-0.0217261	-0.0726493	0.15288	0.377138	0.390667	0.266631	S	2	(D/E)x(S/T);(D/E/N)xS;(R/K)xx(S/T);(R/K)xxx(S/T);(R/K)xxxxx(S/T);(S/T)Pxxx(R/K);(S/T)Pxxxx(R/K);(S/T)x(D/E);(S/T)xx(D/E);(S/T)xxxx(R/K);(S/T)xxxxx(R/K);14-3-3 domain binding motif;acidic-plus-2;acidic-plus-2 pSxE;acidic-plus-2 pSxE/D;acidic-plus-2-3 pSTxxED;acidic-plus-3 pSTxxED;Calmodulin-dependent protein kinase II substrate motif;Casein kinase II substrate motif;CDK kinase substrate motif_mini…	___1	1	2.9e-05	70.1	54.471	45.158	0.41225	255	43950000	9288400	8407600	P25644	255	P25644	DNA topoisomerase 2-associated protein PAT1	PAT1	TKMPLQSGRRSKRDLSPEEQRRLQIRHAKVE
0.0158889	-0.0127688	-0.0445425	-0.0507746	-0.0470942	-0.0590429	-0.0744115	-0.0775709	-0.0715376	-0.068521	0.10334	0.0793815	0.0819182	0.134908	0.236635	0.336646	0.297313	0.120354	-0.08937	-0.194232	S	2	(R/K)xx(S/T);(S/T)xx(D/E);(S/T)xxx(R/K);14-3-3 domain binding motif;acidic-plus-3 pSTxxED;ATM kinase substrate motif;Calmodulin-dependent protein kinase II substrate motif;Calmodulin-dependent protein kinase IV substrate motif;Casein kinase II substrate motif;Chk1 kinase substrate motif;DNA dependent Protein kinase substrate motif;New PKA kinase substrate motif_RxxS;PKA kinase substrate motif;PKC…	___1	1	0.00205405	63.184	38.261	50.108	-0.4948	355	14683000	14683000	0	P25644	355	P25644	DNA topoisomerase 2-associated protein PAT1	PAT1	GGRYKRTDIALQRMQSQVEKAVTVAKERPSK
-0.0256195	-0.177243	0.0102273	0.061107	0.214279	0.152091	0.0469904	0.0107333	0.0839407	0.152627	-0.116825	0.00619133	-0.089353	-0.024024	-0.101107	-0.0736784	0.0569016	0.150493	0.038743	-0.067838	S	2	(S/T)xxxx(D/E)	___1	1	5.27e-34	105.4	98.947	100.02	0.0086158	2	9525200	1020000	2949900	P25644	2	P25644	DNA topoisomerase 2-associated protein PAT1	PAT1	______________MSFFGLENSGNARDGPL
-0.0354238	-0.0240086	-0.0011783	-0.0227258	-0.100066	-0.180566	-0.208432	-0.211757	-0.243174	-0.272929	-0.0330672	-0.0119856	0.0301776	0.114422	0.219667	0.353014	0.493463	0.586848	0.626064	0.618587	S	2	(R/K)xxxx(S/T);(S/T)xxxxx(R/K);MAPKAPK2 kinase substrate motif	___2	0.694501	8.49e-09	101.35	60.622	101.35	0.29331	429	37536000	11561000	8849900	P39956	429	P39956	DNA damage-responsive transcriptional repressor RPH1	RPH1	DVGHFSNFKSKSSGVSSPLLSRMKDYSNIVE
0.345196	0.27405	0.275326	0.0285567	-0.023611	-0.15093	-0.0193094	0.0673393	0.191254	0.274509	-0.0566952	-0.0704818	-0.124899	-0.0871025	-0.0792674	-0.0826591	0.0233028	0.120208	0.145153	0.0715244	S	2	(R/K)xx(S/T);(S/T)Pxxxxx(R/K);Casein kinase I substrate motif;CDK kinase substrate motif_minimal;CDK kinase substrate motif_minimal_pS;ERK1,2 kinase substrate motif;G protein-coupled receptor kinase 1 substrate motif;GSK3 kinase substrate motif;GSK-3, ERK1, ERK2, CDK5 substrate motif;New PKA kinase substrate motif_KxxS;PKA kinase substrate motif;PKC kinase substrate motif;WW domain binding motif	___2	0.999998	7.81e-16	126.03	113.4	99.439	0.039331	519	498310000	83853000	76464000	P39969	519	P39969	Protein BOI2	BOI2	RSALPKNNQGGGKALSPIPSPTRNSVRNEDS
-0.0559689	-0.130177	-0.0774634	-0.0679314	-0.0664688	-0.125739	-0.24517	-0.102223	-0.105731	0.004042	-0.126631	-0.0729384	0.0174926	0.0779762	0.392936	0.359663	0.318702	0.101372	0.110904	0.161459	S	3	(R/K)xxx(S/T);(S/T)Px(R/K);(S/T)PxK;(S/T)xx(R/K);Casein kinase II substrate motif;Cdc2 kinase substrate motif;CDK kinase substrate motif;CDK kinase substrate motif_minimal;CDK kinase substrate motif_minimal_pS;CDK1,2,4,6 kinase substrate motif;ERK1,2 kinase substrate motif;GSK-3, ERK1, ERK2, CDK5 substrate motif;PKA kinase substrate motif;pSPxK/R;SPxK;WW domain binding motif	___1	0.98736	6.84e-84	152.15	137.89	69.152	0.13532	519	710840000	9458700	24873000	P25694	519	P25694	Cell division control protein 48	CDC48	EYPVLHPDQYTKFGLSPSKGVLFYGPPGTGK
0.366933	0.313103	0.299886	0.034177	-0.042551	-0.189216	-0.038655	0.00515137	0.148411	0.210246	-0.064832	-0.0825967	-0.13159	-0.0883683	-0.0738429	-0.0903573	0.0101801	0.0667085	0.104776	0.0109592	S	2	(S/T)Px(R/K);(S/T)PxR;(S/T)Pxxxxx(R/K);(S/T)xx(R/K);Casein kinase II substrate motif;Cdc2 kinase substrate motif;CDK kinase substrate motif;CDK kinase substrate motif_minimal;CDK kinase substrate motif_minimal_pS;CDK1,2,4,6 kinase substrate motif;DNA dependent Protein kinase substrate motif;ERK1,2 kinase substrate motif;GSK-3, ERK1, ERK2, CDK5 substrate motif;MAPKAPK2 kinase substrate motif;pSPxK…	___2	0.995967	2.02e-10	113.93	91.784	113.93	0.050694	523	240750000	20460000	21881000	P39969	523	P39969	Protein BOI2	BOI2	PKNNQGGGKALSPIPSPTRNSVRNEDSEGKL
-0.0308247	0.0537688	0.222956	0.332044	0.296441	0.201824	0.192884	0.204242	0.150223	0.0905238	-0.748571	-0.616475	-0.352283	-0.182851	-0.240274	-0.372686	-0.353233	-0.386799	-0.625251	-0.846921	S	3	(R/K)x(S/T);(R/K)xx(S/T);(S/T)xxx(D/E);(S/T)xxxx(D/E);14-3-3 domain binding motif;ATM kinase substrate motif;Calmodulin-dependent protein kinase II substrate motif;Casein kinase II substrate motif;DNA dependent Protein kinase substrate motif;HxRxxS;HxxxxS;KxS;New PKA kinase substrate motif_KxS;New PKA kinase substrate motif_RKxS;New PKA kinase substrate motif_RxxS;PKA kinase substrate motif;PKC e…	___2	0.762678	4.05e-96	146.15	121.92	111.65	-0.051183	373	400560000	59466000	77433000	P39969	373	P39969	Protein BOI2	BOI2	NVDQRASYRGHVRKTSQSLEDLPSQQNFIPT
-0.0308247	0.0537688	0.222956	0.332044	0.296441	0.201824	0.192884	0.204242	0.150223	0.0905238	-0.748571	-0.616475	-0.352283	-0.182851	-0.240274	-0.372686	-0.353233	-0.386799	-0.625251	-0.846921	S	2	(R/K)xxx(S/T);(R/K)xxxx(S/T);(S/T)x(D/E);(S/T)xx(D/E);acidic-plus-2;acidic-plus-2 pSxE;acidic-plus-2 pSxE/D;acidic-plus-2-3 pSTxxED;acidic-plus-3 pSTxxED;Casein kinase II substrate motif;PKA kinase substrate motif;Pyruvate dehydrogenase kinase substrate motif;Sxx(E/D);SxxD	___2	0.973357	3.37e-167	188.39	168.49	132.51	0.61269	375	1552300000	70711000	318740000	P39969	375	P39969	Protein BOI2	BOI2	DQRASYRGHVRKTSQSLEDLPSQQNFIPTPR
0.0570913	-0.0813858	-0.158982	-0.172178	-0.119819	-0.121543	-0.253412	-0.187223	-0.145964	-0.022491	-0.190721	-0.0914987	0.077061	0.105777	0.425958	0.342544	0.36838	0.0730094	0.132091	0.150285	S	2	(R/K)xxxxx(S/T);(S/T)(R/K);DNA dependent Protein kinase substrate motif	___1	0.942663	1.6e-108	166.7	149.98	139.04	0.13257	521	1436300000	493300000	417610000	P25694	521	P25694	Cell division control protein 48	CDC48	PVLHPDQYTKFGLSPSKGVLFYGPPGTGKTL
-0.411376	-0.271178	-0.248852	0.0928967	0.178151	0.245615	0.280375	0.198165	-0.0418311	-0.255476	0.0550368	-0.0495178	-0.0891644	-0.100212	-0.133727	-0.129943	-0.0790007	0.01573	0.109975	0.0992691	S	2	(K/R)(S/T)(I/L/V);(R/K)(S/T);(R/K)x(S/T);(R/K)xxxx(S/T);(S/T)xx(D/E);(S/T)xxxx(D/E);acidic-plus-3 pSTxxED;Casein kinase II substrate motif;G protein-coupled receptor kinase 1 substrate motif;KxS;New PKA kinase substrate motif_KxS;PKA kinase substrate motif;PKC kinase substrate motif;Pyruvate dehydrogenase kinase substrate motif;Sxx(E/D);SxxD	___1	0.932406	7.07e-51	158.08	129.87	158.08	0.22805	768	218970000	42015000	0	P25694	768	P25694	Cell division control protein 48	CDC48	ITKEHFAEAMKTAKRSVSDAELRRYEAYSQQ
-0.278846	-0.21046	-0.135494	0.010996	0.103562	0.149149	0.164684	0.17313	0.132437	0.118346	-0.114306	-0.128634	-0.218644	-0.180985	-0.160975	-0.144569	-0.0173612	0.077827	0.179149	0.172574	S	2	(R/K)xx(S/T);(R/K)xxx(S/T);(S/T)(D/E);(S/T)xx(D/E);(S/T)xxxx(R/K);(S/T)xxxxx(R/K);14-3-3 domain binding motif;acidic-plus-3 pSTxxED;Calmodulin-dependent protein kinase II substrate motif;Casein kinase II substrate motif;New PKA kinase substrate motif_RxxS;PKA kinase substrate motif;PKC kinase substrate motif;RxxS;Sxx(E/D);SxxE	___1	0.999795	6.12e-73	158.08	135.39	125.97	-0.17524	770	752920000	14832000	44848000	P25694	770	P25694	Cell division control protein 48	CDC48	KEHFAEAMKTAKRSVSDAELRRYEAYSQQMK
0.328441	0.465294	0.55275	-0.0214717	-0.413668	-0.787681	-0.590175	-0.643955	-0.550012	-0.603132	1.77822	1.60396	1.71543	1.39104	0.937002	0.323207	0.0098311	-0.0968149	-0.150174	-0.278602	S	3	(D/E)x(S/T);(D/E)xxxx(S/T);(D/E/N)xS;(S/T)x(D/E);(S/T)xxxxx(R/K);acidic-plus-2;acidic-plus-2 pSxD;acidic-plus-2 pSxE/D;ATM kinase substrate motif;Casein kinase I substrate motif;Casein kinase II substrate motif;DNA dependent Protein kinase substrate motif;ExS;G protein-coupled receptor kinase 1 substrate motif	___2	0.998761	1.88e-13	78.837	71.725	52.784	-0.32658	81	55688000	11043000	6163500	P40020	81	P40020	Factor interacting with REF2	FIR1	TQSQVRFSIPDPNEISQDSPLKIVFPKSGNE
0.328441	0.465294	0.55275	-0.0214717	-0.413668	-0.787681	-0.590175	-0.643955	-0.550012	-0.603132	1.77822	1.60396	1.71543	1.39104	0.937002	0.323207	0.0098311	-0.0968149	-0.150174	-0.278602	S	3	(D/E)(S/T);(D/E)xxxx(S/T);(S/T)Px(R/K);(S/T)PxK;(S/T)xx(R/K);b-Adrenergic Receptor kinase substrate motif;Cdc2 kinase substrate motif;CDK kinase substrate motif;CDK kinase substrate motif_minimal;CDK kinase substrate motif_minimal_pS;CDK1,2,4,6 kinase substrate motif;ERK1,2 kinase substrate motif;GSK-3, ERK1, ERK2, CDK5 substrate motif;pSPxK/R;SPxK;WW domain binding motif	___2	0.998761	1.01e-12	74.062	62.919	52.784	-0.32658	84	77932000	54572000	6163500	P40020	84	P40020	Factor interacting with REF2	FIR1	QVRFSIPDPNEISQDSPLKIVFPKSGNETER
-0.461645	-0.21241	0.434092	0.593041	0.757713	0.593826	0.58628	0.450002	0.191404	0.140323	-0.604721	-0.582303	-0.40584	-0.317131	0.0274557	0.0313577	0.140499	0.0113309	0.0362637	0.0373991	S	2	(R/K)x(S/T);(R/K)xx(S/T);14-3-3 domain binding motif;Calmodulin-dependent protein kinase II substrate motif;Casein kinase I substrate motif;Casein kinase II substrate motif;DNA dependent Protein kinase substrate motif;HxRxxS;HxxxxS;New PKA kinase substrate motif_RRxS;New PKA kinase substrate motif_RxS;New PKA kinase substrate motif_RxxS;PAK2 kinase substrate motif;PKA kinase substrate motif;PKA k…	___1	0.99676	1.12e-280	248.61	227.75	130.44	0.017981	602	733870000	93413000	31229000	P26309	602	P26309	APC/C activator protein CDC20	CDC20	ENRSKNSSEIHTRRPSSTSQYLIR_______
0.758223	0.682312	0.530489	0.205224	-0.217573	-0.566092	-0.742801	-0.681709	-0.554627	-0.45809	0.00159836	0.0222266	0.0634832	0.106255	0.129915	0.11027	0.0664318	-0.0878586	-0.328409	-0.491815	S	2	G protein-coupled receptor kinase 1 substrate motif	___2	0.999982	8.77e-08	105.52	85.908	54.7	0.095079	2	315400000	82517000	87286000	P40020	2	P40020	Factor interacting with REF2	FIR1	______________MSLPVTPVKSKVCSTLS
-0.071664	0.092894	0.367697	0.588186	0.612613	0.495292	0.428518	0.55404	0.765919	0.871858	-0.410297	-0.40571	-0.413575	-0.438476	-0.432635	-0.379014	-0.038645	0.540693	1.08623	1.359	S	3	(R/K)xx(S/T);(R/K)xxx(S/T);14-3-3 domain binding motif;Calmodulin-dependent protein kinase II substrate motif;Casein kinase II substrate motif;MDC1 BRCT domain binding motif;New PKA kinase substrate motif_RxxS;PKA kinase substrate motif;PKC kinase substrate motif;Plk1 PBD domain binding motif;RxxS;ZIP kinase substrate motif	___1	0.550927	1.12e-280	248.61	227.75	78.763	0.1314	603	58113000	4460100	0	P26309	603	P26309	APC/C activator protein CDC20	CDC20	NRSKNSSEIHTRRPSSTSQYLIR________
-0.358508	-0.165727	-0.07517	0.342018	0.690877	0.924137	0.932261	0.373853	-0.107634	-0.619227	-0.747612	-0.704464	-0.515828	-0.0518797	0.173635	0.209823	0.113476	0.0207382	0.149435	0.253341	S	2	(R/K)xx(S/T);(R/K)xxx(S/T);(S/T)xxx(R/K);14-3-3 domain binding motif;Calmodulin-dependent protein kinase II alpha substrate motif;Calmodulin-dependent protein kinase II substrate motif;Calmodulin-dependent protein kinase IV substrate motif;Chk1 kinase substrate motif;MDC1 BRCT domain binding motif;New PKA kinase substrate motif_RxxS;Phosphorylase kinase substrate motif;PKA kinase substrate motif;…	___1	0.984216	0.0009148	90.657	40.05	90.657	-0.13025	52	304820000	62408000	52375000	P26309	52	P26309	APC/C activator protein CDC20	CDC20	RNQGKVSKNSLKRSSSLNIRNSKRPSLQASA
-0.166371	-0.151404	-0.11016	-0.0576065	-0.0216823	-0.0136967	-0.0224329	-0.0199527	-0.0108216	-0.0062561	0.133408	0.0847166	0.0666784	0.127985	0.208143	0.227807	0.214391	0.22839	0.255998	0.269802	S	3	(D/E)(S/T);(D/E)xx(S/T);(D/E)xxxx(S/T);(D/E)xxxxx(S/T);(S/T)x(D/E);(S/T)xx(D/E);acidic-plus-2;acidic-plus-2 pSxE;acidic-plus-2 pSxE/D;acidic-plus-2-3 pSTxxED;acidic-plus-3 pSTxxED;b-Adrenergic Receptor kinase substrate motif;Casein kinase I substrate motif;Casein kinase II substrate motif;Pyruvate dehydrogenase kinase substrate motif;Sxx(E/D);SxxD	___1	1	2.96e-136	168.05	162.14	168.05	-0.14685	235	94493000	19720000	0	P26321	235	P26321	60S ribosomal protein L5	RPL5	SELFKGYLADDIDADSLEDIYTSAHEAIRAD
0.273953	0.275182	0.277641	0.27239	0.2582	0.211125	0.140104	0.159444	0.293094	0.417073	-0.323246	-0.31854	-0.309127	-0.41493	-0.640655	-0.729046	-0.560182	-0.261281	-0.0895995	-0.0673677	S	2	(D/E)xx(S/T);(D/E/N)xS;(R/K)xxxxx(S/T);(S/T)(D/E);(S/T)x(D/E);(S/T)xx(D/E);(S/T)xxxx(D/E);(S/T)xxxxx(D/E) ;acidic-plus-1-2 pSTxxED;acidic-plus-2;acidic-plus-2 pSxE;acidic-plus-2 pSxE/D;acidic-plus-2-3 pSTxxED;acidic-plus-3 pSTxxED;Casein kinase I substrate motif;Casein kinase II substrate motif;G protein-coupled receptor kinase 1 substrate motif;NxS;Pyruvate dehydrogenase kinase substrate motif;S…	___2	0.999638	6.04e-108	166.92	152.46	66.965	-0.29858	67	34794000	0	6176900	P40072	67	P40072	E3 ubiquitin-protein ligase complex SLX5-SLX8 subunit SLX8	SLX8	EAVVEIIGERALENTSEEDGDDDLSLFRALE
0.0773187	0.0825984	0.0931579	0.0726647	0.0158392	-0.173308	-0.458444	-0.676815	-0.732432	-0.678864	0.360593	0.382634	0.426715	0.188523	-0.353982	-0.692814	-0.523661	-0.146196	-0.0684065	-0.179349	S	3	(D/E)(S/T);(D/E)x(S/T);(D/E)xx(S/T);(D/E/N)xS;b-Adrenergic Receptor kinase substrate motif;Casein kinase I substrate motif;ExS	___2	1	2.82e-67	117.6	111.57	106.21	0.07713	141	2234400000	68122000	100150000	P40096	141	P40096	Negative cofactor 2 complex subunit alpha	BUR6	EGLCVEEGQTQPEEESA______________
0.143511	0.117794	0.150015	0.265892	0.361209	0.352311	0.300685	0.310544	0.358108	0.38189	-0.494026	-0.586182	-0.670927	-0.656104	-0.523674	-0.373206	-0.23781	-0.135529	-0.0894162	-0.06636	S	3	(R/K)x(S/T);(R/K)xx(S/T);(S/T)xxx(D/E);14-3-3 domain binding motif;Calmodulin-dependent protein kinase II substrate motif;Casein kinase I substrate motif;Casein kinase II substrate motif;HxRxxS;HxxxxS;KxS;MAPKAPK2 kinase substrate motif;MDC1 BRCT domain binding motif;New PKA kinase substrate motif_KxS;New PKA kinase substrate motif_RKxS;New PKA kinase substrate motif_RxxS;PKA kinase substrate mot…	___1	0.870438	4.07e-182	193.06	170.97	177.24	0.052808	250	288910000	11950000	0	P26570	250	P26570	Serine/threonine-protein phosphatase PP-Z1	PPZ1	TRSNSHASSLHSRKSSFGSDGNTAYSTPLNS
0.102453	0.129829	0.184582	0.246505	0.288224	0.275279	0.227876	0.138272	0.040924	-0.0116215	-0.189854	-0.163199	-0.109889	-0.228052	-0.544342	-0.70584	-0.514418	-0.212952	-0.154364	-0.246508	S	3	(D/E)(S/T);(D/E)x(S/T);(D/E)xx(S/T);(D/E/N)xS;(R/K)xxxxx(S/T);(S/T)(D/E);(S/T)xx(D/E);(S/T)xxxx(D/E);acidic-plus-3 pSTxxED;b-Adrenergic Receptor kinase substrate motif;Casein kinase I substrate motif;Casein kinase II substrate motif;DxS;MAPKAPK2 kinase substrate motif;Sxx(E/D);SxxE	___2	0.995933	7.09e-47	108.57	94.834	45.527	0.10406	296	132640000	0	32863000	P40187	296	P40187	GSY2-interacting protein PIG2	PIG2	NRRNKKKKFKLSDDDSDIENDNDSDDAINRL
0.102453	0.129829	0.184582	0.246505	0.288224	0.275279	0.227876	0.138272	0.040924	-0.0116215	-0.189854	-0.163199	-0.109889	-0.228052	-0.544342	-0.70584	-0.514418	-0.212952	-0.154364	-0.246508	S	4	(D/E)(S/T);(D/E)xx(S/T);(D/E)xxxx(S/T);(D/E/N)xS;(S/T)(D/E);(S/T)x(D/E);(S/T)xxxxx(R/K);acidic-plus-1-2 pSTxxED;acidic-plus-2;acidic-plus-2 pSxD;acidic-plus-2 pSxE/D;b-Adrenergic Receptor kinase substrate motif;Casein kinase I substrate motif;NxS	___2	1	8.44e-39	102.58	96.212	102.58	0.21142	304	123300000	0	32863000	P40187	304	P40187	GSY2-interacting protein PIG2	PIG2	FKLSDDDSDIENDNDSDDAINRLVRQQDKDQ
-0.0440597	0.0007944	-0.00398285	-0.103246	-0.193535	-0.180365	-0.0856717	-0.0129128	0.02097	0.0379114	0.106993	0.149194	0.160211	0.0978423	-0.000790883	-0.0623036	-0.0432504	0.0192482	0.0898774	0.125192	S	4	(R/K)(S/T);(R/K)x(S/T);(R/K)xx(S/T);(S/T)(D/E);(S/T)xxxx(D/E);(S/T)xxxxx(D/E) ;14-3-3 domain binding motif;Calmodulin-dependent protein kinase II substrate motif;Calmodulin-dependent protein kinase IV substrate motif;Casein kinase I substrate motif;Casein kinase II substrate motif;Chk1 kinase substrate motif;MAPKAPK2 kinase substrate motif;New PKA kinase substrate motif_RRxS;New PKA kinase substr…	___1	0.967944	0	236.05	224.13	143.22	-0.18575	209	215080000	83633000	0	P26570	209	P26570	Serine/threonine-protein phosphatase PP-Z1	PPZ1	SRPSSIRSGSVSRRKSDVTHEEPNNGSYSSN
-0.018245	-0.0264162	-0.162478	-0.0793885	0.118866	0.146731	0.474249	0.3045	0.222454	-0.0515462	0.0589244	0.0209808	0.2445	0.203374	-0.196447	-0.356661	-0.5102	-0.302814	-0.354965	-0.324452	S	3	(D/E)xxx(S/T);(D/E)xxxxx(S/T);(D/E/N)xS;(S/T)xx(D/E);(S/T)xxx(D/E);(S/T)xxxx(R/K);acidic-plus-3 pSTxxED;acidic-plus-3-4 pSTxxEDED;Casein kinase II substrate motif;NxS;Pyruvate dehydrogenase kinase substrate motif;Sxx(E/D);SxxD	___2	0.997764	1.59e-151	169.5	157.19	169.5	0.40453	557	123940000	54779000	40184000	P40309	557	P40309	K(+)/H(+) antiporter 1	KHA1	VHIWSKSVDDVDTNLSVIDEKLTPFEGVGAL
-0.234994	-0.261618	-0.493223	-0.246687	-0.0901014	0.124467	0.191361	0.41645	0.454861	0.533715	-0.338503	-0.257825	-0.166367	-0.178049	0.181372	0.205181	0.232391	-0.0545073	0.210116	0.392619	S	3	(D/E)xxxx(S/T);(R/K)x(S/T);(R/K)xx(S/T);(S/T)xxx(R/K);(S/T)xxxxx(D/E) ;14-3-3 domain binding motif;Calmodulin-dependent protein kinase II substrate motif;Casein kinase II substrate motif;KxS;New PKA kinase substrate motif_KxS;New PKA kinase substrate motif_RKxS;New PKA kinase substrate motif_RxxS;Phosphorylase kinase substrate motif;PKA kinase substrate motif;PKC epsilon kinase substrate motif;PK…	___1	0.999826	0.000925538	79.974	40.952	65.347	-0.22387	15	809890000	191070000	16010000	P05986	15	P05986	cAMP-dependent protein kinase type 3	TPK3	_MYVDPMNNNEIRKLSITAKTETTPDNVGQD
-0.454455	-0.267927	-0.612841	-0.297517	0.0815871	0.641675	1.16377	0.758261	0.336788	-0.264993	0.31181	0.149959	0.360628	-0.095771	-0.309072	-0.411122	-0.497887	-0.669978	-0.318087	-0.012245	S	2	(R/K)x(S/T);(R/K)xx(S/T);(S/T)xxx(R/K);14-3-3 domain binding motif;Calmodulin-dependent protein kinase II substrate motif;Casein kinase I substrate motif;Casein kinase II substrate motif;MAPKAPK2 kinase substrate motif;MDC1 BRCT domain binding motif;New PKA kinase substrate motif_RRxS;New PKA kinase substrate motif_RxS;New PKA kinase substrate motif_RxxS;PAK2 kinase substrate motif;PKA kinase sub…	___1	0.999475	1.89e-38	146.88	112.63	141.02	0.22075	122	852520000	77274000	72960000	P26570	122	P26570	Serine/threonine-protein phosphatase PP-Z1	PPZ1	PSSSSTKRPSTSRRSSYNTKAAADLPPSMIQ
0.036242	0.00782233	0.15531	0.140636	-0.0194661	-0.135849	-0.494273	-0.35004	-0.0898551	0.186966	-0.22753	-0.0494662	-0.0168816	0.0483943	0.140642	0.263033	0.273654	0.155481	0.048465	-0.021572	S	3	(D/E/N)xS;(R/K)xxxxx(S/T);Casein kinase I substrate motif;Casein kinase II substrate motif;MAPKAPK2 kinase substrate motif;NxS	___2	0.999976	1.14e-181	208.37	190.23	208.37	-0.37162	190	395180000	82804000	78536000	P40357	190	P40357	Protein transport protein SEC9	SEC9	SNSWVNANGRNSLNHSNSTLNVGPSRQTRQP
-0.314737	-0.226164	-0.0279342	0.191379	0.228013	0.0608875	-0.150808	-0.203311	-0.132186	-0.0966234	-0.235267	-0.054624	0.161236	0.23167	0.163731	0.102847	0.0969385	0.138951	0.198908	0.228886	S	3		___2	0.848984	7.87e-09	71.535	64.954	59.975	-0.49484	192	55138000	18137000	0	P40357	192	P40357	Protein transport protein SEC9	SEC9	SWVNANGRNSLNHSNSTLNVGPSRQTRQPPV
-0.152376	0.0294019	0.192905	0.0364967	-0.105583	-0.161013	-0.00182245	-0.111723	-0.119124	-0.192968	0.0657086	-0.0476539	-0.121168	-0.061275	0.100952	0.124171	0.159995	0.126239	-0.0124813	-0.152188	S	3	(D/E)xxx(S/T);(R/K)x(S/T);(R/K)xx(S/T);14-3-3 domain binding motif;Aurora-A kinase substrate motif;Calmodulin-dependent protein kinase II substrate motif;G protein-coupled receptor kinase 1 substrate motif;MAPKAPK2 kinase substrate motif;New PKA kinase substrate motif_RRxS;New PKA kinase substrate motif_RxS;New PKA kinase substrate motif_RxxS;PAK2 kinase substrate motif;Phosphorylase kinase subst…	___2	0.999999	2.22e-78	163.4	151.68	124.46	-0.11157	644	1640300000	164120000	62318000	P40433	644	P40433	6-phosphofructo-2-kinase 1	PFK26	TRVKEVGLVYNERRYSVIPTAPPSARSSFAS
-0.152376	0.0294019	0.192905	0.0364967	-0.105583	-0.161013	-0.00182245	-0.111723	-0.119124	-0.192968	0.0657086	-0.0476539	-0.121168	-0.061275	0.100952	0.124171	0.159995	0.126239	-0.0124813	-0.152188	S	3	(S/T)x(R/K);Casein kinase I substrate motif;Casein kinase II substrate motif;DNA dependent Protein kinase substrate motif;G protein-coupled receptor kinase 1 substrate motif;GSK3 kinase substrate motif;PKA kinase substrate motif;PKC kinase substrate motif	___2	0.999817	6.27e-08	77.899	66.051	59.372	-0.075433	652	92375000	39567000	11187000	P40433	652	P40433	6-phosphofructo-2-kinase 1	PFK26	VYNERRYSVIPTAPPSARSSFASDFLSRKRS
-0.130379	-0.011993	0.116486	0.136671	0.0758123	0.0422029	0.10418	0.234495	0.36693	0.433147	-0.0409636	-0.114568	-0.287693	-0.486735	-0.604267	-0.614372	-0.468757	-0.274846	-0.113376	-0.0326405	S	2	(D/E)xxx(S/T);(R/K)xxxxx(S/T);(S/T)x(R/K);(S/T)xxxx(R/K);Casein kinase I substrate motif;Casein kinase II substrate motif;G protein-coupled receptor kinase 1 substrate motif;PKA kinase substrate motif;PKC kinase substrate motif	___1	0.999687	2.67e-05	82.749	66.078	82.749	1.1723	34	23869000	0	0	P26570	34	P26570	Serine/threonine-protein phosphatase PP-Z1	PPZ1	SRNPRPQVSRTETSHSVKSAKSNKSSRSRRS
0.68452	0.590447	0.854693	0.346386	0.20711	-0.133211	-0.0543027	-0.0709006	0.167513	0.243507	0.0749545	0.0855144	-0.158093	-0.0835993	-0.0955086	0.0530541	-0.0254866	-0.144095	-0.438416	-0.632824	S	2		___2	1	1.04e-194	158.31	118.39	114.86	0.41772	2	2445900000	643260000	682180000	P40484	2	P40484	DBF2 kinase activator protein MOB1	MOB1	______________MSFLQNFHISPGQTIRS
0.68452	0.590447	0.854693	0.346386	0.20711	-0.133211	-0.0543027	-0.0709006	0.167513	0.243507	0.0749545	0.0855144	-0.158093	-0.0835993	-0.0955086	0.0530541	-0.0254866	-0.144095	-0.438416	-0.632824	S	2	(S/T)Pxxxx(R/K);(S/T)xxxxx(R/K);Casein kinase I substrate motif;CDK kinase substrate motif_minimal;CDK kinase substrate motif_minimal_pS;ERK1,2 kinase substrate motif;G protein-coupled receptor kinase 1 substrate motif;GSK-3, ERK1, ERK2, CDK5 substrate motif;WW domain binding motif	___2	0.984658	3.54e-26	72.819	62.589	58.159	0.12717	10	94799000	64262000	8427400	P40484	10	P40484	DBF2 kinase activator protein MOB1	MOB1	______MSFLQNFHISPGQTIRSTRGFKWNT
0.273692	0.284484	0.319815	0.318487	0.220408	0.196557	0.0391158	-0.019494	-0.027604	0.035656	-0.11252	-0.138143	-0.278135	-0.206109	-0.091141	-0.0165687	0.0151855	-0.0809768	-0.255883	-0.37791	S	2	(D/E)xx(S/T);(S/T)(D/E);Casein kinase I substrate motif;Casein kinase II substrate motif;DNA dependent Protein kinase substrate motif;G protein-coupled receptor kinase 1 substrate motif	___1	0.999723	8.21e-55	159.09	138.46	159.09	-0.23504	187	121770000	30115000	22492000	P26786	187	P26786	40S ribosomal protein S7-A	RPS7A	VYNKLTGKQIVFEIPSETH____________
0.485658	0.420681	0.290727	0.14938	0.0616183	0.00622852	-0.0703733	-0.0371609	0.127078	0.27471	-0.44414	-0.423132	-0.381117	-0.290659	-0.172767	-0.00885783	0.173634	0.233116	0.151005	0.0391541	S	3	(S/T)(D/E);(S/T)xxxx(R/K);(S/T)xxxxx(D/E) ;Casein kinase I substrate motif;Casein kinase II substrate motif	___2	0.976344	4.87e-05	46.001	30.462	43.454	-0.18367	2	49390000	1445500	26533000	P40498	2	P40498	U3 small nucleolar RNA-associated protein 25	UTP25	______________MSDSSVREKNDNFRGYR
0.665666	0.573184	0.388219	0.16633	0	-0.0972917	-0.181103	-0.0971248	0.141162	0.337461	-0.435914	-0.421627	-0.393053	-0.363565	-0.34745	-0.220579	0.0304205	0.237075	0.275257	0.210111	S	2	(D/E)(S/T);(S/T)xx(R/K);(S/T)xxx(D/E);(S/T)xxxx(R/K);b-Adrenergic Receptor kinase substrate motif	___2	0.666667	0.00051874	46.001	30.462	46.001	0.060987	4	17036000	0	17036000	P40498	4	P40498	U3 small nucleolar RNA-associated protein 25	UTP25	____________MSDSSVREKNDNFRGYRKR
0.485658	0.420681	0.290727	0.14938	0.0616183	0.00622852	-0.0703733	-0.0371609	0.127078	0.27471	-0.44414	-0.423132	-0.381117	-0.290659	-0.172767	-0.00885783	0.173634	0.233116	0.151005	0.0391541	S	3	(D/E)x(S/T);(D/E/N)xS;(S/T)x(R/K);(S/T)xx(D/E);(S/T)xxx(R/K);(S/T)xxxxx(D/E) ;acidic-plus-3 pSTxxED;Casein kinase II substrate motif;DxS;MDC1 BRCT domain binding motif;PKA kinase substrate motif;PKC kinase substrate motif;Plk1 kinase substrate motif;Plk1 PBD domain binding motif;Sxx(E/D);SxxE	___2	0.799297	0.000488833	46.001	30.462	43.454	-0.18367	5	27604000	0	17036000	P40498	5	P40498	U3 small nucleolar RNA-associated protein 25	UTP25	___________MSDSSVREKNDNFRGYRKRG
-0.423514	-0.363704	-0.497069	-0.181596	-0.0634653	0.0999093	0.179426	0.373515	0.100692	0.054521	0.0185366	0.0267528	0.111563	0.0030204	-0.0747907	0.0122383	0.0899444	0.112053	-0.041307	-0.0558346	S	2	(D/E)xxx(S/T);(R/K)xx(S/T);(R/K)xxxx(S/T);(S/T)(D/E);14-3-3 domain binding motif;Akt kinase substrate motif;Calmodulin-dependent protein kinase II substrate motif;Casein kinase II substrate motif;G protein-coupled receptor kinase 1 substrate motif;GSK3 kinase substrate motif;MAPKAPK1 kinase substrate motif;New PKA kinase substrate motif_RxxS;PKA kinase substrate motif;PKC kinase substrate motif;R…	___1	0.999972	0	253.71	225	253.71	0.10089	641	217150000	42720000	43377000	P27351	641	P27351	AP-2 complex subunit beta	APL1	GNSFPPTGANRDRQNSESQSSTKSRKTAMMD
-0.0845735	-0.0796609	-0.0232786	0.128943	0.223417	0.430345	0.298503	0.467005	0.334901	0.473594	-0.277335	-0.191464	-0.275564	-0.154414	-0.172386	-0.0537633	0.0098095	0.0729502	-0.148157	-0.263908	S	2	(R/K)xx(S/T);(S/T)x(D/E);(S/T)xxx(D/E);14-3-3 domain binding motif;acidic-plus-2;acidic-plus-2 pSxD;acidic-plus-2 pSxE/D;acidic-plus-2-4 pSTxxED;Calmodulin-dependent protein kinase II substrate motif;Calmodulin-dependent protein kinase IV substrate motif;Casein kinase I substrate motif;Casein kinase II substrate motif;Chk1 kinase substrate motif;New PKA kinase substrate motif_RxxS;PKA kinase subs…	___1	0.969425	3.96e-187	218.11	185.17	167.32	-0.59297	417	234310000	23261000	19804000	P27466	417	P27466	Calcium/calmodulin-dependent protein kinase I	CMK1	VLAEKEKFLNINRVCSSDSDLPGSDIKSLDE
0.484005	0.317388	0.0201839	-0.240989	-0.306272	-0.211693	-0.0246456	0.0950115	0.129856	0.147278	-0.298326	-0.364314	-0.361043	-0.222524	-0.0969381	-0.119534	-0.182359	-0.137232	-0.0351796	0.0158467	S	3	(S/T)x(D/E);(S/T)xx(D/E);acidic-plus-2;acidic-plus-2 pSxD;acidic-plus-2 pSxE/D;acidic-plus-2-3 pSTxxED;acidic-plus-3 pSTxxED;Casein kinase II substrate motif;Pyruvate dehydrogenase kinase substrate motif;Sxx(E/D);SxxD	___2	0.679341	1.81e-29	85.42	77.798	57.496	0.091188	3	16179000	6611400	0	P40562	3	P40562	ATP-dependent DNA helicase MPH1	MPH1	_____________MASADDYFSDFEDDELDK
0.175835	0.235685	0.239003	0.163612	0.289645	0.160957	0.52565	0.371618	0.236008	0.073757	-0.220547	-0.294244	-0.191798	-0.0447667	-0.517634	-0.638848	-0.652584	-0.146889	-0.251926	-0.449015	S	3	(D/E)xx(S/T);(D/E)xxx(S/T);(S/T)(D/E);(S/T)xx(D/E);(S/T)xxx(D/E);(S/T)xxxx(D/E);(S/T)xxxxx(D/E) ;acidic-plus-3 pSTxxED;acidic-plus-3-4 pSTxxEDED;Casein kinase I substrate motif;Casein kinase II substrate motif;Sxx(E/D);SxxE	___2	0.999571	1.14e-68	124	110.81	124	0.7488	9	137780000	33864000	20097000	P40562	9	P40562	ATP-dependent DNA helicase MPH1	MPH1	_______MASADDYFSDFEDDELDKLYEKAI
0.141129	0.0959592	0.12721	0.0431583	-0.0221807	-0.0543447	-0.147953	-0.0726288	-0.0187174	0.115147	-0.240684	-0.208148	-0.245332	-0.141784	0.166883	0.222973	0.329401	0.112639	0.0795283	0.0015825	S	3	(R/K)xx(S/T);(R/K)xxxxx(S/T);(S/T)xxxxx(R/K);14-3-3 domain binding motif;Calmodulin-dependent protein kinase II alpha substrate motif;Calmodulin-dependent protein kinase II substrate motif;Calmodulin-dependent protein kinase IV substrate motif;Chk1 kinase substrate motif;G protein-coupled receptor kinase 1 substrate motif;GSK3 kinase substrate motif;New PKA kinase substrate motif_RxxS;Phosphoryla…	___1	1	4.84e-37	142.83	126.68	47.726	-0.066875	651	1246900000	135970000	125560000	P27472	651	P27472	Glycogen [starch] synthase isoform 2	GSY2	DALAGGKKLKVARPLSVPGSPRDLRSNSTVY
0.039908	0.0196044	0.0846947	-0.150603	-0.371431	-0.384316	-0.450459	-0.241929	-0.0253169	0.206394	0.227314	0.368108	0.149274	0.180684	-0.0040789	0.260006	0.410687	0.770494	0.573701	0.624029	S	3	(R/K)x(S/T);Casein kinase II substrate motif;G protein-coupled receptor kinase 1 substrate motif;MAPKAPK2 kinase substrate motif;New PKA kinase substrate motif_RxS;PKA kinase substrate motif;PKA kinase substrate motif_RxS;PKC kinase substrate motif;RxS	___2	0.999259	6.04e-229	215.34	206.16	180.09	-0.3712	240	1002800000	214790000	159150000	P40956	240	P40956	Protein GTS1	GTS1	NRAIDYLEKSSSSRNSVSAAATTSTPPLPRR
-0.222708	-0.279523	-0.393153	-0.514041	-0.585371	-0.540256	-0.428255	-0.170715	0.165477	0.3729	0.851557	0.70406	0.409066	0.225177	0.299889	0.478833	0.503407	0.360178	0.203517	0.118471	S	2	(D/E)xxx(S/T);(R/K)xxxxx(S/T);(S/T)(R/K);(S/T)x(D/E);acidic-plus-2;acidic-plus-2 pSxD;acidic-plus-2 pSxE/D;Casein kinase I substrate motif;Casein kinase II substrate motif	___2	0.999994	6.19e-162	203.11	178.18	203.11	0.28467	184	121930000	0	8163700	P40956	184	P40956	Protein GTS1	GTS1	HSFYKGGHNRSDYGGSRDSFQSSGSRYSRQL
-0.222708	-0.279523	-0.393153	-0.514041	-0.585371	-0.540256	-0.428255	-0.170715	0.165477	0.3729	0.851557	0.70406	0.409066	0.225177	0.299889	0.478833	0.503407	0.360178	0.203517	0.118471	S	3	(D/E)(S/T);(R/K)x(S/T);b-Adrenergic Receptor kinase substrate motif;Casein kinase I substrate motif;Casein kinase II substrate motif;G protein-coupled receptor kinase 1 substrate motif;GSK3 kinase substrate motif;New PKA kinase substrate motif_RxS;PKA kinase substrate motif;PKA kinase substrate motif_RxS;PKC kinase substrate motif;RxS	___2	0.989935	2.43e-71	146.18	134.27	146.18	0.0025784	187	90722000	26998000	36784000	P40956	187	P40956	Protein GTS1	GTS1	YKGGHNRSDYGGSRDSFQSSGSRYSRQLAEL
0.139778	0.0853804	-0.00780487	-0.0347048	-0.0928123	0.054227	0.126138	0.462065	0.44343	0.563298	-0.263788	-0.201328	-0.320607	-0.186244	0.0405447	0.190519	0.272533	0.254351	0.178775	0.167363	S	3	(S/T)P(R/K);(S/T)Pxxx(R/K);(S/T)x(R/K);(S/T)xx(D/E);(S/T)xxxx(R/K);acidic-plus-3 pSTxxED;Casein kinase II substrate motif;CDK kinase substrate motif_minimal;CDK kinase substrate motif_minimal_pS;ERK1,2 kinase substrate motif;Growth associated histone HI kinase substrate motif;GSK-3, ERK1, ERK2, CDK5 substrate motif;MAPKAPK2 kinase substrate motif;PKA kinase substrate motif;PKC kinase substrate mo…	___1	1	6.55e-38	145.31	127.58	47.726	-0.066875	655	740860000	24649000	42841000	P27472	655	P27472	Glycogen [starch] synthase isoform 2	GSY2	GGKKLKVARPLSVPGSPRDLRSNSTVYMTPG
-0.0942182	-0.137709	-0.108802	-0.123783	-0.146932	-0.0129474	-0.0273346	0.282731	0.476626	0.720695	-0.307642	-0.245987	-0.341406	-0.15968	0.0272797	0.186974	0.325873	0.376379	0.32649	0.300615	S	2	(S/T)Pxx(R/K);(S/T)Pxxxx(R/K);(S/T)xx(D/E);(S/T)xxx(R/K);(S/T)xxxxx(R/K);acidic-plus-3 pSTxxED;Casein kinase II substrate motif;CDK kinase substrate motif_minimal;CDK kinase substrate motif_minimal_pS;ERK1,2 kinase substrate motif;GSK-3, ERK1, ERK2, CDK5 substrate motif;Pyruvate dehydrogenase kinase substrate motif;Sxx(E/D);SxxD;WW domain binding motif	___1	0.994177	1.49e-124	190.11	153.26	133.71	-1.8487	467	309890000	45085000	69587000	P27472	467	P27472	Glycogen [starch] synthase isoform 2	GSY2	NDLILNKIRQVQLFNSPSDRVKMIFHPEFLN
-0.606676	-0.61999	-0.524124	-0.498389	-0.40214	-0.398478	-0.409272	-0.360998	-0.354877	-0.265245	0.465339	0.440555	0.384323	0.307158	0.59498	0.703432	0.844343	0.66946	0.756597	0.817004	S	3	(R/K)xxx(S/T);(R/K)xxxxx(S/T);(S/T)xxxx(R/K);(S/T)xxxxx(R/K);G protein-coupled receptor kinase 1 substrate motif;GSK3 kinase substrate motif	___1	0.999699	3.42e-06	92.935	71.062	92.935	-0.15113	405	121350000	17060000	17369000	P27476	405	P27476	Nuclear localization sequence-binding protein	NSR1	SGANTAPLGRSRNTASFAGSKKTFD______
0.413433	0.29664	0.15063	0.0921955	0.141271	0.210283	0.176604	0.020302	-0.165649	-0.258625	-0.0409461	-0.13299	-0.22129	-0.213801	-0.135045	-0.0808105	-0.188413	-0.433331	-0.688154	-0.815565	S	3	(D/E)xxx(S/T);(R/K)xx(S/T);(R/K)xxxx(S/T);(S/T)xxxxx(D/E) ;14-3-3 domain binding motif;Akt kinase substrate motif;Calmodulin-dependent protein kinase II substrate motif;Casein kinase I substrate motif;Casein kinase II substrate motif;MAPKAPK1 kinase substrate motif;MDC1 BRCT domain binding motif;New PKA kinase substrate motif_RxxS;PKA kinase substrate motif;PKC kinase substrate motif;Plk1 PBD dom…	___1	0.987499	4.73e-204	212.85	194.69	212.85	-0.07969	14	104700000	20802000	0	P27515	14	P27515	Uridine kinase	URK1	__MSHRIAPSKERSSSFISILDDETRDTLKA
0.329537	0.428035	0.455613	0.313773	0.15501	0.148742	0.217265	0.208082	0.150156	0.121193	-0.311525	-0.36256	-0.353587	-0.233572	-0.106864	-0.0845049	-0.226241	-0.427723	-0.601875	-0.688951	S	3	(D/E)xxxxx(S/T);(R/K)(S/T);(R/K)x(S/T);(S/T)(D/E);Casein kinase II substrate motif;HxxxxS;New PKA kinase substrate motif_RxS;PKA kinase substrate motif;PKA kinase substrate motif_RxS;PKC kinase substrate motif;RxS	___2	0.936489	5.94e-24	123.02	105.79	52.172	-0.58132	70	112200000	11443000	11264000	P41911	70	P41911	Glycerol-3-phosphate dehydrogenase [NAD(+)] 2, mitochondrial	GPD2	IKQHKHCHEDHPIRRSDSAVSIVHLKRAPFK
0.0042435	0.220494	0.146308	0.271337	0.694848	0.692177	1.25853	0.609585	0.0718525	-0.753391	0.576137	0.209417	0.624496	0.225513	0.0987329	-0.401301	-0.509953	-0.376816	-0.29995	-0.321338	S	3	(D/E)(S/T);(R/K)xx(S/T);(R/K)xxx(S/T);14-3-3 domain binding motif;AMP-activated protein kinase substrate motif;b-Adrenergic Receptor kinase substrate motif;Calmodulin-dependent protein kinase I substrate motif;Calmodulin-dependent protein kinase II substrate motif;Calmodulin-dependent protein kinase IV substrate motif;Casein kinase I substrate motif;Casein kinase II substrate motif;Chk1 kinase su…	___2	0.989362	3.84e-68	167.73	135.12	138.77	0.15208	72	1590600000	291130000	233510000	P41911	72	P41911	Glycerol-3-phosphate dehydrogenase [NAD(+)] 2, mitochondrial	GPD2	QHKHCHEDHPIRRSDSAVSIVHLKRAPFKVT
[truncated: 4,504 more rows]

## Sheet: Sheet3
GAL-Cdc20 swe1D 00 min	GAL-Cdc20 swe1D 05 min	GAL-Cdc20 swe1D 10 min	GAL-Cdc20 swe1D 15 min	GAL-Cdc20 swe1D 20 min	GAL-Cdc20 swe1D 25 min	GAL-Cdc20 swe1D 30 min	GAL-Cdc20 swe1D 40 min	GAL-Cdc20 swe1D 60 min	GAL-Cdc20 swe1D 90 min	GAL-Cdc20 swe1D cdc55D 00 min	GAL-Cdc20 swe1D cdc55D 05 min	GAL-Cdc20 swe1D cdc55D 10 min	GAL-Cdc20 swe1D cdc55D 15 min	GAL-Cdc20 swe1D cdc55D 20 min	GAL-Cdc20 swe1D cdc55D 25 min	GAL-Cdc20 swe1D cdc55D 30 min	GAL-Cdc20 swe1D cdc55D 40 min	GAL-Cdc20 swe1D cdc55D 60 min	GAL-Cdc20 swe1D cdc55D 90 min	Amino acid	Charge	Motifs	Multiplicity	Localization prob	PEP	Score	Delta score	Score for localization	Mass error [ppm]	Position	Intensity	Intensity CSL8597_Set01	Intensity CSL8597_Set02	Proteins	Positions within proteins	Leading proteins	Protein names	Gene names	Sequence window
[truncated: 3,659 more rows]

[truncated: 8 more sheets: Sheet4, Sheet5, Sheet6, Sheet7, Sheet8, Sheet9, Sheet10, Sheet11]
