# Supplementary material for: Cdc14 and PP2A Phosphatases Cooperate to Shape Phosphoproteome Dynamics during Mitotic Exit
Source: Cell Rep. 2019 Nov 12;29(7):2105–2119.e4. doi: 10.1016/j.celrep.2019.10.041 (PMC6857435; doi:10.1016/j.celrep.2019.10.041)
Supplement: Data S3 — Phosphoproteome Analysis in Absence of PP2ARts1, Related to Figures 3, 4, 5, S3–S5, and S7 [file mmc4.xlsx]

## Sheet: Sheet1
	Supplemental Dataset 3: Phosphoproteome Analysis in Absence of PP2ARts1, Releated to Figure 3-5, S3-S5 and S7
	sheet 2	7063 phosphosites quantified in at least half of the time points
	sheet 3	4877 phosphosites filtered (singly phosphorylated peptides with a localization probability >0.75)
	sheet 4	559 phosphosites that decreased at least 1.5 fold over at least two consecutive time points in the control strain
	sheet 5	643 phosphosites that increased at least 1.5 fold over at least two consecutive time points in the control strain
	sheet 6	116 phosphosites transciently decreasing at least 1.5 fold over at least two consecutive time points and then increasing at least 1.5 fold over at least two consecutive time points in the control strain
	sheet 7	225 phosphosites transciently increasing at least 1.5 fold over at least two consecutive time points and then decreasing at least 1.5 fold over at least two consecutive time points in the control strain
	sheet 8	3334 stable phosphosites (less than 1.5 fold change over any two consecutive time points in the control strain)
	sheet 9	Phosphosites that displayed at least 1.5 fold change in the control, grouped in 12 clusters
	sheet 10	40 phosphosites dephosphorylated in the control but not in the absence of PP2ARts1
	sheet 11	22 phosphosites carrying a LxxIxE motif in their protein sequence and dephosphorylated in the control strain
	sheet 12	264 phosphosites stable in the control, but dephosphorylated in absence of PP2ARts1
	Charge	The charge state of the identified phosphopeptide
	Motifs	Which motifs are present, if any, about the specific phosphosite
	Multiplicity	How many phosphosites were identified on the specific phosphopeptide, e.g. a doubly phosphorylated peptide would report as having a multiplicity of two. Importantly, the data are presented on individual phosphosites, not phosphopeptides, and may be reported with having multiple multiplicities, e.g. the phosphopeptides xxxpTxpSxK, xxxpTxSxK and xxxTxpSxK would report as four separate results, two …
	Localization prob	The probability that the specific site identified to be phosphorylated is correctly assigned. This does not identify the likelihood that the phosphopeptide is correctly identified, just that the specific S, T or Y is phosphorylated. If an identified peptide only has one S, T or Y, then the localisation probability will typically be 1, even if it is a poorly characterised peptide.
	PEP	(Posterior error probability) – Probability that the phosphopeptide is correctly identified. The lower the PEP the more certain the identification is.
	Score	The score the Andromeda algorithm assigns the quality of the identified peptide to the corresponding MS/MS mass spectrum. The higher the score, the more likely the identification.
	Delta score	The difference between the scores of the two highest scoring peptides from the corresponding MS/MS mass spectrum. The higher the delta score, the more likely that the algorithm has not misidentified the specific peptide.
	Score for localization	The score of the MS/MS mass spectrum used for calculating the localisation probability. This is typically the same of the Score as one mass spectrum may be used for the complete identification of the phosphopeptide, but if two mass spectra are used for peptide identification, one for the primary structure and one for the site localisation then this may be different
	Mass error [ppm]	The mass error between the theoretical mass of the peptide compared to the experimental mass of the peptide (by the mass spectrometer)
	Position	The position of the phosphosite within the protein
	Intensity	The intensity of the phosphopeptide when identified within the mass spectrometer

## Sheet: Sheet2
GAL-Cdc20 swe1D 00 min	GAL-Cdc20 swe1D 05 min	GAL-Cdc20 swe1D 10 min	GAL-Cdc20 swe1D 15 min	GAL-Cdc20 swe1D 20 min	GAL-Cdc20 swe1D 25 min	GAL-Cdc20 swe1D 30 min	GAL-Cdc20 swe1D 40 min	GAL-Cdc20 swe1D 60 min	GAL-Cdc20 swe1D 90 min	GAL-Cdc20 swe1D rts1D 00 min	GAL-Cdc20 swe1D rts1D 05 min	GAL-Cdc20 swe1D rts1D 10 min	GAL-Cdc20 swe1D rts1D 15 min	GAL-Cdc20 swe1D rts1D 20 min	GAL-Cdc20 swe1D rts1D 25 min	GAL-Cdc20 swe1D rts1D 30 min	GAL-Cdc20 swe1D rts1D 40 min	GAL-Cdc20 swe1D rts1D 60 min	GAL-Cdc20 swe1D rts1D 90 min	Amino acid	Charge	Motifs	Multiplicity	Localization prob	PEP	Score	Delta score	Score for localization	Mass error [ppm]	Position	Intensity	Intensity CSL8597_Set01	Intensity CSL8597_Set02	Proteins	Positions within proteins	Leading proteins	Protein names	Gene names	Sequence window
0.715084	0.387799	0.0371408	-0.0096045	0.20802	0.386102	0.396338	0.278273	0.114028	0.0319052	-0.00605637	-0.0546343	-0.135705	-0.200692	-0.197011	-0.140749	-0.145991	-0.265318	-0.420927	-0.498731	S	2	(D/E)x(S/T);(D/E)xx(S/T);(D/E)xxx(S/T);(D/E)xxxx(S/T);(D/E)xxxxx(S/T);(D/E/N)xS;(S/T)(D/E);(S/T)x(D/E);acidic-plus-1-2 pSTxxED;acidic-plus-2;acidic-plus-2 pSxE;acidic-plus-2 pSxE/D;Casein kinase I substrate motif;Casein kinase II substrate motif;DxS	___1	1	5.7e-96	141.55	119.4	136.48	-1.2568	720	76288000	5590500	0	P14164	720	P14164	ARS-binding factor 1	ABF1	DVAGLIGKADDEEDLSDENIQPELRGQ____
0.0759145	0.0767802	0.136541	0.89017	1.81865	2.32693	1.96025	0.979426	-0.0674839	-0.604556	-1.34159	-1.23948	-1.33849	-0.888303	-0.491827	0.0168447	0.225486	-0.000490667	-0.498755	-0.865965	S	3	(D/E)xxxxx(S/T);(R/K)xx(S/T);(S/T)xxx(R/K);(S/T)xxxx(D/E);14-3-3 domain binding motif;Calmodulin-dependent protein kinase II substrate motif;New PKA kinase substrate motif_RxxS;PKA kinase substrate motif;PKC kinase substrate motif;RxxS	___1	0.900729	0.00169421	63.565	43.778	50.607	-0.23278	655	9983300	3998200	5985100	P14164	655	P14164	ARS-binding factor 1	ABF1	DDKLPHEVAEQLRLLSSHLKEVENLHQNNDD
-0.154189	-0.0476077	0.165555	0.775161	1.67463	2.15797	1.93531	0.96	-0.06197	-0.596285	-1.74082	-1.65725	-1.49012	-1.09071	-0.542611	-0.0644982	0.194927	-0.0185568	-0.486263	-0.847226	S	3	(R/K)xxx(S/T);(S/T)xx(R/K);(S/T)xxx(D/E);(S/T)xxxxx(D/E) ;MDC1 BRCT domain binding motif;Plk1 PBD domain binding motif	___1	0.5	0.00169421	63.565	43.778	63.565	-0.21146	656	5985100	0	5985100	P14164	656	P14164	ARS-binding factor 1	ABF1	DKLPHEVAEQLRLLSSHLKEVENLHQNNDDD
0.329792	0.287056	0.286526	0.346562	0.335644	0.307047	0.220377	0.186074	0.143731	0.104373	-0.104373	-0.099967	-0.143586	-0.170635	-0.231993	-0.268083	-0.293572	-0.292517	-0.302367	-0.30333	S	3	(D/E)(S/T);(D/E)xx(S/T);(S/T)(D/E);(S/T)x(D/E);(S/T)xxxx(R/K);acidic-plus-1-2 pSTxxED;acidic-plus-2;acidic-plus-2 pSxD;acidic-plus-2 pSxE/D;b-Adrenergic Receptor kinase substrate motif;Casein kinase I substrate motif;G protein-coupled receptor kinase 1 substrate motif	___1	1	2.98e-18	86.625	75.011	68.369	-0.14104	618	35480000	4741800	10401000	P14164	618	P14164	ARS-binding factor 1	ABF1	SSRNVVDENLINDMDSEDAHKSKRQHLSDIT
1.09595	0.90721	0.529731	0.273164	0.326246	0.555906	0.65249	0.459315	0.109454	-0.143819	0.26148	0.185092	0.032315	-0.0815722	-0.0801814	-0.183329	-0.506291	-0.79199	-0.820608	-0.706378	S	2	(R/K)(S/T);(S/T)xxx(D/E);Casein kinase II substrate motif	___1	0.903336	1.53e-47	110.03	93.499	90.685	-0.23593	465	37135000	0	0	P14164	465	P14164	ARS-binding factor 1	ABF1	NNNNNDGELSGTNLRSNSIDYAKHQEISSAG
0.712946	0.311739	0.195982	-0.0327415	0.383809	0.482959	0.703111	0.474504	0.222133	-0.0443513	-0.206989	-0.140336	-0.0804725	-0.330081	-0.319352	-0.247265	-0.146764	-0.206014	-0.336932	-0.269158	S	2	(R/K)xx(S/T);(S/T)x(D/E);(S/T)xxxx(R/K);14-3-3 domain binding motif;acidic-plus-2;acidic-plus-2 pSxD;acidic-plus-2 pSxE/D;Calmodulin-dependent protein kinase II substrate motif;Casein kinase II substrate motif;G protein-coupled receptor kinase 1 substrate motif;MAPKAPK2 kinase substrate motif;New PKA kinase substrate motif_RxxS;Phosphorylase kinase substrate motif;PKA kinase substrate motif;PKC k…	___1	0.998904	0	286.51	270.07	108.7	0.17417	467	766000000	355650000	195390000	P14164	467	P14164	ARS-binding factor 1	ABF1	NNNDGELSGTNLRSNSIDYAKHQEISSAGTS
-0.107884	-0.348374	-0.586072	-0.58049	-0.260088	0.131852	0.367065	0.374009	0.22646	0.152686	-0.568121	-0.34075	-0.287694	-0.63632	-0.885179	-0.632586	-0.169132	0.0037335	-0.0747488	-0.11399	S	3	(D/E)x(S/T);(D/E/N)xS;(R/K)xxxx(S/T);ExS;G protein-coupled receptor kinase 1 substrate motif	___1	0.655395	3.12e-60	113.64	101.99	113.64	-0.033849	477	5935500	5935500	0	P14164	477	P14164	ARS-binding factor 1	ABF1	NLRSNSIDYAKHQEISSAGTSSNTTKNVNNN
0.0662432	0.16051	0.349045	0.451154	0.37257	0.325793	0.491517	0.596354	0.427805	0.206838	-0.351234	-0.342741	-0.325756	-0.353306	-0.433886	-0.474472	-0.422034	-0.27661	-0.131222	-0.0585461	T	3	(D/E)(S/T);(D/E/N)xT;(R/K)xx(S/T);(S/T)(D/E);(S/T)x(D/E);(S/T)xx(D/E);acidic-plus-1-2 pSTxxED;acidic-plus-2;acidic-plus-2 pTxD;acidic-plus-2 pTxE/D;acidic-plus-2-3 pSTxxED;acidic-plus-3 pSTxxED;b-Adrenergic Receptor kinase substrate motif;Casein kinase I substrate motif;Casein kinase II substrate motif;G protein-coupled receptor kinase 1 substrate motif;NxT;PKA kinase substrate motif;PKC kinase s…	___1	0.978493	9.96e-05	53.201	39.039	53.201	-0.3431	189	6144300	0	6144300	P14164	189	P14164	ARS-binding factor 1	ABF1	ANNIFKQQGVTIKNDTEDDSINKASIDRGLD
0.249647	0.310642	0.262542	0.283241	0.220708	0.216096	0.356312	0.40367	0.400996	0.369902	-0.491142	-0.441955	-0.5304	-0.385947	-0.454097	-0.347132	-0.398757	-0.230258	-0.13783	-0.0114894	S	2	(D/E)xxxxx(S/T);(R/K)xx(S/T);(S/T)Pxxxx(R/K);(S/T)xxxxx(R/K);CDK kinase substrate motif_minimal;CDK kinase substrate motif_minimal_pS;DNA dependent Protein kinase substrate motif;ERK1,2 kinase substrate motif;G protein-coupled receptor kinase 1 substrate motif;GSK-3, ERK1, ERK2, CDK5 substrate motif;New PKA kinase substrate motif_KxxS;PKA kinase substrate motif;PKC kinase substrate motif;WW domai…	___2	1	1.98e-42	128.26	117.05	46.964	0.047978	183	2049700000	187720000	721020000	P15891	183	P15891	Actin-binding protein	ABP1	KSPAPVSKKEPVKTPSPAPAAKISSRVNDNN
0.786994	0.823032	0.769414	0.72227	0.567842	0.399335	0.332157	0.104981	-0.119374	-0.296524	-0.138567	-0.0982915	-0.0658478	0.0125109	0.00591373	-0.0468522	-0.10082	-0.207007	-0.280098	-0.348067	S	3	(R/K)xxxx(S/T);(R/K)xxxxx(S/T);(S/T)(R/K);Casein kinase II substrate motif;DNA dependent Protein kinase substrate motif;G protein-coupled receptor kinase 1 substrate motif;MAPKAPK2 kinase substrate motif	___2	0.986269	1.68e-34	130.07	98.06	102.78	-0.069644	167	728860000	118810000	20320000	P15891	167	P15891	Actin-binding protein	ABP1	QGKASTPPVKKSFTPSKSPAPVSKKEPVKTP
0.868014	0.878564	0.846	0.750938	0.572699	0.363827	0.277483	0.0488923	-0.235117	-0.418783	-0.0312447	-0.0217266	-0.000896773	0.0126082	-0.00345709	-0.071637	-0.116436	-0.262547	-0.350232	-0.459493	S	3	(R/K)(S/T);(S/T)Pxxxx(R/K);(S/T)Pxxxxx(R/K);(S/T)xxxxx(R/K);CDK kinase substrate motif_minimal;CDK kinase substrate motif_minimal_pS;ERK1,2 kinase substrate motif;Growth associated histone HI kinase substrate motif;GSK-3, ERK1, ERK2, CDK5 substrate motif;WW domain binding motif	___2	0.999583	9.4e-163	204.35	172.09	155	-0.22214	169	4508900000	2079400000	1432600000	P15891	169	P15891	Actin-binding protein	ABP1	KASTPPVKKSFTPSKSPAPVSKKEPVKTPSP
-0.154104	0.499077	0.590878	0.57811	0.017538	-0.0104584	0.121589	0.374592	0.595575	0.820693	-0.666331	-0.546222	-0.51314	-0.0157797	-0.137849	-0.378763	-0.671282	-0.221266	0.252057	0.439947	S	3	(R/K)x(S/T);(R/K)xxxxx(S/T);(S/T)xxxx(R/K);(S/T)xxxxx(R/K);KxS;New PKA kinase substrate motif_KxS;PKA kinase substrate motif;PKC kinase substrate motif	___1	0.555216	0.000447012	93.111	60.613	74.684	0.16817	156	462890000	189960000	60241000	P15891	156	P15891	Actin-binding protein	ABP1	ARYSIQTSSKQQGKASTPPVKKSFTPSKSPA
0.766366	0.414762	0.112117	0.210034	0.635606	0.988271	1.02825	0.828461	0.535415	0.388892	-0.683014	-0.686595	-0.717078	-0.77088	-0.632886	-0.279778	-0.0317867	-0.104027	-0.365675	-0.496499	S	4	(D/E/N)xS;(R/K)xxx(S/T);(S/T)xx(R/K);G protein-coupled receptor kinase 1 substrate motif;NxS;PKA kinase substrate motif	___1	0.950835	7.68e-41	111.97	98.727	111.97	-0.14592	223	5271600	5271600	0	P15891	223	P15891	Actin-binding protein	ABP1	LKERDFDQAPLKPNQSSYKPIGKIDLQKVIA
0.686291	0.739301	0.679166	0.616081	0.47672	0.393487	0.504876	0.382457	0.238717	0.0617766	-0.450505	-0.402392	-0.508165	-0.445305	-0.564079	-0.509502	-0.51896	-0.318123	-0.187544	-0.0617766	S	2	(D/E)xxxxx(S/T);(R/K)xx(S/T);(S/T)Pxxxx(R/K);(S/T)xxxxx(R/K);CDK kinase substrate motif_minimal;CDK kinase substrate motif_minimal_pS;DNA dependent Protein kinase substrate motif;ERK1,2 kinase substrate motif;G protein-coupled receptor kinase 1 substrate motif;GSK-3, ERK1, ERK2, CDK5 substrate motif;New PKA kinase substrate motif_KxxS;PKA kinase substrate motif;PKC kinase substrate motif;WW domai…	___1	1	1.98e-42	128.26	117.05	46.964	0.047978	183	2049700000	187720000	721020000	P15891	183	P15891	Actin-binding protein	ABP1	KSPAPVSKKEPVKTPSPAPAAKISSRVNDNN
0.0443292	0.111076	0.142473	0.093858	0.047116	0.00874467	0.123547	0.171615	0.198544	0.232619	-0.125097	-0.114875	-0.12654	-0.126693	-0.109961	-0.14387	-0.158373	-0.138362	-0.0727754	0.0300174	S	2	(R/K)x(S/T);(S/T)xxxxx(R/K);Casein kinase I substrate motif;Casein kinase II substrate motif;G protein-coupled receptor kinase 1 substrate motif;GSK3 kinase substrate motif;New PKA kinase substrate motif_RxS;PKA kinase substrate motif;PKA kinase substrate motif_RxS;PKC kinase substrate motif;RxS	___1	0.99599	4.2e-10	106.62	65.84	85.355	0.26859	144	46235000	0	3110100	P15891	144	P15891	Actin-binding protein	ABP1	NELLMKISNAAGARYSIQTSSKQQGKASTPP
-0.0282315	0.100485	0.152833	0.222329	0.161455	0.259018	0.636665	0.809805	0.94778	0.838606	-0.895813	-0.811312	-0.877601	-0.757523	-0.904979	-0.793518	-0.692862	-0.342366	0.000430767	0.19832	S	2	(D/E)xxxx(S/T);(S/T)P(R/K);(S/T)Pxxxx(R/K);(S/T)x(R/K);(S/T)xxxxx(R/K);CDK kinase substrate motif_minimal;CDK kinase substrate motif_minimal_pS;ERK1,2 kinase substrate motif;Growth associated histone HI kinase substrate motif;GSK-3, ERK1, ERK2, CDK5 substrate motif;PKA kinase substrate motif;PKC kinase substrate motif;WW domain binding motif	___1	0.999991	5.39e-39	148.56	125.54	134.56	0.45039	389	1067700000	239620000	278350000	P15891	389	P15891	Actin-binding protein	ABP1	NKFAPPPKKSEPTIISPKPFSKPQEPVKAEE
0.744431	0.792459	0.888515	0.859892	0.65856	0.348076	0.101149	-0.239202	-0.736531	-1.06369	-0.0283394	-0.012235	0.0199737	0.0455246	0.0483131	-0.0360292	-0.18474	-0.370843	-0.529969	-0.596043	S	3	(R/K)(S/T);(R/K)x(S/T);(S/T)xxxx(R/K);Casein kinase II substrate motif;G protein-coupled receptor kinase 1 substrate motif;GSK3 kinase substrate motif;KxS;New PKA kinase substrate motif_KxS;PKA kinase substrate motif;PKC kinase substrate motif	___1	0.719439	5.07e-24	116.51	91.296	116.51	0.0036979	163	70075000	0	70075000	P15891	163	P15891	Actin-binding protein	ABP1	SSKQQGKASTPPVKKSFTPSKSPAPVSKKEP
1.0248	1.01429	0.8764	0.621634	0.339711	0.147507	-0.118854	-0.549089	-0.945163	-1.1432	0.0056491	-0.0022764	-0.0120849	-0.015851	-0.0594578	-0.148948	-0.254414	-0.329973	-0.360407	-0.375624	S	3	(R/K)xxxx(S/T);(R/K)xxxxx(S/T);(S/T)(R/K);Casein kinase II substrate motif;DNA dependent Protein kinase substrate motif;G protein-coupled receptor kinase 1 substrate motif;MAPKAPK2 kinase substrate motif	___1	0.986269	1.68e-34	130.07	98.06	102.78	-0.069644	167	728860000	118810000	20320000	P15891	167	P15891	Actin-binding protein	ABP1	QGKASTPPVKKSFTPSKSPAPVSKKEPVKTP
1.11274	1.22567	1.19678	1.25692	1.09336	0.938876	1.00306	0.719856	0.458007	0.11755	-0.230047	-0.190439	-0.186749	-0.138258	-0.175842	-0.192222	-0.186677	-0.164066	-0.183561	-0.213402	S	3	(R/K)(S/T);(S/T)Pxxxx(R/K);(S/T)Pxxxxx(R/K);(S/T)xxxxx(R/K);CDK kinase substrate motif_minimal;CDK kinase substrate motif_minimal_pS;ERK1,2 kinase substrate motif;Growth associated histone HI kinase substrate motif;GSK-3, ERK1, ERK2, CDK5 substrate motif;WW domain binding motif	___1	0.999583	9.4e-163	204.35	172.09	155	-0.22214	169	4508900000	2079400000	1432600000	P15891	169	P15891	Actin-binding protein	ABP1	KASTPPVKKSFTPSKSPAPVSKKEPVKTPSP
-0.165821	-0.0956407	-0.0793198	0.214893	1.02367	1.76787	2.10817	1.47319	0.781842	0.364464	-0.596721	-0.489647	-0.625321	-0.493561	-0.403142	0.17372	0.492247	0.474695	0.0602683	-0.230848	S	3	(R/K)xxx(S/T);(S/T)xxxxx(R/K)	___1	1	0	239.53	223.13	164.03	-0.19099	458	290410000	82572000	65061000	P15891	458	P15891	Actin-binding protein	ABP1	EDEAAQPPLPSRNVASGAPVQKEEPEQEEIA
-0.0121317	0.0568539	0.194825	0.295999	0.291391	0.270579	0.339346	0.406384	0.382111	0.324321	-0.520349	-0.510661	-0.491286	-0.447745	-0.389724	-0.359424	-0.371323	-0.334464	-0.206645	-0.0972567	S	3	(D/E)xxx(S/T);(D/E)xxxx(S/T);(S/T)xxx(R/K);Casein kinase I substrate motif;Casein kinase II substrate motif;DNA dependent Protein kinase substrate motif	___1	0.968112	1.38e-179	181.9	169.93	181.9	0.081876	475	28266000	0	28266000	P15891	475	P15891	Actin-binding protein	ABP1	APVQKEEPEQEEIAPSLPSRNSIPAPKQEEA
0.303142	0.281458	0.228115	0.164798	0.103663	0.0546837	0.0947174	0.211607	0.340771	0.405353	-0.538929	-0.539117	-0.498055	-0.415554	-0.287302	-0.154738	-0.0683374	-0.0324126	-0.0421133	-0.0469637	S	4	(S/T)(R/K);Casein kinase I substrate motif;Casein kinase II substrate motif;DNA dependent Protein kinase substrate motif	___1	0.647229	3.24e-293	214.29	186.13	214.29	-0.23729	478	61418000	61418000	0	P15891	478	P15891	Actin-binding protein	ABP1	QKEEPEQEEIAPSLPSRNSIPAPKQEEAPEQ
-0.0303175	0.0436203	-0.00306567	0.151763	0.122309	0.0485324	0.097342	0.208495	0.431707	0.555914	-0.559941	-0.461688	-0.438576	-0.33627	-0.332441	-0.221206	-0.169659	-0.0869603	0.178243	0.318931	S	4	(R/K)x(S/T);(S/T)xxxx(R/K);G protein-coupled receptor kinase 1 substrate motif;New PKA kinase substrate motif_RxS;PKA kinase substrate motif;PKA kinase substrate motif_RxS;PKC kinase substrate motif;RxS	___1	0.993564	0	280.36	258.83	280.36	-0.081792	481	193960000	67514000	126450000	P15891	481	P15891	Actin-binding protein	ABP1	EPEQEEIAPSLPSRNSIPAPKQEEAPEQAPE
0.737257	0.625235	0.524689	0.503876	0.481114	0.407282	0.609946	0.651277	0.607084	0.47418	-0.296117	-0.486611	-0.608018	-0.757827	-0.782999	-0.891515	-0.971917	-1.01052	-1.16404	-1.23707	S	4	(D/E)xxxx(S/T);(S/T)(D/E);(S/T)x(R/K);(S/T)xx(D/E);(S/T)xxx(D/E);(S/T)xxxx(D/E);(S/T)xxxxx(D/E) ;acidic-plus-3 pSTxxED;acidic-plus-3-4 pSTxxEDED;Casein kinase II substrate motif;G protein-coupled receptor kinase 1 substrate motif;PKA kinase substrate motif;PKC kinase substrate motif;Sxx(E/D);SxxE	___1	1	1.65e-73	140.8	119.4	140.8	-0.081683	365	27420000	19884000	7535600	P15891	365	P15891	Actin-binding protein	ABP1	PDVKDLKSKFEGLAASEKEEEEMENKFAPPP
0.249647	0.310642	0.262542	0.283241	0.220708	0.216096	0.356312	0.40367	0.400996	0.369902	-0.491142	-0.441955	-0.5304	-0.385947	-0.454097	-0.347132	-0.398757	-0.230258	-0.13783	-0.0114894	T	2	(D/E)xxx(S/T);(R/K)(S/T);(R/K)xxxx(S/T);(R/K)xxxxx(S/T);CDK kinase substrate motif_minimal;CDK kinase substrate motif_minimal_pT;G protein-coupled receptor kinase 1 substrate motif;Growth associated histone HI kinase substrate motif;GSK-3, ERK1, ERK2, CDK5 substrate motif;WW domain binding motif	___2	1	1.15e-37	117.67	110.44	46.964	0.047978	181	1790600000	81974000	635800000	P15891	181	P15891	Actin-binding protein	ABP1	PSKSPAPVSKKEPVKTPSPAPAAKISSRVND
0.876993	0.91167	0.834196	0.731861	0.548706	0.375469	0.299854	0.0542707	-0.211266	-0.372734	-0.0845072	-0.0555914	-0.0229646	0.0146306	-0.000746727	-0.103221	-0.188037	-0.266333	-0.319039	-0.350215	T	2	(R/K)xx(S/T);(R/K)xxx(S/T);(S/T)Px(R/K);(S/T)PxK;(S/T)xx(R/K);Calmodulin-dependent protein kinase II substrate motif;Cdc2 kinase substrate motif;CDK kinase substrate motif_minimal;CDK kinase substrate motif_minimal_pT;CDK1,2,4,6 kinase substrate motif;CDK5 kinase substrate motif_1;Chk1 kinase substrate motif;G protein-coupled receptor kinase 1 substrate motif;GSK-3, ERK1, ERK2, CDK5 substrate mot…	___2	0.976561	2.14e-64	156.6	125.73	156.6	0.15997	165	445880000	58187000	119080000	P15891	165	P15891	Actin-binding protein	ABP1	KQQGKASTPPVKKSFTPSKSPAPVSKKEPVK
0.0878828	0.23759	0.244711	0.19378	0.181406	0.2577	0.425684	0.42327	0.470031	0.512161	-0.386914	-0.361791	-0.334473	-0.308594	-0.325725	-0.321266	-0.354962	-0.194591	-0.10358	0.0417822	T	2	(R/K)xx(S/T);(S/T)Pxx(R/K);(S/T)Pxxx(R/K);(S/T)xxx(R/K);(S/T)xxxx(R/K);CDK kinase substrate motif_minimal;CDK kinase substrate motif_minimal_pT;GSK-3, ERK1, ERK2, CDK5 substrate motif;MDC1 BRCT domain binding motif;PKA kinase substrate motif;PKC kinase substrate motif;Plk1 PBD domain binding motif;WW domain binding motif	___1	0.999007	1.65e-07	107.15	71.643	75.109	-0.10714	157	6623100000	45269000	32330000	P15891	157	P15891	Actin-binding protein	ABP1	RYSIQTSSKQQGKASTPPVKKSFTPSKSPAP
0.713162	0.783072	0.606718	0.687836	0.568842	0.528351	0.610622	0.493781	0.345693	0.206503	-0.582277	-0.548525	-0.655078	-0.552565	-0.639298	-0.601555	-0.59855	-0.423272	-0.266559	-0.174645	T	2	(D/E)xxx(S/T);(R/K)(S/T);(R/K)xxxx(S/T);(R/K)xxxxx(S/T);CDK kinase substrate motif_minimal;CDK kinase substrate motif_minimal_pT;G protein-coupled receptor kinase 1 substrate motif;Growth associated histone HI kinase substrate motif;GSK-3, ERK1, ERK2, CDK5 substrate motif;WW domain binding motif	___1	1	1.15e-37	117.67	110.44	46.964	0.047978	181	1790600000	81974000	635800000	P15891	181	P15891	Actin-binding protein	ABP1	PSKSPAPVSKKEPVKTPSPAPAAKISSRVND
0.160021	0.22076	0.25945	0.215352	0.224751	0.370435	0.550653	0.629119	0.613596	0.605834	-1.28211	-1.20454	-1.12241	-1.11329	-1.10223	-1.0162	-0.781083	-0.471838	-0.216256	-0.0884657	T	3	(D/E)x(S/T);(D/E/N)xT;(R/K)xxx(S/T);(R/K)xxxx(S/T);(S/T)xxxx(R/K);Casein kinase I substrate motif;Casein kinase II substrate motif;DNA dependent Protein kinase substrate motif;ExT;G protein-coupled receptor kinase 1 substrate motif;PKA kinase substrate motif	___1	0.779311	1.06e-15	121.45	87.063	107.99	-0.097143	386	260200000	89952000	0	P15891	386	P15891	Actin-binding protein	ABP1	EMENKFAPPPKKSEPTIISPKPFSKPQEPVK
0.751584	0.790738	0.807255	0.711873	0.568863	0.256258	0.15699	-0.197629	-0.435692	-0.662408	-0.0778166	-0.0562815	0.0556448	0.108511	0.0804188	-0.0324325	-0.19837	-0.369973	-0.456674	-0.506534	T	2	(R/K)xx(S/T);(R/K)xxx(S/T);(S/T)Px(R/K);(S/T)PxK;(S/T)xx(R/K);Calmodulin-dependent protein kinase II substrate motif;Cdc2 kinase substrate motif;CDK kinase substrate motif_minimal;CDK kinase substrate motif_minimal_pT;CDK1,2,4,6 kinase substrate motif;CDK5 kinase substrate motif_1;Chk1 kinase substrate motif;G protein-coupled receptor kinase 1 substrate motif;GSK-3, ERK1, ERK2, CDK5 substrate mot…	___1	0.976561	2.14e-64	156.6	125.73	156.6	0.15997	165	445880000	58187000	119080000	P15891	165	P15891	Actin-binding protein	ABP1	KQQGKASTPPVKKSFTPSKSPAPVSKKEPVK
0.351398	0.341382	0.260858	0.119842	0.0261618	0.040308	0.132218	0.194065	0.215254	0.225849	-0.143148	-0.125296	-0.135966	-0.193011	-0.222074	-0.176779	-0.0779688	0	0.0380847	0.057127	Y	2	Src kinase substrate motif;STAT3 SH2 domain binding motif	___1	0.502022	0.00549115	71.223	36.123	71.223	0.11956	143	5572900	5572900	0	P15891	143	P15891	Actin-binding protein	ABP1	ENELLMKISNAAGARYSIQTSSKQQGKASTP
0.171297	-0.075817	-0.315174	-0.262705	-0.0859089	0.106125	0.044223	-0.0868185	-0.295971	-0.463785	0.073487	0.0563995	-0.053721	-0.10614	-0.0707511	-0.0780413	0.0786883	0.0284835	0.143812	0.123322	S	4	(D/E)x(S/T);(D/E)xxx(S/T);(D/E/N)xS;(R/K)(S/T);(R/K)xxxxx(S/T);(S/T)(D/E);(S/T)xx(D/E);(S/T)xxxxx(R/K);acidic-plus-3 pSTxxED;Casein kinase II substrate motif;ExS;Sxx(E/D);SxxE	___1	0.976169	5.51e-10	69.674	60.453	67.78	-0.25793	326	16430000	13279000	3150700	Q08641	326	Q08641	tRNA(Thr) (cytosine(32)-N(3))-methyltransferase	ABP140	NTGDQNAVEKSDFEKSDTEGSRIGRDLPFEF
0.652039	0.467136	0.275653	0.262493	0.400164	0.510342	0.557437	0.568939	0.55288	0.54485	-0.209583	-0.235999	-0.303076	-0.384398	-0.384336	-0.288647	-0.195779	-0.201361	-0.270715	-0.305392	S	4	(D/E)x(S/T);(D/E)xx(S/T);(D/E)xxx(S/T);(D/E)xxxx(S/T);(D/E)xxxxx(S/T);(D/E/N)xS;(S/T)xx(D/E);(S/T)xxxx(R/K);acidic-plus-3 pSTxxED;Casein kinase I substrate motif;Casein kinase II substrate motif;ExS;Plk1 kinase substrate motif;Sxx(E/D);SxxE	___1	0.98691	7.87e-82	128.89	117.88	107.38	0.064257	93	11018000	11018000	0	Q08641	93	Q08641	tRNA(Thr) (cytosine(32)-N(3))-methyltransferase	ABP140	NLPKPETNEEDEEEGSMSENKIYSKGENADI
-0.218324	-0.219376	-0.20872	-0.125261	-0.185521	-0.23322	-0.296649	-0.403118	-0.536928	-0.712065	0.191678	0.126574	0.124747	0.222366	0.2776	0.239293	0.210113	0.260436	0.319194	0.297166	S	3	(R/K)xx(S/T);(S/T)xx(D/E);14-3-3 domain binding motif;acidic-plus-3 pSTxxED;Calmodulin-dependent protein kinase I substrate motif;Calmodulin-dependent protein kinase II alpha substrate motif;Calmodulin-dependent protein kinase II substrate motif;Calmodulin-dependent protein kinase IV substrate motif;Casein kinase II substrate motif;Chk1 kinase substrate motif;New PKA kinase substrate motif_RxxS;P…	___1	0.997281	0	290.5	273.84	118.05	0.0066555	1157	4318600000	1631600000	984310000	Q00955	1157	Q00955	Acetyl-CoA carboxylase;Biotin carboxylase	ACC1	TFPTVKSKMGMNRAVSVSDLSYVANSQSSPL
-0.212744	-0.179865	-0.226901	-0.0718631	-0.203036	-0.231405	-0.372948	-0.452507	-0.72607	-0.912347	0.205431	0.107591	0.134687	0.184312	0.271206	0.185171	0.207456	0.189835	0.338966	0.299306	S	2	(R/K)xxxx(S/T);(S/T)(D/E);Casein kinase I substrate motif;Casein kinase II substrate motif	___1	0.976973	0	299.65	278.41	299.65	0.26909	1159	7074900000	1583100000	2158400000	Q00955	1159	Q00955	Acetyl-CoA carboxylase;Biotin carboxylase	ACC1	PTVKSKMGMNRAVSVSDLSYVANSQSSPLRE
-0.354017	-0.312948	-0.452792	-0.414956	-0.611301	-0.442929	-0.490168	-0.339956	-0.742652	-0.923459	0.325278	0.594878	0.683575	0.927283	0.666867	0.76881	0.605194	0.729247	0.630279	0.615407	S	3	(R/K)(S/T);(S/T)(R/K);(S/T)xxxxx(R/K)	___1	0.989675	4.53e-204	213.13	181.38	121.21	-0.0025061	1148	397560000	0	145220000	Q00955	1148	Q00955	Acetyl-CoA carboxylase;Biotin carboxylase	ACC1	FQLPSAAFSTFPTVKSKMGMNRAVSVSDLSY
-0.267956	-0.170976	-0.185469	0.0681209	-0.151297	-0.185989	-0.425282	-0.224588	-0.279736	-0.22273	0.263393	0.157804	0.137239	0.150235	0.21561	0.134712	0.117768	0.114449	0.223429	0.218377	S	2	(S/T)(D/E);(S/T)x(D/E);(S/T)xxxxx(D/E) ;acidic-plus-1-2 pSTxxED;acidic-plus-2;acidic-plus-2 pSxE;acidic-plus-2 pSxE/D;Casein kinase I substrate motif;Casein kinase II substrate motif;G protein-coupled receptor kinase 1 substrate motif	___1	0.916508	1.21e-72	105.4	89.825	99.653	0.089753	2	14941000	12689000	0	Q00955	2	Q00955	Acetyl-CoA carboxylase;Biotin carboxylase	ACC1	______________MSEESLFESSPQKMEYE
-0.270866	-0.151979	0.00269133	0.0742598	0.0248243	-0.062513	-0.113888	-0.0913984	-0.0271626	0.00495529	0.0743842	-0.0342265	-0.124157	-0.0867979	0.00916758	0.0364485	0.00228229	-0.0246463	-0.0377736	-0.0443373	S	2	(D/E)(S/T);(D/E)x(S/T);(D/E/N)xS;(S/T)xx(D/E);acidic-plus-3 pSTxxED;b-Adrenergic Receptor kinase substrate motif;Casein kinase II substrate motif;ExS;G protein-coupled receptor kinase 1 substrate motif;GSK3 kinase substrate motif;Plk1 kinase substrate motif;Sxx(E/D);SxxE	___1	0.49991	7.62e-38	69.152	57.3	61.398	0.3093	5	3567900	3567900	0	Q00955	5	Q00955	Acetyl-CoA carboxylase;Biotin carboxylase	ACC1	___________MSEESLFESSPQKMEYEITN
-0.084122	-0.178643	0.239381	0.0601496	0.203182	-0.185332	-0.0879874	-0.559381	-0.447079	-0.78963	0.0930889	0.0800637	0.0143624	0.150007	0.128967	0.155615	0.0153971	0.125789	0.0794086	0.122543	T	3	(S/T)x(R/K);(S/T)xxx(R/K);Casein kinase I substrate motif;Casein kinase II substrate motif;DNA dependent Protein kinase substrate motif;MAPKAPK2 kinase substrate motif;PKA kinase substrate motif;PKC kinase substrate motif	___1	0.983256	1.6e-161	198.24	174.22	153.36	-0.058383	1145	851840000	528230000	138050000	Q00955	1145	Q00955	Acetyl-CoA carboxylase;Biotin carboxylase	ACC1	EWKFQLPSAAFSTFPTVKSKMGMNRAVSVSD
1.04123	0.81917	1.04058	0.66278	1.04452	0.813134	1.17086	0.583552	0.228454	-0.30612	-0.0930362	-0.061162	-0.00370278	0.0213289	-0.00485482	-0.11689	-0.137357	-0.273703	-0.28611	-0.397171	S	2	(D/E)xxxxx(S/T);(S/T)P(R/K);(S/T)x(R/K);(S/T)xxxx(D/E);Casein kinase I substrate motif;Casein kinase II substrate motif;CDK kinase substrate motif_minimal;CDK kinase substrate motif_minimal_pS;DNA dependent Protein kinase substrate motif;ERK1,2 kinase substrate motif;Growth associated histone HI kinase substrate motif;GSK-3, ERK1, ERK2, CDK5 substrate motif;PKA kinase substrate motif;PKC kinase s…	___1	1	1.38e-24	131.17	104.06	47.823	-0.47166	80	607440000	271000000	229390000	P21192	80	P21192	Metallothionein expression activator	ACE2	LLTQELRDLDIPLVPSPKTGDGSSDKKNIDR
-0.0155496	0.0440179	0.258752	0.569085	0.967692	1.35897	1.34549	0.934572	0.395666	0.126213	-0.486515	-0.41549	-0.262698	-0.099162	-0.00897467	-0.00287915	-0.170526	-0.427823	-0.659122	-0.774771	S	3	(R/K)xx(S/T);(R/K)xxx(S/T);14-3-3 domain binding motif;Calmodulin-dependent protein kinase II substrate motif;Casein kinase II substrate motif;HxRxxS;HxxxxS;New PKA kinase substrate motif_RxxS;PKA kinase substrate motif;PKC kinase substrate motif;RxxS	___1	0.982321	1.22e-115	179.14	164.99	149	-0.11135	122	126230000	74623000	0	P21192	122	P21192	Metallothionein expression activator	ACE2	SHYSKKSMSSHKRGLSGTAIFGFLGHNKTLS
0.863669	0.606753	0.157129	-0.183057	0.0731027	0.717913	1.42112	1.12998	0.594315	0.0093479	0.0689945	0.0500027	-0.0331875	-0.185423	-0.31512	-0.403895	-0.056793	0.0628504	0.129377	-0.0828763	S	3	(R/K)(S/T);CDK kinase substrate motif_minimal;CDK kinase substrate motif_minimal_pS;ERK1,2 kinase substrate motif;Growth associated histone HI kinase substrate motif;GSK-3, ERK1, ERK2, CDK5 substrate motif;WW domain binding motif	___1	0.996936	1.94e-26	96.718	82.028	83.776	-0.51168	402	36145000	20589000	15556000	P21192	402	P21192	Metallothionein expression activator	ACE2	GGLSISPRINGNSLRSPFLVGTDKSRDDRYA
0.362181	0.374592	0.365817	0.311582	0.252622	0.117154	0.0859464	0.123428	0.197261	0.31086	-0.0548986	-0.1085	-0.162194	-0.193402	-0.274564	-0.304792	-0.34224	-0.463596	-0.468308	-0.614447	S	4	(D/E)(S/T);(R/K)x(S/T);(R/K)xx(S/T);(R/K)xxx(S/T);Aurora-A kinase substrate motif;b-Adrenergic Receptor kinase substrate motif;Casein kinase I substrate motif;Casein kinase II substrate motif;G protein-coupled receptor kinase 1 substrate motif;HxxxxS;New PKA kinase substrate motif_KRxS;New PKA kinase substrate motif_KxxS;New PKA kinase substrate motif_RxS;PAK2 kinase substrate motif;Phosphorylase…	___1	0.989209	1.06e-62	114.73	98.843	104.53	-0.10895	436	151350000	6068100	22331000	P21192	436	P21192	Metallothionein expression activator	ACE2	FTPRTQLSPIHKKRESVVSTVSTISQLQDDT
-0.019489	0.023504	0.59693	1.17136	1.86357	1.6883	1.46761	0.876575	0.398619	0.18412	-0.830552	-0.774898	-0.652821	-0.444477	-0.0292407	0.0685407	0.172475	-0.259065	-0.41991	-0.652264	S	4	(D/E)(S/T);(R/K)xxxx(S/T);(R/K)xxxxx(S/T);(S/T)xx(D/E);acidic-plus-3 pSTxxED;b-Adrenergic Receptor kinase substrate motif;Casein kinase I substrate motif;Casein kinase II substrate motif;CDK kinase substrate motif_minimal;CDK kinase substrate motif_minimal_pS;ERK1,2 kinase substrate motif;G protein-coupled receptor kinase 1 substrate motif;GSK-3, ERK1, ERK2, CDK5 substrate motif;MAPKAPK2 kinase s…	___1	0.999999	1.53e-292	243.16	232.88	243.16	0.79016	709	663140000	114900000	100470000	P21192	709	P21192	Metallothionein expression activator	ACE2	SINKKLTSPKKSLLDSPHDTSPVKETIARDK
0.531335	0.729037	0.803347	0.556565	0.195482	0.0411911	0.210336	0.496123	0.76441	0.898554	-0.309386	-0.315392	-0.266949	-0.158048	-0.18607	-0.411473	-0.594976	-0.5392	-0.342496	-0.244144	S	3	(D/E)x(S/T);(D/E)xxxxx(S/T);(D/E/N)xS;(S/T)Px(R/K);(S/T)PxK;(S/T)xx(R/K);(S/T)xxx(D/E);Cdc2 kinase substrate motif;CDK kinase substrate motif;CDK kinase substrate motif_minimal;CDK kinase substrate motif_minimal_pS;CDK1,2,4,6 kinase substrate motif;DxS;ERK1,2 kinase substrate motif;Growth associated histone HI kinase substrate motif;GSK-3, ERK1, ERK2, CDK5 substrate motif;pSPxK/R;SPxK;WW domain b…	___1	0.901999	2.08e-50	118.08	100.16	67.416	-0.14496	714	188310000	92988000	15162000	P21192	714	P21192	Metallothionein expression activator	ACE2	LTSPKKSLLDSPHDTSPVKETIARDKDGSVL
1.33204	1.4575	1.17385	0.576736	-0.000130367	0.129486	0.433149	0.558586	0.254639	0.0312105	-0.143566	-0.112735	-0.0229613	-0.0879463	-0.313095	-0.482956	-0.453964	-0.194767	0.0498217	0.148712	S	3	(D/E)xx(S/T);(R/K)x(S/T);(R/K)xxxxx(S/T);AMP-activated protein kinase substrate motif;Casein kinase I substrate motif;CDK kinase substrate motif_minimal;CDK kinase substrate motif_minimal_pS;ERK1,2 kinase substrate motif;GSK-3, ERK1, ERK2, CDK5 substrate motif;KxS;New PKA kinase substrate motif_KxS;PKA kinase substrate motif;PKC kinase substrate motif;WW domain binding motif	___1	0.9273	9.14e-52	137.99	97.922	80.585	0.33018	385	248100000	92269000	112420000	P21192	385	P21192	Metallothionein expression activator	ACE2	KNSTGDNIFRLFEKTSPGGLSISPRINGNSL
0.796161	0.7154	0.832332	0.529354	0.882322	0.899901	1.07056	0.540089	0.26985	0.0255694	-0.202792	-0.180813	-0.129285	-0.137618	-0.116329	-0.113523	-0.099517	-0.133918	-0.295683	-0.341422	S	2	(S/T)P(R/K);(S/T)x(R/K);CDK kinase substrate motif_minimal;CDK kinase substrate motif_minimal_pS;ERK1,2 kinase substrate motif;Growth associated histone HI kinase substrate motif;GSK-3, ERK1, ERK2, CDK5 substrate motif;PKA kinase substrate motif;PKC kinase substrate motif;WW domain binding motif	___1	0.999995	9.61e-55	158.56	137.73	158.56	-0.21184	392	585060000	106710000	61457000	P21192	392	P21192	Metallothionein expression activator	ACE2	IFRLFEKTSPGGLSISPRINGNSLRSPFLVG
-0.027854	0.0503914	0.747555	1.29824	1.61918	1.21905	0.984167	0.737881	0.497309	0.282375	-0.809909	-0.756491	-0.798473	-0.503871	-0.280574	-0.055984	-0.291435	-0.450723	-0.545066	-0.482157	S	3	(S/T)(R/K);G protein-coupled receptor kinase 1 substrate motif;GSK3 kinase substrate motif	___1	0.998421	5.44e-155	193.77	163	193.77	-0.0088586	249	130840000	71491000	59349000	P21192	249	P21192	Metallothionein expression activator	ACE2	EEVAQKLVSGATNSNSKPGSPVILKTPAMQN
1.84986	1.77597	1.2974	0.387943	-0.0171873	0.044721	0.503399	0.565994	0.382318	0.339934	-0.119622	-0.033985	-0.0146512	-0.155129	-0.506826	-0.724431	-0.800008	-0.633519	-0.669174	-0.628702	S	2	(D/E/N)xS;(S/T)Px(R/K);(S/T)PxR;(S/T)Pxx(R/K);(S/T)Pxxxxx(R/K);(S/T)xx(R/K);(S/T)xxx(R/K);Casein kinase II substrate motif;Cdc2 kinase substrate motif;CDK kinase substrate motif;CDK kinase substrate motif_minimal;CDK kinase substrate motif_minimal_pS;CDK1,2,4,6 kinase substrate motif;ERK1,2 kinase substrate motif;GSK-3, ERK1, ERK2, CDK5 substrate motif;MAPKAPK2 kinase substrate motif;NxS;pSPxK/R;…	___1	0.996295	1.34e-86	177.36	168.64	171.99	-0.68347	303	201260000	44721000	21606000	P21192	303	P21192	Metallothionein expression activator	ACE2	PTLISPRMSNTSINGSPSRKYHRQRYPNKSP
1.58943	1.62685	1.21262	0.685237	0.101014	-0.0755744	0.222036	0.265361	0.210584	0.0649865	0.12302	0.0670607	0.0349589	-0.111576	-0.133665	-0.364777	-0.484904	-0.783822	-0.987847	-1.18237	S	4	(D/E/N)xS;(R/K)(S/T);(R/K)xxxx(S/T);(S/T)x(D/E);acidic-plus-2;acidic-plus-2 pSxE;acidic-plus-2 pSxE/D;basic-minus-acidic-plus KRxSTxED;Casein kinase I substrate motif;Casein kinase II substrate motif;CDK kinase substrate motif_minimal;CDK kinase substrate motif_minimal_pS;ERK1,2 kinase substrate motif;Growth associated histone HI kinase substrate motif;GSK-3, ERK1, ERK2, CDK5 substrate motif;NxS;…	___1	0.98223	2.15e-136	167.92	152.28	85.19	0.0075645	317	65439000	46749000	18689000	P21192	317	P21192	Metallothionein expression activator	ACE2	GSPSRKYHRQRYPNKSPESNGLNLFSSNSGY
1.78668	1.70375	1.47494	0.826136	0.369698	0.056192	0.336088	0.30292	0.22961	-0.0417681	0.0560799	-0.000992067	-0.0383787	-0.132497	-0.298274	-0.55039	-0.710301	-0.857018	-1.04484	-1.17224	S	4	(D/E)(S/T);(R/K)xxx(S/T);b-Adrenergic Receptor kinase substrate motif;PKA kinase substrate motif	___1	0.922426	3.25e-221	204.73	188.16	204.73	0.098279	320	89892000	54725000	35167000	P21192	320	P21192	Metallothionein expression activator	ACE2	SRKYHRQRYPNKSPESNGLNLFSSNSGYLRD
-0.0932945	-0.098134	0.0332397	0.748991	1.18378	1.32399	1.16756	0.657822	0.171165	-0.258438	-0.194544	-0.255636	-0.205457	-0.0802661	0.0839495	0.0382757	-0.0604552	-0.074497	-0.0721565	0.0038507	S	2	(R/K)xx(S/T);Casein kinase I substrate motif;Casein kinase II substrate motif;HxxxxS;New PKA kinase substrate motif_KxxS;Phosphorylase kinase substrate motif;PKA kinase substrate motif;PKC kinase substrate motif	___1	0.89734	9.36e-27	102.28	75.736	102.28	0.39865	137	2645500	1012600	1632800	P21192	137	P21192	Metallothionein expression activator	ACE2	SGTAIFGFLGHNKTLSISSLQQSILNMSKDP
2.10029	1.54869	0.89679	-0.162012	-0.295925	0.140714	0.948662	0.852739	0.169627	-0.513595	0.473533	0.496123	0.543545	0.0152503	-0.37659	-0.741552	-0.512833	-0.474199	-0.44504	-0.569723	S	3	(R/K)xxx(S/T);(S/T)Pxx(R/K);(S/T)Pxxx(R/K);(S/T)Pxxxx(R/K);(S/T)xxx(R/K);(S/T)xxxx(R/K);(S/T)xxxxx(R/K);CDK kinase substrate motif_minimal;CDK kinase substrate motif_minimal_pS;ERK1,2 kinase substrate motif;GSK-3, ERK1, ERK2, CDK5 substrate motif;WW domain binding motif	___1	0.999996	5.18e-20	133.81	116.37	113.67	0.054726	428	656420000	196210000	108510000	P21192	428	P21192	Metallothionein expression activator	ACE2	DDRYAAGTFTPRTQLSPIHKKRESVVSTVST
1.44307	1.35957	0.951931	0.311908	-0.0324237	0.0978307	0.654485	0.638939	0.371583	0.0612518	-0.0287447	-0.0031929	-0.0018514	-0.159525	-0.406936	-0.574315	-0.444394	-0.367308	-0.251516	-0.330855	S	4	(D/E)(S/T);(R/K)xxxx(S/T);(R/K)xxxxx(S/T);(S/T)xx(D/E);acidic-plus-3 pSTxxED;b-Adrenergic Receptor kinase substrate motif;Casein kinase I substrate motif;Casein kinase II substrate motif;CDK kinase substrate motif_minimal;CDK kinase substrate motif_minimal_pS;ERK1,2 kinase substrate motif;G protein-coupled receptor kinase 1 substrate motif;GSK-3, ERK1, ERK2, CDK5 substrate motif;MAPKAPK2 kinase s…	___2	0.999999	1.53e-292	243.16	232.88	243.16	0.79016	709	663140000	114900000	100470000	P21192	709	P21192	Metallothionein expression activator	ACE2	SINKKLTSPKKSLLDSPHDTSPVKETIARDK
1.36339	1.30411	0.8317	0.239508	-0.121999	0.056373	0.557485	0.577101	0.314907	0.0841211	-0.00678205	-0.00279172	-0.00610891	-0.177494	-0.399476	-0.586926	-0.478267	-0.440983	-0.288824	-0.33496	S	3	(D/E)x(S/T);(D/E)xxxxx(S/T);(D/E/N)xS;(S/T)Px(R/K);(S/T)PxK;(S/T)xx(R/K);(S/T)xxx(D/E);Cdc2 kinase substrate motif;CDK kinase substrate motif;CDK kinase substrate motif_minimal;CDK kinase substrate motif_minimal_pS;CDK1,2,4,6 kinase substrate motif;DxS;ERK1,2 kinase substrate motif;Growth associated histone HI kinase substrate motif;GSK-3, ERK1, ERK2, CDK5 substrate motif;pSPxK/R;SPxK;WW domain b…	___2	0.901999	2.08e-50	118.08	100.16	67.416	-0.14496	714	188310000	92988000	15162000	P21192	714	P21192	Metallothionein expression activator	ACE2	LTSPKKSLLDSPHDTSPVKETIARDKDGSVL
1.65823	1.56132	1.05771	0.148243	-0.291576	-0.0502016	0.328747	0.263489	-0.200545	-0.528502	0.426156	0.351602	0.374487	0.078096	-0.161963	-0.34825	-0.302734	-0.288787	-0.338603	-0.483883	S	3	(D/E)xx(S/T);(R/K)x(S/T);(R/K)xxxxx(S/T);AMP-activated protein kinase substrate motif;Casein kinase I substrate motif;CDK kinase substrate motif_minimal;CDK kinase substrate motif_minimal_pS;ERK1,2 kinase substrate motif;GSK-3, ERK1, ERK2, CDK5 substrate motif;KxS;New PKA kinase substrate motif_KxS;PKA kinase substrate motif;PKC kinase substrate motif;WW domain binding motif	___2	0.9273	9.14e-52	137.99	97.922	80.585	0.33018	385	248100000	92269000	112420000	P21192	385	P21192	Metallothionein expression activator	ACE2	KNSTGDNIFRLFEKTSPGGLSISPRINGNSL
1.13273	1.1673	0.895222	0.281925	-0.173561	-0.130017	0.148197	0.162052	-0.00495017	-0.0884514	0.149726	0.212034	0.224434	0.124617	-0.0401186	-0.157555	-0.210011	-0.244786	-0.256181	-0.261879	S	3	(S/T)xxx(R/K);Casein kinase II substrate motif	___2	0.758442	3.53e-06	67.449	33.764	67.449	0.018048	390	33537000	9340800	0	P21192	390	P21192	Metallothionein expression activator	ACE2	DNIFRLFEKTSPGGLSISPRINGNSLRSPFL
1.74683	1.64722	1.1207	0.0586147	-0.439063	-0.230207	0.305403	0.197879	-0.215114	-0.583896	0.501765	0.456033	0.440121	0.10561	-0.17199	-0.361935	-0.259725	-0.234187	-0.272794	-0.431717	S	2	(S/T)P(R/K);(S/T)x(R/K);CDK kinase substrate motif_minimal;CDK kinase substrate motif_minimal_pS;ERK1,2 kinase substrate motif;Growth associated histone HI kinase substrate motif;GSK-3, ERK1, ERK2, CDK5 substrate motif;PKA kinase substrate motif;PKC kinase substrate motif;WW domain binding motif	___2	0.999995	9.61e-55	158.56	137.73	158.56	-0.21184	392	585060000	106710000	61457000	P21192	392	P21192	Metallothionein expression activator	ACE2	IFRLFEKTSPGGLSISPRINGNSLRSPFLVG
0.458638	0.597691	0.759899	0.915594	1.0732	1.20715	1.40362	1.00335	0.426681	-0.051964	-0.640584	-0.661721	-0.597874	-0.480812	-0.331371	-0.266705	-0.0984973	-0.144128	-0.130855	-0.250289	S	3	(S/T)xx(R/K);Casein kinase II substrate motif;G protein-coupled receptor kinase 1 substrate motif	___2	0.846332	6.04e-24	94.389	71.736	87.509	-0.3569	247	33691000	11074000	22617000	P21192	247	P21192	Metallothionein expression activator	ACE2	EQEEVAQKLVSGATNSNSKPGSPVILKTPAM
0.353144	0.474042	0.681363	0.8314	1.04128	1.10441	1.34409	0.937585	0.409692	-0.0867015	-0.62912	-0.599415	-0.599169	-0.418843	-0.330073	-0.203323	-0.09327	-0.102997	-0.10096	-0.211371	S	3	(S/T)(R/K);G protein-coupled receptor kinase 1 substrate motif;GSK3 kinase substrate motif	___2	0.998421	5.44e-155	193.77	163	193.77	-0.0088586	249	130840000	71491000	59349000	P21192	249	P21192	Metallothionein expression activator	ACE2	EEVAQKLVSGATNSNSKPGSPVILKTPAMQN
0.437494	0.549746	0.754513	0.875778	1.05425	1.12962	1.35957	0.967571	0.446276	-0.037301	-0.625838	-0.615821	-0.568555	-0.414536	-0.318957	-0.238685	-0.108562	-0.11685	-0.111305	-0.225481	S	3	(R/K)xx(S/T);(S/T)Pxxx(R/K);(S/T)xxxx(R/K);CDK kinase substrate motif_minimal;CDK kinase substrate motif_minimal_pS;ERK1,2 kinase substrate motif;GSK-3, ERK1, ERK2, CDK5 substrate motif;MAPKAPK2 kinase substrate motif;New PKA kinase substrate motif_KxxS;PKA kinase substrate motif;PKC kinase substrate motif;WW domain binding motif	___2	0.995221	6.04e-24	94.389	71.736	88.168	-0.35732	253	60661000	39756000	20906000	P21192	253	P21192	Metallothionein expression activator	ACE2	QKLVSGATNSNSKPGSPVILKTPAMQNGRMK
1.27179	1.20427	0.912602	0.464295	0.048621	-0.177782	-0.218995	-0.264288	-0.297204	-0.313662	0.223117	0.305583	0.419017	0.480951	0.363278	0.117498	-0.173948	-0.382953	-0.467328	-0.509516	S	3	G protein-coupled receptor kinase 1 substrate motif	___2	0.652454	1.76e-18	72.035	59.106	65.581	0.19367	482	13828000	13828000	0	P21192	482	P21192	Metallothionein expression activator	ACE2	ANALASSSVLPPIPGSSNNTPIKNSLPQKHV
1.27179	1.20427	0.912602	0.464295	0.048621	-0.177782	-0.218995	-0.264288	-0.297204	-0.313662	0.223117	0.305583	0.419017	0.480951	0.363278	0.117498	-0.173948	-0.382953	-0.467328	-0.509516	S	3	(S/T)xxxxx(R/K);Casein kinase I substrate motif;Casein kinase II substrate motif;G protein-coupled receptor kinase 1 substrate motif;MDC1 BRCT domain binding motif;Plk1 PBD domain binding motif	___2	0.652209	1.76e-18	72.035	59.106	71.974	-0.72963	483	13828000	13828000	0	P21192	483	P21192	Metallothionein expression activator	ACE2	NALASSSVLPPIPGSSNNTPIKNSLPQKHVF
0.855431	0.842915	0.817885	0.614647	0.245719	-0.137062	-0.368006	-0.441792	-0.510257	-0.541829	-0.0714555	-0.0130586	0.103735	0.185951	0.175191	0.117987	0.107313	0.0565144	-0.080941	-0.192997	S	3	(R/K)x(S/T);(S/T)xxx(R/K);KxS;New PKA kinase substrate motif_KxS;PKA kinase substrate motif;PKC kinase substrate motif	___2	0.536874	0.00011968	44.596	37.643	44.596	0.33879	491	8283300	0	8283300	P21192	491	P21192	Metallothionein expression activator	ACE2	LPPIPGSSNNTPIKNSLPQKHVFQHTPVKAP
1.42518	1.35178	0.94282	0.322897	-0.034268	0.11155	0.633054	0.614716	0.349421	0.0573649	-0.0573649	-0.00842633	-0.0173893	-0.153043	-0.434369	-0.570406	-0.453092	-0.33087	-0.270729	-0.360455	T	3	(D/E)(S/T);(D/E)xxxx(S/T);(S/T)xxx(R/K);(S/T)xxxx(D/E);b-Adrenergic Receptor kinase substrate motif;MAPKAPK2 kinase substrate motif	___2	0.927979	2.75e-73	143.93	131.73	143.93	0.19919	713	214930000	43983000	34903000	P21192	713	P21192	Metallothionein expression activator	ACE2	KLTSPKKSLLDSPHDTSPVKETIARDKDGSV
1.81783	1.66574	1.11986	0.0596957	-0.499156	-0.328092	0.212794	0.231482	-0.111951	-0.461576	0.493134	0.44379	0.415032	0.086276	-0.173751	-0.367571	-0.238258	-0.253237	-0.27301	-0.486792	T	2	(D/E)x(S/T);(D/E/N)xT;(R/K)(S/T);(R/K)xxxx(S/T);ExT	___2	0.937371	9.14e-52	137.99	97.922	62.528	0.33161	384	48369000	33080000	9174400	P21192	384	P21192	Metallothionein expression activator	ACE2	KKNSTGDNIFRLFEKTSPGGLSISPRINGNS
1.27179	1.20427	0.912602	0.464295	0.048621	-0.177782	-0.218995	-0.264288	-0.297204	-0.313662	0.223117	0.305583	0.419017	0.480951	0.363278	0.117498	-0.173948	-0.382953	-0.467328	-0.509516	T	3	(D/E/N)xT;(S/T)Px(R/K);(S/T)PxK;(S/T)xx(R/K);Cdc2 kinase substrate motif;CDK kinase substrate motif_minimal;CDK kinase substrate motif_minimal_pT;CDK1,2,4,6 kinase substrate motif;CDK5 kinase substrate motif_1;GSK-3, ERK1, ERK2, CDK5 substrate motif;MAPKAPK2 kinase substrate motif;NxT;pTPxK/R;TPxK;WW domain binding motif	___2	0.652181	1.76e-18	72.035	59.106	71.974	-0.72963	486	13828000	13828000	0	P21192	486	P21192	Metallothionein expression activator	ACE2	ASSSVLPPIPGSSNNTPIKNSLPQKHVFQHT
0.0149589	0.0510046	0.227869	0.61371	1.13943	1.62924	1.64376	1.07358	0.303648	-0.154892	-0.717391	-0.588741	-0.557381	-0.274318	-0.146339	-0.0107717	-0.0347664	-0.351533	-0.59086	-0.876471	T	2	(R/K)xxxx(S/T);(R/K)xxxxx(S/T)	___1	0.99575	1.98e-300	251.28	230.61	160.69	0.11994	124	472620000	115080000	211150000	P21192	124	P21192	Metallothionein expression activator	ACE2	YSKKSMSSHKRGLSGTAIFGFLGHNKTLSIS
1.06227	1.00408	0.794362	0.491312	0.280863	0.256351	0.376058	0.454048	0.478229	0.49032	-0.122316	-0.149705	-0.210473	-0.27723	-0.349202	-0.420397	-0.425255	-0.364549	-0.280369	-0.238279	T	2	(D/E)x(S/T);(D/E/N)xT;(R/K)(S/T);(R/K)xxxx(S/T);ExT	___1	0.937371	9.14e-52	137.99	97.922	62.528	0.33161	384	48369000	33080000	9174400	P21192	384	P21192	Metallothionein expression activator	ACE2	KKNSTGDNIFRLFEKTSPGGLSISPRINGNS
0.41984	0.264287	-0.0796265	-0.456346	-0.452123	-0.034149	0.564425	0.929847	1.01803	1.06212	0.361415	0.25655	0.0833228	-0.0534011	-0.153896	-0.254665	-0.345241	-0.425351	-0.47178	-0.494995	T	3	(D/E)xxxxx(S/T);(R/K)xxxx(S/T);(S/T)xxx(R/K)	___1	0.899679	0.00120986	47.397	30.116	47.397	0.61609	420	4199700	4199700	0	P21192	420	P21192	Metallothionein expression activator	ACE2	LVGTDKSRDDRYAAGTFTPRTQLSPIHKKRE
1.75832	1.89245	1.58659	0.706581	-0.219335	-0.617029	-0.536777	-0.506801	-0.520334	-0.527101	0.617279	0.626814	0.603573	0.53802	0.322726	0	-0.327831	-0.553337	-0.635458	-0.676518	T	3	(D/E)xxxx(S/T);(D/E)xxxxx(S/T);(R/K)(S/T);(S/T)xxx(R/K)	___1	0.957371	0.00416783	54.259	27.161	54.259	-0.084795	574	33904000	33904000	0	P21192	574	P21192	Metallothionein expression activator	ACE2	TLHSTSPLPDEIIPRTTPMKITKKPTTLPPG
0.700556	0.42905	0.277937	0.221552	0.540625	0.559051	0.862996	0.788341	0.738033	0.5884	-0.183359	-0.138004	-0.292627	-0.170387	-0.25283	-0.202395	-0.315097	-0.44265	-0.44075	-0.49166	S	5	(D/E)xx(S/T);(D/E)xxx(S/T);(D/E)xxxxx(S/T);(R/K)(S/T);(S/T)(D/E);(S/T)x(D/E);(S/T)xx(D/E);(S/T)xxx(D/E);(S/T)xxxx(D/E);(S/T)xxxxx(D/E) ;acidic-plus-1-2 pSTxxED;acidic-plus-2;acidic-plus-2 pSxD;acidic-plus-2 pSxE/D;acidic-plus-2-3 pSTxxED;acidic-plus-2-4 pSTxxED;acidic-plus-3 pSTxxED;acidic-plus-3-4 pSTxxEDED;BARD1 BRCT domain binding motif;basic-minus-acidic-plus KRxSTxED;Casein kinase I substrat…	___1	1	1.75e-293	218.55	213.88	190.89	-0.0045935	288	247550000	39816000	35749000	P47129	288	P47129	Assembly-complementing factor 4	ACF4	YYIKENLGYEYDEVRSEDEDDEEFEPMGDIP
0.240602	0.285473	0.258779	0.115649	-0.019627	-0.030612	0.0313705	0.0420294	0.0149196	0.00136471	0.00190924	0.0051832	-0.0158256	-0.0643909	-0.145824	-0.23257	-0.309081	-0.370048	-0.400328	-0.415469	S	2	(D/E)xxx(S/T);(D/E/N)xS;(S/T)Pxxx(R/K);(S/T)Pxxxxx(R/K);(S/T)xxxx(R/K);CDK kinase substrate motif_minimal;CDK kinase substrate motif_minimal_pS;ERK1,2 kinase substrate motif;GSK-3, ERK1, ERK2, CDK5 substrate motif;NxS;WW domain binding motif	___1	0.999998	1.67e-26	100.45	79.224	100.45	-0.19797	156	131800000	6655800	0	P47129	156	P47129	Assembly-complementing factor 4	ACF4	TFTKRIQQTFVDVNNSPNMLKGKKSINDFFS
0.449607	0.477413	0.529629	0.202731	0.0105712	-0.135429	0.116766	0.267852	0.414934	0.440096	0.006042	0.00679302	-0.00746981	-0.0247189	-0.203288	-0.379491	-0.468624	-0.420801	-0.249935	-0.237055	S	3	(R/K)xxxxx(S/T);(S/T)xxx(R/K)	___1	0.684263	6.87e-43	147.58	119.83	132.31	0.090007	61	252820000	67603000	0	P47129	61	P47129	Assembly-complementing factor 4	ACF4	RVTTPLKPKRLAIPISSPQRSTTNQSPVSDH
0.522323	0.607726	0.703157	0.391029	0.1211	-0.0923932	0.175728	0.348385	0.52576	0.539392	-0.0047388	-0.00152397	-0.0274957	-0.0384159	-0.212708	-0.383083	-0.454367	-0.376863	-0.177357	-0.140443	S	2	(S/T)Px(R/K);(S/T)PxR;(S/T)xx(R/K);Casein kinase I substrate motif;Cdc2 kinase substrate motif;CDK kinase substrate motif;CDK kinase substrate motif_minimal;CDK kinase substrate motif_minimal_pS;CDK1,2,4,6 kinase substrate motif;ERK1,2 kinase substrate motif;G protein-coupled receptor kinase 1 substrate motif;Growth associated histone HI kinase substrate motif;GSK3 kinase substrate motif;GSK-3, E…	___1	0.997853	3.43e-132	196.67	168.92	147.3	-0.021113	62	776220000	243830000	168400000	P47129	62	P47129	Assembly-complementing factor 4	ACF4	VTTPLKPKRLAIPISSPQRSTTNQSPVSDHA
-0.356118	-0.29366	-0.172863	-0.0561829	-0.0167226	-0.0503643	-0.139062	-0.209714	-0.244785	-0.26232	0.250024	0.235638	0.184785	0.111853	0.0428985	0	0.0164972	0.0663335	0.121784	0.149509	S	3	(S/T)(R/K);(S/T)xxx(D/E);Casein kinase I substrate motif;Casein kinase II substrate motif;DNA dependent Protein kinase substrate motif	___1	0.501157	7.92e-10	55.587	45.53	43.554	-0.16731	206	3404700	3404700	0	P47129	206	P47129	Assembly-complementing factor 4	ACF4	NPPPNRSQRMQNIAPSRSSESTPTSGPPLLP
0.353415	0.314371	0.236282	0.122656	0.012535	-0.0611887	-0.102021	-0.0407092	0.0898555	0.189764	0.11488	0.090389	0.0414069	-0.00126734	-0.0131426	-0.0024538	0	-0.00696182	-0.0151043	-0.0197658	S	3	(R/K)(S/T);(S/T)x(D/E);acidic-plus-2;acidic-plus-2 pSxE;acidic-plus-2 pSxE/D;basic-minus-acidic-plus KRxSTxED;Casein kinase I substrate motif;Casein kinase II substrate motif;G protein-coupled receptor kinase 1 substrate motif	___1	0.708367	2.12e-48	110.75	103.64	110.75	-0.050759	208	9469600	0	9469600	P47129	208	P47129	Assembly-complementing factor 4	ACF4	PPNRSQRMQNIAPSRSSESTPTSGPPLLPPR
-0.214085	-0.133013	0.296758	1.44096	2.55013	2.88375	1.89219	0.763604	-0.0097103	-0.109231	-0.550579	-0.476849	-0.573885	-0.191887	0.463372	1.36651	1.54024	0.976761	0.172854	-0.255683	S	3	(D/E)xxxx(S/T);(D/E)xxxxx(S/T);(R/K)xx(S/T);(S/T)xxx(D/E);14-3-3 domain binding motif;ATM kinase substrate motif;Calmodulin-dependent protein kinase II substrate motif;DNA dependent Protein kinase substrate motif;MAPKAPK2 kinase substrate motif;New PKA kinase substrate motif_RxxS;PKA kinase substrate motif;PKC kinase substrate motif;RxxS	___1	1	2.7e-37	133.16	118.19	119.69	-0.27054	9	511930000	85981000	154050000	P47129	9	P47129	Assembly-complementing factor 4	ACF4	_______MSEDQRVISQPIELHKLSIVDKHS
0.0495557	0.160447	0.158025	0.171949	0.0419057	0.215871	0.313632	0.473435	0.43234	0.439009	-0.202978	-0.140374	-0.155078	-0.0700316	-0.199518	-0.174214	-0.237997	-0.118099	-0.061631	0.0209989	S	3	(D/E)xx(S/T);(S/T)xxxx(D/E);Casein kinase I substrate motif;Casein kinase II substrate motif;CDK kinase substrate motif_minimal;CDK kinase substrate motif_minimal_pS;ERK1,2 kinase substrate motif;G protein-coupled receptor kinase 1 substrate motif;GSK-3, ERK1, ERK2, CDK5 substrate motif;MAPKAPK2 kinase substrate motif;WW domain binding motif	___1	0.968083	4.21e-43	102.53	95.657	92.121	-0.25432	78	125670000	7286700	11167000	P47129	78	P47129	Assembly-complementing factor 4	ACF4	PQRSTTNQSPVSDHASPISTDQDLIYKLAAK
-0.0249243	-0.0117006	-0.105307	-0.318966	-0.442535	-0.355962	-0.0984297	0.119919	0.239362	0.299084	0.0361882	0.0871231	0.156375	0.193008	0.15102	0.0630272	0.00412343	0.0203127	0.0811676	0.111595	T	2	(D/E)x(S/T);(D/E/N)xT;(S/T)Pxxx(R/K);(S/T)xxxx(R/K);CDK kinase substrate motif_minimal;CDK kinase substrate motif_minimal_pT;ExT;GSK-3, ERK1, ERK2, CDK5 substrate motif;WW domain binding motif	___1	0.998084	2.1e-71	148.41	123.99	98.281	0.27703	239	129060000	6216600	0	P47129	239	P47129	Assembly-complementing factor 4	ACF4	NTMKNANTTATAGENTPFLQRILNKFNQMNM
1.35974	1.28532	1.07134	0.762499	0.785659	0.731801	0.81997	0.706607	0.488021	0.534935	-0.195577	-0.173613	-0.183	-0.331795	-0.468356	-0.554595	-0.575147	-0.565791	-0.47698	-0.357656	T	2	(R/K)x(S/T);(R/K)xxxx(S/T);(S/T)xxx(R/K);(S/T)xxxxx(R/K);MAPKAPK2 kinase substrate motif;New PKA kinase substrate motif_RxT;PKA kinase substrate motif;PKC kinase substrate motif;RxT	___1	0.878622	6.98e-10	120.99	86.268	79.148	-0.03684	48	420420000	18211000	7180800	P47129	48	P47129	Assembly-complementing factor 4	ACF4	QKQHEVQPESKSPRVTTPLKPKRLAIPISSP
1.29918	1.21975	1.01197	0.709126	0.762259	0.715738	0.792293	0.654226	0.438962	0.482854	-0.208906	-0.179775	-0.163983	-0.302114	-0.395788	-0.512327	-0.543195	-0.586301	-0.503357	-0.396123	T	2	(R/K)xx(S/T);(R/K)xxxxx(S/T);(S/T)Px(R/K);(S/T)PxK;(S/T)Pxxx(R/K);(S/T)Pxxxx(R/K);(S/T)xx(R/K);(S/T)xxxx(R/K);(S/T)xxxxx(R/K);Calmodulin-dependent protein kinase II substrate motif;Cdc2 kinase substrate motif;CDK kinase substrate motif_minimal;CDK kinase substrate motif_minimal_pT;CDK1,2,4,6 kinase substrate motif;CDK5 kinase substrate motif_1;G protein-coupled receptor kinase 1 substrate motif;G…	___1	0.97912	6.98e-10	120.99	86.268	91.087	0.036306	49	953950000	404230000	145650000	P47129	49	P47129	Assembly-complementing factor 4	ACF4	KQHEVQPESKSPRVTTPLKPKRLAIPISSPQ
2.56066	2.41482	1.76281	0.794543	0.122331	-0.183184	-0.0636107	-0.0542983	-0.044986	0.0139685	0.476211	0.401324	0.28637	0.0582397	-0.183932	-0.489045	-0.572349	-0.563511	-0.491856	-0.488957	S	4	(D/E)xx(S/T);(R/K)(S/T);(R/K)xxxxx(S/T);(S/T)Px(R/K);(S/T)PxK;(S/T)Pxx(R/K);(S/T)Pxxx(R/K);(S/T)xx(R/K);(S/T)xxx(R/K);(S/T)xxxx(R/K);Casein kinase I substrate motif;Casein kinase II substrate motif;Cdc2 kinase substrate motif;CDK kinase substrate motif;CDK kinase substrate motif_minimal;CDK kinase substrate motif_minimal_pS;CDK1,2,4,6 kinase substrate motif;ERK1,2 kinase substrate motif;Growth as…	___1	0.99997	3.52e-19	97.631	78.308	97.631	0.24474	31	98965000	16905000	10029000	Q08981	31	Q08981	APC/C-CDH1 modulator 1	ACM1	INQKPRAVVKGNELRSPSKRRSQIDTDYALR
1.00933	0.894	0.534511	0.0461805	-0.332491	-0.472663	-0.30882	-0.0794595	0.117126	0.215418	0.167714	0.208549	0.193479	0.0816695	-0.148469	-0.400198	-0.519841	-0.485808	-0.360669	-0.298099	S	3	(D/E)xxx(S/T);(R/K)x(S/T);(S/T)(R/K);(S/T)xxx(D/E);(S/T)xxxx(D/E);Casein kinase I substrate motif;Casein kinase II substrate motif;KxS;New PKA kinase substrate motif_KxS;PKA kinase substrate motif;PKC kinase substrate motif	___1	0.51584	7.28e-06	73.887	48.565	62.035	0.010732	186	4974900	4974900	0	Q08981	186	Q08981	APC/C-CDH1 modulator 1	ACM1	FFTSKHQGQNPETKISRSTDDVSEKKVVRKL
1.48645	1.30703	1.18322	0.442567	0.0971235	-0.276033	-0.23595	-0.240041	-0.155686	-0.0061377	0.454477	0.466928	0.461849	0.333914	0.111542	-0.154149	-0.341925	-0.377805	-0.369968	-0.323496	S	3	(D/E)xxxxx(S/T);(R/K)(S/T);(R/K)xxx(S/T);(S/T)x(D/E);(S/T)xx(D/E);(S/T)xxxxx(D/E) ;acidic-plus-2;acidic-plus-2 pSxD;acidic-plus-2 pSxE/D;acidic-plus-2-3 pSTxxED;acidic-plus-3 pSTxxED;basic-minus-acidic-plus KRxSTxED;Casein kinase II substrate motif;PKA kinase substrate motif;Pyruvate dehydrogenase kinase substrate motif;Sxx(E/D);SxxD	___1	0.989351	6.24e-10	104.41	52.149	98.676	0.10343	188	29476000	7304500	5213800	Q08981	188	Q08981	APC/C-CDH1 modulator 1	ACM1	TSKHQGQNPETKISRSTDDVSEKKVVRKLSF
2.00604	1.7699	1.53199	0.663411	-0.0637543	-0.459076	-0.372204	-0.0536597	0.023915	0.116362	0.340448	0.346072	0.366711	0.138957	-0.0564353	-0.354323	-0.43483	-0.689848	-0.760637	-0.914718	S	3	(R/K)x(S/T);(R/K)xx(S/T);(R/K)xxxxx(S/T);(S/T)xxxx(D/E);(S/T)xxxxx(D/E) ;14-3-3 domain binding motif;Calmodulin-dependent protein kinase II alpha substrate motif;Calmodulin-dependent protein kinase II substrate motif;Calmodulin-dependent protein kinase IV substrate motif;Chk1 kinase substrate motif;KxS;New PKA kinase substrate motif_KxS;New PKA kinase substrate motif_RKxS;New PKA kinase substrate…	___1	0.996973	9.45e-06	83.53	64.053	69.602	0.28935	202	80842000	39204000	30543000	Q08981	202	Q08981	APC/C-CDH1 modulator 1	ACM1	RSTDDVSEKKVVRKLSFHVYEDE________
1.46048	1.59701	1.32267	0.500938	-0.308519	-0.558302	-0.329326	-0.181266	-0.136502	-0.11412	0.539792	0.610547	0.598565	0.433089	0.092578	-0.269475	-0.510904	-0.610166	-0.581564	-0.567263	S	2	(S/T)Px(R/K);(S/T)PxK;(S/T)Pxx(R/K);(S/T)Pxxx(R/K);(S/T)xx(R/K);(S/T)xxx(R/K);(S/T)xxxx(R/K);Casein kinase II substrate motif;Cdc2 kinase substrate motif;CDK kinase substrate motif;CDK kinase substrate motif_minimal;CDK kinase substrate motif_minimal_pS;CDK1,2,4,6 kinase substrate motif;ERK1,2 kinase substrate motif;GSK-3, ERK1, ERK2, CDK5 substrate motif;pSPxK/R;SPxK;WW domain binding motif	___1	0.99876	0.00132566	62.463	51.242	50.805	-0.11124	3	222800000	11787000	0	Q08981	3	Q08981	APC/C-CDH1 modulator 1	ACM1	_____________MISPSKKRTILSSKNINQ
2.65076	2.5246	1.99598	1.07053	0.32831	-0.0450202	-0.00180976	-0.0818377	-0.157718	-0.213775	0.66287	0.613669	0.476069	0.25282	0.0257831	-0.199927	-0.302778	-0.410176	-0.505082	-0.606061	S	4	(D/E)xxxxx(S/T);(R/K)(S/T);(R/K)x(S/T);(S/T)Px(R/K);(S/T)PxK;(S/T)xx(R/K);Casein kinase I substrate motif;Cdc2 kinase substrate motif;CDK kinase substrate motif;CDK kinase substrate motif_minimal;CDK kinase substrate motif_minimal_pS;CDK1,2,4,6 kinase substrate motif;ERK1,2 kinase substrate motif;G protein-coupled receptor kinase 1 substrate motif;Growth associated histone HI kinase substrate mot…	___1	1	2.11e-74	160.67	131.69	160.67	-0.10067	48	270450000	92666000	59670000	Q08981	48	Q08981	APC/C-CDH1 modulator 1	ACM1	SKRRSQIDTDYALRRSPIKTIQISKAAQFML
1.7567	1.79832	1.56709	0.89562	0.1914	-0.197245	-0.125735	-0.182686	-0.138595	-0.217112	0.581603	0.555978	0.58362	0.372743	0.198355	-0.00614643	-0.0614157	-0.152157	-0.199956	-0.289762	T	2	(S/T)Px(R/K);(S/T)PxR;(S/T)Pxxxx(R/K);(S/T)xx(R/K);(S/T)xxxxx(R/K);Cdc2 kinase substrate motif;CDK kinase substrate motif_minimal;CDK kinase substrate motif_minimal_pT;CDK1,2,4,6 kinase substrate motif;GSK-3, ERK1, ERK2, CDK5 substrate motif;pTPxK/R;RAF1 kinase substrate motif;TPxR;WW domain binding motif	___1	0.999993	2.54e-81	175.15	142.31	175.15	-0.26901	161	228080000	40813000	27327000	Q08981	161	Q08981	APC/C-CDH1 modulator 1	ACM1	TLPLGDKKISLPSFITPPRNSKISIFFTSKH
1.94482	1.79886	1.53468	0.71117	0.212225	-0.163082	-0.075639	-0.0678541	-0.0449415	0.0116773	0.411123	0.391484	0.394626	0.195561	0.0185463	-0.19653	-0.288404	-0.473879	-0.655057	-0.82805	Y	2	Src kinase substrate motif	___1	0.999978	2.12e-05	82.831	61.324	69.825	0.47667	206	217280000	13119000	14035000	Q08981	206	Q08981	APC/C-CDH1 modulator 1	ACM1	DVSEKKVVRKLSFHVYEDE____________
0.046296	0.115289	0.0297027	0.127496	0.0566647	0.131701	-0.0464355	-0.0971935	-0.00914493	0.0328195	0.0020764	-0.0167443	-0.0484669	0.0402824	-0.0160477	-0.093431	-0.136032	-0.0246223	0.154247	0.187264	S	3	(R/K)xxxx(S/T);(S/T)xxx(R/K);(S/T)xxxxx(R/K);DNA dependent Protein kinase substrate motif	___1	1	2.36e-18	123.95	110.6	58.04	-0.00094133	33	24588000	1536900	3786400	P60010	33	P60010	Actin	ACT1	KAGFAGDDAPRAVFPSIVGRPRHQGIMVGMG
-0.703496	-0.438629	-0.468299	0.0627977	0.0285649	0.0151619	-0.130038	-0.289232	-0.150362	-0.199464	0.527451	0.315569	0.2709	0.114762	0.154691	0.0334065	0.026151	0.0278708	0.22856	0.362099	S	2	(D/E)(S/T);(S/T)(D/E);b-Adrenergic Receptor kinase substrate motif;G protein-coupled receptor kinase 1 substrate motif	___1	0.999986	9.61e-40	62.924	46.292	62.924	-0.47793	3	64577000	1767100	2248900	P60010	3	P60010	Actin	ACT1	_____________MDSEVAALVIDNGSGMCK
0.238583	0.094807	-0.0490336	-0.0491637	0.0705407	0.166369	0.170627	0.107189	0.0197671	-0.0239439	0.0532842	0.0089226	-0.0358807	-0.0367641	-0.0157251	-0.0166836	-0.0264263	-0.0229559	-0.0118335	-0.00627232	S	4	(R/K)x(S/T);(R/K)xx(S/T);14-3-3 domain binding motif;Aurora-A kinase substrate motif;Calmodulin-dependent protein kinase II alpha substrate motif;Calmodulin-dependent protein kinase II substrate motif;Calmodulin-dependent protein kinase IV substrate motif;Casein kinase II substrate motif;Chk1 kinase substrate motif;DNA dependent Protein kinase substrate motif;G protein-coupled receptor kinase 1 s…	___2	0.999919	0	399.78	385.35	399.78	-0.18322	79	1225200000	248120000	155080000	Q03233	79	Q03233	Alpha1-proteinase inhibitor-degradation deficient protein 37	ADD37	NTKTATTPPPVLRRPSVTAAQQESACEGVLV
0.557944	0.52499	0.371511	0.368124	0.170794	-0.0336047	-0.038742	-0.0739457	-0.184773	-0.370425	0.178981	0.120814	0.0264683	-0.0489962	-0.0449503	-0.0409045	-0.00385855	-0.0869322	-0.147191	-0.208929	S	4	(R/K)x(S/T);(R/K)xx(S/T);14-3-3 domain binding motif;Aurora-A kinase substrate motif;Calmodulin-dependent protein kinase II alpha substrate motif;Calmodulin-dependent protein kinase II substrate motif;Calmodulin-dependent protein kinase IV substrate motif;Casein kinase II substrate motif;Chk1 kinase substrate motif;DNA dependent Protein kinase substrate motif;G protein-coupled receptor kinase 1 s…	___1	0.999919	0	399.78	385.35	399.78	-0.18322	79	1225200000	248120000	155080000	Q03233	79	Q03233	Alpha1-proteinase inhibitor-degradation deficient protein 37	ADD37	NTKTATTPPPVLRRPSVTAAQQESACEGVLV
0.371983	0.173003	0.0053169	-0.0416211	0.0126533	0.0358237	0.0860639	0.0309638	-0.0259666	-0.0826501	-0.0047617	-0.00808143	-0.0917665	-0.0781213	-0.137434	-0.0708757	-0.0845711	0.0752786	0.130544	0.233703	T	2	(R/K)xxx(S/T);(S/T)Pxxxx(R/K);(S/T)Pxxxxx(R/K);(S/T)xxxxx(R/K);CDK kinase substrate motif_minimal;CDK kinase substrate motif_minimal_pT;GSK-3, ERK1, ERK2, CDK5 substrate motif;PKA kinase substrate motif;WW domain binding motif	___1	0.992935	2.89e-52	160.75	132.54	147.78	0.11067	70	56161000	25482000	10604000	Q03233	70	Q03233	Alpha1-proteinase inhibitor-degradation deficient protein 37	ADD37	ATEVLDLYGNTKTATTPPPVLRRPSVTAAQQ
-0.0725912	-0.157519	-0.193331	-0.095099	0.057054	0.129084	0.072441	-0.032752	-0.135247	-0.186495	0.0513029	0.0300159	0.0222606	0.049324	0.0699882	0.0494347	-0.0292686	-0.124904	-0.199949	-0.237471	T	4	(R/K)xxx(S/T);(R/K)xxxx(S/T);(S/T)xxxx(D/E)	___2	0.661592	2.06e-12	64.318	49.038	64.318	2.0394	81	18581000	15722000	0	Q03233	81	Q03233	Alpha1-proteinase inhibitor-degradation deficient protein 37	ADD37	KTATTPPPVLRRPSVTAAQQESACEGVLVKD
0.126276	0.164234	0.244127	0.327996	0.284744	0.110392	-0.0640638	-0.107524	-0.0491677	-0.0199895	0.13555	0.087125	0.0257996	0	-0.0429526	-0.138584	-0.240873	-0.29714	-0.303971	-0.307386	T	2	(R/K)xx(S/T);(S/T)xxxx(D/E);CDK kinase substrate motif_minimal;CDK kinase substrate motif_minimal_pT;G protein-coupled receptor kinase 1 substrate motif;GSK-3, ERK1, ERK2, CDK5 substrate motif;PKA kinase substrate motif;PKC kinase substrate motif;RAF1 kinase substrate motif;WW domain binding motif	___1	0.996822	2.31e-20	108.17	89.73	108.17	-0.17498	318	8801700	8801700	0	P07245	318	P07245	C-1-tetrahydrofolate synthase, cytoplasmic;Methylenetetrahydrofolate dehydrogenase;Methenyltetrahydrofolate cyclohydrolase;Formyltetrahydrofolate synthetase	ADE3	SSKPLQIPPLPLKLLTPVPSDIDISRAQQPK
0.242129	0.171647	0.0926741	0.0756935	0.133551	0.204254	0.296439	0.39726	0.470231	0.506717	-0.311498	-0.325033	-0.289511	-0.191394	-0.127489	-0.160392	-0.316364	-0.498598	-0.637595	-0.707093	S	2	(R/K)xx(S/T);(R/K)xxx(S/T);(R/K)xxxx(S/T);(S/T)xx(D/E);(S/T)xxx(R/K);(S/T)xxxx(R/K);(S/T)xxxxx(R/K);14-3-3 domain binding motif;acidic-plus-3 pSTxxED;Akt kinase substrate motif;AMP-activated protein kinase 2 substrate motif;Calmodulin-dependent protein kinase II substrate motif;Casein kinase II substrate motif;MAPKAPK1 kinase substrate motif;New PKA kinase substrate motif_RxxS;PKA kinase substrat…	___1	0.944933	0.00215546	76.679	61.017	49.423	0.32311	28	8822000	3043700	0	Q2V2Q1	28	Q2V2Q1	Antisense of depressing factor protein 1	ADF1	KNVGVGKKVQKKRSISTAERKRTKLQVEKLN
0.255855	0.234756	0.115218	0.608344	0.544509	0.488009	0.177197	0.0220837	-0.161947	-0.484803	-0.161297	-0.170319	-0.200715	-0.124466	-0.0620296	-0.0460348	0.0853849	0.178247	0.466468	0.525958	S	3	(R/K)(S/T);(R/K)xxxx(S/T);(S/T)Px(R/K);(S/T)PxK;(S/T)xx(R/K);Cdc2 kinase substrate motif;CDK kinase substrate motif;CDK kinase substrate motif_minimal;CDK kinase substrate motif_minimal_pS;CDK1,2,4,6 kinase substrate motif;ERK1,2 kinase substrate motif;Growth associated histone HI kinase substrate motif;GSK-3, ERK1, ERK2, CDK5 substrate motif;pSPxK/R;SPxK;WW domain binding motif	___1	1	0.000345104	67.726	51.152	61.65	-0.01022	316	35918000	26308000	9609700	P00330;P00331	316;316	P00330	Alcohol dehydrogenase 1;Alcohol dehydrogenase 2	ADH1;ADH2	DTREALDFFARGLVKSPIKVVGLSTLPEIYE
0.0589625	0.179546	0.279058	0.264785	0.165142	0.18086	0.0927127	0.316564	0.470388	0.675078	0.00763175	-0.0178903	-0.0922338	-0.0973217	-0.166545	-0.211516	-0.248927	-0.251228	-0.280653	-0.333136	S	2	(S/T)xx(D/E);(S/T)xxxxx(R/K);acidic-plus-3 pSTxxED;Casein kinase II substrate motif;G protein-coupled receptor kinase 1 substrate motif;Sxx(E/D);SxxE	___1	0.999987	1.67e-68	126.69	117.52	75.311	0.1087	2	141390000	22581000	19338000	P00330;P00331	2;2	P00330	Alcohol dehydrogenase 1;Alcohol dehydrogenase 2	ADH1;ADH2	______________MSIPETQKGVIFYESHG
0.249876	0.210523	0.131818	0.0146949	-0.101494	-0.13656	-0.0914358	0.0995493	0.356206	0.517371	-0.0137606	-0.0160605	-0.0206604	-0.0284236	-0.0370503	-0.0646621	-0.110396	-0.115161	-0.0608351	-0.00412715	S	2	(R/K)xx(S/T);Calmodulin-dependent protein kinase II substrate motif;Chk1 kinase substrate motif;G protein-coupled receptor kinase 1 substrate motif;GSK3 kinase substrate motif;New PKA kinase substrate motif_KxxS;Phosphorylase kinase substrate motif;PKA kinase substrate motif;PKC kinase substrate motif	___1	0.962031	1.33e-06	71.806	52.708	63.76	0.17709	290	5292600	0	5292600	P00330;P00331	290;290	P00330	Alcohol dehydrogenase 1;Alcohol dehydrogenase 2	ADH1;ADH2	AKCCSDVFNQVVKSISIVGSYVGNRADTREA
-0.465833	-0.385763	-0.415513	-0.265257	-0.359692	-0.397564	-0.575235	-0.5588	-0.666926	-0.613596	0.2776	0.269892	0.317787	0.34913	0.374923	0.332648	0.356829	0.329572	0.48205	0.475002	S	3	(D/E)x(S/T);(D/E)xxx(S/T);(D/E/N)xS;(R/K)xx(S/T);(S/T)(D/E);ExS;New PKA kinase substrate motif_KxxS;PKA kinase substrate motif;PKC kinase substrate motif	___1	1	9.37e-37	140.14	94.262	122.01	-0.033707	359	242000000	34064000	38489000	Q04894	359	Q04894	NADP-dependent alcohol dehydrogenase 6	ADH6	DVRYRFTLVGYDKEFSD______________
0.111219	0.111132	0.110959	0.0865386	0.0379578	-0.0508881	-0.155839	-0.0549356	0.267926	0.540336	0.0347834	0.0202461	-0.0088286	-0.0749672	-0.163632	-0.139501	0.0199535	0.112365	0.002409	-0.153752	S	4	(S/T)xx(D/E);(S/T)xxx(R/K);(S/T)xxxxx(D/E) ;acidic-plus-3 pSTxxED;Casein kinase II substrate motif;Sxx(E/D);SxxE	___1	0.540766	1.55e-77	100.92	85.52	100.92	0.045491	2	117770000	0	2625300	Q04894	2	Q04894	NADP-dependent alcohol dehydrogenase 6	ADH6	______________MSYPEKFEGIAIQSHED
0.166465	0.184813	0.0286684	0.0597124	0.0322287	0.076785	0.12611	0.244131	0.394973	0.566233	-0.145759	-0.175439	-0.214075	-0.116902	-0.0561208	-0.104369	-0.0828497	-0.130055	-0.109361	-0.216973	S	3	(D/E)xx(S/T);(D/E)xxx(S/T);(K/R)(S/T)(I/L/V);(R/K)(S/T);(R/K)xxxx(S/T);(S/T)xx(R/K);(S/T)xxx(D/E);(S/T)xxxx(D/E);(S/T)xxxxx(D/E) ;Casein kinase I substrate motif	___1	0.994321	9.04e-14	80.975	59.441	46.159	0.57449	702	22954000	11968000	10986000	P25371	702	P25371	Probable ATP-dependent permease	ADP1	QREWAHLAAHRDEIRSLLRDEEDVEGTDGRR
0.0113921	-0.443649	-0.801986	-0.809581	-0.343319	0.0856323	0.054958	-0.242925	-0.626225	-0.916809	0.433318	0.239695	0.111818	-0.394776	-0.273066	-0.153915	0.177522	0.167753	0.0047167	0.0522945	S	3	(R/K)x(S/T);(R/K)xx(S/T);(R/K)xxxx(S/T);(S/T)xxxx(R/K);14-3-3 domain binding motif;Calmodulin-dependent protein kinase II substrate motif;Casein kinase I substrate motif;Casein kinase II substrate motif;KxS;MAPKAPK1 kinase substrate motif;New PKA kinase substrate motif_KxS;New PKA kinase substrate motif_RKxS;New PKA kinase substrate motif_RxxS;PKA kinase substrate motif;PKC epsilon kinase substra…	___1	0.997826	2.35e-137	156.37	150.14	60.434	-0.086497	180	488700000	128840000	62794000	P07248	180	P07248	Regulatory protein ADR1	ADR1	HTKKVSRTITKARKNSASSVKFQTPTYGTPD
-0.263337	-0.557965	-0.764813	-0.589255	-0.174535	0.096939	0.0227601	-0.253826	-0.573156	-0.732821	0.291297	0.114878	-0.234705	-0.581034	-0.557281	-0.166698	0.299039	0.473101	0.394692	0.355488	S	2	(R/K)xxx(S/T);(R/K)xxxx(S/T);(S/T)xx(R/K);PKA kinase substrate motif	___1	0.755556	7.96e-151	167.22	160.99	109.83	0.03327	182	40399000	7691500	0	P07248	182	P07248	Regulatory protein ADR1	ADR1	KKVSRTITKARKNSASSVKFQTPTYGTPDNG
0.106913	-0.111359	-0.547903	-0.753316	-0.509323	-0.0897654	0.0559528	-0.18104	-0.526905	-0.754274	0.464649	0.394752	0.254957	0.153437	0.160089	0.183275	0.114823	-0.0109081	-0.102283	-0.130791	S	2	(R/K)xxxx(S/T);(R/K)xxxxx(S/T);(S/T)x(R/K);MDC1 BRCT domain binding motif;PKA kinase substrate motif;PKC kinase substrate motif;Plk1 PBD domain binding motif	___1	0.72013	7.96e-151	167.22	160.99	108.57	0.024864	183	40228000	0	7520100	P07248	183	P07248	Regulatory protein ADR1	ADR1	KVSRTITKARKNSASSVKFQTPTYGTPDNGN
0.181232	0.179022	0.323941	0.0664123	-0.0242234	-0.297335	-0.282163	-0.395424	-0.262115	-0.252261	0.477292	0.345789	0.43896	0.347686	0.34257	0.0093641	-0.185908	-0.170419	-0.291736	-0.365817	S	3	(R/K)x(S/T);(R/K)xx(S/T);(R/K)xxx(S/T);(S/T)Pxxxx(R/K);(S/T)Pxxxxx(R/K);(S/T)x(D/E);(S/T)xxxxx(R/K);14-3-3 domain binding motif;acidic-plus-2;acidic-plus-2 basic-2;acidic-plus-2 basic-2-3;acidic-plus-2 pSxE;acidic-plus-2 pSxE/D;Calmodulin-dependent protein kinase II substrate motif;Casein kinase II substrate motif;CDK kinase substrate motif_minimal;CDK kinase substrate motif_minimal_pS;ERK1,2 kin…	___1	1	5.94e-23	135.94	106.87	135.94	-0.13759	212	804080000	58959000	30677000	P07248	212	P07248	Regulatory protein ADR1	ADR1	GNFLNRTTANTRRKASPEANVKRKYLKKLTR
0.171884	0.146526	0.15179	0.167858	0.111217	0.0543776	-0.0379508	-0.0659125	-0.0683062	-0.111252	0.200036	0.152466	0.139514	0.0219681	-0.0159163	-0.13543	-0.100876	-0.114463	-0.200478	-0.291924	S	4	(R/K)x(S/T);(R/K)xx(S/T);(R/K)xxxxx(S/T);14-3-3 domain binding motif;Calmodulin-dependent protein kinase II alpha substrate motif;Calmodulin-dependent protein kinase II substrate motif;Calmodulin-dependent protein kinase IV substrate motif;Casein kinase II substrate motif;Chk1 kinase substrate motif;New PKA kinase substrate motif_RRxS;New PKA kinase substrate motif_RxS;New PKA kinase substrate mo…	___1	0.988519	1.26e-236	210.51	192.87	190.44	-0.35661	230	1406300000	69570000	41571000	P07248	230	P07248	Regulatory protein ADR1	ADR1	ANVKRKYLKKLTRRASFSAQSASSYALPDQS
-0.00574825	-0.334181	-0.715778	-0.822107	-0.606396	-0.343912	-0.250903	-0.374146	-0.600474	-0.713638	0.796787	0.726868	0.447975	0.0300275	-0.18301	-0.052082	0.19982	0.228732	0.0993462	0.0346532	S	3	(S/T)Px(R/K);(S/T)PxR;(S/T)xx(R/K);Casein kinase II substrate motif;Cdc2 kinase substrate motif;CDK kinase substrate motif;CDK kinase substrate motif_minimal;CDK kinase substrate motif_minimal_pS;CDK1,2,4,6 kinase substrate motif;ERK1,2 kinase substrate motif;G protein-coupled receptor kinase 1 substrate motif;GSK-3, ERK1, ERK2, CDK5 substrate motif;pSPxK/R;SPxR;WW domain binding motif	___1	0.528704	2.62e-43	97.609	91.514	73.657	-0.16271	325	22900000	12476000	0	P07248	325	P07248	Regulatory protein ADR1	ADR1	YKLPESANNYTYSSGSPTRAYVGANTNSKNA
0.112718	0.128457	0.111946	-0.00688577	-0.394863	-0.652407	-1.02451	-1.07177	-1.1613	-1.12357	0.581627	0.536276	0.585732	0.499314	0.434387	0.253478	0.107184	-0.0179198	-0.136494	-0.234815	T	3	(R/K)(S/T);(S/T)Pxx(R/K);(S/T)x(D/E);(S/T)xxx(R/K);acidic-plus-2;acidic-plus-2 pTxD;acidic-plus-2 pTxE/D;basic-minus-acidic-plus KRxSTxED;CDK kinase substrate motif_minimal;CDK kinase substrate motif_minimal_pT;Growth associated histone HI kinase substrate motif;GSK-3, ERK1, ERK2, CDK5 substrate motif;WW domain binding motif	___1	0.999999	2.13e-96	164.98	141.65	164.98	-0.084861	63	61590000	38078000	23512000	P07248	63	P07248	Regulatory protein ADR1	ADR1	SASRENSNTFSVIQRTPDGKIITTNNNMNSK
-0.65075	-0.541583	-0.323248	-0.182865	-0.229601	-0.323684	-0.277994	-0.193968	-0.211378	-0.270801	-0.00425434	0.0224969	0.0759993	0.126442	0.147075	0.187414	0.27727	0.352959	0.364962	0.33912	T	3	(D/E)xxxxx(S/T);(R/K)xx(S/T);(R/K)xxxx(S/T);(S/T)x(D/E);acidic-plus-2;acidic-plus-2 pTxE;acidic-plus-2 pTxE/D;AMP-activated protein kinase substrate motif;CDK kinase substrate motif_minimal;CDK kinase substrate motif_minimal_pT;GSK-3, ERK1, ERK2, CDK5 substrate motif;MDC1 BRCT domain binding motif;PKA kinase substrate motif;PKC kinase substrate motif;Plk1 PBD domain binding motif;WW domain bindin…	___1	0.818351	1.28e-11	83.758	63.634	83.758	-0.58694	259	15234000	0	15234000	P07248	259	P07248	Regulatory protein ADR1	ADR1	QSSLEQHPKDRVKFSTPELVPLDLKNPELDS
0.0422235	-0.221553	-0.347249	-0.071088	0.471979	0.880095	1.07201	1.18267	1.20228	1.21208	-0.887598	-0.679926	-0.582571	-0.803206	-0.900849	-0.55751	-0.110233	0	-0.151207	-0.22681	S	2	(R/K)xx(S/T);14-3-3 domain binding motif;Calmodulin-dependent protein kinase I substrate motif;Calmodulin-dependent protein kinase II substrate motif;Calmodulin-dependent protein kinase IV substrate motif;Casein kinase II substrate motif;Chk1 kinase substrate motif;New PKA kinase substrate motif_RxxS;PKA kinase substrate motif;PKC kinase substrate motif;RxxS	___1	0.694695	2.76e-61	140.89	123.87	72.446	-0.31508	24	68996000	19794000	0	P33304	24	P33304	Protein AFR1	AFR1	QENQPIPERLIPRSNSTSNLFALSSTFSKLN
0.317918	0.211945	0	-0.0763528	0.0888595	0.483895	0.867189	1.04385	1.02561	0.91905	-0.493119	-0.502641	-0.521686	-0.521843	-0.493589	-0.483573	-0.520204	-0.416922	-0.127078	0.111125	S	2	(R/K)xxxx(S/T);G protein-coupled receptor kinase 1 substrate motif;MAPKAPK2 kinase substrate motif	___1	0.609806	7.07e-71	146.86	129.83	111.06	0.21377	26	16840000	0	16840000	P33304	26	P33304	Protein AFR1	AFR1	NQPIPERLIPRSNSTSNLFALSSTFSKLNVR
-0.0507546	0.0140479	0.300535	0.394752	0.616627	0.708428	1.12313	1.56661	1.99056	2.20138	-0.577032	-0.613497	-0.499505	-0.509849	-0.376344	-0.335572	-0.322705	-0.109369	-0.0117526	0.155975	S	3	(R/K)x(S/T);(R/K)xx(S/T);(R/K)xxxxx(S/T);(S/T)x(D/E);(S/T)xx(D/E);(S/T)xxxx(D/E);acidic-plus-2;acidic-plus-2 basic-2;acidic-plus-2 basic-2-3;acidic-plus-2 pSxD;acidic-plus-2 pSxE/D;acidic-plus-2-3 pSTxxED;acidic-plus-3 pSTxxED;Aurora-A kinase substrate motif;Casein kinase II substrate motif;DNA dependent Protein kinase substrate motif;MAPKAPK2 kinase substrate motif;New PKA kinase substrate motif…	___1	0.955496	3.29e-36	129.43	117.81	104.89	-0.22598	472	88662000	28603000	22702000	P33304	472	P33304	Protein AFR1	AFR1	IDTRNQPPPRSSKRPSLDDNESARYFYNIST
-0.420359	-0.325684	-0.395442	-0.495715	-0.655022	-0.615976	-0.622722	-0.470354	-0.326695	-0.158335	0.147926	0.453544	0.646055	1.16289	0.86683	0.767854	0.624047	1.01482	1.25504	1.24326	S	3	(R/K)x(S/T);(R/K)xx(S/T);(S/T)xxxxx(R/K);Aurora-A kinase substrate motif;Casein kinase I substrate motif;Casein kinase II substrate motif;MAPKAPK2 kinase substrate motif;New PKA kinase substrate motif_KRxS;New PKA kinase substrate motif_KxxS;New PKA kinase substrate motif_RxS;PAK2 kinase substrate motif;Phosphorylase kinase substrate motif;PKA kinase substrate motif;PKA kinase substrate motif_KRx…	___1	0.999851	1.01e-09	113.22	90.484	113.22	0.065083	450	35318000	19472000	11005000	Q04412	450	Q04412	ADP-ribosylation factor GTPase-activating protein effector protein 1	AGE1	RVNIPERSASASKRWSLSSIPKSSQNLMSPT
0.829938	0.750712	0.62632	0.595341	0.5682	0.560786	0.659187	0.771923	0.688923	0.682993	-0.468437	-0.502929	-0.533908	-0.560367	-0.558497	-0.657063	-0.683663	-0.813259	-0.777993	-0.821754	S	2	(R/K)(S/T);Casein kinase I substrate motif;Casein kinase II substrate motif;MAPKAPK2 kinase substrate motif	___1	0.730969	2.81e-167	166.27	154.75	147.17	-0.18256	180	85725000	28434000	15260000	P40529	180	P40529	ADP-ribosylation factor GTPase-activating protein effector protein 2	AGE2	KTQTQPPSHLLSTSRSNTSLLNLQVSSLSKT
0.238054	0.158286	0.17006	-0.0697084	-0.0919942	-0.175806	0.0960269	0.123834	0.167765	0.0741791	-0.0852505	-0.0241131	0.0266952	0.0690252	-0.0497013	-0.168999	-0.302733	-0.313523	-0.1882	-0.158791	S	2	(D/E/N)xS;(R/K)xxx(S/T);NxS	___1	0.989609	4.9e-172	208.85	183.23	183.58	0.33404	183	326650000	57304000	48465000	P40529	183	P40529	ADP-ribosylation factor GTPase-activating protein effector protein 2	AGE2	TQPPSHLLSTSRSNTSLLNLQVSSLSKTTSN
0.686716	0.707426	0.748846	0.684844	0.494709	0.346596	0.366638	0.441758	0.403803	0.328287	-0.199363	-0.195876	-0.188902	-0.240366	-0.353752	-0.436139	-0.425602	-0.427251	-0.534009	-0.639942	S	4	(S/T)xx(R/K);Casein kinase II substrate motif;G protein-coupled receptor kinase 1 substrate motif;GSK3 kinase substrate motif;MAPKAPK2 kinase substrate motif	___1	0.569434	2.86e-129	145.85	130.8	145.85	1.0496	176	45044000	0	12468000	P40529	176	P40529	ADP-ribosylation factor GTPase-activating protein effector protein 2	AGE2	NSLQKTQTQPPSHLLSTSRSNTSLLNLQVSS
1.24642	0.985325	0.638552	0.467201	0.565831	0.759021	0.993612	1.17505	1.26056	1.30332	-1.11335	-1.02804	-0.848569	-0.660267	-0.540862	-0.499189	-0.611946	-0.8014	-0.978833	-1.06755	T	2	(R/K)xx(S/T);Calmodulin-dependent protein kinase II substrate motif;MAPKAPK2 kinase substrate motif;PKC kinase substrate motif;RxxT	___1	0.525463	7.14e-194	216.34	184.27	180.1	0.37152	182	14583000	14583000	0	P40529	182	P40529	ADP-ribosylation factor GTPase-activating protein effector protein 2	AGE2	QTQPPSHLLSTSRSNTSLLNLQVSSLSKTTS
0.171267	0.0517703	0.0287365	-0.0398676	0.00521056	-0.010663	0.0167742	-0.0207943	-0.0650669	-0.134684	0.0744487	0.0655903	0.06101	0.0753863	0.0710896	0.00768058	-0.117639	-0.191759	-0.224924	-0.15348	S	3	(D/E)xxxxx(S/T);(S/T)Pxx(R/K);(S/T)xxx(R/K);Casein kinase I substrate motif;Casein kinase II substrate motif;CDK kinase substrate motif_minimal;CDK kinase substrate motif_minimal_pS;ERK1,2 kinase substrate motif;GSK-3, ERK1, ERK2, CDK5 substrate motif;WW domain binding motif	___1	0.972547	8.62e-109	144.89	133.27	144.89	-0.53212	87	133750000	38088000	31194000	P25376	87	P25376	General amino acid permease AGP1	AGP1	DEVEATQMNDLTSAISPSSRQAQELEKNESS
0.572266	0.615731	0.765476	0.563232	0.525334	0.400813	0.623834	0.457724	0.284487	0.0594549	-0.182503	-0.143498	-0.103787	-0.0818939	-0.0694879	-0.116703	-0.167632	-0.340725	-0.48005	-0.609775	S	4	(R/K)x(S/T);(R/K)xx(S/T);(R/K)xxx(S/T);(R/K)xxxx(S/T);14-3-3 domain binding motif;Akt kinase substrate motif;Calmodulin-dependent protein kinase II substrate motif;Casein kinase I substrate motif;Casein kinase II substrate motif;G protein-coupled receptor kinase 1 substrate motif;GSK3 kinase substrate motif;KxS;MAPKAPK1 kinase substrate motif;New PKA kinase substrate motif_KxS;New PKA kinase subs…	___1	0.999807	3.61e-292	237.22	218.95	172.24	-0.10815	505	663820000	177520000	153180000	Q12433	505	Q12433	Protein AHC1	AHC1	LSSSLQRKLLRKRKLSLNSSTPMEDLPLRER
0.304638	0.369235	0.462211	0.380727	0.364723	0.242849	0.349765	0.252934	0.20587	0.112322	-0.381997	-0.328489	-0.332452	-0.194666	-0.142415	-0.174563	-0.210865	-0.339014	-0.356826	-0.444676	S	4	(R/K)xxxx(S/T);(R/K)xxxxx(S/T);(S/T)xxxx(D/E);(S/T)xxxxx(D/E) ;Casein kinase II substrate motif	___1	0.853264	6.05e-65	134.86	128.29	94.707	-0.18392	508	81221000	9666500	10314000	Q12433	508	Q12433	Protein AHC1	AHC1	SLQRKLLRKRKLSLNSSTPMEDLPLRERLRA
0.517034	0.380413	0.441108	0.233431	0.49952	0.567687	0.830662	0.57835	0.260215	-0.0213605	-0.184272	-0.134328	-0.0646538	-0.165372	-0.135792	-0.11681	-0.117531	-0.293163	-0.534962	-0.623134	S	4	(R/K)(S/T);(R/K)xx(S/T);(S/T)xxxxx(D/E) ;14-3-3 domain binding motif;Calmodulin-dependent protein kinase II substrate motif;HxRxxS;HxxxxS;New PKA kinase substrate motif_RxxS;PKA kinase substrate motif;PKC kinase substrate motif;RxxS	___1	0.996732	0	247.1	233.09	195.8	-0.25585	198	571710000	191970000	120390000	Q12433	198	Q12433	Protein AHC1	AHC1	STTRIPHHHYHTRSKSNGLLLEPSALRPANS
-1.88085	-1.64142	-1.16255	-0.754948	-0.658045	-0.705677	-0.587146	-0.40833	-0.335395	-0.351868	0.314746	0.361982	0.456454	0.530171	0.535894	0.465852	0.388038	0.399974	0.509435	0.612927	S	2	(D/E)(S/T);b-Adrenergic Receptor kinase substrate motif;MAPKAPK2 kinase substrate motif	___1	0.972946	9.17e-36	102.66	93.707	90.926	-0.11765	171	11197000	0	11197000	P38013	171	P38013	Peroxiredoxin type-2	AHP1	KETNPGTDVTVSSVESVLAHL__________
-1.19401	-1.19941	-1.10012	-0.895781	-0.947837	-1.14676	-1.37683	-1.47191	-1.38141	-1.48467	0.745806	0.658779	0.867114	0.753343	0.970971	0.779594	1.02254	0.920767	1.34662	1.32997	S	3	(S/T)(D/E);(S/T)xxxx(R/K);(S/T)xxxxx(R/K)	___1	1	2.04e-66	86.467	77.303	81.311	-0.18232	2	406590000	140390000	130880000	P38013	2	P38013	Peroxiredoxin type-2	AHP1	______________MSDLVNKKFPAGDYKFQ
0.0832901	0.127653	0.216379	0.247063	0.175341	0.0869502	0.084297	0.180677	0.290352	0.351838	-0.00121307	-0.0424344	-0.124877	-0.231297	-0.320473	-0.342041	-0.313242	-0.251359	-0.206757	-0.193095	S	2	(D/E)xx(S/T);(D/E)xxx(S/T);(S/T)xx(D/E);acidic-plus-3 pSTxxED;Casein kinase I substrate motif;Casein kinase II substrate motif;CDK kinase substrate motif_minimal;CDK kinase substrate motif_minimal_pS;ERK1,2 kinase substrate motif;G protein-coupled receptor kinase 1 substrate motif;GSK-3, ERK1, ERK2, CDK5 substrate motif;Sxx(E/D);SxxE;WW domain binding motif	___1	0.975345	3.99e-19	90.444	79.615	90.444	0.093766	625	5589100	0	3365000	P40563	625	P40563	Altered inheritance of mitochondria protein 21	AIM21	TNAVGNRKAISEESLSPSEAIANRDQNDTTE
0.125354	0.15267	0.219031	0.173643	0.0998121	-0.00473053	0.123365	0.107389	0.238503	0.172394	-0.179248	-0.100427	-0.153688	-0.0804311	-0.188045	-0.122725	-0.159607	-0.156897	-0.139446	-0.216265	S	2	(D/E)xxxx(S/T);(D/E)xxxxx(S/T);(S/T)(D/E);(S/T)xxxxx(R/K);DNA dependent Protein kinase substrate motif;G protein-coupled receptor kinase 1 substrate motif;MAPKAPK2 kinase substrate motif	___1	0.669937	1.36e-08	70.452	53.958	58.743	-0.21923	627	15456000	11407000	4048100	P40563	627	P40563	Altered inheritance of mitochondria protein 21	AIM21	AVGNRKAISEESLSPSEAIANRDQNDTTEIQ
-0.0959575	-0.0581889	0.0604414	-0.137563	-0.218617	-0.179259	-0.1534	-0.0839112	-0.144326	-0.117286	0.0035415	0.123966	0.212541	0.236143	0.145458	0.152668	0.0826184	0.0811609	0.0294625	0.0175147	S	2	(R/K)xxx(S/T);(R/K)xxxxx(S/T);(S/T)x(D/E);(S/T)xxxxx(D/E) ;acidic-plus-2;acidic-plus-2 pSxE;acidic-plus-2 pSxE/D;Casein kinase I substrate motif;Casein kinase II substrate motif;PKA kinase substrate motif	___1	0.886893	0	265.41	233.33	122.78	-0.38723	61	114060000	4621500	6236300	P40563	61	P40563	Altered inheritance of mitochondria protein 21	AIM21	NVPTRRPILKAKTMTSFESGMDQESLPKVPL
-0.117027	-0.0670043	0.0747649	-0.166617	-0.23288	-0.228568	-0.0509378	0.202047	0.322145	0.479093	-0.187761	-0.0977622	0.0045522	-0.00197762	-0.051466	-0.0483185	-0.0868707	-0.0003208	0.213454	0.380352	S	2	(D/E)(S/T);(S/T)xx(D/E);(S/T)xxxx(D/E);acidic-plus-3 pSTxxED;b-Adrenergic Receptor kinase substrate motif;Casein kinase II substrate motif;Pyruvate dehydrogenase kinase substrate motif;Sxx(E/D);SxxD	___1	0.976768	2.25e-193	209.01	175.47	93.258	0.13536	64	259830000	56337000	59015000	P40563	64	P40563	Altered inheritance of mitochondria protein 21	AIM21	TRRPILKAKTMTSFESGMDQESLPKVPLQRP
0.815426	0.826513	0.761573	0.60524	0.638041	0.675147	1.01649	1.11419	1.22541	1.29467	-0.463275	-0.450432	-0.550952	-0.505443	-0.6275	-0.643875	-0.747575	-0.504887	-0.674959	-0.659226	S	3	(R/K)(S/T);(R/K)x(S/T);(R/K)xx(S/T);(S/T)xxxx(D/E);(S/T)xxxxx(D/E) ;14-3-3 domain binding motif;AMP-activated protein kinase substrate motif;Calmodulin-dependent protein kinase I substrate motif;Calmodulin-dependent protein kinase II substrate motif;Calmodulin-dependent protein kinase IV substrate motif;Casein kinase I substrate motif;Casein kinase II substrate motif;CDK kinase substrate motif_mi…	___1	0.914252	1.01e-54	154.6	132.72	92.935	-0.096634	119	149630000	33585000	32584000	P40563	119	P40563	Altered inheritance of mitochondria protein 21	AIM21	SLISKHNIHNVSRKKSPTSVEEGKVAAIHQN
-0.649579	-0.419897	-0.0813887	-0.300672	-0.339631	-0.413033	-0.183524	-0.131483	-0.113128	-0.0629273	-0.385939	-0.247515	0.0865737	0.116878	0.204069	0.130637	0.276572	0.293617	0.615017	0.638454	S	4	(D/E)xxx(S/T);(R/K)x(S/T);(R/K)xx(S/T);(S/T)xx(D/E);(S/T)xxxx(D/E);acidic-plus-3 pSTxxED;Calmodulin-dependent protein kinase II substrate motif;Casein kinase II substrate motif;Chk1 kinase substrate motif;G protein-coupled receptor kinase 1 substrate motif;KxS;New PKA kinase substrate motif_KKxS;New PKA kinase substrate motif_KxS;New PKA kinase substrate motif_KxxS;PKA kinase substrate motif;PKC …	___1	0.980917	0	264.14	244.76	130.65	0.2478	476	1070100000	106130000	34829000	P40563	476	P40563	Altered inheritance of mitochondria protein 21	AIM21	MVNPGQLPPSLEKKLSSPDTESKLGPQDQSQ
0.0328665	0.243241	0.226464	0.189527	0.021153	0.179273	0.425242	0.77926	0.943163	1.18063	-0.659262	-0.521209	-0.455246	-0.308207	-0.381253	-0.32121	-0.344452	-0.129587	0.0908943	0.261383	S	2	(D/E)xxxx(S/T);(R/K)xx(S/T);(R/K)xxx(S/T);(S/T)Pxxxx(R/K);(S/T)x(D/E);(S/T)xxx(D/E);(S/T)xxxxx(R/K);acidic-plus-2;acidic-plus-2 pSxD;acidic-plus-2 pSxE/D;acidic-plus-2-4 pSTxxED;Casein kinase I substrate motif;Casein kinase II substrate motif;CDK kinase substrate motif_minimal;CDK kinase substrate motif_minimal_pS;ERK1,2 kinase substrate motif;GSK-3, ERK1, ERK2, CDK5 substrate motif;MDC1 BRCT dom…	___1	0.995402	0	287.55	269.9	196.24	0.27108	477	1712000000	203320000	172500000	P40563	477	P40563	Altered inheritance of mitochondria protein 21	AIM21	VNPGQLPPSLEKKLSSPDTESKLGPQDQSQA
0.654642	0.708833	0.702935	0.733635	0.843513	0.755341	0.821464	0.672091	0.707445	0.727521	-0.496054	-0.559919	-0.529219	-0.592612	-0.556382	-0.752276	-0.820291	-0.922359	-0.99503	-1.03384	S	4	(R/K)x(S/T);(R/K)xx(S/T);(R/K)xxx(S/T);(S/T)(D/E);14-3-3 domain binding motif;Calmodulin-dependent protein kinase II substrate motif;G protein-coupled receptor kinase 1 substrate motif;KxS;New PKA kinase substrate motif_KxS;New PKA kinase substrate motif_RKxS;New PKA kinase substrate motif_RxxS;Pim1 kinase substrate sequence;PKA kinase substrate motif;PKC epsilon kinase substrate motif;PKC kinase…	___1	0.5	1.89e-64	130.3	105.25	130.3	-0.49766	19	25472000	10241000	15231000	P40563	19	P40563	Altered inheritance of mitochondria protein 21	AIM21	EVTPKVPERPSRRKTSELFPLSGSESGDIKA
0.175438	0.361097	0.732414	1.09763	1.27109	1.24437	1.20925	1.19467	1.20905	1.23072	-1.2425	-1.17933	-1.053	-0.829713	-0.572641	-0.361012	-0.228611	-0.224254	-0.268713	-0.315351	S	3	(R/K)(S/T);(R/K)x(S/T);(R/K)xxxx(S/T);(S/T)xx(D/E);(S/T)xxx(D/E);acidic-plus-3 pSTxxED;acidic-plus-3-4 pSTxxEDED;Casein kinase II substrate motif;New PKA kinase substrate motif_RxS;PKA kinase substrate motif;PKA kinase substrate motif_RxS;PKC kinase substrate motif;RxS;Sxx(E/D);SxxE	___1	0.627764	4.54e-43	120.75	99.794	42.181	1.4565	83	4198800	0	4198800	P40563	83	P40563	Altered inheritance of mitochondria protein 21	AIM21	QESLPKVPLQRPVRRSTTEELNNVMNNTSKE
0.283819	0.389959	0.602239	0.731162	0.670586	0.555959	0.576779	0.729111	0.877509	0.949739	-0.404457	-0.429053	-0.478245	-0.486099	-0.428017	-0.403364	-0.478076	-0.532738	-0.467986	-0.375903	S	4	(D/E)x(S/T);(D/E)xxxx(S/T);(D/E)xxxxx(S/T);(D/E/N)xS;(R/K)xx(S/T);(S/T)Px(R/K);(S/T)PxK;(S/T)xx(R/K);(S/T)xxxx(D/E);14-3-3 domain binding motif;Calmodulin-dependent protein kinase II substrate motif;Cdc2 kinase substrate motif;CDK kinase substrate motif;CDK kinase substrate motif_minimal;CDK kinase substrate motif_minimal_pS;CDK1,2,4,6 kinase substrate motif;ERK1,2 kinase substrate motif;ExS;GSK-…	___1	0.9696	9.85e-22	80.93	62.37	80.93	-0.30734	576	42324000	0	42324000	P40563	576	P40563	Altered inheritance of mitochondria protein 21	AIM21	LDEKSKSIPEEQREQSPNKMEAALCPFELDE
1.09093	0.648674	0.207633	0.105605	0.456994	0.890178	1.182	1.15456	0.743238	0.591867	-0.443538	-0.381982	-0.570752	-0.677424	-0.790201	-0.450502	-0.378121	-0.32427	-0.545751	-0.408904	S	4	(D/E)x(S/T);(D/E)xxxx(S/T);(D/E/N)xS;(S/T)(D/E);(S/T)xx(D/E);(S/T)xxx(D/E);acidic-plus-3 pSTxxED;acidic-plus-3-4 pSTxxEDED;Casein kinase II substrate motif;ExS;Sxx(E/D);SxxE	___1	0.999976	4.65e-265	232.59	215.1	227.3	0.0069662	183	971620000	106190000	64999000	P40563	183	P40563	Altered inheritance of mitochondria protein 21	AIM21	PSNLVNKSNNEVTEHSDSEDLTEKQKVHAAL
0.578129	0.526635	0.40779	0.273089	0.183099	0.153674	0.145845	0.0990456	0.0418659	0.0132761	-0.176935	-0.294422	-0.365051	-0.271336	-0.167495	-0.217873	-0.329465	-0.348053	-0.298442	-0.273637	S	3	(D/E)xxxx(S/T);(R/K)xx(S/T);(S/T)(D/E);G protein-coupled receptor kinase 1 substrate motif;New PKA kinase substrate motif_KxxS;PKA kinase substrate motif;PKC kinase substrate motif	___1	0.599008	2.14e-05	47.104	42.149	47.104	0.59817	36	2164700	2164700	0	P40563	36	P40563	Altered inheritance of mitochondria protein 21	AIM21	LFPLSGSESGDIKANSEPPTPAGTPNVPTRR
-0.0070281	0.216373	0.221059	0.0966991	-0.0127062	0.046406	0.31005	0.64447	0.861447	1.13132	-0.354268	-0.263543	-0.298527	-0.236268	-0.377248	-0.267415	-0.268399	0.0366557	0.402665	0.67322	T	3	(R/K)(S/T);(R/K)xx(S/T);(S/T)xxxx(D/E);AMP-activated protein kinase substrate motif;Calmodulin-dependent protein kinase II substrate motif;Casein kinase I substrate motif;Casein kinase II substrate motif;Chk1 kinase substrate motif;PKA kinase substrate motif;PKC kinase substrate motif	___1	0.883935	6.43e-83	147.35	124.29	147.35	-0.017614	58	171990000	18675000	33252000	P40563	58	P40563	Altered inheritance of mitochondria protein 21	AIM21	GTPNVPTRRPILKAKTMTSFESGMDQESLPK
-0.0942935	-0.054676	-0.0722163	-0.186532	-0.209119	-0.0432015	0.36472	0.82614	1.16942	1.34106	-0.0211229	0.0390531	0.088627	0.067423	-0.00964983	-0.0718135	0.0178717	0.244496	0.486873	0.608061	T	3	(R/K)xx(S/T);(R/K)xxxx(S/T);(S/T)xx(D/E);acidic-plus-3 pSTxxED;Casein kinase II substrate motif;G protein-coupled receptor kinase 1 substrate motif;PKA kinase substrate motif;PKC kinase substrate motif;Txx(E/D)	___1	0.758623	0	265.41	233.33	224.1	-0.41947	60	54742000	54742000	0	P40563	60	P40563	Altered inheritance of mitochondria protein 21	AIM21	PNVPTRRPILKAKTMTSFESGMDQESLPKVP
0.242794	0.314547	0.230094	0.149012	0.00950587	0.119424	0.282862	0.425192	0.324875	0.338551	-0.0855667	-0.122835	-0.201557	-0.144513	-0.167773	-0.161537	-0.262881	-0.395215	-0.340157	-0.351843	T	2	(D/E)(S/T);(D/E)xxxxx(S/T);(R/K)xxxx(S/T);(S/T)xxx(D/E);b-Adrenergic Receptor kinase substrate motif	___1	0.635285	3.79e-08	76.357	64.51	64.55	0.81267	551	18740000	0	12117000	P40563	551	P40563	Altered inheritance of mitochondria protein 21	AIM21	WNVSSSFSKEKVLIDTTPGEQAERALDEKSK
0.218286	0.323755	0.270794	0.187956	0.0419087	0.128181	0.249563	0.3645	0.319936	0.382434	-0.167356	-0.105832	-0.176569	-0.10201	-0.211523	-0.188123	-0.280619	-0.262094	-0.20992	-0.167527	T	2	(D/E)x(S/T);(D/E/N)xT;(R/K)xxxxx(S/T);(S/T)Pxxxxx(R/K);(S/T)xx(D/E);(S/T)xxxxx(D/E) ;acidic-plus-3 pSTxxED;Casein kinase II substrate motif;CDK kinase substrate motif_minimal;CDK kinase substrate motif_minimal_pT;DxT;GSK-3, ERK1, ERK2, CDK5 substrate motif;Txx(E/D);WW domain binding motif	___1	0.991407	2.13e-65	160.18	130.25	130.77	-0.084923	552	55081000	23153000	12545000	P40563	552	P40563	Altered inheritance of mitochondria protein 21	AIM21	NVSSSFSKEKVLIDTTPGEQAERALDEKSKS
0.884449	0.832748	0.665394	0.43409	0.367392	0.529249	0.868294	1.15597	1.31351	1.39228	-0.226437	-0.242475	-0.255518	-0.249524	-0.282117	-0.37233	-0.407333	-0.329501	-0.202391	-0.138836	T	3	(R/K)xx(S/T);(R/K)xxx(S/T);(R/K)xxxx(S/T);(S/T)xx(D/E);(S/T)xxx(D/E);(S/T)xxxxx(R/K);acidic-plus-3 pSTxxED;acidic-plus-3-4 pSTxxEDED;Casein kinase II substrate motif;DNA dependent Protein kinase substrate motif;PKA kinase substrate motif;PKC kinase substrate motif;Txx(E/D)	___1	0.50032	0.00245165	52.265	41.94	52.265	0.029467	121	16976000	16976000	0	P40563	121	P40563	Altered inheritance of mitochondria protein 21	AIM21	ISKHNIHNVSRKKSPTSVEEGKVAAIHQNGQ
-0.212018	-0.211922	-0.211731	-0.177303	-0.108735	-0.0172433	0.0630314	0.144585	0.238634	0.291907	-0.145059	-0.132891	-0.108556	-0.0712075	-0.0330134	0.0242135	0.0996276	0.224491	0.380616	0.474309	T	2	(D/E)(S/T);(R/K)xxxxx(S/T);(S/T)(D/E);(S/T)xx(R/K);b-Adrenergic Receptor kinase substrate motif;G protein-coupled receptor kinase 1 substrate motif;MAPKAPK2 kinase substrate motif	___1	0.731472	1.17e-77	133.68	121.13	79.906	-0.45573	480	101810000	0	0	P40563	480	P40563	Altered inheritance of mitochondria protein 21	AIM21	GQLPPSLEKKLSSPDTESKLGPQDQSQAKTG
0.668482	0.712712	0.706603	0.633926	0.61751	0.438782	0.491522	0.565497	0.665473	0.785272	-0.346763	-0.389876	-0.48781	-0.484731	-0.544489	-0.619282	-0.785271	-0.821676	-0.955381	-0.97577	T	3	(R/K)(S/T);(R/K)x(S/T);(R/K)xx(S/T);(R/K)xxxxx(S/T);(S/T)x(D/E);acidic-plus-2;acidic-plus-2 basic-2;acidic-plus-2 basic-2-3;acidic-plus-2 pTxE;acidic-plus-2 pTxE/D;basic-minus-acidic-plus KRKRxSTxED;basic-minus-acidic-plus KRxSTxED;Calmodulin-dependent protein kinase II substrate motif;MAPKAPK2 kinase substrate motif;New PKA kinase substrate motif_RRxT;New PKA kinase substrate motif_RxT;PAK2 kina…	___1	0.974583	4.63e-95	159.59	143.09	111.67	-0.16405	18	167480000	51415000	41270000	P40563	18	P40563	Altered inheritance of mitochondria protein 21	AIM21	SEVTPKVPERPSRRKTSELFPLSGSESGDIK
0.156005	0.231154	0.381453	0.588728	0.777831	0.917215	1.02505	1.08518	1.12914	1.14303	-0.254463	-0.27266	-0.309053	-0.31084	-0.259824	-0.194814	-0.168613	-0.183546	-0.200802	-0.210592	S	2	(D/E)xxx(S/T);(D/E)xxxx(S/T);(S/T)xxx(D/E);Casein kinase II substrate motif	___1	0.872353	1.63e-77	130.1	108.05	130.1	0.38796	813	11518000	0	11518000	P38266	813	P38266	Altered inheritance of mitochondria protein 3	AIM3	KELTREATGQDEVLNSITNELSHIKLRKTNV
0.121082	0.184135	0.292885	0.212163	0.186682	0.208057	0.335576	0.338673	0.290805	0.242082	-0.342173	-0.249488	-0.257702	-0.138923	-0.195483	-0.102702	-0.242387	-0.323671	-0.445136	-0.483283	S	4	(D/E)xxx(S/T);(D/E)xxxxx(S/T);(R/K)xx(S/T);(S/T)x(D/E);14-3-3 domain binding motif;acidic-plus-2;acidic-plus-2 pSxD;acidic-plus-2 pSxE/D;Calmodulin-dependent protein kinase II substrate motif;Calmodulin-dependent protein kinase IV substrate motif;Chk1 kinase substrate motif;G protein-coupled receptor kinase 1 substrate motif;GSK3 kinase substrate motif;New PKA kinase substrate motif_RxxS;PKA kina…	___1	0.99997	0	249.16	228.74	198.83	-0.22689	915	2085600000	207070000	244360000	P38266	915	P38266	Altered inheritance of mitochondria protein 3	AIM3	LKSLEPRPIEMERAYSGDISAADDNLNPFER
0.292064	0.345874	0.379411	0.351824	0.355021	0.473506	0.581476	0.64944	0.489005	0.474699	-0.483709	-0.46576	-0.396865	-0.380482	-0.32935	-0.259265	-0.324474	-0.5258	-0.660114	-0.738548	S	4	(D/E)x(S/T);(D/E/N)xS;(S/T)xx(D/E);(S/T)xxx(D/E);acidic-plus-3 pSTxxED;acidic-plus-3-4 pSTxxEDED;Casein kinase II substrate motif;DxS;MAPKAPK2 kinase substrate motif;Pyruvate dehydrogenase kinase substrate motif;Sxx(E/D);SxxD	___1	0.920335	0	283.49	263.11	238.65	0.14682	919	232170000	72873000	110930000	P38266	919	P38266	Altered inheritance of mitochondria protein 3	AIM3	EPRPIEMERAYSGDISAADDNLNPFERYKRN
0.278807	0.402551	0.538656	0.513654	0.504468	0.464569	0.596251	0.525529	0.486105	0.438343	-0.525679	-0.412647	-0.403062	-0.274277	-0.35221	-0.372359	-0.381742	-0.340427	-0.281799	-0.279014	S	2	(S/T)xxx(R/K);MAPKAPK2 kinase substrate motif	___1	0.999972	8.71e-74	159.13	140	148.03	0.0037505	476	21329000	14930000	6399000	P38266	476	P38266	Altered inheritance of mitochondria protein 3	AIM3	APSGKIQPNTTSSAASLPAKHSRTTTADNER
0.533311	0.259779	0.111546	0.377199	1.15838	1.47252	1.19908	0.590662	0.219221	0.0725184	-0.387376	-0.335244	-0.361003	-0.5122	-0.299642	0.231407	0.338727	0.0684657	-0.506246	-0.511802	S	3	(D/E/N)xS;(R/K)xx(S/T);(R/K)xxxx(S/T);(S/T)x(R/K);(S/T)xxxx(D/E);14-3-3 domain binding motif;Calmodulin-dependent protein kinase II substrate motif;MAPKAPK1 kinase substrate motif;New PKA kinase substrate motif_RxxS;NxS;p70 Ribosomal S6 kinase substrate motif;Phosphorylase kinase substrate motif;PKA kinase substrate motif;PKC kinase substrate motif;RxxS	___1	0.999999	3.14e-32	124.45	106.96	84.566	0.070488	790	210690000	45757000	20742000	P38266	790	P38266	Altered inheritance of mitochondria protein 3	AIM3	KKAPPPVVKPKPRNFSLKANEYPKELTREAT
-0.0610735	-0.004552	-0.0405113	-0.225473	-0.300736	-0.117297	0.254313	0.555391	0.70909	0.785939	0.0406945	0	-0.021655	0.016424	0.0472184	0.0109943	-0.0936624	-0.199733	-0.27139	-0.307218	S	3	(R/K)(S/T);(R/K)x(S/T);(R/K)xxxx(S/T);ATM kinase substrate motif;Casein kinase I substrate motif;Casein kinase II substrate motif;DNA dependent Protein kinase substrate motif;New PKA kinase substrate motif_RxS;NIMA kinase substrate motif;PKA kinase substrate motif;PKA kinase substrate motif_RxS;PKC kinase substrate motif;RxS	___1	0.512766	1.04e-26	91.583	87.863	91.583	-0.27917	667	2123300	2123300	0	P38266	667	P38266	Altered inheritance of mitochondria protein 3	AIM3	QPIQNFQPPPKPFRRSQSSNSSDSSYTIDGP
0.0222517	0.126447	0.143643	0.10771	0.145802	0.322515	0.419493	0.692129	0.85317	1.2283	-0.346158	-0.197559	-0.16161	-0.131584	-0.138052	-0.187036	-0.236784	-0.296741	-0.252521	-0.137356	S	3	(R/K)xx(S/T);(R/K)xxx(S/T);(S/T)xxxx(D/E);14-3-3 domain binding motif;Calmodulin-dependent protein kinase II substrate motif;Calmodulin-dependent protein kinase IV substrate motif;Casein kinase I substrate motif;Casein kinase II substrate motif;G protein-coupled receptor kinase 1 substrate motif;GSK3 kinase substrate motif;New PKA kinase substrate motif_RxxS;PKA kinase substrate motif;PKC kinase …	___1	0.643733	8.5e-89	145.16	139	106.62	-0.032401	669	16297000	9187800	1984600	P38266	669	P38266	Altered inheritance of mitochondria protein 3	AIM3	IQNFQPPPKPFRRSQSSNSSDSSYTIDGPEA
0.739273	0.467112	0.0818865	0.0672345	0.418366	0.663249	0.863373	0.935188	0.84302	0.913045	-0.0774084	-0.0728436	-0.259306	-0.358348	-0.515078	-0.402723	-0.391581	-0.21086	-0.253354	-0.174904	S	3	(D/E)(S/T);(R/K)x(S/T);(R/K)xxx(S/T);(R/K)xxxx(S/T);(S/T)xxxxx(D/E) ;b-Adrenergic Receptor kinase substrate motif;G protein-coupled receptor kinase 1 substrate motif;KxS;New PKA kinase substrate motif_KxS;PKA kinase substrate motif;PKC kinase substrate motif	___1	0.570425	5.15e-05	61.167	43.678	52.814	0.025035	842	17956000	12087000	5869300	P38266	842	P38266	Altered inheritance of mitochondria protein 3	AIM3	NVNLEKLGGSKKVKDSSPVPSDLDEKYVSAS
0.718128	0.547355	0.21047	0.17405	0.49285	0.678821	0.947132	0.958772	0.9044	0.946845	-0.0692064	-0.0777599	-0.19627	-0.259381	-0.377102	-0.269426	-0.26565	-0.159933	-0.203526	-0.154369	S	3	(D/E)x(S/T);(D/E/N)xS;(R/K)xx(S/T);(R/K)xxxx(S/T);(R/K)xxxxx(S/T);(S/T)xxxx(D/E);Casein kinase I substrate motif;CDK kinase substrate motif_minimal;CDK kinase substrate motif_minimal_pS;DxS;ERK1,2 kinase substrate motif;G protein-coupled receptor kinase 1 substrate motif;GSK3 kinase substrate motif;GSK-3, ERK1, ERK2, CDK5 substrate motif;MDC1 BRCT domain binding motif;New PKA kinase substrate mot…	___1	0.805896	1.77e-11	81.854	63.937	60.334	-0.076862	843	35273000	20915000	14357000	P38266	843	P38266	Altered inheritance of mitochondria protein 3	AIM3	VNLEKLGGSKKVKDSSPVPSDLDEKYVSASG
0.0577275	0.354747	0.695172	0.769217	0.528224	0.545839	0.641173	0.830847	0.753061	0.727265	-0.404971	-0.320396	-0.279796	-0.158865	-0.183719	-0.075269	-0.227997	-0.383395	-0.536202	-0.552766	T	4	(D/E)x(S/T);(D/E)xxxxx(S/T);(D/E/N)xT;(R/K)xx(S/T);(S/T)(R/K);(S/T)x(D/E);acidic-plus-2;acidic-plus-2 pTxE;acidic-plus-2 pTxE/D;ExT;G protein-coupled receptor kinase 1 substrate motif;PKA kinase substrate motif;PKC kinase substrate motif	___1	0.672431	9.53e-165	182.07	166.47	182.07	-0.24215	801	59001000	11711000	20496000	P38266	801	P38266	Altered inheritance of mitochondria protein 3	AIM3	PRNFSLKANEYPKELTREATGQDEVLNSITN
0.301098	0.382455	0.464739	0.525268	0.644581	0.79328	0.96585	1.10197	1.0742	1.16244	-0.589095	-0.56589	-0.462493	-0.473645	-0.42012	-0.414542	-0.339242	-0.405947	-0.345418	-0.378733	T	4	(D/E)x(S/T);(D/E)xxxxx(S/T);(D/E/N)xT;(R/K)xx(S/T);(S/T)xx(D/E);(S/T)xxx(D/E);acidic-plus-3 pSTxxED;acidic-plus-3-4 pSTxxEDED;Calmodulin-dependent protein kinase II substrate motif;Calmodulin-dependent protein kinase IV substrate motif;Casein kinase II substrate motif;Chk1 kinase substrate motif;ExT;PKC kinase substrate motif;RxxT;Txx(E/D)	___1	1	7.94e-221	205.45	184.45	190.19	-0.076748	805	980420000	307310000	456920000	P38266	805	P38266	Altered inheritance of mitochondria protein 3	AIM3	SLKANEYPKELTREATGQDEVLNSITNELSH
0.107669	0.317398	0.4818	0.587104	0.656161	0.806732	1.00788	1.0599	1.11129	1.17722	-0.737688	-0.644351	-0.673817	-0.47729	-0.50314	-0.321307	-0.412076	-0.285426	-0.232209	-0.107669	T	2	(D/E/N)xT;(R/K)xxxxx(S/T);G protein-coupled receptor kinase 1 substrate motif;NxT	___1	0.987831	1.21e-115	184	172.15	155.98	0.20693	471	77077000	43469000	33608000	P38266	471	P38266	Altered inheritance of mitochondria protein 3	AIM3	VHQEPAPSGKIQPNTTSSAASLPAKHSRTTT
0.435863	0.513742	0.420629	0.317972	0.306612	0.47221	0.584053	0.826053	0.944254	1.2479	-0.260619	-0.182855	-0.213833	-0.132581	-0.237271	-0.249295	-0.35437	-0.241052	-0.245444	-0.166832	T	4	(R/K)xx(S/T);(R/K)xxx(S/T);(R/K)xxxx(S/T);(S/T)Pxxxx(R/K);(S/T)xxxxx(R/K);Akt kinase substrate motif;Calmodulin-dependent protein kinase II substrate motif;CDK kinase substrate motif_minimal;CDK kinase substrate motif_minimal_pT;DNA dependent Protein kinase substrate motif;G protein-coupled receptor kinase 1 substrate motif;GSK-3, ERK1, ERK2, CDK5 substrate motif;PKA kinase substrate motif;PKC ki…	___1	1	8.81e-21	108.34	91.671	108.34	-1.3817	729	463690000	11075000	10271000	P38266	729	P38266	Altered inheritance of mitochondria protein 3	AIM3	RLGDAPNSFIRKRAPTPPAPSRSEKLHEGTI
0.242171	0.248463	0.221165	0.153985	0.0514059	-0.0466912	0.23621	0.895627	1.58625	1.93156	-0.150486	-0.102749	-0.0775637	-0.122665	-0.217431	-0.291575	-0.268526	-0.168909	-0.0514521	0.00727654	T	4	(R/K)(S/T);(R/K)x(S/T);(R/K)xxx(S/T);(S/T)xxxx(D/E);(S/T)xxxxx(R/K);AMP-activated protein kinase substrate motif;New PKA kinase substrate motif_RxT;PKA kinase substrate motif;PKC kinase substrate motif;RxT	___1	1	0.00189331	51.875	42.442	51.875	-0.081719	826	5044900	5044900	0	P38266	826	P38266	Altered inheritance of mitochondria protein 3	AIM3	LNSITNELSHIKLRKTNVNLEKLGGSKKVKD
-0.525799	-0.537551	-0.652618	-0.358228	0.202478	0.722675	1.00489	0.669226	0.219131	-0.120297	-0.729879	-0.614169	-0.701271	-0.371085	-0.125281	0.419003	0.815481	1.06901	0.953993	0.861945	T	3	(R/K)xx(S/T);(R/K)xxxxx(S/T);(S/T)x(R/K);(S/T)xx(R/K);(S/T)xxxx(D/E);Calmodulin-dependent protein kinase I substrate motif;Calmodulin-dependent protein kinase II alpha substrate motif;Calmodulin-dependent protein kinase II substrate motif;Calmodulin-dependent protein kinase IV substrate motif;Chk1 kinase substrate motif;CLK1 kinase substrate motif;DMPK1,2 kinase substrate motif;DNA dependent Prot…	___1	1	0.00316057	57.348	42.147	49.35	-0.22668	238	8389100	5749100	2640000	Q99299	238	Q99299	Altered inheritance of mitochondria protein 44	AIM44	NSVVPKPKKKLNRVPTIRRVESSRFSNSRYS
-1.11774	-0.945791	-0.873971	-0.404515	0.281899	1.08176	1.43927	1.18002	0.511619	0.118804	-0.509112	-0.495014	-0.522482	-0.42956	-0.0636883	0.597728	1.05037	1.17985	0.864816	0.730629	T	2	(R/K)xx(S/T);(R/K)xxx(S/T);(S/T)xxxxx(R/K);14-3-3 domain binding motif;Calmodulin-dependent protein kinase II alpha substrate motif;Calmodulin-dependent protein kinase II substrate motif;Calmodulin-dependent protein kinase IV substrate motif;Chk1 kinase substrate motif;PKA kinase substrate motif;PKC kinase substrate motif;RxxT	___1	0.999697	8.49e-23	135.86	106.12	101.38	-0.16501	751	141360000	18427000	19933000	Q99299	751	Q99299	Altered inheritance of mitochondria protein 44	AIM44	NSIISLPTGVVKRSLTLPVGMKI________
0.153548	0.257113	0.296205	0.158578	0.140954	0.156296	0.28804	0.334053	0.484201	0.613672	-0.130589	-0.104716	-0.141702	-0.0736277	-0.156237	-0.203808	-0.321302	-0.225552	-0.273596	-0.240926	S	4	(R/K)x(S/T);(R/K)xx(S/T);(R/K)xxx(S/T);(R/K)xxxxx(S/T);14-3-3 domain binding motif;Calmodulin-dependent protein kinase II substrate motif;G protein-coupled receptor kinase 1 substrate motif;MAPKAPK2 kinase substrate motif;New PKA kinase substrate motif_RRxS;New PKA kinase substrate motif_RxS;New PKA kinase substrate motif_RxxS;PAK2 kinase substrate motif;Pim1 kinase substrate sequence;PKA kinase …	___1	0.999999	1.9e-09	81.632	66.941	81.632	-0.16778	256	112670000	8116200	7758900	Q12476	256	Q12476	Protein AIR2	AIR2	SQNDHSHSGRNKRRASNFHPPPYQKSNVIQP
0.756905	0.727267	0.634528	0.510102	0.556956	0.613554	0.864404	0.935917	0.945905	0.98671	-0.534878	-0.393834	-0.458873	-0.274859	-0.399285	-0.29146	-0.443188	-0.422701	-0.548334	-0.514282	S	3	(R/K)xxxx(S/T);(S/T)(D/E);(S/T)x(D/E);(S/T)xx(D/E);(S/T)xxx(R/K);(S/T)xxxx(D/E);acidic-plus-1-2 pSTxxED;acidic-plus-2;acidic-plus-2 pSxD;acidic-plus-2 pSxE/D;acidic-plus-2-3 pSTxxED;acidic-plus-3 pSTxxED;Casein kinase II substrate motif;PKA kinase substrate motif_SDxDK;Pyruvate dehydrogenase kinase substrate motif;Sxx(E/D);SxxD	___1	1	1.3e-193	209.97	196.87	133.38	0.31097	49	2102600000	516860000	506370000	Q12476	49	Q12476	Protein AIR2	AIR2	NELRALRGQGRYFGVSDDDKDAIKEAAPKCN
0.246438	0.351629	0.388667	0.25236	0.158221	0.279594	0.453	0.462925	0.360554	0.309369	-0.753886	-0.705031	-0.608211	-0.512281	-0.4349	-0.375176	-0.282065	-0.137909	-0.00777542	0.0572915	T	3	(D/E)xxxx(S/T);(S/T)Pxx(R/K);(S/T)xx(D/E);(S/T)xxx(R/K);acidic-plus-3 pSTxxED;Casein kinase II substrate motif;CDK kinase substrate motif_minimal;CDK kinase substrate motif_minimal_pT;ERK1,2 kinase substrate motif;GSK3, Erk1, Erk2 and CDK5 kinase motif;GSK-3, ERK1, ERK2, CDK5 substrate motif;Txx(E/D);WW domain binding motif	___1	0.502142	1.24e-47	97.387	91.957	84.09	-0.39785	16	34851000	34851000	0	Q12476	16	Q12476	Protein AIR2	AIR2	MEKNTAPFVVDTAPTTPPDKLVAPSIEEVNS
0.294687	0.139287	-0.0842685	-0.220577	-0.160377	0.0090845	0.239784	0.42246	0.512229	0.557113	0.0986046	0.0780791	0.0051612	-0.0996239	-0.157517	-0.136652	-0.0798274	-0.0658016	-0.0849838	-0.0945749	S	3	(D/E)(S/T);(D/E)xx(S/T);(R/K)x(S/T);(R/K)xxx(S/T);b-Adrenergic Receptor kinase substrate motif;Casein kinase I substrate motif;Casein kinase II substrate motif;KxS;New PKA kinase substrate motif_KxS;PKA kinase substrate motif;PKC kinase substrate motif	___2	0.694295	7.92e-26	89.107	78.051	89.107	0.087618	1048	20255000	20255000	0	P38080	1048	P38080	Serine/threonine-protein kinase AKL1	AKL1	QRHDLERYRHSKDKDSNSSITISTSTPSEMR
0.294687	0.139287	-0.0842685	-0.220577	-0.160377	0.0090845	0.239784	0.42246	0.512229	0.557113	0.0986046	0.0780791	0.0051612	-0.0996239	-0.157517	-0.136652	-0.0798274	-0.0658016	-0.0849838	-0.0945749	S	3	(D/E)xx(S/T);(D/E)xxxx(S/T);(R/K)xxx(S/T);(R/K)xxxxx(S/T);Casein kinase I substrate motif;Casein kinase II substrate motif;PKA kinase substrate motif	___2	0.614622	7.92e-26	89.107	78.051	89.107	0.087618	1050	20255000	20255000	0	P38080	1050	P38080	Serine/threonine-protein kinase AKL1	AKL1	HDLERYRHSKDKDSNSSITISTSTPSEMRKS
0.294687	0.139287	-0.0842685	-0.220577	-0.160377	0.0090845	0.239784	0.42246	0.512229	0.557113	0.0986046	0.0780791	0.0051612	-0.0996239	-0.157517	-0.136652	-0.0798274	-0.0658016	-0.0849838	-0.0945749	S	3	(D/E)xxx(S/T);(D/E)xxxxx(S/T);(D/E/N)xS;(R/K)xxxx(S/T);Casein kinase II substrate motif;G protein-coupled receptor kinase 1 substrate motif;GSK3 kinase substrate motif;MDC1 BRCT domain binding motif;NxS;Plk1 PBD domain binding motif	___2	0.614622	7.92e-26	89.107	78.051	89.107	0.087618	1051	20255000	20255000	0	P38080	1051	P38080	Serine/threonine-protein kinase AKL1	AKL1	DLERYRHSKDKDSNSSITISTSTPSEMRKSF
-0.237737	-0.135156	-0.0654895	-0.105847	-0.08205	-0.0275596	0.0908704	0.166162	0.277349	0.395591	-0.244664	-0.186444	-0.109896	0.0146556	-0.0612716	-0.148471	-0.183778	0.00109493	0.150513	0.201311	S	3	(R/K)x(S/T);(R/K)xxx(S/T);(S/T)x(D/E);(S/T)xxx(D/E);(S/T)xxxx(R/K);acidic-plus-2;acidic-plus-2 basic-2;acidic-plus-2 pSxD;acidic-plus-2 pSxE/D;acidic-plus-2-4 pSTxxED;New PKA kinase substrate motif_RxS;PKA kinase substrate motif;PKA kinase substrate motif_RxS;PKC kinase substrate motif;RxS	___1	1	1.53e-76	171.67	147.81	137.6	-0.10685	1072	6672500000	665360000	540060000	P38080	1072	P38080	Serine/threonine-protein kinase AKL1	AKL1	STPSEMRKSFARARQSLDLERVRREAMASSA
-0.4913	-0.522383	-0.584548	-0.545317	-0.373607	-0.17176	-0.0722566	-0.202038	-0.458761	-0.650593	0.069417	0.169019	0.368221	0.547039	0.605869	0.516996	0.400409	0.352152	0.399938	0.471853	S	3	(D/E)(S/T);(R/K)xxx(S/T);(S/T)(D/E);(S/T)x(D/E);acidic-plus-1-2 pSTxxED;acidic-plus-2;acidic-plus-2 pSxE;acidic-plus-2 pSxE/D;b-Adrenergic Receptor kinase substrate motif;Casein kinase II substrate motif;G protein-coupled receptor kinase 1 substrate motif;PKA kinase substrate motif	___1	0.960475	1.77e-14	71.472	61.756	71.472	0.6104	372	3266200	0	3266200	P38080	372	P38080	Serine/threonine-protein kinase AKL1	AKL1	QLQQKKIMQNNKLSDSEENLLNDMFLSSFEI
0.167933	0.102713	0.167306	0.42693	0.69571	0.778614	0.581764	0.291037	0.0346337	-0.0935678	-0.187776	-0.209211	-0.191156	-0.112177	0.051788	0.239815	0.284276	0.161111	-0.0327512	-0.129682	S	3	(R/K)xx(S/T);(S/T)xxxxx(D/E) ;14-3-3 domain binding motif;ATM kinase substrate motif;Calmodulin-dependent protein kinase II substrate motif;Calmodulin-dependent protein kinase IV substrate motif;Chk1 kinase substrate motif;DNA dependent Protein kinase substrate motif;MAPKAPK2 kinase substrate motif;New PKA kinase substrate motif_RxxS;PKA kinase substrate motif;PKC kinase substrate motif;RxxS	___1	0.999931	7.04e-05	51.956	41.878	48.656	0.62395	407	17645000	17645000	0	P38080	407	P38080	Serine/threonine-protein kinase AKL1	AKL1	PMNASDGHAAVSRIPSQNVGQELEEEKESQS
-0.116493	-0.435475	-0.679631	-0.638173	-0.394113	-0.17311	-0.280143	-0.230953	-0.349302	-0.354368	0.784152	0.821863	0.762241	0.534463	0.4714	0.47412	0.515577	0.658075	0.523191	0.713564	S	2	(R/K)(S/T);(R/K)xx(S/T);14-3-3 domain binding motif;Calmodulin-dependent protein kinase II substrate motif;Casein kinase I substrate motif;Casein kinase II substrate motif;New PKA kinase substrate motif_RxxS;PKA kinase substrate motif;PKC kinase substrate motif;RxxS	___1	0.956063	1.67e-58	156.6	142.36	76.728	-0.1305	518	148350000	19540000	13482000	P38080	518	P38080	Serine/threonine-protein kinase AKL1	AKL1	QSPRLNTQSLPQRQKSTSSYSSGGRSMKSTS
0.285447	0.459717	0.502578	0.239759	0.0181505	0.143431	0.59053	1.01256	1.27719	1.40951	-0.222337	-0.191698	-0.155863	-0.145471	-0.14728	-0.135849	0.011685	0.282081	0.544253	0.675339	S	2	(R/K)xx(S/T);(R/K)xxxx(S/T);Akt kinase substrate motif;Casein kinase I substrate motif;Casein kinase II substrate motif;G protein-coupled receptor kinase 1 substrate motif;GSK3 kinase substrate motif;New PKA kinase substrate motif_KxxS;PKA kinase substrate motif;PKC kinase substrate motif	___1	0.746548	0.00255155	50.385	47.809	50.385	0.064968	520	14564000	1576900	0	P38080	520	P38080	Serine/threonine-protein kinase AKL1	AKL1	PRLNTQSLPQRQKSTSSYSSGGRSMKSTSYG
-0.0427458	0.170143	0.29006	0.104118	-0.106499	-0.035933	0.306404	0.639329	0.855004	0.962841	-0.240072	-0.183405	-0.0844921	0	-0.00345207	-0.0804274	-0.0817236	0.0661825	0.264255	0.363291	S	2	(R/K)xxx(S/T);(R/K)xxxxx(S/T);(S/T)xxxxx(R/K);Casein kinase I substrate motif;Casein kinase II substrate motif;MDC1 BRCT domain binding motif;PKA kinase substrate motif;Plk1 PBD domain binding motif	___1	0.982072	3.12e-94	184.9	169.27	169.58	0.048104	521	62607000	1752200	0	P38080	521	P38080	Serine/threonine-protein kinase AKL1	AKL1	RLNTQSLPQRQKSTSSYSSGGRSMKSTSYGA
0.029913	0.103371	0.184468	0.203557	0.120556	0.0507005	0.0863203	0.152034	0.205849	0.227354	-0.0862176	-0.0761387	-0.0211461	-0.0495777	-0.0661785	-0.156352	-0.18812	-0.309953	-0.256564	-0.304606	S	4	(R/K)x(S/T);(R/K)xxxx(S/T);(S/T)x(D/E);acidic-plus-2;acidic-plus-2 basic-2;acidic-plus-2 pSxD;acidic-plus-2 pSxE/D;New PKA kinase substrate motif_RxS;PKA kinase substrate motif;PKA kinase substrate motif_RxS;PKC kinase substrate motif;RxS	___1	1	2.51e-164	176.11	165.36	150.98	-0.40152	960	177980000	40009000	33679000	P38080	960	P38080	Serine/threonine-protein kinase AKL1	AKL1	KSKDFSSVSTRQPRQSLDLNFQEVNLSSPTL
0.0940411	0.106106	0.190579	0.0372797	-0.0336604	-0.157719	-0.113905	-0.0822514	-0.0142951	0.0425558	0.162235	0.190809	0.192014	0.131927	0.0029471	-0.0601485	-0.109423	-0.145797	-0.15212	-0.200128	S	3	(D/E)xxx(S/T);(D/E/N)xS;Casein kinase I substrate motif;Casein kinase II substrate motif;NxS	___1	0.953937	3.24e-152	184.59	165.34	119.88	-0.20601	971	182140000	45173000	48817000	P38080	971	P38080	Serine/threonine-protein kinase AKL1	AKL1	QPRQSLDLNFQEVNLSSPTLTQEHRNKNDSP
-0.277153	-0.16578	-0.0705376	0.0200815	0.0172564	0.132904	0.202624	0.302513	0.247947	0.241455	-0.405304	-0.423329	-0.357823	-0.383671	-0.330039	-0.257687	-0.0714048	0.125473	0.250744	0.308098	S	2	(D/E)x(S/T);(D/E/N)xS;(S/T)P(R/K);(S/T)x(R/K);CDK kinase substrate motif_minimal;CDK kinase substrate motif_minimal_pS;ERK1,2 kinase substrate motif;ExS;Growth associated histone HI kinase substrate motif;GSK-3, ERK1, ERK2, CDK5 substrate motif;PKA kinase substrate motif;PKC kinase substrate motif;WW domain binding motif	___1	1	3.15e-143	200.19	187.07	200.19	0.0536	504	191900000	40324000	17436000	P38080	504	P38080	Serine/threonine-protein kinase AKL1	AKL1	KELVKQSSDPTISEQSPRLNTQSLPQRQKST
-1.12892	-1.03657	-1.22131	-1.11374	-1.01606	-1.24617	-1.16437	-0.995992	-0.532829	-0.208169	0.28769	0.28326	0.410591	0.551675	0.591027	0.410681	0.387251	0.36344	0.634989	0.594687	S	2	(R/K)(S/T);(R/K)x(S/T);(R/K)xx(S/T);(S/T)xxxxx(R/K);Casein kinase I substrate motif;Casein kinase II substrate motif;New PKA kinase substrate motif_KRxS;New PKA kinase substrate motif_KxxS;New PKA kinase substrate motif_RxS;PAK2 kinase substrate motif;PKA kinase substrate motif;PKA kinase substrate motif_KRxS;PKA kinase substrate motif_RxS;PKC kinase substrate motif;RxS	___1	0.999909	2.63e-06	108.74	48.153	76.827	-0.27225	1099	63746000	30888000	32858000	P38080	1099	P38080	Serine/threonine-protein kinase AKL1	AKL1	ASSASSSGGSNGKRRSFFSVFRSEK______
-0.437669	-0.269931	-0.0548471	0.0389436	-0.127412	-0.256471	-0.385766	-0.373831	-0.324625	-0.311133	-0.086746	-0.0409977	0.0873224	-0.000261933	-0.0002467	0.0298195	0.0830001	0.0994485	0.166415	0.187988	S	2	(S/T)(D/E);(S/T)x(D/E);acidic-plus-1-2 pSTxxED;acidic-plus-2;acidic-plus-2 pSxE;acidic-plus-2 pSxE/D;Casein kinase II substrate motif	___1	0.999969	3.19e-155	194.58	177.36	144.57	0.0061535	541	792890000	28880000	25037000	P38080	541	P38080	Serine/threonine-protein kinase AKL1	AKL1	GRSMKSTSYGAATIGSDEALANEKTAGINKM
0.111358	0.00204997	-0.104853	-0.0986491	-0.0186479	0.0397666	0.0172208	0.00695037	0.0670022	0.0875786	-0.00045105	-0.00109289	-0.0171096	-0.00183139	0.0125726	-0.0400559	-0.0718059	-0.179138	-0.126035	-0.152626	S	4	(R/K)(S/T);(R/K)xxx(S/T);(S/T)xx(D/E);(S/T)xxx(D/E);(S/T)xxxx(D/E);acidic-plus-3 pSTxxED;acidic-plus-3-4 pSTxxEDED;Casein kinase II substrate motif;PKA kinase substrate motif;Sxx(E/D);SxxE	___2	0.999984	1.35e-274	212.8	191.92	77.531	0.13469	51	131230000	44128000	47153000	P39010	51	P39010	Palmitoyltransferase AKR1	AKR1	DSNEITSLASLKAIRSGNEEESGNEQVNHND
0.111358	0.00204997	-0.104853	-0.0986491	-0.0186479	0.0397666	0.0172208	0.00695037	0.0670022	0.0875786	-0.00045105	-0.00109289	-0.0171096	-0.00183139	0.0125726	-0.0400559	-0.0718059	-0.179138	-0.126035	-0.152626	S	4	(D/E)(S/T);(D/E)x(S/T);(D/E)xx(S/T);(D/E/N)xS;(S/T)xx(D/E);acidic-plus-3 pSTxxED;b-Adrenergic Receptor kinase substrate motif;Casein kinase I substrate motif;Casein kinase II substrate motif;ExS;Sxx(E/D);SxxE	___2	0.999809	3.72e-19	77.531	68.15	77.531	0.13469	57	38359000	4304400	11187000	P39010	57	P39010	Palmitoyltransferase AKR1	AKR1	SLASLKAIRSGNEEESGNEQVNHNDEAEEDP
-0.12511	-0.169333	-0.263355	-0.15148	-0.0708412	0.0171337	-0.0413695	0.0760173	0.151605	0.312669	0.0174649	0.00998101	0.0406769	-0.00165369	-0.00963753	-0.0459156	0.0103356	0.0441552	0.107366	0.0845895	S	4	(R/K)(S/T);(R/K)xxx(S/T);(S/T)xx(D/E);(S/T)xxx(D/E);(S/T)xxxx(D/E);acidic-plus-3 pSTxxED;acidic-plus-3-4 pSTxxEDED;Casein kinase II substrate motif;PKA kinase substrate motif;Sxx(E/D);SxxE	___1	0.999984	1.35e-274	212.8	191.92	77.531	0.13469	51	131230000	44128000	47153000	P39010	51	P39010	Palmitoyltransferase AKR1	AKR1	DSNEITSLASLKAIRSGNEEESGNEQVNHND
0.0912787	0.200098	0.557513	0.626842	0.487879	0.0961584	-0.0912172	-0.0840752	-0.0761195	-0.0430858	-0.222996	-0.0939917	0.161667	0.34031	0.285355	0.115898	-0.0927816	-0.0999237	-0.0436262	0.0495117	S	3	(S/T)Pxxxxx(R/K);Casein kinase I substrate motif;Casein kinase II substrate motif;CDK kinase substrate motif_minimal;CDK kinase substrate motif_minimal_pS;ERK1,2 kinase substrate motif;GSK-3, ERK1, ERK2, CDK5 substrate motif;MDC1 BRCT domain binding motif;Plk1 PBD domain binding motif;WW domain binding motif	___1	0.708718	6.61e-63	117.21	110.26	88.395	0.38525	80	218360000	7541500	7294600	P47019	80	P47019	Ribosome biogenesis protein ALB1	ALB1	ESQNSTAVTLQNASSSPASITTRTLSKKRAK
-2.11159	-1.77097	-1.08973	-0.42294	-0.111209	-0.0781151	0.0314035	0.0163272	-0.199769	-0.408327	-0.188746	-0.127807	-0.005929	0.16262	0.316902	0.345406	0.262397	0.15821	0.144354	0.182593	S	3	(D/E)(S/T);(D/E)xx(S/T);(D/E)xxx(S/T);(S/T)xx(D/E);acidic-plus-3 pSTxxED;ATM kinase substrate motif;b-Adrenergic Receptor kinase substrate motif;Casein kinase I substrate motif;Casein kinase II substrate motif;DNA dependent Protein kinase substrate motif;Pyruvate dehydrogenase kinase substrate motif;Sxx(E/D);SxxD	___1	0.999905	3.59e-27	94.72	88.688	94.72	0.082667	102	61069000	0	2524100	P54115	102	P54115	Magnesium-activated aldehyde dehydrogenase, cytosolic	ALD6	RERGRLLSKLADELESQIDLVSSIEALDNGK
0.081396	-0.179858	-0.274878	-0.293023	-0.147175	-0.158783	-0.159384	-0.344905	-0.349055	-0.525522	0.256555	0.19992	0.0932448	-0.0357242	-0.0253729	0.0327293	0.0709773	0.0298503	-0.0161111	0.0134334	S	4	(D/E)xxxxx(S/T);(R/K)x(S/T);(R/K)xx(S/T);(R/K)xxxx(S/T);14-3-3 domain binding motif;Akt kinase substrate motif;Calmodulin-dependent protein kinase II substrate motif;Casein kinase II substrate motif;KxS;MAPKAPK1 kinase substrate motif;New PKA kinase substrate motif_KxS;New PKA kinase substrate motif_RKxS;New PKA kinase substrate motif_RxxS;PKA kinase substrate motif;PKC epsilon kinase substrate m…	___2	0.99923	2.38e-36	131.67	115.53	90.223	0.18554	605	530160000	94244000	42740000	Q08548	605	Q08548	Lysophospholipid acyltransferase	ALE1	FSNAASGSGERVRKMSFSGYSPKPISKKEE_
-0.172502	-0.346385	-0.445619	-0.296321	-0.108645	-0.131124	-0.427201	-0.78672	-1.06869	-1.20968	0.063529	0.0418921	-0.0253271	-0.116491	-0.150282	-0.102754	-0.0082242	0.0519877	0.0692504	0.0778818	S	4	(R/K)xxx(S/T);(R/K)xxxx(S/T);(S/T)xxxx(R/K);Casein kinase I substrate motif;Casein kinase II substrate motif;G protein-coupled receptor kinase 1 substrate motif;PKA kinase substrate motif	___2	0.751784	7.9e-55	149.34	134.88	133.93	-0.15022	607	174160000	86759000	87398000	Q08548	607	Q08548	Lysophospholipid acyltransferase	ALE1	NAASGSGERVRKMSFSGYSPKPISKKEE___
-0.188761	-0.357225	-0.376225	-0.216087	-0.0731803	-0.175894	-0.234938	-0.549687	-0.540091	-0.772327	0.272653	0.181308	0.255703	0.025123	0.164787	0.0707005	0.16644	0.0531977	0.13995	0.182116	S	4	(S/T)P(R/K);(S/T)Pxxxx(R/K);(S/T)Pxxxxx(R/K);(S/T)x(R/K);(S/T)xxxxx(R/K);CDK kinase substrate motif_minimal;CDK kinase substrate motif_minimal_pS;ERK1,2 kinase substrate motif;Growth associated histone HI kinase substrate motif;GSK-3, ERK1, ERK2, CDK5 substrate motif;PKA kinase substrate motif;PKC kinase substrate motif;WW domain binding motif	___2	0.922321	9.76e-55	148.26	133.8	67.43	-0.44409	610	84826000	75287000	9539100	Q08548	610	Q08548	Lysophospholipid acyltransferase	ALE1	SGSGERVRKMSFSGYSPKPISKKEE______
-0.18103	-0.176728	-0.121674	-0.020169	0.0829813	0.141327	0.0878753	-0.032569	-0.157527	-0.220006	0.0512839	0.0221281	0.006347	0.0330963	0.0425606	-0.0077905	-0.0555448	-0.0408868	0.0104933	0.0361834	S	2	(D/E)xxx(S/T);(D/E)xxxxx(S/T);(R/K)xxxx(S/T)	___1	0.773456	2.43e-108	181.71	143.77	111.12	-0.3383	512	253660000	57554000	0	Q08548	512	Q08548	Lysophospholipid acyltransferase	ALE1	IFIRKQKKLEKDISASSPNLGGILKAKIEHE
-0.093606	-0.0383927	0.072034	0.107075	0.0115185	-0.0442038	0.070507	0.203972	0.185758	0.100811	-0.0842352	-0.0728401	-0.0500498	-0.0548751	-0.0987112	-0.0944344	-0.003034	0.110631	0.159436	0.151409	S	2	(D/E)xxxx(S/T);(R/K)xxxxx(S/T);CDK kinase substrate motif_minimal;CDK kinase substrate motif_minimal_pS;ERK1,2 kinase substrate motif;GSK-3, ERK1, ERK2, CDK5 substrate motif;MDC1 BRCT domain binding motif;Plk1 PBD domain binding motif;WW domain binding motif	___1	0.98669	2.43e-108	181.71	143.77	141.13	-0.090184	513	290190000	0	65040000	Q08548	513	Q08548	Lysophospholipid acyltransferase	ALE1	FIRKQKKLEKDISASSPNLGGILKAKIEHEK
0.242404	-0.151272	-0.375389	-0.409633	-0.163931	-0.081125	-0.130238	-0.384867	-0.581411	-0.873499	0.52729	0.401756	0.305383	-0.026642	0.0844483	0.0392557	0.214494	0.00313945	-0.293237	-0.438472	S	4	(D/E)xxxxx(S/T);(R/K)x(S/T);(R/K)xx(S/T);(R/K)xxxx(S/T);14-3-3 domain binding motif;Akt kinase substrate motif;Calmodulin-dependent protein kinase II substrate motif;Casein kinase II substrate motif;KxS;MAPKAPK1 kinase substrate motif;New PKA kinase substrate motif_KxS;New PKA kinase substrate motif_RKxS;New PKA kinase substrate motif_RxxS;PKA kinase substrate motif;PKC epsilon kinase substrate m…	___1	0.99923	2.38e-36	131.67	115.53	90.223	0.18554	605	530160000	94244000	42740000	Q08548	605	Q08548	Lysophospholipid acyltransferase	ALE1	FSNAASGSGERVRKMSFSGYSPKPISKKEE_
0.376741	-0.107799	-0.334173	-0.391944	-0.0906867	0.00614167	-0.075079	-0.393466	-0.75865	-1.19072	0.651324	0.494379	0.363658	-0.0632963	0.0838977	0.034025	0.224733	-0.0734947	-0.619967	-0.877201	S	4	(R/K)xxx(S/T);(R/K)xxxx(S/T);(S/T)xxxx(R/K);Casein kinase I substrate motif;Casein kinase II substrate motif;G protein-coupled receptor kinase 1 substrate motif;PKA kinase substrate motif	___1	0.751784	7.9e-55	149.34	134.88	133.93	-0.15022	607	174160000	86759000	87398000	Q08548	607	Q08548	Lysophospholipid acyltransferase	ALE1	NAASGSGERVRKMSFSGYSPKPISKKEE___
-0.120366	-0.59059	-0.90557	-0.595079	-0.0587387	0.0779825	-0.308044	-0.817198	-1.23872	-1.44948	0.596403	0.459241	0.124794	-0.269774	-0.417031	-0.256856	-0.0184622	-0.0092825	-0.155972	-0.229317	S	4	(S/T)P(R/K);(S/T)Pxxxx(R/K);(S/T)Pxxxxx(R/K);(S/T)x(R/K);(S/T)xxxxx(R/K);CDK kinase substrate motif_minimal;CDK kinase substrate motif_minimal_pS;ERK1,2 kinase substrate motif;Growth associated histone HI kinase substrate motif;GSK-3, ERK1, ERK2, CDK5 substrate motif;PKA kinase substrate motif;PKC kinase substrate motif;WW domain binding motif	___1	0.922321	9.76e-55	148.26	133.8	67.43	-0.44409	610	84826000	75287000	9539100	Q08548	610	Q08548	Lysophospholipid acyltransferase	ALE1	SGSGERVRKMSFSGYSPKPISKKEE______
0.266438	-0.0564963	-0.12771	-0.269216	-0.0715933	-0.107008	-0.0404167	-0.277714	-0.209894	-0.417567	0.23965	0.188649	0.0565838	-0.0611145	-0.0725157	0.0109768	0.0720822	0.0527076	-0.00189304	0.000474455	Y	4	Src kinase substrate motif	___2	0.637557	0.00510367	60.317	51.716	60.317	-0.61002	609	11650000	4707000	0	Q08548	609	Q08548	Lysophospholipid acyltransferase	ALE1	ASGSGERVRKMSFSGYSPKPISKKEE_____
0.017713	-0.067596	-0.137758	-0.107463	-0.0413522	-0.0398826	-0.0540714	-0.0192776	0.0365734	0.0644989	-0.0279441	-0.0325994	0.00292292	0.0832784	0.14812	0.152615	-0.0077856	-0.272736	-0.519069	-0.642235	S	3	(D/E)(S/T);(D/E)xx(S/T);(D/E)xxx(S/T);(S/T)(D/E);(S/T)x(D/E);(S/T)xx(D/E);acidic-plus-1-2 pSTxxED;acidic-plus-2;acidic-plus-2 pSxD;acidic-plus-2 pSxE/D;acidic-plus-2-3 pSTxxED;acidic-plus-3 pSTxxED;b-Adrenergic Receptor kinase substrate motif;BARD1 BRCT domain binding motif;Casein kinase I substrate motif;Casein kinase II substrate motif;HxxxxS;Sxx(E/D);SxxE	___1	1	8.34e-108	139.16	136.12	122.09	-0.095522	250	840580000	36281000	0	P53904	250	P53904	Tubulin-specific chaperone B	ALF1	DEESAEVEDVHDDVESDDEI___________
0.286653	0.179383	0.17244	0.277036	0.213425	-0.0180343	-0.435447	-0.588158	-0.671941	-0.657064	0.132185	0.118901	0.182512	0.202407	0.278985	0.171105	-0.0871162	-0.464684	-0.721177	-0.838883	S	3	(R/K)x(S/T);(R/K)xxx(S/T);AMP-activated protein kinase substrate motif;Casein kinase I substrate motif;Casein kinase II substrate motif;KxS;New PKA kinase substrate motif_KxS;PKA kinase substrate motif;PKC kinase substrate motif	___1	0.869596	5.26e-37	136.26	106.92	130.56	0.13911	351	51392000	13536000	9933100	P43633	351	P43633	Serine/threonine-protein kinase Haspin homolog ALK1	ALK1	SDTISSMEITLKNKASSSSLSLNVLKKRNSQ
0.208859	0.182243	0.266175	0.126936	0.00593567	-0.238603	-0.582592	-0.537421	-0.603486	-0.39815	0.524257	0.52384	0.670001	0.653674	0.6749	0.402432	0.0727965	-0.335028	-0.594294	-0.717911	S	4	(D/E)(S/T);(R/K)x(S/T);(R/K)xx(S/T);(S/T)xxxx(D/E);14-3-3 domain binding motif;AMP-activated protein kinase substrate motif;Aurora-A kinase substrate motif;b-Adrenergic Receptor kinase substrate motif;Calmodulin-dependent protein kinase I substrate motif;Calmodulin-dependent protein kinase II alpha substrate motif;Calmodulin-dependent protein kinase II substrate motif;Calmodulin-dependent protein…	___1	0.999941	5.62e-143	190.63	167.69	174.82	-0.06755	303	371140000	6104600	0	P43633	303	P43633	Serine/threonine-protein kinase Haspin homolog ALK1	ALK1	DHHSLKTFPAVNRRDSMTPVEPRNMVKHKTS
0.493532	0.438455	0.328301	0.204061	0.120815	0.0220653	-0.133179	-0.236664	-0.231892	-0.175379	0.476608	0.431207	0.340405	0.202476	0.0628208	-0.100857	-0.286831	-0.387623	-0.380939	-0.323857	S	3	(R/K)xxxxx(S/T);(S/T)x(R/K);MAPKAPK2 kinase substrate motif;PKA kinase substrate motif;PKC kinase substrate motif	___1	0.998181	5.38e-21	109.36	85.612	109.36	-0.1089	175	31364000	0	0	P43633	175	P43633	Serine/threonine-protein kinase Haspin homolog ALK1	ALK1	SISASSSLKRSSTGLSLRQLFTKIGINDDIS
0.489307	0.370596	0.143245	-0.0740385	-0.234168	-0.347214	-0.351478	-0.294048	-0.21463	-0.174921	0.252931	0.221618	0.177436	0.151699	0.100573	0.005615	-0.11219	-0.209008	-0.259563	-0.28484	T	4	(D/E)xx(S/T);(R/K)xxx(S/T);(R/K)xxxx(S/T);(S/T)Pxxx(R/K);(S/T)xx(D/E);(S/T)xxxx(R/K);acidic-plus-3 pSTxxED;Casein kinase I substrate motif;Casein kinase II substrate motif;CDK kinase substrate motif_minimal;CDK kinase substrate motif_minimal_pT;G protein-coupled receptor kinase 1 substrate motif;GSK-3, ERK1, ERK2, CDK5 substrate motif;Txx(E/D);WW domain binding motif	___1	0.856708	0.000218356	51.606	35.484	51.606	0.19403	305	16098000	9836900	0	P43633	305	P43633	Serine/threonine-protein kinase Haspin homolog ALK1	ALK1	HSLKTFPAVNRRDSMTPVEPRNMVKHKTSFS
-0.498585	-0.372337	-0.27693	0.0435888	0.0371058	-0.070474	-0.15401	-0.247007	-0.307374	-0.476793	-0.0193418	-0.0218986	0.00338863	0.323857	0.421559	0.435144	0.494651	0.537755	0.931893	0.860725	S	2	(D/E)x(S/T);(D/E)xxxx(S/T);(D/E/N)xS;(S/T)(D/E);ExS	___1	0.999665	1.39e-41	116.51	109.82	107.65	-0.79528	525	12366000	5278600	7087800	P54783	525	P54783	D-arabinono-1,4-lactone oxidase	ALO1	KQWAIINGIIDPSELSD______________
0.335763	0.28979	0.197844	0.104365	0.0553265	0.0687652	0.100241	0.175906	0.277721	0.341703	-0.162719	-0.158759	-0.150839	-0.128214	-0.0948434	-0.0813262	-0.0984074	-0.22805	-0.439657	-0.586442	S	4	(R/K)(S/T);(R/K)x(S/T);(R/K)xxx(S/T);G protein-coupled receptor kinase 1 substrate motif;GSK3 kinase substrate motif;New PKA kinase substrate motif_RxS;PKA kinase substrate motif;PKA kinase substrate motif_RxS;PKC kinase substrate motif;RxS	___1	0.56903	2.58e-42	119.31	101.82	103.27	-0.18126	184	3265100	0	3265100	Q08269	184	Q08269	Magnesium transporter ALR1	ALR1	LSASSSASPITKVRKSSLVSPVLEIPHESKS
0.266575	0.328246	0.379443	0.570954	0.39436	0.394632	0.0204237	0.235491	0.322464	0.443279	0.124277	-0.0124919	-0.0858467	-0.17248	-0.0964073	-0.125393	-0.251733	-0.239792	-0.333064	-0.293418	S	4	(R/K)x(S/T);(R/K)xx(S/T);(R/K)xxxx(S/T);14-3-3 domain binding motif;Calmodulin-dependent protein kinase II substrate motif;Casein kinase I substrate motif;Casein kinase II substrate motif;G protein-coupled receptor kinase 1 substrate motif;KxS;MAPKAPK1 kinase substrate motif;MDC1 BRCT domain binding motif;New PKA kinase substrate motif_KxS;New PKA kinase substrate motif_RKxS;New PKA kinase substr…	___1	0.859783	2.58e-42	119.31	101.82	107.45	0.58236	185	9642600	6145100	3497500	Q08269	185	Q08269	Magnesium transporter ALR1	ALR1	SASSSASPITKVRKSSLVSPVLEIPHESKSD
0.631723	0.691362	0.643206	0.427615	0.239889	0.247462	0.441263	0.625992	0.743096	0.801648	-0.124395	-0.136784	-0.133808	-0.103076	-0.109344	-0.180367	-0.26982	-0.312945	-0.310812	-0.309745	S	2	(S/T)Pxx(R/K);(S/T)Pxxxx(R/K);(S/T)Pxxxxx(R/K);(S/T)xxx(R/K);(S/T)xxxxx(R/K);Casein kinase I substrate motif;Casein kinase II substrate motif;CDK kinase substrate motif_minimal;CDK kinase substrate motif_minimal_pS;ERK1,2 kinase substrate motif;GSK-3, ERK1, ERK2, CDK5 substrate motif;MAPKAPK2 kinase substrate motif;WW domain binding motif	___1	0.994878	3.43e-59	158.25	109.27	136.24	0.75221	176	61946000	11779000	0	Q08269	176	Q08269	Magnesium transporter ALR1	ALR1	ASSGNKSKLSASSSASPITKVRKSSLVSPVL
-0.258586	-0.0200697	0.016264	0.102589	-0.103284	-0.0226148	-0.099675	-0.0621537	-0.168418	-0.139201	0.13125	0.0750305	0.18602	0.196304	0.259949	0.115695	0.18048	0.307718	0.509824	0.518718	S	3	(R/K)xxx(S/T);(S/T)xxx(R/K);Casein kinase I substrate motif;Casein kinase II substrate motif;PKA kinase substrate motif	___1	0.999233	2.1e-05	98.048	63.796	67.275	0.20477	850	100220000	25361000	14872000	Q08269	850	Q08269	Magnesium transporter ALR1	ALR1	KNINVRAGPSNKSVASLPSRYSRYD______
-0.260037	-0.219997	-0.139917	-0.0925442	-0.117918	-0.170851	-0.178594	-0.182418	-0.227511	-0.270692	0.0197973	0.0501384	0.110821	0.170068	0.197538	0.222999	0.278226	0.293883	0.240204	0.178697	S	2	(D/E)xx(S/T);(R/K)xxx(S/T);Casein kinase I substrate motif;PKA kinase substrate motif	___1	0.501154	2.26e-292	245.15	194.86	59.306	0.62587	568	8605700	0	8605700	P36117	568	P36117	Arrestin-related trafficking adapter 6	ALY1	ASHHDSNIFFPKEVLSSPVLSPNVQKMNIRI
-0.201013	-0.095942	-0.0195568	0.0466227	-0.046831	-0.161197	-0.242096	-0.289315	-0.246924	-0.265304	0.0888932	0.0484173	0.0327083	0.103158	0.149548	0.0925604	0.13883	0.168655	0.224461	0.15818	S	2	(D/E)xxx(S/T);(R/K)xxxx(S/T);Casein kinase I substrate motif;CDK kinase substrate motif_minimal;CDK kinase substrate motif_minimal_pS;ERK1,2 kinase substrate motif;G protein-coupled receptor kinase 1 substrate motif;GSK3 kinase substrate motif;GSK-3, ERK1, ERK2, CDK5 substrate motif;MDC1 BRCT domain binding motif;Plk1 PBD domain binding motif;WW domain binding motif	___1	0.980185	2.26e-292	245.15	194.86	124.12	0.36171	569	98420000	37411000	28973000	P36117	569	P36117	Arrestin-related trafficking adapter 6	ALY1	SHHDSNIFFPKEVLSSPVLSPNVQKMNIRIP
-0.383648	-0.369254	-0.269104	0.24728	0.739595	0.888951	0.301952	-0.172535	-0.206534	-0.080527	-0.151843	-0.116817	-0.0783183	0.0933604	0.651612	1.13833	1.39609	0.869015	0.445024	0.0702758	S	3	(R/K)xx(S/T);(S/T)(D/E);(S/T)xxxxx(R/K);14-3-3 domain binding motif;AMP-activated protein kinase substrate motif;Calmodulin-dependent protein kinase II substrate motif;DNA dependent Protein kinase substrate motif;HMGCoA Reductase kinase substrate motif;MAPKAPK2 kinase substrate motif;New PKA kinase substrate motif_RxxS;PKA kinase substrate motif;PKC kinase substrate motif;RxxS	___1	1	1.49e-11	112.36	98.363	84.874	-0.34715	585	34787000	8495700	3277900	P36117	585	P36117	Arrestin-related trafficking adapter 6	ALY1	PVLSPNVQKMNIRIPSDLPVVRNRAESVKKS
-0.657616	-0.766427	-0.887085	-0.774384	-0.564765	-0.534895	-0.552493	-0.496522	-0.264146	-0.0757009	0.32174	0.307422	0.380013	0.455933	0.450726	0.312522	0.218308	0.484147	0.409762	0.512401	S	3	(D/E)(S/T);(R/K)xx(S/T);(R/K)xxxx(S/T);(S/T)x(R/K);(S/T)xx(R/K);(S/T)xxxx(R/K);14-3-3 domain binding motif;Akt kinase substrate motif;b-Adrenergic Receptor kinase substrate motif;Calmodulin-dependent protein kinase II substrate motif;G protein-coupled receptor kinase 1 substrate motif;GSK3 kinase substrate motif;MAPKAPK1 kinase substrate motif;New PKA kinase substrate motif_RxxS;p70 Ribosomal S6 …	___1	1	0.0012586	67.726	52.064	44.765	0.23103	596	37971000	21276000	4463700	P36117	596	P36117	Arrestin-related trafficking adapter 6	ALY1	IRIPSDLPVVRNRAESVKKSKSDNTSKKNDQ
-0.506528	-0.41964	-0.245864	-0.170047	-0.279077	-0.280858	0.0094555	0.296618	0.288532	0.136866	-0.0917606	-0.0976855	-0.109535	-0.0493271	0.088864	0.307003	0.527107	0.697721	0.81688	0.850733	S	3	(D/E)xx(S/T);(R/K)xxx(S/T);Casein kinase I substrate motif;PKA kinase substrate motif	___2	0.506006	7.86e-09	61.555	58.399	51.868	0.40096	581	34378000	0	18646000	P47029	581	P47029	Arrestin-related trafficking adapter 3	ALY2	NLYHNSNIFFPKEVLSSPVLSPNVQPLDILI
0.093681	-0.0869263	-0.31329	-0.0443826	-0.085987	-0.23905	-0.141826	-0.026314	0.116882	-0.120609	0.0643092	0.0746478	-0.0412485	0.060777	0.130681	-0.020092	0.158194	0.02474	0.512812	0.39463	S	3	(D/E)xxx(S/T);(R/K)xxxx(S/T);Casein kinase I substrate motif;CDK kinase substrate motif_minimal;CDK kinase substrate motif_minimal_pS;ERK1,2 kinase substrate motif;G protein-coupled receptor kinase 1 substrate motif;GSK3 kinase substrate motif;GSK-3, ERK1, ERK2, CDK5 substrate motif;MDC1 BRCT domain binding motif;Plk1 PBD domain binding motif;WW domain binding motif	___2	0.755049	9.1e-19	74.05	70.709	74.05	0.35408	582	49745000	3264900	18646000	P47029	582	P47029	Arrestin-related trafficking adapter 3	ALY2	LYHNSNIFFPKEVLSSPVLSPNVQPLDILIP
0.093681	-0.0869263	-0.31329	-0.0443826	-0.085987	-0.23905	-0.141826	-0.026314	0.116882	-0.120609	0.0643092	0.0746478	-0.0412485	0.060777	0.130681	-0.020092	0.158194	0.02474	0.512812	0.39463	S	3	CDK kinase substrate motif_minimal;CDK kinase substrate motif_minimal_pS;ERK1,2 kinase substrate motif;GSK-3, ERK1, ERK2, CDK5 substrate motif;MAPKAPK2 kinase substrate motif;WW domain binding motif	___2	0.994175	9.1e-19	74.05	70.709	53.569	0.77414	586	62022000	15542000	18646000	P47029	586	P47029	Arrestin-related trafficking adapter 3	ALY2	SNIFFPKEVLSSPVLSPNVQPLDILIPHLPS
-0.521015	-0.510118	-0.488323	-0.456748	-0.426291	-0.457482	-0.549207	-0.574422	-0.472593	-0.358158	0.314276	0.326452	0.350805	0.362145	0.348298	0.311351	0.276493	0.332642	0.47771	0.594703	S	2	(R/K)xx(S/T);(S/T)(D/E);(S/T)xx(D/E);14-3-3 domain binding motif;acidic-plus-3 pSTxxED;Calmodulin-dependent protein kinase II substrate motif;Calmodulin-dependent protein kinase IV substrate motif;Casein kinase I substrate motif;Casein kinase II substrate motif;Chk1 kinase substrate motif;G protein-coupled receptor kinase 1 substrate motif;New PKA kinase substrate motif_RxxS;PKA kinase substrate …	___1	0.998478	8.69e-83	178.36	142.51	82.85	-0.26393	155	146340000	0	21120000	P47029	155	P47029	Arrestin-related trafficking adapter 3	ALY2	NFLTKESGASLYRTLSDNETITSRKNSISGL
0.112084	0.109597	0.0775018	0.018283	-0.0165787	4e-05	0.0672919	0.133697	0.177402	0.199254	-0.0405225	-0.0496397	-0.0855992	-0.139284	-0.210645	-0.281956	-0.265361	-0.160907	-0.0326987	0.0314054	S	2	(D/E)xxx(S/T);(D/E)xxxxx(S/T);(S/T)(R/K);(S/T)x(R/K);Casein kinase I substrate motif;G protein-coupled receptor kinase 1 substrate motif;GSK3 kinase substrate motif;PKA kinase substrate motif;PKC kinase substrate motif	___1	0.548793	2.92e-06	80.239	61.107	58.313	-0.8407	162	3706100	3706100	0	P47029	162	P47029	Arrestin-related trafficking adapter 3	ALY2	GASLYRTLSDNETITSRKNSISGLSSLNLSP
-0.209991	-0.138596	0.040648	0.256345	0.326782	0.215507	-0.046212	-0.276663	-0.409451	-0.475845	0.0703552	0.045505	0.023564	0.0293822	0.0907341	0.17986	0.178448	0.058722	-0.0999707	-0.179317	S	3	CDK kinase substrate motif_minimal;CDK kinase substrate motif_minimal_pS;ERK1,2 kinase substrate motif;GSK-3, ERK1, ERK2, CDK5 substrate motif;MAPKAPK2 kinase substrate motif;WW domain binding motif	___1	0.994175	9.1e-19	74.05	70.709	53.569	0.77414	586	62022000	15542000	18646000	P47029	586	P47029	Arrestin-related trafficking adapter 3	ALY2	SNIFFPKEVLSSPVLSPNVQPLDILIPHLPS
-0.787447	-0.526764	-0.32796	0.357268	0.36766	0.0950548	-0.402875	-0.409668	-0.370806	-0.149856	-0.338876	-0.374833	-0.249217	0.229726	0.834287	1.32998	1.29684	0.933754	0.49821	0.216174	S	3	(R/K)x(S/T);(R/K)xxxxx(S/T);(S/T)xx(D/E);(S/T)xxx(R/K);acidic-plus-3 pSTxxED;Casein kinase II substrate motif;New PKA kinase substrate motif_RxS;PKA kinase substrate motif;PKA kinase substrate motif_RxS;PKC kinase substrate motif;RxS;Sxx(E/D);SxxE	___1	0.991672	0.000140575	66.989	49.553	54.343	-0.07099	1022	7641500	2086500	5555000	P47029	1022	P47029	Arrestin-related trafficking adapter 3	ALY2	SSKNSDSEERFISRLSSPEKVLINTLDNESG
-0.400801	-0.164212	0.308964	0.597473	0.464725	0.0152376	-0.329731	-0.424104	-0.3724	-0.273509	-0.254408	-0.197127	-0.0825637	0.305239	0.909	1.34912	1.40963	1.07024	0.710532	0.520523	S	3	(R/K)xx(S/T);(S/T)Px(R/K);(S/T)PxK;(S/T)x(D/E);(S/T)xx(R/K);14-3-3 domain binding motif;acidic-plus-2;acidic-plus-2 pSxE;acidic-plus-2 pSxE/D;Calmodulin-dependent protein kinase I substrate motif;Calmodulin-dependent protein kinase II substrate motif;Calmodulin-dependent protein kinase IV substrate motif;Casein kinase II substrate motif;Cdc2 kinase substrate motif;CDK kinase substrate motif;CDK k…	___1	0.626707	2.01e-05	78.324	61.692	78.324	0.30946	1023	3449400	0	3449400	P47029	1023	P47029	Arrestin-related trafficking adapter 3	ALY2	SKNSDSEERFISRLSSPEKVLINTLDNESGL
-0.260506	-0.309502	-0.473066	-0.449873	-0.538187	-0.453525	-0.410311	-0.489936	-0.66467	-0.923319	0.450635	0.389757	0.276097	0.228502	0.188292	0.17307	0.396625	0.651208	1.00436	1.0725	S	3	(D/E/N)xS;(R/K)xx(S/T);(S/T)Pxxxx(R/K);(S/T)Pxxxxx(R/K);(S/T)xxxxx(R/K);14-3-3 domain binding motif;Calmodulin-dependent protein kinase II substrate motif;CDK kinase substrate motif_minimal;CDK kinase substrate motif_minimal_pS;ERK1,2 kinase substrate motif;GSK-3, ERK1, ERK2, CDK5 substrate motif;MAPKAPK2 kinase substrate motif;New PKA kinase substrate motif_RxxS;NxS;PKA kinase substrate motif;PK…	___1	1	6.56e-21	132.62	75.899	97.69	-0.062212	213	476350000	62493000	67386000	P47029	213	P47029	Arrestin-related trafficking adapter 3	ALY2	RSSSVTSSNGPSRNLSPINLLKRATSPSVSH
0.10573	0.134375	0.118365	0.029055	-0.106044	-0.213631	-0.257035	-0.263766	-0.243803	-0.233822	0.195698	0.0774135	-0.0247298	0.007552	0.0767993	0.0485867	0.0321805	0.12504	0.259791	0.327166	S	3	(D/E)xxx(S/T);(K/R)(S/T)(I/L/V);(R/K)(S/T);(S/T)xx(R/K);(S/T)xxx(R/K);(S/T)xxxx(D/E)	___1	0.668083	4.13e-20	93.572	74.536	93.572	0.42097	832	16026000	16026000	0	P47029	832	P47029	Arrestin-related trafficking adapter 3	ALY2	FAHSALGNLSNESLRSLNRRESVQDNLPSTI
-0.151706	-0.0635637	-0.084069	0.0155155	-0.03978	-0.15075	-0.199461	-0.237651	-0.0493073	0.0282925	0.0636472	0.0378853	-0.027901	-0.0320673	0.0504485	0.052394	0.196561	0.185725	0.240331	0.18943	S	3	(D/E)(S/T);(R/K)x(S/T);(R/K)xx(S/T);(S/T)xx(D/E);14-3-3 domain binding motif;acidic-plus-3 pSTxxED;Aurora-A kinase substrate motif;b-Adrenergic Receptor kinase substrate motif;Calmodulin-dependent protein kinase II alpha substrate motif;Calmodulin-dependent protein kinase II substrate motif;Calmodulin-dependent protein kinase IV substrate motif;Casein kinase II substrate motif;Chk1 kinase substra…	___1	0.993968	3.17e-36	109.32	89.742	72.927	0.21209	838	46470000	22817000	23653000	P47029	838	P47029	Arrestin-related trafficking adapter 3	ALY2	GNLSNESLRSLNRRESVQDNLPSTIRHDNPF
-0.453914	-0.682196	-0.793913	-0.670973	-0.303384	-0.100548	-0.335118	-0.333515	-0.228816	-0.0069618	0.199642	0.234881	0.172916	-0.170966	-0.194606	0.0172247	0.360785	0.450678	0.335564	0.388503	S	2	(R/K)xx(S/T);(R/K)xxxx(S/T);14-3-3 domain binding motif;Akt kinase substrate motif;Calmodulin-dependent protein kinase II substrate motif;Casein kinase I substrate motif;Casein kinase II substrate motif;G protein-coupled receptor kinase 1 substrate motif;GSK3 kinase substrate motif;MAPKAPK1 kinase substrate motif;MAPKAPK2 kinase substrate motif;MDC1 BRCT domain binding motif;New PKA kinase substr…	___1	0.959372	2.53e-179	215.25	180.11	174.21	0.18933	201	48532000	9801000	2587200	P47029	201	P47029	Arrestin-related trafficking adapter 3	ALY2	VNVKDRESRQRSRSSSVTSSNGPSRNLSPIN
-0.0857973	-0.0473949	0.0294099	0.0815876	0.0707359	0.137035	0.343513	0.440859	0.288891	0.0882498	-0.182401	-0.151477	-0.0896279	-0.0638935	-0.105198	-0.110177	-0.0117915	0.141924	0.247606	0.27643	S	3	(D/E)(S/T);(D/E/N)xS;(R/K)xxx(S/T);(S/T)xx(D/E);(S/T)xxxxx(D/E) ;acidic-plus-3 pSTxxED;AMP-activated protein kinase substrate motif;b-Adrenergic Receptor kinase substrate motif;Casein kinase II substrate motif;NxS;Pyruvate dehydrogenase kinase substrate motif;Sxx(E/D);SxxD	___1	0.932733	1.05e-87	129	113.03	129	0.59648	931	23718000	0	23718000	P47029	931	P47029	Arrestin-related trafficking adapter 3	ALY2	LTNKVNEDSFLRPNDSYVDLLEPSVDTTIDI
-0.274395	-0.199118	-0.0485635	0.10182	0.176757	0.254818	0.411453	0.408434	0.167189	-0.0725453	-0.0932155	-0.114146	-0.156008	-0.264453	-0.418548	-0.409592	-0.191931	0.0687759	0.163825	0.12852	S	3	(D/E)x(S/T);(D/E)xxxx(S/T);(D/E/N)xS;(S/T)x(D/E);(S/T)xxxxx(D/E) ;acidic-plus-2;acidic-plus-2 pSxD;acidic-plus-2 pSxE/D;Casein kinase I substrate motif;Casein kinase II substrate motif;DNA dependent Protein kinase substrate motif;ExS;G protein-coupled receptor kinase 1 substrate motif	___1	0.94416	3.41e-87	128.43	115.23	128.43	-0.009324	939	10316000	0	10316000	P47029	939	P47029	Arrestin-related trafficking adapter 3	ALY2	SFLRPNDSYVDLLEPSVDTTIDITAPYARNS
-0.523655	-0.445205	-0.55773	-0.437828	-0.571105	-0.433517	-0.656685	-0.526577	-0.532007	-0.310019	0.407766	0.441058	0.478986	0.508355	0.472082	0.442724	0.345021	0.423088	0.589051	0.722463	T	2	(D/E)(S/T);(D/E)xx(S/T);(D/E/N)xT;(S/T)xxx(R/K);(S/T)xxxx(R/K);b-Adrenergic Receptor kinase substrate motif;Casein kinase I substrate motif;Casein kinase II substrate motif;MAPKAPK2 kinase substrate motif;NxT	___1	0.798416	2.86e-96	181.49	136.94	181.49	0.12287	159	29934000	19239000	10695000	P47029	159	P47029	Arrestin-related trafficking adapter 3	ALY2	KESGASLYRTLSDNETITSRKNSISGLSSLN
-0.292576	-0.223686	0.100796	-0.105694	-0.198804	-0.442079	-0.571888	-0.888297	-0.984571	-1.10737	0.927568	0.964639	1.02642	0.980725	0.796863	0.556689	0.230126	0.0963637	-0.295665	-0.384311	T	4	(D/E)x(S/T);(D/E/N)xT;(R/K)xx(S/T);(R/K)xxx(S/T);(R/K)xxxxx(S/T);(S/T)P(R/K);(S/T)Px(R/K);(S/T)PxK;(S/T)Pxx(R/K);(S/T)Pxxxxx(R/K);(S/T)x(R/K);(S/T)xx(R/K);(S/T)xxx(R/K);(S/T)xxxx(D/E);Calmodulin-dependent protein kinase II substrate motif;Cdc2 kinase substrate motif;CDK kinase substrate motif_minimal;CDK kinase substrate motif_minimal_pT;CDK1,2,4,6 kinase substrate motif;CDK5 kinase substrate mot…	___1	0.996555	0.00195309	75.213	60.695	68.383	-0.060898	763	164490000	47648000	0	P47029	763	P47029	Arrestin-related trafficking adapter 3	ALY2	ESMSKIEENKHKRETTPKKRENRDVKSLSTP
-0.462052	-0.474241	-0.498618	-0.517923	-0.519969	-0.499872	-0.474892	-0.383011	-0.229112	-0.121153	0.113429	0.112666	0.111139	0.0936705	0.0610221	0.0760002	0.153785	0.26144	0.336161	0.357053	S	3	(D/E)(S/T);(D/E)xxx(S/T);(S/T)x(D/E);acidic-plus-2;acidic-plus-2 pSxE;acidic-plus-2 pSxE/D;b-Adrenergic Receptor kinase substrate motif;Casein kinase I substrate motif;Casein kinase II substrate motif	___2	0.848055	1.11e-19	79.021	72.517	59.228	-0.01242	58	81057000	0	0	P15274	58	P15274	AMP deaminase	AMD1	GVVVDDETPPLEQQDSHESLAADSRNANFSY
-0.12086	-0.149232	-0.0942112	-0.131861	-0.123061	-0.144897	-0.0139355	0.111412	0.194106	0.216966	0.232109	0.244388	0.141264	0.163684	0.0518219	0.0559735	-0.0288064	-0.0085249	-0.00823562	0.000433925	S	4	(D/E)(S/T);(D/E)xxx(S/T);(S/T)xxx(D/E);(S/T)xxxxx(R/K);b-Adrenergic Receptor kinase substrate motif	___2	0.956488	3.22e-26	81.208	74.632	81.208	0.1107	61	126260000	7296300	30820000	P15274	61	P15274	AMP deaminase	AMD1	VDDETPPLEQQDSHESLAADSRNANFSYHEN
-0.019454	0.00927893	0.0020717	-0.0522959	-0.104046	-0.129521	-0.0920794	-0.0533539	-0.0077022	0.019454	0.227666	0.286071	0.32303	0.193537	0.184024	0.292945	0.356343	0.181591	-0.0868827	-0.204928	S	4	(D/E)xxx(S/T);(S/T)x(D/E);(S/T)xx(D/E);(S/T)xxxx(D/E);acidic-plus-2;acidic-plus-2 pSxD;acidic-plus-2 pSxE/D;acidic-plus-2-3 pSTxxED;acidic-plus-3 pSTxxED;Casein kinase II substrate motif;DNA dependent Protein kinase substrate motif;Sxx(E/D);SxxE	___1	0.999999	6.32e-275	214.41	205.08	214.41	-0.29545	19	303240000	18508000	11533000	P15274	19	P15274	AMP deaminase	AMD1	QATQRLNDLSLEPAPSHDEQDGSGLVIDIDQ
0.330951	0.279869	0.177705	0.0832275	0.0475173	0.0211095	-0.0547636	-0.077218	0.0032115	0.0948683	-0.290106	-0.241441	-0.144112	-0.0474097	0	-0.0666643	-0.19811	-0.328037	-0.391663	-0.390326	S	3	(D/E/N)xS;(R/K)xxxx(S/T);(S/T)xx(D/E);acidic-plus-3 pSTxxED;Casein kinase II substrate motif;NxS;Sxx(E/D);SxxE	___1	0.999953	1.13e-08	67.864	56.593	67.864	0.016012	72	1888800	0	1888800	P15274	72	P15274	AMP deaminase	AMD1	DSHESLAADSRNANFSYHENQQLLENGTKQL
-0.574767	-0.568939	-0.658117	-0.598068	-0.697817	-0.637523	-0.689448	-0.568193	-0.679524	-0.673841	0.573582	0.63825	0.796965	0.817229	0.817687	0.651639	0.702404	0.769919	0.929227	0.94185	S	2	(R/K)xx(S/T);(R/K)xxxx(S/T);14-3-3 domain binding motif;Akt kinase substrate motif;Calmodulin-dependent protein kinase II substrate motif;Casein kinase II substrate motif;MAPKAPK1 kinase substrate motif;New PKA kinase substrate motif_RxxS;PKA kinase substrate motif;PKC kinase substrate motif;RxxS	___1	0.96647	6.2e-62	148.89	127.01	118.13	-0.20272	138	2275700000	673860000	340150000	P15274	138	P15274	AMP deaminase	AMD1	ADHASQNSGGKPRTLSASAQHILPETLKSFA
-0.744323	-0.846889	-0.854525	-0.822978	-0.779736	-0.823129	-0.906958	-0.898054	-0.861913	-0.839319	0.732086	0.744717	0.812119	0.853198	0.846624	0.781913	0.740383	0.946207	1.02639	1.13598	S	2	(R/K)xxxx(S/T)	___1	0.988664	2.77e-218	226.06	188.51	188.63	-0.08537	140	2026100000	154760000	123930000	P15274	140	P15274	AMP deaminase	AMD1	HASQNSGGKPRTLSASAQHILPETLKSFAGA
-0.461322	-0.376207	-0.381863	-0.192538	-0.135439	-0.0965973	-0.0663156	0.0107322	-0.00982903	0.0620839	0.21087	0.230229	0.165209	0.201788	0.123698	0.0897457	0.052067	0.0385763	0.170136	0.197339	T	4	(D/E)(S/T);(D/E)x(S/T);(D/E)xx(S/T);(D/E/N)xT;(S/T)xxx(D/E);b-Adrenergic Receptor kinase substrate motif;Casein kinase I substrate motif;CDK kinase substrate motif_minimal;CDK kinase substrate motif_minimal_pT;DxT;GSK-3, ERK1, ERK2, CDK5 substrate motif;WW domain binding motif	___2	0.939123	3.22e-26	81.208	74.632	68.154	-0.58188	50	92428000	0	10330000	P15274	50	P15274	AMP deaminase	AMD1	RKIGDEQAGVVVDDETPPLEQQDSHESLAAD
0.135541	0.235064	0.340197	0.35142	0.128014	-0.236112	-0.498479	-0.518368	-0.369977	-0.295781	-0.133792	-0.043232	0.042285	0.0321998	-0.00634453	0.0222539	0.0604122	0.0409878	-0.0103502	-0.0360193	T	3	(D/E)x(S/T);(D/E)xx(S/T);(D/E)xxx(S/T);(D/E/N)xT;(S/T)x(D/E);(S/T)xxxx(D/E);acidic-plus-2;acidic-plus-2 pTxE;acidic-plus-2 pTxE/D;Casein kinase I substrate motif;ExT;G protein-coupled receptor kinase 1 substrate motif	___1	0.838888	1.07e-63	62.237	53.473	62.237	-4.1739	7	57625000	57625000	0	P19211	7	P19211	Eukaryotic translation initiation factor 5A-2	ANB1	_________MSDEEHTFENADAGASATYPMQ
0.0546197	0.0964101	0.162407	0.210821	0.136811	-0.0420385	-0.186277	-0.191064	-0.101289	-0.0564008	0.125925	0.115103	0.0702122	0.00207375	-0.046103	-0.0510707	-0.0509457	-0.0889371	-0.139676	-0.165045	S	2	(D/E)xxx(S/T);(D/E)xxx(S/T);(S/T)(R/K);(S/T)(R/K);(S/T)xxx(R/K);(S/T)xxx(R/K);Casein kinase II substrate motif;Casein kinase II substrate motif	___1	0.602357	0.000756566	78.934	60.154	78.934	0.40386	47	5973500	5973500	0	P19211;P23301	47;47	P19211;P23301	Eukaryotic translation initiation factor 5A-2;Eukaryotic translation initiation factor 5A-1	ANB1;HYP2	VVIKGRPCKIVDMSTSKTGKHGHAKVHLVTL;VVIKSRPCKIVDMSTSKTGKHGHAKVHLVAI
-0.539697	-0.529129	-0.507993	-0.408298	-0.240613	-0.11986	-0.114028	-0.227958	-0.346729	-0.408534	0.00493765	0.0261674	0.0686268	0.116418	0.14831	0.165025	0.182462	0.234878	0.321552	0.382019	S	2	(S/T)xxx(D/E)	___1	0.99498	2.08e-06	67.776	48.701	67.776	0.53827	2	26494000	0	15358000	P16550	2	P16550	Protein APA1;5',5'''-P-1,P-4-tetraphosphate phosphorylase;ADP-sulfurylase	APA1	______________MSIPADIASLISDKYKS
-0.560421	-0.481881	-0.254719	-0.145465	-0.209775	-0.36941	-0.354127	-0.339859	-0.276985	-0.408368	0.0371439	0.141886	0.184071	0.279511	0.212412	0.282075	0.241649	0.302994	0.3157	0.38392	S	2	(D/E)xx(S/T);(S/T)xxx(D/E);(S/T)xxxx(R/K);Casein kinase I substrate motif;Casein kinase II substrate motif	___1	0.979846	4.09e-06	67.275	50.702	67.275	-0.16274	9	32148000	5768300	8678800	P16550	9	P16550	Protein APA1;5',5'''-P-1,P-4-tetraphosphate phosphorylase;ADP-sulfurylase	APA1	_______MSIPADIASLISDKYKSAFDNGNL
-0.273033	-0.190108	0.0157739	0.0496487	0.044838	-0.032806	-0.0245087	-0.0418353	-0.0638803	-0.135525	-0.0751806	-0.0324291	-0.0665914	0.0281	0.0233052	0.118737	0.118191	0.11338	0.257384	0.298632	T	4	(D/E)xxx(S/T);(R/K)xx(S/T);(R/K)xxxxx(S/T);(S/T)x(D/E);(S/T)xxx(D/E);(S/T)xxxx(D/E);acidic-plus-2;acidic-plus-2 pTxE;acidic-plus-2 pTxE/D;acidic-plus-2-4 pSTxxED;Calmodulin-dependent protein kinase II substrate motif;CDK kinase substrate motif_minimal;CDK kinase substrate motif_minimal_pT;GSK-3, ERK1, ERK2, CDK5 substrate motif;PKC kinase substrate motif;RxxT;WW domain binding motif	___1	0.999958	1.06e-155	160.73	151.74	160.73	0.20274	60	300670000	51478000	58258000	P16550	60	P16550	Protein APA1;5',5'''-P-1,P-4-tetraphosphate phosphorylase;ADP-sulfurylase	APA1	ISHMPSLIEKPERGQTPEGEDPLGKPEEELT
0.318194	0.237762	0.241916	0.411085	0.477945	0.277478	-0.166767	-0.587467	-0.852236	-0.98462	-0.0966822	-0.16848	-0.240994	-0.242425	-0.163048	-0.0739449	0.00197923	0.0549984	0.0750745	0.0851126	T	3	(D/E)x(S/T);(D/E)xx(S/T);(D/E)xxx(S/T);(D/E/N)xT;(R/K)xxxxx(S/T);(S/T)xxx(D/E);Casein kinase I substrate motif;ExT	___1	0.924649	2.05e-33	88.242	76.93	58.08	0.093386	75	82945000	82945000	0	P16550	75	P16550	Protein APA1;5',5'''-P-1,P-4-tetraphosphate phosphorylase;ADP-sulfurylase	APA1	TPEGEDPLGKPEEELTVIPEFGGADNKAYKL
-0.208289	-0.164473	-0.0768396	0.0426752	0.150255	0.114989	-0.0511905	-0.0794662	0.161074	0.415752	-0.142324	-0.149925	-0.165126	-0.136506	-0.0564629	0.051287	0.135322	0.133826	0.0705156	0.0079529	S	2	(R/K)xx(S/T);(R/K)xxx(S/T);(S/T)xxx(D/E);(S/T)xxxx(R/K);14-3-3 domain binding motif;Calmodulin-dependent protein kinase II substrate motif;Casein kinase II substrate motif;New PKA kinase substrate motif_RxxS;PKA kinase substrate motif;PKC kinase substrate motif;RxxS;ZIP kinase substrate motif	___1	0.949019	4.64e-06	81.799	61.565	58.511	0.88563	310	5762800	0	5762800	P53886	310	P53886	Anaphase-promoting complex subunit 1	APC1	TDIFALPSSCSRRSLSATLDRMGNNIAPTNR
-0.0401087	-0.102506	-0.227301	-0.0512118	0.488158	0.853667	0.682033	0.581272	1.08853	1.64616	0.133603	0.061258	-0.083432	-0.199196	-0.213687	-0.130226	-0.0500821	0.0756306	0.25023	0.361973	S	2	(D/E)xxx(S/T);(R/K)xx(S/T);(R/K)xxxx(S/T);(S/T)(D/E);14-3-3 domain binding motif;Akt kinase substrate motif;Calmodulin-dependent protein kinase II substrate motif;Casein kinase II substrate motif;G protein-coupled receptor kinase 1 substrate motif;GSK3 kinase substrate motif;MAPKAPK1 kinase substrate motif;New PKA kinase substrate motif_RxxS;PKA kinase substrate motif;PKC kinase substrate motif;R…	___1	0.999972	0	253.71	225	253.71	0.10089	641	217150000	0	20117000	P27351	641	P27351	AP-2 complex subunit beta	APL1	GNSFPPTGANRDRQNSESQSSTKSRKTAMMD
-0.438374	-0.620087	-0.542827	-0.02488	0.292772	0.432462	-0.2943	-0.410137	-0.93827	-0.78414	0.406525	0.47894	0.474466	0.371174	0.335878	0.172628	0.376692	-0.0701892	-0.0361811	-0.396101	S	2	(D/E)x(S/T);(D/E/N)xS;(R/K)xxxxx(S/T);DxS	___1	0.998909	1.53e-05	56.959	47.036	50.079	1.2006	713	7601000	1436600	6164500	P36000	713	P36000	AP-1 complex subunit beta-1	APL2	DSNGISSGGKNNPDVSGGNIVSQDLLDLF__
0.456602	0.712294	0.658156	0.633145	0.525821	0.607352	0.72527	0.762704	0.731283	0.873209	-0.487111	-0.406134	-0.446128	-0.304332	-0.402817	-0.32394	-0.396539	-0.247886	-0.225536	-0.131191	S	2	(R/K)xx(S/T);(R/K)xxx(S/T);(S/T)(D/E);(S/T)xxxx(R/K);G protein-coupled receptor kinase 1 substrate motif;New PKA kinase substrate motif_KxxS;PKA kinase substrate motif;PKC kinase substrate motif	___1	1	0.00106688	63.48	24.458	53.472	-3.1542	555	107340000	65819000	41520000	P38065	555	P38065	AP-2 complex subunit alpha	APL3	ITCERLVDYLCKKQASEAIIKAAAFLLGEYS
-0.441585	-0.390258	-0.287603	-0.201056	-0.181946	-0.138285	-0.002638	0.079518	0.016198	-0.0882	-0.417377	-0.325544	-0.141878	0.0662567	0.207027	0.3532	0.572139	0.768299	0.868912	0.871445	S	3	(D/E)xx(S/T);(D/E)xxxxx(S/T);(S/T)(D/E);(S/T)xxxx(D/E);(S/T)xxxxx(D/E) ;Casein kinase I substrate motif	___1	0.991066	6.54e-20	85	73.034	85	0.40541	658	5123300	0	5123300	Q12028	658	Q12028	AP-1 complex subunit gamma-1	APL4	ALSKNLISNEPVDLLSDLLGEDSKAESKAST
-0.0340996	-0.0478338	-0.0753023	-0.101612	-0.113028	-0.0957163	-0.0645683	-0.0610536	-0.0990079	-0.138719	0.04496	0.0434284	0.0403652	0.03866	0.0398445	0.0499709	0.0661497	0.0695044	0.0539827	0.0367837	S	2	(R/K)x(S/T);(R/K)xxx(S/T);(R/K)xxxxx(S/T);(S/T)x(D/E);(S/T)xxxx(D/E);acidic-plus-2;acidic-plus-2 basic-2;acidic-plus-2 pSxE;acidic-plus-2 pSxE/D;Casein kinase II substrate motif;CDK kinase substrate motif_minimal;CDK kinase substrate motif_minimal_pS;ERK1,2 kinase substrate motif;GSK-3, ERK1, ERK2, CDK5 substrate motif;KxS;New PKA kinase substrate motif_KxS;PKA kinase substrate motif;PKC kinase s…	___2	1	7.96e-87	177.39	166.29	122.39	0.32701	918	4450500000	646670000	501450000	Q08951	918	Q08951	AP-3 complex subunit delta	APL5	KKSKSKNKLKTKAKNSPEPNEFLRDQSTDI_
-0.0340996	-0.0478338	-0.0753023	-0.101612	-0.113028	-0.0957163	-0.0645683	-0.0610536	-0.0990079	-0.138719	0.04496	0.0434284	0.0403652	0.03866	0.0398445	0.0499709	0.0661497	0.0695044	0.0539827	0.0367837	S	3	(D/E)x(S/T);(D/E)xxxxx(S/T);(D/E/N)xS;(R/K)xx(S/T);(S/T)x(D/E);14-3-3 domain binding motif;acidic-plus-2;acidic-plus-2 pSxD;acidic-plus-2 pSxE/D;Calmodulin-dependent protein kinase II substrate motif;Calmodulin-dependent protein kinase IV substrate motif;DxS;New PKA kinase substrate motif_RxxS;PKA kinase substrate motif;PKC kinase substrate motif;RxxS	___2	0.527274	6.9e-13	78.653	65.885	48.685	-0.085379	929	19271000	0	6041300	Q08951	929	Q08951	AP-3 complex subunit delta	APL5	KAKNSPEPNEFLRDQSTDI____________
-0.0796233	-0.112861	-0.139809	-0.111871	-0.138068	-0.214377	-0.238633	-0.325034	-0.334371	-0.41798	0.147354	0.102374	0.0753666	0.134206	0.151022	0.0962858	0.110305	0.194509	0.36124	0.401627	S	2	(R/K)x(S/T);(R/K)xxx(S/T);(R/K)xxxxx(S/T);(S/T)x(D/E);(S/T)xxxx(D/E);acidic-plus-2;acidic-plus-2 basic-2;acidic-plus-2 pSxE;acidic-plus-2 pSxE/D;Casein kinase II substrate motif;CDK kinase substrate motif_minimal;CDK kinase substrate motif_minimal_pS;ERK1,2 kinase substrate motif;GSK-3, ERK1, ERK2, CDK5 substrate motif;KxS;New PKA kinase substrate motif_KxS;PKA kinase substrate motif;PKC kinase s…	___1	1	7.96e-87	177.39	166.29	122.39	0.32701	918	4450500000	646670000	501450000	Q08951	918	Q08951	AP-3 complex subunit delta	APL5	KKSKSKNKLKTKAKNSPEPNEFLRDQSTDI_
0.167436	0.120988	0.159129	0.253734	0.201957	0.21805	0.0167123	-0.159187	-0.409151	-0.653813	-0.197019	-0.14071	0.0845984	0.145042	0.215537	0.057967	0.0041465	-0.00757117	0.0140813	0.0455832	S	3	(R/K)xx(S/T);(S/T)xx(D/E);(S/T)xxxxx(R/K);14-3-3 domain binding motif;acidic-plus-3 pSTxxED;Calmodulin-dependent protein kinase II substrate motif;Calmodulin-dependent protein kinase IV substrate motif;Casein kinase II substrate motif;Chk1 kinase substrate motif;G protein-coupled receptor kinase 1 substrate motif;New PKA kinase substrate motif_RxxS;PKA kinase substrate motif;PKC kinase substrate …	___1	0.999961	8.38e-25	135.28	105.97	120.29	-0.22164	10	153850000	35757000	16037000	P46682	10	P46682	AP-3 complex subunit beta	APL6	______MVDSIHRIASALDTAKVITREAAAV
-0.789574	-0.907119	-0.928943	-0.735006	-0.57701	-0.822336	-0.959195	-1.25493	-1.12997	-1.33125	0.591133	0.598527	0.81365	0.723427	0.841264	0.66179	0.68628	0.505053	0.599383	0.564964	S	3	(R/K)xx(S/T);(R/K)xxxx(S/T);(R/K)xxxxx(S/T);(S/T)x(D/E);(S/T)xx(D/E);14-3-3 domain binding motif;acidic-plus-2;acidic-plus-2 pSxD;acidic-plus-2 pSxE/D;acidic-plus-2-3 pSTxxED;acidic-plus-3 pSTxxED;Calmodulin-dependent protein kinase II substrate motif;Casein kinase II substrate motif;MAPKAPK1 kinase substrate motif;New PKA kinase substrate motif_RxxS;p70 Ribosomal S6 kinase substrate motif;Phosph…	___1	1	8.73e-30	111.63	91.246	111.63	0.1814	748	52748000	15162000	18711000	P46682	748	P46682	AP-3 complex subunit beta	APL6	VNTFTSQNGKKYRLQSLDEFFSDIPERKSKP
-0.189033	-0.224945	-0.296769	-0.378196	-0.433313	-0.445903	-0.442274	-0.392138	-0.311712	-0.256355	0.484502	0.457983	0.404943	0.329179	0.257209	0.246932	0.294553	0.37126	0.419155	0.428696	S	4	(D/E)xx(S/T);(D/E)xxxx(S/T);(S/T)xxx(R/K);Casein kinase I substrate motif;Casein kinase II substrate motif	___1	0.997584	1.01e-196	184.04	172.16	184.04	0.19357	726	23956000	0	0	P46682	726	P46682	AP-3 complex subunit beta	APL6	SSNAKLTGINDGDSNSISGKGNVNTFTSQNG
0.40224	0.328541	0.181143	0.0408529	-0.01863	-0.00531197	0	-0.0875034	-0.259816	-0.388377	-0.213378	-0.136589	0.016988	0.152485	0.193112	0.135325	0.0739926	0.0244379	-0.00979326	-0.019247	T	2	(D/E)(S/T);(S/T)x(R/K);(S/T)xxxxx(R/K);b-Adrenergic Receptor kinase substrate motif;MAPKAPK2 kinase substrate motif;PKA kinase substrate motif;PKC kinase substrate motif	___1	0.711646	1.84e-09	117.28	82.177	79.489	0.14382	14	29791000	0	8755900	P46682	14	P46682	AP-3 complex subunit beta	APL6	__MVDSIHRIASALDTAKVITREAAAVATSK
-0.883044	-0.766911	-0.526805	-0.278857	-0.235207	-0.403692	-0.634971	-0.716905	-0.671964	-0.649494	0.18323	0.129843	0.138056	0.261254	0.359325	0.317283	0.277638	0.380504	0.544089	0.625881	S	2	Casein kinase I substrate motif;Casein kinase II substrate motif	___1	0.89683	4.05e-06	57.598	46.725	57.598	-0.44115	2	1207400	1207400	0	P49435	2	P49435	Adenine phosphoribosyltransferase 1	APT1	______________MSIASYAQELKLALHQY
0.421723	0.328874	0.165395	0.024132	-0.0537702	-0.0905285	-0.0143275	0.133689	0.280244	0.353521	-0.0189945	0	-0.00876945	-0.0642975	-0.0897708	-0.0384309	-0.00631887	-0.0702479	-0.176895	-0.230218	T	3	(D/E)x(S/T);(D/E/N)xT;ExT;G protein-coupled receptor kinase 1 substrate motif	___1	0.983134	6.26e-06	52.061	44.868	52.061	0.32442	333	1509700	1509700	0	P38115	333	P38115	D-arabinose dehydrogenase [NAD(P)+] heavy chain	ARA1	VRFIDEPFAAILPEFTGNGPNLDNLKY____
-0.390956	-0.441718	-0.487471	-0.476197	-0.735183	-0.839627	-0.947354	-0.908037	-1.22006	-1.50483	0.541859	0.470351	0.450761	0.48766	0.498934	0.446886	0.43303	0.509396	0.530501	0.511833	S	3	(D/E)(S/T);(R/K)xx(S/T);(R/K)xxxx(S/T);(S/T)xx(R/K);14-3-3 domain binding motif;Akt kinase substrate motif;AMP-activated protein kinase substrate motif;b-Adrenergic Receptor kinase substrate motif;Calmodulin-dependent protein kinase II substrate motif;HMGCoA Reductase kinase substrate motif;MAPKAPK1 kinase substrate motif;New PKA kinase substrate motif_RxxS;PKA kinase substrate motif;PKC kinase s…	___1	1	0.000262913	89.171	32.624	76.143	-0.035521	304	10218000	7734100	2483900	P53731	304	P53731	Actin-related protein 2/3 complex subunit 2	ARC35	CSKAYMHSRMRFRVDSFIKVLNRAKVDEDDE
-0.689709	-0.642214	-0.591906	-0.150589	-0.332998	-0.507088	-0.752384	-0.842457	-0.870696	-1.18744	0.240439	0.15339	0.166769	0.193939	0.383348	0.377448	0.425753	0.250149	0.412916	0.364258	T	3	(D/E)x(S/T);(D/E)xxx(S/T);(D/E/N)xT;(S/T)xx(D/E);acidic-plus-3 pSTxxED;Casein kinase II substrate motif;ExT;Txx(E/D)	___1	0.999755	7.38e-36	89.396	82.239	89.396	0.56603	155	67389000	24325000	39693000	P53731	155	P53731	Actin-related protein 2/3 complex subunit 2	ARC35	IELSQQQPAPVEAEITGGEVAANGDNTLFTI
-0.345831	-0.312828	-0.246822	-0.131545	0	0.013211	-0.10818	-0.314996	-0.472635	-0.526866	0.334891	0.199157	-0.072312	-0.196747	-0.0384145	0.251423	0.389997	0.453079	0.591932	0.699243	T	3	(D/E)x(S/T);(D/E/N)xT;(S/T)xxxx(R/K);Casein kinase I substrate motif;DxT	___1	0.53586	9.95e-06	53.615	41.984	53.615	-4.1218	166	4150600	0	4150600	P53731	166	P53731	Actin-related protein 2/3 complex subunit 2	ARC35	EAEITGGEVAANGDNTLFTIKYRDEENIFIK
-0.14341	-0.090994	-0.0219256	-0.052101	-0.065701	-0.101565	-0.0902238	-0.0993657	-0.0475374	-0.0152206	0.66095	0.526927	0.45927	0.434353	0.493249	0.322885	0.22274	0.354869	0.080966	-0.0017945	S	4	(R/K)xx(S/T);(R/K)xxx(S/T);(R/K)xxxxx(S/T);(S/T)x(D/E);(S/T)xxxx(R/K);(S/T)xxxxx(R/K);14-3-3 domain binding motif;acidic-plus-2;acidic-plus-2 pSxE;acidic-plus-2 pSxE/D;Calmodulin-dependent protein kinase II substrate motif;Calmodulin-dependent protein kinase IV substrate motif;Casein kinase II substrate motif;Chk1 kinase substrate motif;New PKA kinase substrate motif_RxxS;PKA kinase substrate mot…	___1	1	4.89e-42	153.75	141.59	89.43	0.078627	21	361310000	98032000	63603000	P25628	21	P25628	Sterol O-acyltransferase 1	ARE1	DLLQDEEFLKIRRLNSAEANKRHSVTYDNVI
-0.196304	-0.400317	-0.582968	-0.540242	-0.359634	-0.266519	-0.273675	-0.293606	-0.315411	-0.326313	0.826953	0.821088	0.693026	0.448633	0.367033	0.564559	0.707506	0.51675	0.16711	-0.0077095	S	4	(D/E)(S/T);(D/E)xxxx(S/T);(D/E)xxxxx(S/T);(R/K)xxx(S/T);(S/T)x(D/E);(S/T)xxxx(D/E);acidic-plus-2;acidic-plus-2 pSxD;acidic-plus-2 pSxE/D;b-Adrenergic Receptor kinase substrate motif	___1	0.837357	3.84e-28	104.18	93.395	91.175	0.27727	97	50571000	0	0	P07250	97	P07250	Inositol polyphosphate multikinase	ARG82	SGDAALLKIDERLSDSTDNLDSIPVKSEKSK
-0.629592	-0.50642	-0.601442	-0.590127	-0.768725	-0.760888	-0.792714	-0.528759	-0.294531	-0.0241723	0.041368	0.132676	0.181613	0.295418	0.205101	0.206415	0.14688	0.298259	0.38367	0.454735	S	2	(D/E)xxxxx(S/T);(K/R)(S/T)(I/L/V);(R/K)(S/T);(R/K)xx(S/T);(R/K)xxx(S/T);Calmodulin-dependent protein kinase II substrate motif;Casein kinase I substrate motif;Casein kinase II substrate motif;Chk1 kinase substrate motif;New PKA kinase substrate motif_KxxS;Phosphorylase kinase substrate motif;PKA kinase substrate motif;PKC kinase substrate motif	___1	0.999815	5.49e-28	139.39	122.84	133.99	-0.017273	478	95624000	21629000	10757000	P53974	478	P53974	Actin-regulating kinase 1	ARK1	DESYSGDVDELKKTRSLGSYSTRGNIKKNQS
-0.539517	-0.542369	-0.548074	-0.571483	-0.609744	-0.664148	-0.719842	-0.644177	-0.435863	-0.26538	0.0948982	0.143728	0.241388	0.296801	0.261137	0.194661	0.188447	0.273536	0.389665	0.463249	S	2	(R/K)xxx(S/T);(R/K)xxxxx(S/T);(S/T)xxx(R/K);Casein kinase I substrate motif;Casein kinase II substrate motif	___1	0.609269	0.000707179	96.668	76.113	96.668	0.099475	481	6193800	0	6193800	P53974	481	P53974	Actin-regulating kinase 1	ARK1	YSGDVDELKKTRSLGSYSTRGNIKKNQSVKE
0.461634	0.43583	0.396282	0.423593	0.369878	0.417583	0.314891	0.192281	0.00375067	-0.13126	-0.00621605	-0.013895	-0.035476	-0.0781497	-0.0843765	-0.168835	-0.116709	-0.134105	-0.0333737	-0.0433962	S	3	(D/E)(S/T);(S/T)xxx(R/K);(S/T)xxxx(D/E);b-Adrenergic Receptor kinase substrate motif;Casein kinase I substrate motif;Casein kinase II substrate motif	___2	1	1.69e-11	73.464	60.632	63.918	0.066046	3	121620000	0	30115000	P38731	3	P38731	Siderophore iron transporter ARN1	ARN1	_____________MESVHSRDPVKEEKKHVF
0.461634	0.43583	0.396282	0.423593	0.369878	0.417583	0.314891	0.192281	0.00375067	-0.13126	-0.00621605	-0.013895	-0.035476	-0.0781497	-0.0843765	-0.168835	-0.116709	-0.134105	-0.0333737	-0.0433962	S	3	(D/E)xxx(S/T);(S/T)(R/K);(S/T)x(D/E);(S/T)xxxx(R/K);(S/T)xxxxx(D/E) ;acidic-plus-2;acidic-plus-2 pSxD;acidic-plus-2 pSxE/D	___2	1	1.69e-11	73.464	60.632	63.918	0.066046	6	121620000	0	30115000	P38731	6	P38731	Siderophore iron transporter ARN1	ARN1	__________MESVHSRDPVKEEKKHVFMGM
0.126576	0.212901	0.196	0.466037	0.318734	0.322897	0.283735	0.0874473	-0.103948	-0.530412	-0.128214	-0.154355	-0.151993	-0.0987039	-0.0528431	-0.0679309	-0.0186502	0.0105914	0.180902	0.206766	S	2	(D/E)xxxxx(S/T);(S/T)xxxxx(R/K)	___1	0.99978	2.77e-35	133.32	120.55	133.32	0.16833	195	11763000	5688500	6074300	P32449	195	P32449	Phospho-2-dehydro-3-deoxyheptonate aldolase, tyrosine-inhibited	ARO4	RTTESQLHRELASGLSFPVGFKNGTDGTLNV
-0.00211264	0.0055432	0.150162	0.424088	0.556652	0.418545	0.0351348	-0.322909	-0.544694	-0.655587	-0.125064	-0.115068	-0.0709429	-0.00268605	0.0562485	0.081729	0.0253025	-0.0795768	-0.181798	-0.232909	S	3	(D/E)xxx(S/T);CDK kinase substrate motif_minimal;CDK kinase substrate motif_minimal_pS;ERK1,2 kinase substrate motif;GSK-3, ERK1, ERK2, CDK5 substrate motif;WW domain binding motif	___1	0.963386	7.15e-09	60.675	53.399	50.908	-0.097771	33	5478600	1321100	0	P32449	33	P32449	Phospho-2-dehydro-3-deoxyheptonate aldolase, tyrosine-inhibited	ARO4	GAEEDVRILGYDPLASPALLQVQIPATPTSL
-0.08216	-0.0132086	0.0582546	0.126964	0.079372	0.080025	0.0703236	0.0830266	0.169209	0.149308	-0.191861	-0.117449	-0.128986	-0.0763764	-0.160197	-0.105254	-0.130167	-0.0662349	0.0244939	0.0841246	S	2	(S/T)(D/E);Casein kinase II substrate motif;G protein-coupled receptor kinase 1 substrate motif	___1	1	1.68e-94	112.84	100.79	45.997	1.4394	2	753690000	20101000	16196000	P32449	2	P32449	Phospho-2-dehydro-3-deoxyheptonate aldolase, tyrosine-inhibited	ARO4	______________MSESPMFAANGMPKVNQ
-0.08216	-0.0132086	0.0582546	0.126964	0.079372	0.080025	0.0703236	0.0830266	0.169209	0.149308	-0.191861	-0.117449	-0.128986	-0.0763764	-0.160197	-0.105254	-0.130167	-0.0662349	0.0244939	0.0841246	S	2	(D/E)(S/T);b-Adrenergic Receptor kinase substrate motif;CDK kinase substrate motif_minimal;CDK kinase substrate motif_minimal_pS;ERK1,2 kinase substrate motif;G protein-coupled receptor kinase 1 substrate motif;GSK-3, ERK1, ERK2, CDK5 substrate motif;WW domain binding motif	___1	1	1.68e-94	112.84	100.79	45.997	1.4394	4	763800000	20101000	16196000	P32449	4	P32449	Phospho-2-dehydro-3-deoxyheptonate aldolase, tyrosine-inhibited	ARO4	____________MSESPMFAANGMPKVNQGA
-0.195692	-0.10195	-0.0878478	-0.247127	-0.406458	-0.392459	-0.158745	0.121352	0.339006	0.447833	0.220839	0.234598	0.186087	0.061546	-0.0632524	-0.112279	-0.0281529	0.113354	0.245947	0.312243	S	3	(D/E)xx(S/T);(S/T)xxxx(D/E);Casein kinase I substrate motif;CDK kinase substrate motif_minimal;CDK kinase substrate motif_minimal_pS;ERK1,2 kinase substrate motif;G protein-coupled receptor kinase 1 substrate motif;GSK3 kinase substrate motif;GSK-3, ERK1, ERK2, CDK5 substrate motif;WW domain binding motif	___1	0.763013	9.91e-27	93.966	79.038	62.237	-0.21751	96	35928000	9294300	0	Q04052	96	Q04052	Transcriptional activator ARO80	ARO80	PSLGKSKQEIQNDSTSPILSDVPLSRKGISS
-0.184633	-0.184223	-0.139653	-0.146829	-0.229418	-0.214793	-0.333174	-0.225569	-0.186822	-0.106666	0.0921613	0.083739	0.10729	0.193351	0.161207	0.11094	0.00369771	0.129294	0.18438	0.25225	S	3	(S/T)xxxx(D/E)	___1	0.987196	6.04e-44	134.21	116.07	134.21	-0.23826	5	101100000	17567000	15564000	P38840	5	P38840	Aromatic amino acid aminotransferase 2	ARO9	___________MTAGSAPPVDYTSLKKNFQP
-0.0315676	-0.02606	-0.0150447	-0.0122639	-0.0232253	-0.0132578	0.0313806	0.138925	0.274703	0.35671	-0.0014782	0.0326723	0.100973	0.0907248	-0.032224	-0.181451	-0.244256	-0.170308	-0.04603	0.0412745	T	3	(D/E)xxxxx(S/T);(R/K)xxxx(S/T);(S/T)Px(R/K);(S/T)PxK;(S/T)xx(R/K);(S/T)xxx(D/E);Cdc2 kinase substrate motif;CDK kinase substrate motif_minimal;CDK kinase substrate motif_minimal_pT;CDK1,2,4,6 kinase substrate motif;CDK5 kinase substrate motif_1;GSK-3, ERK1, ERK2, CDK5 substrate motif;pTPxK/R;TPxK;WW domain binding motif	___1	0.980465	0.000137911	49.287	44.077	49.287	-0.31478	49	1487700	0	1487700	P32381	49	P32381	Actin-related protein 2	ARP2	VGRPILRAEERASVATPLKDIMIGDEASEVR
-0.0384035	-0.0333777	0.0258742	0.134326	0.0968372	-0.135792	-0.377487	-0.433104	-0.346132	-0.302646	0.0343773	0.0306935	0.0478249	0.0894554	0.129807	0.144381	0.0639093	-0.08583	-0.231835	-0.304837	S	3	(D/E)x(S/T);(D/E/N)xS;(R/K)xx(S/T);(S/T)xxxx(R/K);14-3-3 domain binding motif;Calmodulin-dependent protein kinase II substrate motif;Casein kinase II substrate motif;DxS;MAPKAPK2 kinase substrate motif;New PKA kinase substrate motif_RxxS;Phosphorylase kinase substrate motif;PKA kinase substrate motif;PKC kinase substrate motif;RxxS	___1	0.52209	0.000173564	45.395	35.98	45.395	0.30586	7	1768800	1768800	0	P53946	7	P53946	Actin-related protein 5	ARP5	_________MSSRDASLTPLKAVVIDDPPLR
-0.27814	-0.304567	-0.357421	-0.390716	-0.378025	-0.335698	-0.309723	-0.27805	-0.22433	-0.186445	0.148561	0.154257	0.16565	0.184417	0.204862	0.231687	0.263214	0.350412	0.488577	0.583143	S	2	(S/T)x(R/K);(S/T)xx(D/E);acidic-plus-3 pSTxxED;Casein kinase II substrate motif;G protein-coupled receptor kinase 1 substrate motif;PKA kinase substrate motif;PKC kinase substrate motif;Pyruvate dehydrogenase kinase substrate motif;Sxx(E/D);SxxD	___1	0.499941	6.6e-09	74.684	38.35	74.684	0.19357	2	5414800	0	5414800	P53946	2	P53946	Actin-related protein 5	ARP5	______________MSSRDASLTPLKAVVID
-0.27814	-0.304567	-0.357421	-0.390716	-0.378025	-0.335698	-0.309723	-0.27805	-0.22433	-0.186445	0.148561	0.154257	0.16565	0.184417	0.204862	0.231687	0.263214	0.350412	0.488577	0.583143	S	2	(S/T)(R/K);(S/T)x(D/E);acidic-plus-2;acidic-plus-2 pSxD;acidic-plus-2 pSxE/D;Casein kinase I substrate motif;G protein-coupled receptor kinase 1 substrate motif;GSK3 kinase substrate motif;MDC1 BRCT domain binding motif;Plk1 PBD domain binding motif	___1	0.499941	6.6e-09	74.684	38.35	74.684	0.19357	3	5414800	0	5414800	P53946	3	P53946	Actin-related protein 5	ARP5	_____________MSSRDASLTPLKAVVIDD
-0.116967	-0.0857534	-0.2008	-0.0399726	-0.143919	-0.20225	-0.308814	-0.297974	-0.251586	-0.363522	0.121512	0.0887833	0.190875	0.174416	0.175878	0.105492	0.120511	0.00966067	0.0774857	0.0159075	T	3	(D/E)xxx(S/T);(R/K)xxxx(S/T);(S/T)Px(R/K);(S/T)PxK;(S/T)xx(R/K);Cdc2 kinase substrate motif;CDK kinase substrate motif_minimal;CDK kinase substrate motif_minimal_pT;CDK1,2,4,6 kinase substrate motif;CDK5 kinase substrate motif_1;G protein-coupled receptor kinase 1 substrate motif;GSK-3, ERK1, ERK2, CDK5 substrate motif;pTPxK/R;RAF1 kinase substrate motif;TPxK;WW domain binding motif	___1	0.824044	0.00108081	40.381	23.697	40.381	-0.15077	9	6080600	1768800	4311800	P53946	9	P53946	Actin-related protein 5	ARP5	_______MSSRDASLTPLKAVVIDDPPLRQT
-0.422808	-0.374555	-0.278048	-0.113167	0.0718365	0.0696867	-0.139738	-0.374002	-0.425831	-0.360528	0.377679	0.347654	0.287605	0.22811	0.199191	0.189037	0.167069	0.0424378	-0.173044	-0.32621	S	3	(D/E)(S/T);(R/K)xx(S/T);14-3-3 domain binding motif;AMP-activated protein kinase substrate motif;b-Adrenergic Receptor kinase substrate motif;Calmodulin-dependent protein kinase II substrate motif;HMGCoA Reductase kinase substrate motif;New PKA kinase substrate motif_RxxS;Phosphorylase kinase substrate motif;PKA kinase substrate motif;PKC kinase substrate motif;RxxS	___1	1	2.03e-51	131.48	125.7	131.48	-0.50635	8	3574200	0	3574200	Q05123	8	Q05123	Actin-like protein ARP9	ARP9	________MAPFRQDSILIIYPRSQTTLVQF
-0.661717	-0.601709	-0.507136	-0.438006	-0.416825	-0.418151	-0.512462	-0.677252	-0.834097	-0.91252	0.462983	0.531646	0.685905	0.857096	0.888366	0.762781	0.675221	0.782541	0.984007	1.08474	S	2	(K/R)(S/T)(I/L/V);(R/K)(S/T);(R/K)x(S/T);Casein kinase I substrate motif;Casein kinase II substrate motif;G protein-coupled receptor kinase 1 substrate motif;KxS;New PKA kinase substrate motif_KxS;PKA kinase substrate motif;PKC kinase substrate motif	___1	0.525221	3.29e-14	121.6	85.644	121.6	0.03626	156	11957000	11957000	0	P53244	156	P53244	Arrestin-related trafficking adapter 5	ART5	QDMDTSGNAIFLSKRSLSSPVFNKIIRRKTH
-0.527709	-0.460358	-0.528649	-0.496248	-0.598553	-0.479261	-0.623203	-0.643168	-0.635035	-0.587865	0.346151	0.444789	0.530941	0.701165	0.644194	0.609113	0.565049	0.711772	0.817607	0.839794	S	2	(R/K)xx(S/T);(R/K)xxx(S/T);(S/T)xxxxx(R/K);14-3-3 domain binding motif;Calmodulin-dependent protein kinase II substrate motif;New PKA kinase substrate motif_RxxS;PKA kinase substrate motif;PKC kinase substrate motif;RxxS	___1	0.982423	7.71e-51	159.11	124.16	105.98	0.42535	158	69368000	33601000	12372000	P53244	158	P53244	Arrestin-related trafficking adapter 5	ART5	MDTSGNAIFLSKRSLSSPVFNKIIRRKTHSS
-0.438761	-0.470297	-0.533369	-0.61486	-0.683235	-0.721117	-0.741623	-0.749289	-0.761491	-0.76986	0.519115	0.52377	0.53308	0.524343	0.492903	0.499082	0.565583	0.660058	0.722188	0.73708	S	2	(R/K)xxx(S/T);(R/K)xxxx(S/T);(S/T)Pxxx(R/K);(S/T)xxxx(R/K);CDK kinase substrate motif_minimal;CDK kinase substrate motif_minimal_pS;ERK1,2 kinase substrate motif;GSK-3, ERK1, ERK2, CDK5 substrate motif;MDC1 BRCT domain binding motif;Plk1 PBD domain binding motif;WW domain binding motif	___1	0.953867	1.39e-39	152.54	111.82	50.473	0.61798	159	49929000	0	38211000	P53244	159	P53244	Arrestin-related trafficking adapter 5	ART5	DTSGNAIFLSKRSLSSPVFNKIIRRKTHSSH
-0.554655	-0.485861	-0.493593	-0.103077	-0.23287	-0.366621	-0.698277	-0.832906	-0.925295	-1.14538	0.251772	0.179308	0.336989	0.200033	0.379198	0.233032	0.434149	0.232605	0.482002	0.391367	S	3	(D/E)(S/T);(D/E)x(S/T);(D/E)xx(S/T);(D/E)xxxxx(S/T);(D/E/N)xS;(R/K)xxxx(S/T);b-Adrenergic Receptor kinase substrate motif;Casein kinase I substrate motif;Casein kinase II substrate motif;DxS	___1	0.999568	4.5e-207	209.16	188.27	135.72	0.27348	166	436360000	86406000	74753000	P38011	166	P38011	Guanine nucleotide-binding protein subunit beta-like protein	ASC1	VSQVRVVPNEKADDDSVTIISAGNDKMVKAW
-0.460018	-0.425343	-0.355992	-0.337952	-0.405899	-0.428833	-0.320769	-0.229105	-0.28484	-0.386408	0.195392	0.176444	0.138549	0.104459	0.0931225	0.10311	0.11167	0.159226	0.247209	0.311413	T	3	(D/E)xx(S/T);(D/E)xxx(S/T);(D/E)xxxx(S/T);Casein kinase I substrate motif;Casein kinase II substrate motif;G protein-coupled receptor kinase 1 substrate motif	___1	0.979336	2.21e-78	134.31	118.37	99.135	0.03277	168	198040000	0	51790000	P38011	168	P38011	Guanine nucleotide-binding protein subunit beta-like protein	ASC1	QVRVVPNEKADDDSVTIISAGNDKMVKAWNL
0.0307426	0.00703955	-0.195995	-0.554658	-0.803177	-0.785922	-0.385208	0.13319	0.557247	0.769275	0.905895	0.956626	0.806072	0.403499	-0.0210843	-0.215659	-0.15527	-0.0699287	0.0036015	0.0403666	S	2	(R/K)xx(S/T);(S/T)Px(R/K);(S/T)PxR;(S/T)Pxx(R/K);(S/T)Pxxxxx(R/K);(S/T)xx(R/K);(S/T)xxx(R/K);Cdc2 kinase substrate motif;CDK kinase substrate motif;CDK kinase substrate motif_minimal;CDK kinase substrate motif_minimal_pS;CDK1,2,4,6 kinase substrate motif;ERK1,2 kinase substrate motif;Growth associated histone HI kinase substrate motif;GSK-3, ERK1, ERK2, CDK5 substrate motif;MDC1 BRCT domain bindi…	___1	0.998687	0.00158597	86.744	48.442	86.744	-0.12223	707	41656000	7476200	0	P50275	707	P50275	Anaphase spindle elongation protein	ASE1	ENSLARHMQGTTKLSSPNRRATRLLAPTVIS
0.152817	0.153837	0.103917	0.0020395	-0.1305	-0.241741	-0.301901	-0.332274	-0.332667	-0.332863	0.248761	0.285177	0.328247	0.341555	0.195386	-0.080498	-0.3862	-0.592004	-0.66261	-0.697912	S	3	(D/E)x(S/T);(D/E)xxxxx(S/T);(D/E/N)xS;(S/T)xx(R/K);ExS;MAPKAPK2 kinase substrate motif	___1	0.999965	1.93e-108	168.56	142.45	168.56	0.03629	694	29566000	11528000	0	P50275	694	P50275	Anaphase spindle elongation protein	ASE1	KTIQGLTKNDLSQENSLARHMQGTTKLSSPN
0.0503609	0.276302	0.283698	0.348014	0.058144	-0.0018612	0.0186498	0.0839815	0.0684811	-0.0116148	-0.0189285	-0.0418062	-0.0454734	-0.0328544	-0.00476933	-0.0616148	0.0496815	0.0133937	0.155536	0.073513	T	3	(D/E)xxx(S/T);(R/K)xxxxx(S/T);(S/T)(D/E);(S/T)xx(D/E);acidic-plus-3 pSTxxED;Casein kinase II substrate motif;G protein-coupled receptor kinase 1 substrate motif;MDC1 BRCT domain binding motif;Plk1 PBD domain binding motif;Txx(E/D)	___1	0.895771	1.08e-79	165.8	147.66	123.03	0.13373	265	67339000	21520000	11473000	P32447	265	P32447	Histone chaperone ASF1	ASF1	EDGNDKKRRKIEGGSTDIESTPKDAARSTN_
-0.312438	-0.0411653	0.147051	0.206007	-0.116077	-0.0941545	-0.0798617	0.117801	0.0773967	0.119369	-0.403014	-0.409263	-0.0713293	0.147053	0.225466	0.174866	-0.174346	-0.259915	-0.221902	-0.139883	S	2	(S/T)(D/E);DNA dependent Protein kinase substrate motif;G protein-coupled receptor kinase 1 substrate motif	___1	0.999277	0.000104323	79.906	76.374	79.906	-0.10362	963	42158000	1772300	5444900	P40467	963	P40467	Activator of stress genes 1	ASG1	LDAQLFGKYLPLNYPSE______________
-0.0576894	-0.0709279	-0.0324683	-0.242624	-0.0197261	0.43579	0.96917	1.25296	1.14961	1.2116	-0.123512	-0.137417	-0.358164	-0.328495	-0.423684	-0.22654	-0.0421463	0.233557	0.16871	0.139589	S	3	(R/K)(S/T);(S/T)Pxxx(R/K);(S/T)xxxx(R/K);Casein kinase II substrate motif;CDK kinase substrate motif_minimal;CDK kinase substrate motif_minimal_pS;ERK1,2 kinase substrate motif;Growth associated histone HI kinase substrate motif;GSK-3, ERK1, ERK2, CDK5 substrate motif;WW domain binding motif	___2	0.947951	0.00213839	45.452	39.958	45.452	0.081004	455	17632000	6795600	10836000	P34233	455	P34233	Transcriptional regulatory protein ASH1	ASH1	SSSPVRPKAYTPSPRSPNYHRFALDSPPQSP
0.34313	0.332507	0.212878	0.156119	0.316303	0.632474	1.00645	1.0704	0.982265	0.877397	-0.335238	-0.246845	-0.314953	-0.161552	-0.274855	-0.331126	-0.33419	-0.27639	-0.149662	-0.180974	S	3	(D/E)(S/T);(R/K)xxxx(S/T);(S/T)Pxxxx(R/K);(S/T)Pxxxxx(R/K);(S/T)xxxxx(R/K);b-Adrenergic Receptor kinase substrate motif;Casein kinase I substrate motif;CDK kinase substrate motif_minimal;CDK kinase substrate motif_minimal_pS;ERK1,2 kinase substrate motif;G protein-coupled receptor kinase 1 substrate motif;GSK3 kinase substrate motif;GSK-3, ERK1, ERK2, CDK5 substrate motif;WW domain binding motif	___2	1	1.64e-08	98.105	78.492	48.405	-0.0031024	465	70051000	13386000	14476000	P34233	465	P34233	Transcriptional regulatory protein ASH1	ASH1	TPSPRSPNYHRFALDSPPQSPRRSSNSSITK
0.34313	0.332507	0.212878	0.156119	0.316303	0.632474	1.00645	1.0704	0.982265	0.877397	-0.335238	-0.246845	-0.314953	-0.161552	-0.274855	-0.331126	-0.33419	-0.27639	-0.149662	-0.180974	S	3	(D/E)xxxx(S/T);(S/T)P(R/K);(S/T)Px(R/K);(S/T)PxR;(S/T)x(R/K);(S/T)xx(R/K);Casein kinase I substrate motif;Cdc2 kinase substrate motif;CDK kinase substrate motif;CDK kinase substrate motif_minimal;CDK kinase substrate motif_minimal_pS;CDK1,2,4,6 kinase substrate motif;ERK1,2 kinase substrate motif;G protein-coupled receptor kinase 1 substrate motif;Growth associated histone HI kinase substrate mot…	___2	1	2.84e-05	69.815	63.989	48.405	-0.0031024	469	58345000	8104500	8052600	P34233	469	P34233	Transcriptional regulatory protein ASH1	ASH1	RSPNYHRFALDSPPQSPRRSSNSSITKKGSR
-0.0970813	-0.0650442	-0.000323296	0.0913986	0.452422	0.697436	0.769953	0.52628	0.475839	0.455288	-0.277669	-0.284939	-0.299439	-0.202018	-0.174228	-0.069326	-0.0606418	-0.0809455	-0.102321	-0.166993	S	3	(D/E)(S/T);(R/K)xxxx(S/T);(S/T)Pxxxx(R/K);(S/T)Pxxxxx(R/K);(S/T)xxxxx(R/K);b-Adrenergic Receptor kinase substrate motif;Casein kinase I substrate motif;CDK kinase substrate motif_minimal;CDK kinase substrate motif_minimal_pS;ERK1,2 kinase substrate motif;G protein-coupled receptor kinase 1 substrate motif;GSK3 kinase substrate motif;GSK-3, ERK1, ERK2, CDK5 substrate motif;WW domain binding motif	___1	1	1.64e-08	98.105	78.492	48.405	-0.0031024	465	70051000	13386000	14476000	P34233	465	P34233	Transcriptional regulatory protein ASH1	ASH1	TPSPRSPNYHRFALDSPPQSPRRSSNSSITK
-0.0180833	0.0164972	0.0724831	0.115294	0.171387	0.253937	0.308524	0.308692	0.272524	0.25444	-0.0394483	-0.0106859	0.012051	0	-0.0340923	-0.055438	-0.15215	-0.336976	-0.518935	-0.609914	S	3	(D/E)xxxx(S/T);(S/T)P(R/K);(S/T)Px(R/K);(S/T)PxR;(S/T)x(R/K);(S/T)xx(R/K);Casein kinase I substrate motif;Cdc2 kinase substrate motif;CDK kinase substrate motif;CDK kinase substrate motif_minimal;CDK kinase substrate motif_minimal_pS;CDK1,2,4,6 kinase substrate motif;ERK1,2 kinase substrate motif;G protein-coupled receptor kinase 1 substrate motif;Growth associated histone HI kinase substrate mot…	___1	1	2.84e-05	69.815	63.989	48.405	-0.0031024	469	58345000	8104500	8052600	P34233	469	P34233	Transcriptional regulatory protein ASH1	ASH1	RSPNYHRFALDSPPQSPRRSSNSSITKKGSR
-0.453669	-0.482385	-0.427069	-0.259006	0.0669467	0.43804	0.52663	0.287577	-0.090221	-0.27912	-0.14652	-0.100074	0.0193194	0.165214	0.225074	0.172397	0.14147	0.244832	0.403265	0.482482	S	2	(D/E)xxx(S/T);(R/K)xx(S/T);(S/T)xxxx(R/K);(S/T)xxxxx(R/K);14-3-3 domain binding motif;Calmodulin-dependent protein kinase II alpha substrate motif;Calmodulin-dependent protein kinase II substrate motif;Calmodulin-dependent protein kinase IV substrate motif;Casein kinase II substrate motif;Chk1 kinase substrate motif;G protein-coupled receptor kinase 1 substrate motif;GSK3 kinase substrate motif;M…	___1	0.722899	0.0122336	48.028	15.187	48.028	0.38019	149	7278900	7278900	0	P34233	149	P34233	Transcriptional regulatory protein ASH1	ASH1	SSNSQPRLPLLDRLSSVSLSKRPERPQQSLP
-0.496657	-0.713268	-0.339048	0.842615	2.17282	2.84413	2.53047	1.89077	1.24693	0.925007	-2.27286	-1.89665	-1.31386	-0.900672	-0.244653	0.823818	1.47365	1.29239	0.617495	0.280046	S	3	(R/K)(S/T);(R/K)x(S/T);Casein kinase I substrate motif;Casein kinase II substrate motif;G protein-coupled receptor kinase 1 substrate motif;GSK3 kinase substrate motif;MAPKAPK2 kinase substrate motif;New PKA kinase substrate motif_RxS;PKA kinase substrate motif;PKA kinase substrate motif_RxS;PKC kinase substrate motif;RxS	___1	0.6805	5.42e-08	112.5	89.126	112.5	0.0041342	473	7595600	7595600	0	P34233	473	P34233	Transcriptional regulatory protein ASH1	ASH1	YHRFALDSPPQSPRRSSNSSITKKGSRRSSG
-0.315302	-0.459795	-0.582274	0.380255	1.79124	2.76391	2.54023	1.75394	1.29793	1.08494	-0.873159	-0.82869	-1.09886	-0.892303	-0.165576	0.896881	1.28034	0.846188	0.026315	-0.206837	S	2	(R/K)x(S/T);(R/K)xx(S/T);(S/T)xxxxx(R/K);14-3-3 domain binding motif;Calmodulin-dependent protein kinase II substrate motif;Casein kinase I substrate motif;Casein kinase II substrate motif;MDC1 BRCT domain binding motif;New PKA kinase substrate motif_RRxS;New PKA kinase substrate motif_RxS;New PKA kinase substrate motif_RxxS;PAK2 kinase substrate motif;PKA kinase substrate motif;PKA kinase substr…	___1	0.972942	1.96e-15	128.36	104.38	122.86	0.063571	474	83815000	12283000	0	P34233	474	P34233	Transcriptional regulatory protein ASH1	ASH1	HRFALDSPPQSPRRSSNSSITKKGSRRSSGS
-0.534488	-0.409614	-0.594784	-0.105241	0.874754	1.86818	1.90231	1.11416	0.622619	0.532652	-0.989451	-0.94951	-0.97084	-0.966789	-0.500602	0.320158	0.716573	0.593551	0.0532887	-0.0314005	S	2	(R/K)xx(S/T);(R/K)xxxx(S/T);(S/T)Px(R/K);(S/T)PxR;(S/T)Pxxx(R/K);(S/T)xx(R/K);(S/T)xxxx(R/K);14-3-3 domain binding motif;Akt kinase substrate motif;Calmodulin-dependent protein kinase II substrate motif;Cdc2 kinase substrate motif;CDK kinase substrate motif;CDK kinase substrate motif_minimal;CDK kinase substrate motif_minimal_pS;CDK1,2,4,6 kinase substrate motif;CLK1 kinase substrate motif;ERK1,2…	___1	0.997111	0.00194509	90.906	71.119	90.906	1.2298	442	6062700	3259000	2803700	P34233	442	P34233	Transcriptional regulatory protein ASH1	ASH1	PSTPTKSGKMRSRSSSPVRPKAYTPSPRSPN
-0.0576894	-0.0709279	-0.0324683	-0.242624	-0.0197261	0.43579	0.96917	1.25296	1.14961	1.2116	-0.123512	-0.137417	-0.358164	-0.328495	-0.423684	-0.22654	-0.0421463	0.233557	0.16871	0.139589	T	2	(R/K)xx(S/T);(R/K)xxxx(S/T);(S/T)Pxx(R/K);(S/T)xxx(R/K);CDK kinase substrate motif_minimal;CDK kinase substrate motif_minimal_pT;GSK-3, ERK1, ERK2, CDK5 substrate motif;PKA kinase substrate motif;PKC kinase substrate motif;WW domain binding motif	___2	0.971367	0.00213839	61.999	27.192	40.002	1.2473	450	33942000	6795600	10836000	P34233	450	P34233	Transcriptional regulatory protein ASH1	ASH1	KMRSRSSSPVRPKAYTPSPRSPNYHRFALDS
-0.648602	-0.597638	-0.551231	-0.637009	-0.739855	-0.705467	-0.554534	-0.234329	-0.052408	0.129489	0.0405259	0.0913013	0.0849705	0.149639	0.0774677	0.0553625	0.0015704	0.258177	0.437756	0.621121	S	2	(D/E/N)xS;(R/K)xxx(S/T);(R/K)xxxx(S/T);NxS	___1	0.999871	0	286.65	271.63	269.86	-0.15094	1070	1132700000	145610000	103310000	P48361	1070	P48361	Activator of SKN7 protein 10	ASK10	EKTHAHPAFYKRGNNSAQNLTTSSSTASRVH
-0.0379235	-0.0262217	0.0611449	0.0739783	0.0302143	0.0801927	0.0445423	0.127835	0.00691927	-0.009417	-0.183622	-0.153176	-0.00828333	0.0248816	0.116309	0.124514	0.110377	-0.0622049	-0.257626	-0.366643	S	2	(D/E/N)xS;(R/K)xx(S/T);(R/K)xxx(S/T);(R/K)xxxxx(S/T);Casein kinase I substrate motif;Casein kinase II substrate motif;HxxxxS;New PKA kinase substrate motif_KxxS;NxS;PKA kinase substrate motif;PKC kinase substrate motif	___1	0.994529	2.48e-54	146.78	128.05	73.156	0.47974	1095	123530000	0	28778000	P48361	1095	P48361	Activator of SKN7 protein 10	ASK10	TASRVHPIRKHKKNVSFSSLNSLMFSKKGAN
0.151121	0.100557	0.178807	0.0936187	0.0695832	0.0625085	0.0034491	-0.0023845	-0.00984063	-0.0559878	-0.18582	-0.0768558	0.0747535	0.150712	0.19952	0.227726	0.123512	-0.0221103	-0.247402	-0.313553	S	2	(R/K)xxxx(S/T);(R/K)xxxxx(S/T);Casein kinase I substrate motif;G protein-coupled receptor kinase 1 substrate motif;GSK3 kinase substrate motif	___1	0.796858	4.84e-87	165.74	153.36	102.52	-2.8887	1097	23752000	8275100	6615600	P48361	1097	P48361	Activator of SKN7 protein 10	ASK10	SRVHPIRKHKKNVSFSSLNSLMFSKKGANHG
0.438993	0.307225	0.366926	0.38855	0.320723	0.330813	0.241736	0.267326	0.155546	0.0691905	-0.126424	-0.104784	-0.0205015	-0.164741	-0.230738	-0.184728	-0.107788	-0.0358529	-0.190741	-0.155581	S	2	(D/E)xxxxx(S/T);(R/K)xx(S/T);(R/K)xxx(S/T);AMP-activated protein kinase substrate motif;Calmodulin-dependent protein kinase II substrate motif;Casein kinase II substrate motif;Chk1 kinase substrate motif;MDC1 BRCT domain binding motif;New PKA kinase substrate motif_KxxS;PKA kinase substrate motif;PKC kinase substrate motif;Plk1 PBD domain binding motif	___1	0.89517	4.84e-154	189.57	169.49	187.16	0.84099	627	77390000	0	35093000	P48361	627	P48361	Activator of SKN7 protein 10	ASK10	GKPTLNENADVRKSSSSTYLSGSSQASLPKY
-0.46643	-0.47974	-0.432449	-0.582497	-0.584548	-0.63652	-0.481858	-0.450937	-0.344805	-0.371904	0.454379	0.522209	0.512767	0.638986	0.606503	0.653234	0.487342	0.603303	0.522969	0.599454	S	2	(R/K)xx(S/T);(R/K)xxx(S/T);AMP-activated protein kinase substrate motif;Calmodulin-dependent protein kinase II substrate motif;Chk1 kinase substrate motif;New PKA kinase substrate motif_KxxS;PKA kinase substrate motif;PKC kinase substrate motif	___1	0.978506	1.47e-43	132.44	95.669	132.44	0.0041984	1045	228180000	0	66781000	P48361	1045	P48361	Activator of SKN7 protein 10	ASK10	TINRESPYQTLKKTNSTGNVPCLTAEKTHAH
0.0068283	0.0513215	0.101603	0.183783	0.11004	0.0451881	-0.0317995	-0.0409542	-0.0810702	-0.116892	-0.390135	-0.258406	-0.114458	-0.024248	-0.0193086	-0.0920084	0.0326921	0.0371969	0.243029	0.221104	S	2	(S/T)xx(D/E);acidic-plus-3 pSTxxED;Casein kinase II substrate motif;G protein-coupled receptor kinase 1 substrate motif;MAPKAPK2 kinase substrate motif;Pyruvate dehydrogenase kinase substrate motif;Sxx(E/D);SxxD	___1	0.985872	3.64e-96	146.78	131.63	133.32	-0.32118	539	38408000	3851400	5340000	P48361	539	P48361	Activator of SKN7 protein 10	ASK10	STPNSTKSSAYSSSVSIADTYANANNAKANN
-0.853231	-0.719634	-0.464199	0.205787	0.73406	0.90847	0.55187	0.0122529	-0.426197	-0.631425	-0.221669	-0.214007	-0.181055	-0.0466727	0.395265	0.723787	0.975565	0.729593	0.484097	0.249139	S	2	(R/K)xx(S/T);14-3-3 domain binding motif;Calmodulin-dependent protein kinase II substrate motif;Casein kinase I substrate motif;G protein-coupled receptor kinase 1 substrate motif;GSK3 kinase substrate motif;New PKA kinase substrate motif_RxxS;PKA kinase substrate motif;PKC kinase substrate motif;RxxS	___1	0.98805	0	270.51	236.73	270.51	0.60414	985	349080000	50052000	24704000	P48361	985	P48361	Activator of SKN7 protein 10	ASK10	RTSSSSVNVTAMRSTSAGNSITANAPVVPKV
-0.865911	-0.727849	-0.451725	0.00172083	0.494426	0.685689	0.536251	0.0513132	-0.428423	-0.665691	-0.315439	-0.273105	-0.188437	0.0618185	0.435329	0.735388	0.838741	0.658532	0.391464	0.214501	S	2	Casein kinase II substrate motif;MAPKAPK2 kinase substrate motif	___1	0.678417	9.69e-97	166.3	136.24	166.3	0.76089	989	41693000	0	10652000	P48361	989	P48361	Activator of SKN7 protein 10	ASK10	SSVNVTAMRSTSAGNSITANAPVVPKVMVNN
-0.498558	-0.420333	-0.327096	-0.297072	-0.273582	-0.193411	0.0665793	0.449707	0.787219	0.955974	0.0542294	0.112762	0.179855	0.196974	0.148435	0.0842117	0.105626	0.228364	0.377737	0.452424	T	2	(D/E/N)xT;Casein kinase I substrate motif;Casein kinase II substrate motif;G protein-coupled receptor kinase 1 substrate motif;NxT	___1	0.611749	6.42e-10	73.36	66.129	73.36	0.1263	1075	59670000	59670000	0	P48361	1075	P48361	Activator of SKN7 protein 10	ASK10	HPAFYKRGNNSAQNLTTSSSTASRVHPIRKH
-0.295139	-0.434955	-0.450702	-0.540807	-0.473503	-0.478725	-0.437524	-0.513067	-0.498671	-0.553136	0.542162	0.576667	0.536214	0.476417	0.436176	0.619715	0.584977	0.649819	0.416133	0.502683	T	3	(D/E/N)xT;(R/K)xxx(S/T);(R/K)xxxx(S/T);G protein-coupled receptor kinase 1 substrate motif;MDC1 BRCT domain binding motif;NxT;PKA kinase substrate motif;Plk1 PBD domain binding motif	___1	0.941261	6.31e-125	188.9	154.51	162.76	-0.69394	1046	441040000	204740000	64791000	P48361	1046	P48361	Activator of SKN7 protein 10	ASK10	INRESPYQTLKKTNSTGNVPCLTAEKTHAHP
-0.232699	-0.265211	-0.323199	-0.374151	-0.445025	-0.542856	-0.564234	-0.482201	-0.358572	-0.296758	0.307961	0.415736	0.616232	0.801675	0.875805	0.853674	0.823657	0.882016	0.979839	1.02875	T	2	(S/T)x(D/E);(S/T)xx(R/K);acidic-plus-2;acidic-plus-2 pTxE;acidic-plus-2 pTxE/D;G protein-coupled receptor kinase 1 substrate motif	___1	0.670303	1.88e-06	69.979	51.199	69.979	0.2737	1053	4168400	4168400	0	P48361	1053	P48361	Activator of SKN7 protein 10	ASK10	QTLKKTNSTGNVPCLTAEKTHAHPAFYKRGN
0.077176	0.121969	0.163439	0.0642578	-0.0991675	-0.117696	-0.116937	-0.0910224	-0.160247	-0.224778	0.0835487	0.122503	0.204382	0.259965	0.188267	0.141628	0.102756	0.106575	0.0652887	-0.00906947	T	3	(R/K)xx(S/T);(R/K)xxxx(S/T);(S/T)xxx(D/E);(S/T)xxxx(D/E);CDK kinase substrate motif_minimal;CDK kinase substrate motif_minimal_pT;GSK-3, ERK1, ERK2, CDK5 substrate motif;MAPKAPK2 kinase substrate motif;PKA kinase substrate motif;PKC kinase substrate motif;WW domain binding motif	___1	0.998471	3.91e-85	153.82	133.93	150.94	-0.12243	808	228900000	58492000	51788000	P48361	808	P48361	Activator of SKN7 protein 10	ASK10	SLADFDGNGFRSKVNTPAIDDYGNLITVERR
-0.0553733	-0.0035665	0.11691	0.254248	0.268597	0.143091	0.005376	-0.004695	0.073687	0.112878	-0.401951	-0.26477	-0.0832677	0.00537395	-0.011515	-0.0410738	-0.055535	-0.0422287	-0.0148462	-0.0011549	T	2	(D/E)(S/T);b-Adrenergic Receptor kinase substrate motif;G protein-coupled receptor kinase 1 substrate motif;MAPKAPK2 kinase substrate motif	___1	0.574402	1.74e-77	129.34	116.14	122.33	-0.82569	543	3868400	3868400	0	P48361	543	P48361	Activator of SKN7 protein 10	ASK10	STKSSAYSSSVSIADTYANANNAKANNHHRQ
0.256642	0.272968	0.30562	0.286428	0.199067	0.132962	0.15628	0.298891	0.47137	0.572544	-0.0435376	-0.0650335	-0.108025	-0.217441	-0.371784	-0.49137	-0.531271	-0.436863	-0.28783	-0.186002	T	2	(R/K)(S/T);Casein kinase I substrate motif;Casein kinase II substrate motif;G protein-coupled receptor kinase 1 substrate motif	___1	0.838356	0.00284481	51.135	36.617	51.135	-0.18855	971	6948900	0	6948900	P48361	971	P48361	Activator of SKN7 protein 10	ASK10	IRQQQQPLQMQPLSRTSSSSVNVTAMRSTSA
-0.302203	-0.199764	-0.336703	-0.406857	-0.573129	-0.326797	-0.3988	-0.235937	-0.118014	0.090368	0.162751	0.264895	0.376541	0.488725	0.441445	0.432783	0.234491	0.369558	0.231365	0.292893	T	4	(D/E)xxx(S/T);Casein kinase I substrate motif;Casein kinase II substrate motif;G protein-coupled receptor kinase 1 substrate motif	___2	0.776109	3.44e-36	93.776	88.29	86.944	0.19712	1017	223880000	0	0	P48361	1017	P48361	Activator of SKN7 protein 10	ASK10	VNNQNVKTVAADQSATAPSSPTMNSSVTTIN
0.238633	0.224082	0.194982	0.120431	0.0149825	-0.0214055	0.042166	0.149755	0.201403	0.199255	-0.139289	-0.10043	-0.0227118	0.0111154	-0.0378073	-0.112987	-0.131673	-0.14274	-0.202682	-0.25709	Y	2	EGFR kinase substrate motif;Grb2 SH2 domain binding motif;JAK2 kinase substrate motif;SHP1 phosphatase substrate motif;Src kinase substrate motif;TC-PTP phosphatase substrate motif	___1	0.874394	1.64e-05	62.088	42.765	62.088	-0.33792	814	4276000	0	4276000	P48361	814	P48361	Activator of SKN7 protein 10	ASK10	GNGFRSKVNTPAIDDYGNLITVERRPAQSPH
-0.447065	-0.334329	-0.108857	0.180372	0.420623	0.427265	0.249278	0.207587	0.486825	0.786907	-0.0426493	-0.0640406	-0.106823	-0.113998	-0.0641738	-0.00828873	-0.00334165	0.060654	0.234636	0.376621	S	3	(D/E)xxxx(S/T);(D/E)xxxxx(S/T);(R/K)xx(S/T);(R/K)xxx(S/T);(S/T)xxx(D/E);14-3-3 domain binding motif;Calmodulin-dependent protein kinase II substrate motif;DNA dependent Protein kinase substrate motif;New PKA kinase substrate motif_RxxS;PKA kinase substrate motif;PKC kinase substrate motif;RxxS	___1	0.77004	2.8e-16	92.8	83.267	45.438	0.49886	204	27687000	0	0	P49089	204	P49089	Asparagine synthetase [glutamine-hydrolyzing] 1	ASN1	TRYFTPDWLDEKRIPSTPIDYMAIRHSLEKA
-0.117907	-0.0327277	-0.067786	0.0185353	0.0956347	0.263205	0.153805	0.535799	0.809051	1.31126	-0.0684325	-0.126167	-0.109685	-0.117673	-0.0298238	-0.0291661	0.00857003	-0.0467305	0.112792	0.180143	T	3	(D/E)xxxxx(S/T);(R/K)xxx(S/T);(R/K)xxxx(S/T);(S/T)xx(D/E);acidic-plus-3 pSTxxED;Casein kinase II substrate motif;CDK kinase substrate motif_minimal;CDK kinase substrate motif_minimal_pT;ERK1,2 kinase substrate motif;GSK3, Erk1, Erk2 and CDK5 kinase motif;GSK-3, ERK1, ERK2, CDK5 substrate motif;MDC1 BRCT domain binding motif;Plk1 PBD domain binding motif;Txx(E/D);WW domain binding motif	___1	0.981488	1.64e-24	119.46	111.93	102.72	-0.13521	205	63600000	38218000	25382000	P49089	205	P49089	Asparagine synthetase [glutamine-hydrolyzing] 1	ASN1	RYFTPDWLDEKRIPSTPIDYMAIRHSLEKAV
0.11482	0.0609858	-0.0466825	-0.202836	-0.35364	-0.443065	-0.476458	-0.405698	-0.286813	-0.203308	0.224552	0.219921	0.210659	0.223625	0.263449	0.266686	0.206477	0.0964326	0	-0.0414104	S	3	(D/E)xxxx(S/T);(D/E)xxxxx(S/T);(R/K)xx(S/T);(R/K)xxx(S/T);(S/T)xxx(D/E);14-3-3 domain binding motif;Calmodulin-dependent protein kinase II substrate motif;DNA dependent Protein kinase substrate motif;New PKA kinase substrate motif_RxxS;PKA kinase substrate motif;PKC kinase substrate motif;RxxS	___1	0.609792	9.6e-21	105.46	86.628	70.197	-0.072645	204	40022000	0	10209000	P49090	204	P49090	Asparagine synthetase [glutamine-hydrolyzing] 2	ASN2	TRYFTPDWLDEKRIPSTPVDYHAIRHSLEKA
-0.071454	-0.0297768	-0.0496126	0.078949	-0.176108	-0.27304	-0.414025	-0.259146	-0.130034	-0.0993444	0.238144	0.142119	0.152544	0.141437	0.255347	0.141905	0.102477	0.00146547	-0.105539	-0.204081	T	3	(D/E)xxxxx(S/T);(R/K)xxx(S/T);(R/K)xxxx(S/T);(S/T)xx(D/E);acidic-plus-3 pSTxxED;Casein kinase II substrate motif;CDK kinase substrate motif_minimal;CDK kinase substrate motif_minimal_pT;ERK1,2 kinase substrate motif;GSK3, Erk1, Erk2 and CDK5 kinase motif;GSK-3, ERK1, ERK2, CDK5 substrate motif;MDC1 BRCT domain binding motif;Plk1 PBD domain binding motif;Txx(E/D);WW domain binding motif	___1	0.989295	1.65e-48	114.54	101.34	112.68	0.24195	205	175600000	29216000	16436000	P49090	205	P49090	Asparagine synthetase [glutamine-hydrolyzing] 2	ASN2	RYFTPDWLDEKRIPSTPVDYHAIRHSLEKAV
0.295227	0.361484	0.384558	0.263157	0.0540382	-0.182484	-0.287269	-0.271776	-0.120252	-0.0330858	0.0420293	0.0560928	0.19207	0.22073	0.185755	-0.101099	-0.282109	-0.396819	-0.394646	-0.415359	S	2	(D/E)(S/T);(D/E/N)xS;(R/K)xxxx(S/T);(S/T)xxxx(D/E);b-Adrenergic Receptor kinase substrate motif;MAPKAPK2 kinase substrate motif;NxS	___1	0.998179	2.59e-11	85.469	47.176	85.469	-0.040669	101	15026000	10062000	4963700	Q04005	101	Q04005	Protein ATC1/LIC4	ATC1	TDSSTLLEMQRSANDSLVGIDLDRHKKGYTG
0.131259	0.182018	0.173672	0.055463	-0.0539724	-0.0447701	0.0360499	0.06985	0.0610367	0.0566301	-0.0795755	-0.071927	-0.0327294	0.030369	0.034671	-0.043724	-0.171088	-0.264723	-0.304661	-0.32463	S	2	(D/E)xxx(S/T);(R/K)x(S/T);(R/K)xx(S/T);14-3-3 domain binding motif;AMP-activated protein kinase substrate motif;Aurora-A kinase substrate motif;Calmodulin-dependent protein kinase I substrate motif;Calmodulin-dependent protein kinase II alpha substrate motif;Calmodulin-dependent protein kinase II substrate motif;Calmodulin-dependent protein kinase IV substrate motif;Casein kinase I substrate moti…	___2	0.999682	9.58e-133	187.33	170.12	140.8	-0.57656	515	287160000	66539000	48373000	P53104	515	P53104	Serine/threonine-protein kinase ATG1	ATG1	GSDGSRRPSLVDRRLSISSLNPSNALSRALG
0.0968893	0.153006	0.164558	0.0754265	0.00157783	0.043694	0.119717	0.113682	0.0549533	0.025589	-0.0304055	-0.0288	-0.00426317	0.0415995	0.0451975	-0.014795	-0.133612	-0.247663	-0.32052	-0.356949	S	3	(D/E)xxxxx(S/T);(R/K)xxx(S/T);(R/K)xxxx(S/T);G protein-coupled receptor kinase 1 substrate motif	___2	0.845079	0.000741108	50.397	36.77	48.229	0.27033	517	2038500	0	0	P53104	517	P53104	Serine/threonine-protein kinase ATG1	ATG1	DGSRRPSLVDRRLSISSLNPSNALSRALGIA
0.172791	0.221024	0.202995	0.070471	-0.0569849	-0.0648766	0.0178817	0.0717258	0.0883458	0.0966558	-0.0789595	-0.0682383	-0.0216952	0.0499486	0.054482	-0.0331955	-0.164941	-0.248544	-0.272183	-0.284003	S	2	(R/K)xxxx(S/T);(R/K)xxxxx(S/T);G protein-coupled receptor kinase 1 substrate motif;GSK3 kinase substrate motif;MDC1 BRCT domain binding motif;Plk1 PBD domain binding motif	___2	0.804495	0.000134385	56.599	47.736	56.599	-0.10829	518	5011600	5011600	0	P53104	518	P53104	Serine/threonine-protein kinase ATG1	ATG1	GSRRPSLVDRRLSISSLNPSNALSRALGIAS
-0.0634576	-0.0104209	0.0314048	0.0096884	-0.0819471	-0.148621	-0.112703	-0.0653996	0.0733308	0.0957116	0.0673534	0.0743057	0.0335563	0.110325	0.0622856	0.0367436	-0.0562493	-0.0251646	0.0563264	0.0962975	S	2	(D/E)xxx(S/T);(R/K)x(S/T);(R/K)xx(S/T);14-3-3 domain binding motif;AMP-activated protein kinase substrate motif;Aurora-A kinase substrate motif;Calmodulin-dependent protein kinase I substrate motif;Calmodulin-dependent protein kinase II alpha substrate motif;Calmodulin-dependent protein kinase II substrate motif;Calmodulin-dependent protein kinase IV substrate motif;Casein kinase I substrate moti…	___1	0.999682	9.58e-133	187.33	170.12	140.8	-0.57656	515	287160000	66539000	48373000	P53104	515	P53104	Serine/threonine-protein kinase ATG1	ATG1	GSDGSRRPSLVDRRLSISSLNPSNALSRALG
-0.190794	-0.102307	-0.0745465	-0.00779663	-0.15152	-0.137675	-0.181418	-0.0400462	-0.129815	-0.0820497	0.0377469	0.012633	0.0302363	0.0944304	0.158107	0.0965311	0.0337802	-0.0850778	-0.00668491	-0.0141625	S	2	(D/E)(S/T);(S/T)x(D/E);(S/T)xx(D/E);(S/T)xxxxx(D/E) ;acidic-plus-2;acidic-plus-2 pSxE;acidic-plus-2 pSxE/D;acidic-plus-2-3 pSTxxED;acidic-plus-3 pSTxxED;ATM kinase substrate motif;b-Adrenergic Receptor kinase substrate motif;Casein kinase II substrate motif;DNA dependent Protein kinase substrate motif;Pyruvate dehydrogenase kinase substrate motif;Sxx(E/D);SxxD	___1	0.999878	7.29e-42	114.82	98.563	114.82	0.00092112	461	172780000	16972000	0	Q06628	461	Q06628	Autophagy-related protein 13	ATG13	EKVSKAVKSPLQPQESQEDLMDFVKLLEEKP
0.350688	0.280834	0.141127	0.0612437	0.111038	0.179007	0.135472	0.187027	0.445175	0.677545	0.0195661	0.0217999	0.0262676	-0.0167683	-0.109541	-0.340128	-0.658791	-0.857837	-0.849189	-0.741018	S	3	(R/K)x(S/T);ATM kinase substrate motif;DNA dependent Protein kinase substrate motif;New PKA kinase substrate motif_RxS;PKA kinase substrate motif;PKA kinase substrate motif_RxS;PKC kinase substrate motif;RxS	___1	0.999998	7.21e-13	83.404	70.609	71.601	-0.63332	554	7392700	0	4724900	Q06628	554	Q06628	Autophagy-related protein 13	ATG13	SISPSMHYGSLNSRMSQGANASHLIARGGGN
0.0558395	0.098034	0.0834103	0.133057	0.28112	0.335293	0.455321	0.532626	0.663921	0.820322	-0.222979	-0.19088	-0.140164	-0.130386	-0.152235	-0.225055	-0.156375	-0.0893092	-0.0261294	-0.00274753	S	2	(K/R)(S/T)(I/L/V);(R/K)(S/T);(S/T)x(D/E);acidic-plus-2;acidic-plus-2 pSxD;acidic-plus-2 pSxE/D;basic-minus-acidic-plus KRxSTxED;Casein kinase I substrate motif;Casein kinase II substrate motif	___1	0.998007	1.43e-96	181.66	122.12	181.66	-0.13138	649	45203000	22012000	22089000	Q06628	649	Q06628	Autophagy-related protein 13	ATG13	MGNSATKFKSSISPRSIDSISSSFIKSRIPI
-0.0112677	0.0233764	0.0591093	0.0612869	0.111922	0.24457	0.441771	0.621512	0.7297	0.783794	-0.211794	-0.191899	-0.141734	-0.0811929	-0.0734892	-0.128998	-0.165146	-0.118721	-0.0327225	0.0102768	S	2	(D/E)(S/T);(R/K)xxx(S/T);b-Adrenergic Receptor kinase substrate motif;Casein kinase I substrate motif;Casein kinase II substrate motif;G protein-coupled receptor kinase 1 substrate motif;GSK3 kinase substrate motif	___1	0.851241	3.36e-18	124.67	92.66	124.67	0.098265	652	4895000	4895000	0	Q06628	652	Q06628	Autophagy-related protein 13	ATG13	SATKFKSSISPRSIDSISSSFIKSRIPIRQP
-0.115313	-0.12332	-0.139333	-0.198036	-0.291422	-0.366599	-0.388885	-0.367545	-0.355473	-0.354071	0.194054	0.181757	0.157163	0.143257	0.152336	0.162198	0.149857	0.131661	0.129812	0.137062	S	2	(D/E)xxx(S/T);(S/T)xxx(R/K);(S/T)xxxxx(R/K);MDC1 BRCT domain binding motif;Plk1 PBD domain binding motif	___1	0.935009	1.46e-81	174.77	145.23	174.77	0.33794	655	8852400	0	8852400	Q06628	655	Q06628	Autophagy-related protein 13	ATG13	KFKSSISPRSIDSISSSFIKSRIPIRQPYHY
-0.439201	-0.374751	-0.326962	-0.39057	-0.420843	-0.382295	-0.265937	-0.333422	-0.363075	-0.447046	0.247792	0.281708	0.301199	0.318106	0.275769	0.246783	0.230686	0.259424	0.306763	0.361365	S	2	(D/E)xxxx(S/T);(S/T)xx(R/K);(S/T)xxxx(R/K);G protein-coupled receptor kinase 1 substrate motif;GSK3 kinase substrate motif;MAPKAPK2 kinase substrate motif;MDC1 BRCT domain binding motif;Plk1 PBD domain binding motif	___1	0.97192	1.88e-198	220.94	171.64	129.82	-0.2669	656	36905000	10198000	4059300	Q06628	656	Q06628	Autophagy-related protein 13	ATG13	FKSSISPRSIDSISSSFIKSRIPIRQPYHYS
0.237519	0.269888	0.258444	0.170818	0.00564013	-0.160909	-0.210367	-0.141362	-0.0163841	0.0461049	-0.00777197	-0.0075183	0.0205293	0.076117	0.0842637	0.017429	-0.0642481	-0.0857862	-0.0600523	-0.0471854	S	2	(D/E)xxxx(S/T);(R/K)xx(S/T);(R/K)xxx(S/T);(S/T)xxxxx(R/K);14-3-3 domain binding motif;Calmodulin-dependent protein kinase II substrate motif;Casein kinase II substrate motif;MAPKAPK2 kinase substrate motif;New PKA kinase substrate motif_RxxS;Phosphorylase kinase substrate motif;PKA kinase substrate motif;PKC kinase substrate motif;RxxS;ZIP kinase substrate motif	___1	0.841902	0.00060037	72.848	56.594	72.848	-0.24794	346	7501100	7501100	0	Q06628	346	Q06628	Autophagy-related protein 13	ATG13	VQTQQQRQIPDRRSLSLSPCTRANSFEPQSW
0.0112286	0.00451712	-0.00890585	0.0226216	0.105811	0.15373	0.114717	0.0986294	0.1924	0.294215	0.124923	0.061049	-0.066699	-0.180118	-0.215334	-0.173317	-0.132272	-0.0499788	0.0745343	0.157901	S	2	(R/K)xxxx(S/T);(R/K)xxxxx(S/T);(S/T)Pxx(R/K);(S/T)xxx(R/K);Casein kinase I substrate motif;Casein kinase II substrate motif;CDK kinase substrate motif_minimal;CDK kinase substrate motif_minimal_pS;ERK1,2 kinase substrate motif;GSK-3, ERK1, ERK2, CDK5 substrate motif;MAPKAPK2 kinase substrate motif;WW domain binding motif	___1	0.969934	9.8e-05	94.804	75.042	74.841	-0.27211	348	25214000	0	4733700	Q06628	348	Q06628	Autophagy-related protein 13	ATG13	TQQQRQIPDRRSLSLSPCTRANSFEPQSWQK
0.05086	-0.000872	-0.173391	-0.414965	-0.502896	-0.368129	-0.126264	0	0.00710933	0.010664	0.156859	0.0350935	-0.0852543	-0.0824194	-0.077691	-0.194252	-0.250122	-0.124013	0.0813797	0.184076	S	2	(R/K)xx(S/T);Casein kinase I substrate motif;Casein kinase II substrate motif;New PKA kinase substrate motif_KxxS;Phosphorylase kinase substrate motif;PKA kinase substrate motif;PKC kinase substrate motif	___1	0.993201	1.28e-06	81.48	68.853	54.199	0.01382	379	11238000	11238000	0	Q06628	379	Q06628	Autophagy-related protein 13	ATG13	KVYPISRPVQPFKVGSIGSQSASRNPSNSSF
0.0522936	0.0935197	0.139852	0.150065	0.0983516	0.0208317	-0.0539876	-0.1003	-0.11217	-0.118105	-0.024735	-0.0424586	-0.0519371	-0.0354471	-0.019694	-0.0306463	-0.00849533	0.0734645	0.167977	0.215233	S	2	(R/K)xx(S/T);(S/T)xxxxx(R/K);MAPKAPK2 kinase substrate motif;MDC1 BRCT domain binding motif;New PKA kinase substrate motif_KxxS;PKA kinase substrate motif;PKC kinase substrate motif;Plk1 PBD domain binding motif	___1	0.875942	7.32e-05	98.044	80.224	98.044	0.22961	428	5653600	5653600	0	Q06628	428	Q06628	Autophagy-related protein 13	ATG13	MNIEGTSVGSTSKYSSSFGNIRRHSSVKTTE
-0.302848	-0.180249	-0.0512034	-0.0948254	-0.198026	-0.258702	-0.0967643	-0.0289736	-0.0035184	-0.0624986	0.00966695	-0.0134007	-0.0506808	0.0268381	0.0739493	0.112284	0.177195	0.340126	0.566392	0.646918	S	3	(D/E)(S/T);(R/K)xxxxx(S/T);b-Adrenergic Receptor kinase substrate motif;CDK kinase substrate motif_minimal;CDK kinase substrate motif_minimal_pS;ERK1,2 kinase substrate motif;G protein-coupled receptor kinase 1 substrate motif;GSK-3, ERK1, ERK2, CDK5 substrate motif;WW domain binding motif	___1	0.995307	7.48e-14	76.611	67.565	49.486	0.54504	236	73122000	20799000	35073000	P53855	236	P53855	Autophagy-related protein 2	ATG2	ENITISSIQKQAVPDSPVHPFNNDDLSQSVY
-0.575312	-0.830805	-0.832237	-0.354576	-0.006145	-0.0613753	-0.421342	-0.599411	-0.702737	-0.883696	0.226042	0.218429	0.294284	0.285747	0.36198	0.296485	0.412211	0.216381	0.451791	0.368655	S	2	(D/E)x(S/T);(D/E/N)xS;(R/K)xx(S/T);(S/T)xx(D/E);(S/T)xxxxx(R/K);14-3-3 domain binding motif;acidic-plus-3 pSTxxED;AMP-activated protein kinase substrate motif;Calmodulin-dependent protein kinase I substrate motif;Calmodulin-dependent protein kinase II alpha substrate motif;Calmodulin-dependent protein kinase II substrate motif;Calmodulin-dependent protein kinase IV substrate motif;Casein kinase I…	___1	1	1.36e-21	136.48	93.732	123.8	1.7564	174	17523000	12001000	5522300	Q12421	174	Q12421	Autophagy-related protein 31	ATG31	VISQFCDLSPFLRDLSLNDLIKLYVTQNEQL
0.507638	0.514914	0.448965	0.302514	0.1617	0.107024	0.0746595	-0.0215325	-0.128212	-0.181552	0.121406	0.0557505	-0.042539	-0.107806	-0.173212	-0.271778	-0.342986	-0.353675	-0.320456	-0.303846	S	2	(S/T)xxx(D/E);(S/T)xxxxx(D/E)	___1	0.676106	0.00122775	52.555	41.065	52.555	-0.29665	6	1216400	1216400	0	Q12359	6	Q12359	Ammonia transport outward protein 3	ATO3	__________MTSSASSPQDLEKGVNTLENI
0.190573	0.223049	0.280249	0.517828	0.56536	0.514285	0.397824	0.437154	0.612229	0.675681	-0.325871	-0.329892	-0.280924	-0.239693	-0.222854	-0.364155	-0.381987	-0.390269	-0.432636	-0.492617	S	3	(K/R)(S/T)(I/L/V);(R/K)(S/T);(R/K)x(S/T);(S/T)xx(D/E);acidic-plus-3 pSTxxED;Casein kinase II substrate motif;G protein-coupled receptor kinase 1 substrate motif;New PKA kinase substrate motif_RxS;PKA kinase substrate motif;PKA kinase substrate motif_RxS;PKC kinase substrate motif;RxS;Sxx(E/D);SxxE	___1	1	7.67e-19	120.39	101.57	120.39	-0.68067	178	44048000	29551000	14497000	P07251	178	P07251	ATP synthase subunit alpha, mitochondrial	ATP1	RSRAQVKAPGILPRRSVHEPVQTGLKAVDAL
0.431967	0.31579	0.315618	0.145833	0.267202	0.433834	0.757419	0.829448	0.749107	0.587986	-0.46705	-0.441952	-0.386005	-0.481608	-0.4883	-0.458301	-0.384809	-0.275344	-0.258846	-0.168453	S	2	(R/K)(S/T);(R/K)xxxxx(S/T);(S/T)(R/K);(S/T)xxxx(D/E);Casein kinase II substrate motif;HxxxxS	___1	0.693691	3.31e-29	124.16	104.55	124.12	-0.14533	107	510070000	119340000	122180000	P32453	107	P32453	Protein ATP11, mitochondrial	ATP11	KTQMENNNSKHLMTKSRSPLDPSAPKVPFKT
0.323908	0.265403	0.313343	0.149249	0.296831	0.519265	0.821346	0.926897	0.88199	0.82186	-0.373206	-0.343077	-0.255339	-0.344306	-0.317814	-0.305989	-0.265433	-0.217493	-0.283018	-0.238601	S	2	(R/K)(S/T);(R/K)xx(S/T);(S/T)xx(D/E);acidic-plus-3 pSTxxED;Calmodulin-dependent protein kinase II substrate motif;Casein kinase II substrate motif;CDK kinase substrate motif_minimal;CDK kinase substrate motif_minimal_pS;Chk1 kinase substrate motif;ERK1,2 kinase substrate motif;G protein-coupled receptor kinase 1 substrate motif;Growth associated histone HI kinase substrate motif;GSK-3, ERK1, ERK2…	___1	0.987807	3.05e-32	138.42	117.67	122.55	-0.14143	109	552610000	41746000	23965000	P32453	109	P32453	Protein ATP11, mitochondrial	ATP11	QMENNNSKHLMTKSRSPLDPSAPKVPFKTLD
0.424193	0.421737	0.416826	0.410182	0.404263	0.364706	0.290788	0.285204	0.382314	0.482217	-0.288717	-0.277879	-0.256204	-0.227664	-0.2031	-0.211413	-0.248631	-0.29546	-0.322995	-0.327115	S	3	(D/E)xxxx(S/T);(S/T)xxx(R/K)	___1	0.762856	0.00164259	42.64	32.982	42.64	-0.32895	34	5306900	0	5306900	P21306	34	P21306	ATP synthase subunit epsilon, mitochondrial	ATP15	AQAIRSSLKTELQTASVLNRSQTDAFYTQYK
-0.288929	-0.270133	-0.201779	-0.022968	0.0140653	-0.024589	-0.501072	-0.65712	-0.578229	-0.356089	0.507707	0.417891	0.474918	0.370405	0.396236	0.222217	0.140766	0.04048	0.271687	0.346811	S	2	(R/K)xx(S/T);(S/T)(D/E);14-3-3 domain binding motif;Calmodulin-dependent protein kinase I substrate motif;Calmodulin-dependent protein kinase II substrate motif;Calmodulin-dependent protein kinase IV substrate motif;Chk1 kinase substrate motif;G protein-coupled receptor kinase 1 substrate motif;MAPKAPK2 kinase substrate motif;New PKA kinase substrate motif_RxxS;PKA kinase substrate motif;PKC kina…	___1	0.999746	1.03e-07	66.797	44.711	66.797	-2.0685	373	20740000	3652900	3920900	P00830	373	P00830	ATP synthase subunit beta, mitochondrial	ATP2	TFAHLDATTVLSRGISELGIYPAVDPLDSKS
0.685764	0.784318	0.981427	1.15345	1.20184	1.14854	1.1172	0.982851	0.723544	0.531411	-0.63725	-0.617555	-0.578165	-0.581848	-0.648299	-0.747541	-0.816806	-0.756862	-0.597686	-0.468482	S	4	(D/E)xx(S/T);(D/E)xxxxx(S/T);(R/K)xxx(S/T);(S/T)xx(D/E);acidic-plus-3 pSTxxED;Casein kinase I substrate motif;Casein kinase II substrate motif;PKA kinase substrate motif;Pyruvate dehydrogenase kinase substrate motif;Sxx(E/D);SxxD	___1	0.49999	5.42e-43	99.789	76.049	99.789	-0.084925	120	5847700	0	5847700	P30902	120	P30902	ATP synthase subunit d, mitochondrial	ATP7	KETESLVSKELKDLQSTLDNIQSARPFDELT
0.772923	0.661348	0.438199	0.32902	0.445388	0.679256	0.805077	0.6941	0.45437	0.270128	-0.0858865	-0.15387	-0.289838	-0.377143	-0.347802	-0.28086	-0.292966	-0.319005	-0.279931	-0.227837	S	3	(D/E/N)xS;(R/K)xx(S/T);(S/T)xx(D/E);(S/T)xxx(R/K);(S/T)xxxxx(D/E) ;acidic-plus-3 pSTxxED;Calmodulin-dependent protein kinase II substrate motif;Casein kinase II substrate motif;Chk1 kinase substrate motif;New PKA kinase substrate motif_KxxS;NxS;Phosphorylase kinase substrate motif;PKA kinase substrate motif;PKC kinase substrate motif;Pyruvate dehydrogenase kinase substrate motif;Sxx(E/D);SxxD	___1	0.957041	0.00171855	44.567	32.402	44.567	0.19169	67	4503100	0	4503100	P30902	67	P30902	ATP synthase subunit d, mitochondrial	ATP7	TEVDFSHYRSVLKNTSVIDKIESYVKQYKPV
0.685764	0.784318	0.981427	1.15345	1.20184	1.14854	1.1172	0.982851	0.723544	0.531411	-0.63725	-0.617555	-0.578165	-0.581848	-0.648299	-0.747541	-0.816806	-0.756862	-0.597686	-0.468482	T	4	(D/E)xxx(S/T);(R/K)xxxx(S/T);(S/T)x(D/E);acidic-plus-2;acidic-plus-2 pTxD;acidic-plus-2 pTxE/D;MDC1 BRCT domain binding motif;Plk1 PBD domain binding motif	___1	0.49999	5.42e-43	99.789	76.049	99.789	-0.084925	121	5847700	0	5847700	P30902	121	P30902	ATP synthase subunit d, mitochondrial	ATP7	ETESLVSKELKDLQSTLDNIQSARPFDELTV
0.627677	0.416676	0.277532	0.421247	0.707761	0.854214	0.800942	0.688007	0.57294	0.515407	-0.153551	-0.312429	-0.540038	-0.677499	-0.637007	-0.50871	-0.499707	-0.697804	-0.967935	-1.103	T	3	(R/K)x(S/T);(R/K)xxxxx(S/T);(S/T)xxx(D/E);(S/T)xxxx(R/K);KxT;New PKA kinase substrate motif_KxT;PKA kinase substrate motif;PKC kinase substrate motif	___1	0.536041	0.00293272	41.554	30.92	41.554	-0.26801	66	1388100	1388100	0	P30902	66	P30902	ATP synthase subunit d, mitochondrial	ATP7	PTEVDFSHYRSVLKNTSVIDKIESYVKQYKP
-0.181911	-0.150095	-0.217958	-0.417318	-0.608255	-0.659271	-0.546352	-0.409418	-0.302117	-0.248467	0.550476	0.475435	0.399971	0.399126	0.383903	0.279682	0.170324	0.144829	0.183741	0.203197	S	4	(D/E/N)xS;(S/T)xxxxx(D/E) ;NxS	___2	0.997619	3.19e-05	50.704	43.592	50.704	-0.1041	5	28084000	28084000	0	P13090	5	P13090	Aminotriazole resistance protein	ATR1	___________MGNQSLVVLTESKGEYENET
-0.181911	-0.150095	-0.217958	-0.417318	-0.608255	-0.659271	-0.546352	-0.409418	-0.302117	-0.248467	0.550476	0.475435	0.399971	0.399126	0.383903	0.279682	0.170324	0.144829	0.183741	0.203197	T	4	(S/T)(D/E);(S/T)xx(R/K);(S/T)xxxx(D/E);G protein-coupled receptor kinase 1 substrate motif	___2	0.570049	3.19e-05	50.704	43.592	50.704	-0.1041	10	28084000	28084000	0	P13090	10	P13090	Aminotriazole resistance protein	ATR1	______MGNQSLVVLTESKGEYENETELPVK
-0.165989	-0.166277	-0.165447	-0.163211	-0.165982	-0.175165	-0.102319	0.058969	0.225455	0.308698	0.210498	0.120254	0.0952349	0.225683	0.341067	0.285917	0.145162	0.0893356	0.108737	0.118438	S	3	(D/E)(S/T);(D/E)xxx(S/T);(D/E)xxxx(S/T);(S/T)x(D/E);(S/T)xx(D/E);(S/T)xxxx(R/K);acidic-plus-2;acidic-plus-2 pSxE;acidic-plus-2 pSxE/D;acidic-plus-2-3 pSTxxED;acidic-plus-3 pSTxxED;b-Adrenergic Receptor kinase substrate motif;Casein kinase II substrate motif;Pyruvate dehydrogenase kinase substrate motif;Sxx(E/D);SxxD	___1	0.958977	1.05e-228	226.72	215.96	226.72	0.10595	560	76875000	10635000	0	Q12500	560	Q12500	Late secretory pathway protein AVL9	AVL9	YFNKPKNTANEDVTESTEDLKNRSKTSNAIQ
-0.301989	-0.379117	-0.367504	-0.28172	-0.178585	-0.149474	-0.222351	-0.177834	-0.114477	-0.107608	0.454924	0.400167	0.446358	0.174491	0.279712	0.249769	0.402685	0.246737	0.157026	0.131635	S	3	(R/K)x(S/T);(R/K)xx(S/T);14-3-3 domain binding motif;Calmodulin-dependent protein kinase II substrate motif;Casein kinase I substrate motif;Casein kinase II substrate motif;KxS;New PKA kinase substrate motif_KxS;New PKA kinase substrate motif_RKxS;New PKA kinase substrate motif_RxxS;Phosphorylase kinase substrate motif;PKA kinase substrate motif;PKC epsilon kinase substrate motif;PKC kinase subst…	___1	0.986068	4.31e-18	117.4	103.74	42.813	0.41245	552	56243000	26256000	15822000	Q08236	552	Q08236	Target of rapamycin complex 2 subunit AVO1	AVO1	SGKEPTSLTSSNRKFSVSSNLTSTRSPLLRG
-0.180772	-0.0671087	-0.0843687	-0.154314	-0.163738	-0.219593	-0.233055	-0.348658	-0.277134	-0.210099	0.0753063	0.0933349	0.174447	0.124243	0.187574	0.123162	0.286931	0.238921	0.172017	0.0283055	S	3	(R/K)(S/T);(R/K)x(S/T);(R/K)xxxx(S/T);(R/K)xxxxx(S/T);(S/T)xxxxx(R/K);KxS;MAPKAPK2 kinase substrate motif;New PKA kinase substrate motif_KxS;PKA kinase substrate motif;PKC kinase substrate motif	___1	0.640797	0.000536401	77.379	55.293	67.334	-0.1103	181	6674900	2896900	3778000	Q08236	181	Q08236	Target of rapamycin complex 2 subunit AVO1	AVO1	YLNSSMEMQKKSSKRSSLPFVRIFKSRRDHS
-0.130057	-0.0332495	-0.095065	-0.0887237	-0.248444	-0.242567	-0.269948	-0.231161	-0.173182	-0.0924785	0.198231	0.186675	0.352663	0.257648	0.327904	0.149303	0.123039	0.00881007	0.0193822	0.00708245	S	3	(R/K)x(S/T);(R/K)xx(S/T);(R/K)xxxxx(S/T);(S/T)xxxx(R/K);Aurora-A kinase substrate motif;MAPKAPK2 kinase substrate motif;MDC1 BRCT domain binding motif;New PKA kinase substrate motif_KRxS;New PKA kinase substrate motif_KxxS;New PKA kinase substrate motif_RxS;PAK2 kinase substrate motif;Phosphorylase kinase substrate motif;PKA kinase substrate motif;PKA kinase substrate motif_KRxS;PKA kinase substr…	___1	0.843548	0.0003154	80.706	62.175	70.942	-0.13416	182	17704000	11195000	6508900	Q08236	182	Q08236	Target of rapamycin complex 2 subunit AVO1	AVO1	LNSSMEMQKKSSKRSSLPFVRIFKSRRDHSN
-0.869362	-0.955651	-1.16416	-0.917475	-0.65519	-0.481078	-0.629267	-0.755942	-0.64731	-0.616608	0.455353	0.391617	0.337287	0.53587	0.906731	1.15261	1.18137	0.942709	0.77922	0.65713	S	3	(R/K)xx(S/T);(R/K)xxxx(S/T);(S/T)xxx(R/K);14-3-3 domain binding motif;Akt kinase substrate motif;AMP-activated protein kinase 2 substrate motif;Calmodulin-dependent protein kinase II substrate motif;MAPKAPK1 kinase substrate motif;New PKA kinase substrate motif_RxxS;p70 Ribosomal S6 kinase substrate motif;Phosphorylase kinase substrate motif;PKA kinase substrate motif;PKC kinase substrate motif;R…	___1	1	3.34e-29	138.99	117.12	138.99	-0.18564	305	26368000	14258000	12110000	Q04749	305	Q04749	Target of rapamycin complex 2 subunit AVO2	AVO2	SFSSSSNSSSRLRVNSINVKTPVGVSPKKEL
-0.0657393	-0.0667309	-0.0761993	-0.12356	-0.134377	-0.159726	-0.22155	-0.261508	-0.182865	-0.129642	0.476371	0.448238	0.373028	0.428867	0.348638	0.28723	0.11197	0.104879	0.0396863	0.001575	S	3	(D/E)xxxxx(S/T);(R/K)x(S/T);(R/K)xx(S/T);(R/K)xxx(S/T);14-3-3 domain binding motif;Aurora-A kinase substrate motif;Calmodulin-dependent protein kinase II substrate motif;MAPKAPK1 kinase substrate motif;New PKA kinase substrate motif_RRxS;New PKA kinase substrate motif_RxS;New PKA kinase substrate motif_RxxS;PAK2 kinase substrate motif;Phosphorylase kinase substrate motif;Pim1 kinase substrate seq…	___1	1	9.11e-09	78.285	56.728	78.285	-0.6611	407	86128000	11308000	7272400	Q04749	407	Q04749	Target of rapamycin complex 2 subunit AVO2	AVO2	KYKIKVNNGEPRRRVSLLNIPISKLRNSNNT
-0.285971	-0.237808	-0.271075	-0.280905	-0.375851	-0.332788	-0.325471	-0.19992	-0.126017	-0.0454273	0.128744	0.115718	0.0739886	0.143555	0.157977	0.144161	0.133793	0.211185	0.301669	0.343111	S	2	(R/K)(S/T);(R/K)x(S/T);Casein kinase I substrate motif;Casein kinase II substrate motif;New PKA kinase substrate motif_RxS;PKA kinase substrate motif;PKA kinase substrate motif_RxS;PKC kinase substrate motif;RxS	___1	0.983704	4.08e-72	162.22	115.63	152.96	0.3074	272	88347000	26466000	31663000	Q04749	272	Q04749	Target of rapamycin complex 2 subunit AVO2	AVO2	RISTHTTSGNGGNRRSSITNPVFNPRKPTLS
-0.449985	-0.37865	-0.438477	-0.378342	-0.430023	-0.25321	-0.251269	-0.026001	0.0173827	0.144077	-0.00480699	-0.00112375	0.0132268	0.0215921	0.0448443	0.0841583	0.173308	0.276191	0.325064	0.34301	S	2	(R/K)x(S/T);(R/K)xx(S/T);14-3-3 domain binding motif;Aurora-A kinase substrate motif;Calmodulin-dependent protein kinase II substrate motif;Casein kinase II substrate motif;G protein-coupled receptor kinase 1 substrate motif;MDC1 BRCT domain binding motif;New PKA kinase substrate motif_RRxS;New PKA kinase substrate motif_RxS;New PKA kinase substrate motif_RxxS;PAK2 kinase substrate motif;Phosphor…	___1	0.978054	1.55e-38	145.31	112.43	71.632	-0.074434	273	110720000	42078000	14270000	Q04749	273	Q04749	Target of rapamycin complex 2 subunit AVO2	AVO2	ISTHTTSGNGGNRRSSITNPVFNPRKPTLST
0.494509	0.407436	0.233289	-0.0537011	-0.366461	-0.540444	-0.549881	-0.404922	-0.270117	-0.20779	1.42218	1.35081	1.20808	0.920041	0.558057	0.25174	0.0750311	-0.00606003	-0.121142	-0.195679	S	4	(R/K)xxxxx(S/T);(S/T)P(R/K);(S/T)Px(R/K);(S/T)PxK;(S/T)x(R/K);(S/T)xx(R/K);(S/T)xxx(D/E);Cdc2 kinase substrate motif;CDK kinase substrate motif;CDK kinase substrate motif_minimal;CDK kinase substrate motif_minimal_pS;CDK1,2,4,6 kinase substrate motif;ERK1,2 kinase substrate motif;Growth associated histone HI kinase substrate motif;GSK-3, ERK1, ERK2, CDK5 substrate motif;PKA kinase substrate motif…	___1	0.996259	1.84e-10	72.564	61.302	72.564	-0.24947	315	15494000	0	15494000	Q04749	315	Q04749	Target of rapamycin complex 2 subunit AVO2	AVO2	RLRVNSINVKTPVGVSPKKELVSESVRHSAT
-0.222301	-0.248412	-0.300635	-0.404267	-0.533199	-0.585499	-0.535867	-0.395654	-0.266793	-0.208037	0.149732	0.149657	0.149507	0.153545	0.161845	0.179003	0.200758	0.258312	0.34707	0.40705	T	2	(R/K)xxx(S/T);(R/K)xxxx(S/T)	___1	0.643273	7.2e-18	124.18	81.099	124.18	-0.17608	275	3318900	0	3318900	Q04749	275	Q04749	Target of rapamycin complex 2 subunit AVO2	AVO2	THTTSGNGGNRRSSITNPVFNPRKPTLSTDS
0.239746	0.204776	0.134836	0.0549203	0	-0.0566587	-0.140051	-0.155277	-0.0756042	0.0116817	-0.362256	-0.330222	-0.266155	-0.165897	-0.0614812	-0.0496193	-0.134468	-0.191803	-0.124912	-0.0293532	S	3	(D/E)(S/T);(D/E)xx(S/T);(S/T)xxx(R/K);(S/T)xxxx(R/K);b-Adrenergic Receptor kinase substrate motif;Casein kinase I substrate motif	___2	1	5.26e-29	131.66	109.47	51.193	-0.13867	187	26038000	0	19465000	P47082	187	P47082	Vacuolar amino acid transporter 1	AVT1	MSGGAGRRFTNNDMDSIVVKRVEGVDGKVVT
-0.224814	-0.31844	-0.498308	-0.67079	-0.746901	-0.734027	-0.645917	-0.571557	-0.53115	-0.510946	0.268965	0.35894	0.463116	0.491518	0.520878	0.626972	0.635755	0.470493	0.244289	0.131187	S	4	(R/K)x(S/T);(R/K)xx(S/T);(S/T)xx(D/E);14-3-3 domain binding motif;acidic-plus-3 pSTxxED;Aurora-A kinase substrate motif;Calmodulin-dependent protein kinase II alpha substrate motif;Calmodulin-dependent protein kinase II substrate motif;Calmodulin-dependent protein kinase IV substrate motif;Casein kinase II substrate motif;Chk1 kinase substrate motif;New PKA kinase substrate motif_RRxS;New PKA kin…	___3	1	4.1e-26	120.99	92.695	103.77	0.42593	50	300700000	76165000	47409000	P47082	50	P47082	Vacuolar amino acid transporter 1	AVT1	SVSQFQSDGFMTRRQSILDHPVGSFKGVNSL
-0.224814	-0.31844	-0.498308	-0.67079	-0.746901	-0.734027	-0.645917	-0.571557	-0.53115	-0.510946	0.268965	0.35894	0.463116	0.491518	0.520878	0.626972	0.635755	0.470493	0.244289	0.131187	S	4	(D/E)xxxx(S/T);(S/T)x(R/K);PKA kinase substrate motif;PKC kinase substrate motif	___3	0.995968	0.000974579	48.76	37.922	48.76	-0.045366	58	10585000	10585000	0	P47082	58	P47082	Vacuolar amino acid transporter 1	AVT1	GFMTRRQSILDHPVGSFKGVNSLSRFATSLR
-0.224814	-0.31844	-0.498308	-0.67079	-0.746901	-0.734027	-0.645917	-0.571557	-0.53115	-0.510946	0.268965	0.35894	0.463116	0.491518	0.520878	0.626972	0.635755	0.470493	0.244289	0.131187	S	4	(R/K)xxx(S/T);(S/T)xx(R/K);AMP-activated protein kinase substrate motif;Casein kinase II substrate motif;PKA kinase substrate motif	___3	0.814801	0.000974579	48.76	37.922	48.76	-0.045366	64	10585000	10585000	0	P47082	64	P47082	Vacuolar amino acid transporter 1	AVT1	QSILDHPVGSFKGVNSLSRFATSLRRANSFR
-0.348614	-0.337643	-0.456793	-0.426111	-0.400655	-0.253998	-0.330413	-0.305371	-0.287593	-0.158235	0.336204	0.383366	0.412332	0.325352	0.429452	0.577351	0.573369	0.417248	0.231314	0.27084	S	3	(R/K)xx(S/T);(R/K)xxx(S/T);(S/T)x(R/K);(S/T)xxxx(D/E);14-3-3 domain binding motif;AMP-activated protein kinase substrate motif;Calmodulin-dependent protein kinase I substrate motif;Calmodulin-dependent protein kinase II alpha substrate motif;Calmodulin-dependent protein kinase II substrate motif;Calmodulin-dependent protein kinase IV substrate motif;Chk1 kinase substrate motif;Doublecortin kinase…	___1	1	6.65e-152	200.99	188.85	85.945	0.23119	77	307530000	52602000	26434000	P47082	77	P47082	Vacuolar amino acid transporter 1	AVT1	VNSLSRFATSLRRANSFRNIELNADNERSFF
-0.4712	-0.383719	-0.586395	-0.537663	-0.554521	-0.461066	-0.57638	-0.511563	-0.382381	-0.150258	0.150258	0.252104	0.347242	0.522618	0.547227	0.641322	0.560259	0.686892	0.683235	0.765564	S	2	(R/K)xxx(S/T);(S/T)x(R/K);(S/T)xx(R/K);G protein-coupled receptor kinase 1 substrate motif;PKA kinase substrate motif;PKC kinase substrate motif	___1	0.984955	0.00851727	49.96	27.247	46.334	0.45698	71	24449000	19948000	4501300	P47082	71	P47082	Vacuolar amino acid transporter 1	AVT1	VGSFKGVNSLSRFATSLRRANSFRNIELNAD
-0.173066	-0.211031	-0.286961	-0.32604	-0.290304	-0.199577	-0.128675	-0.138938	-0.21054	-0.277011	0.0775976	0.0904855	0.116261	0.146591	0.168587	0.179894	0.188847	0.237788	0.329068	0.395878	S	3	(D/E)(S/T);(D/E)xx(S/T);(S/T)xxx(R/K);(S/T)xxxx(R/K);b-Adrenergic Receptor kinase substrate motif;Casein kinase I substrate motif	___1	1	5.26e-29	131.66	109.47	51.193	-0.13867	187	26038000	0	19465000	P47082	187	P47082	Vacuolar amino acid transporter 1	AVT1	MSGGAGRRFTNNDMDSIVVKRVEGVDGKVVT
-0.00361679	-0.00438593	-0.00808333	-0.0927127	-0.19401	-0.378356	-0.349081	-0.493985	-0.29446	-0.35208	0.116609	0.165272	0.169608	0.324798	0.267492	0.173253	0.0524096	0.0469339	0.0244054	-0.0174964	S	2	(D/E)xx(S/T);(D/E)xxx(S/T);(S/T)xxxx(D/E);ATM kinase substrate motif;Casein kinase I substrate motif;DNA dependent Protein kinase substrate motif;G protein-coupled receptor kinase 1 substrate motif;GSK3 kinase substrate motif	___1	0.998	1.78e-68	124.26	114.86	124.26	0.34115	37	56269000	0	15729000	P47082	37	P47082	Vacuolar amino acid transporter 1	AVT1	IPLNRGSAFSPDDSVSQFQSDGFMTRRQSIL
-0.275777	-0.298901	-0.24382	-0.277033	-0.0592037	-0.071308	0.0209573	-0.0959749	0.1724	0.307306	0.0693946	0.0866334	0.0743117	0.258302	0.207292	0.167288	0.0676727	0.286349	0.282836	0.328015	S	3	(D/E)xx(S/T);(D/E)xxxx(S/T);(S/T)Pxx(R/K);(S/T)Pxxx(R/K);(S/T)Pxxxx(R/K);(S/T)xxx(R/K);(S/T)xxxx(R/K);(S/T)xxxxx(R/K);Casein kinase I substrate motif;CDK kinase substrate motif_minimal;CDK kinase substrate motif_minimal_pS;ERK1,2 kinase substrate motif;GSK-3, ERK1, ERK2, CDK5 substrate motif;WW domain binding motif	___1	1	2.79e-81	171.26	144.55	52.862	-0.038392	8	660510000	95601000	0	P47082	8	P47082	Vacuolar amino acid transporter 1	AVT1	________MPEQEPLSPNGRKRSEVHYISIP
0.0036888	-0.0151695	-0.0809175	-0.181958	-0.271724	-0.304804	-0.342263	-0.249881	-0.117338	0.0505734	0.673979	0.616073	0.583572	0.516675	0.483001	0.321874	0.163174	-0.0209875	-0.439718	-0.678407	S	3	(D/E)xxxx(S/T);(R/K)x(S/T);(R/K)xx(S/T);14-3-3 domain binding motif;Aurora-A kinase substrate motif;Calmodulin-dependent protein kinase II substrate motif;Casein kinase II substrate motif;MAPKAPK2 kinase substrate motif;New PKA kinase substrate motif_RRxS;New PKA kinase substrate motif_RxS;New PKA kinase substrate motif_RxxS;PAK2 kinase substrate motif;Phosphorylase kinase substrate motif;PKA kin…	___1	0.999999	1.33e-163	205.52	189.86	202.01	-0.069873	115	900500000	181020000	103230000	P47082	115	P47082	Vacuolar amino acid transporter 1	AVT1	YDPDTLAPALDGRRLSVTLNNAGRPRITNLA
-0.0546248	-0.242482	-0.242372	-0.27229	-0.152923	-0.228388	-0.230111	-0.333674	-0.280904	-0.397625	0.723328	0.613833	0.643071	0.349397	0.428723	0.331753	0.424611	0.330235	-0.170124	-0.415619	S	4	(R/K)x(S/T);(R/K)xx(S/T);(S/T)xx(D/E);14-3-3 domain binding motif;acidic-plus-3 pSTxxED;Aurora-A kinase substrate motif;Calmodulin-dependent protein kinase II alpha substrate motif;Calmodulin-dependent protein kinase II substrate motif;Calmodulin-dependent protein kinase IV substrate motif;Casein kinase II substrate motif;Chk1 kinase substrate motif;New PKA kinase substrate motif_RRxS;New PKA kin…	___1	1	4.1e-26	120.99	92.695	103.77	0.42593	50	300700000	76165000	47409000	P47082	50	P47082	Vacuolar amino acid transporter 1	AVT1	SVSQFQSDGFMTRRQSILDHPVGSFKGVNSL
-0.18238	-0.134286	-0.124065	-0.19981	-0.270263	-0.249455	-0.203872	-0.224771	-0.283026	-0.312154	0.088459	0.13882	0.244377	0.354771	0.443732	0.506427	0.498403	0.445929	0.381312	0.349004	S	3	(D/E)(S/T);(R/K)x(S/T);(R/K)xxxxx(S/T);(S/T)x(D/E);(S/T)xx(D/E);(S/T)xxxxx(D/E) ;acidic-plus-2;acidic-plus-2 basic-2;acidic-plus-2 pSxD;acidic-plus-2 pSxE/D;acidic-plus-2-3 pSTxxED;acidic-plus-3 pSTxxED;b-Adrenergic Receptor kinase substrate motif;Casein kinase II substrate motif;G protein-coupled receptor kinase 1 substrate motif;KxS;New PKA kinase substrate motif_KxS;PKA kinase substrate motif;…	___1	0.733665	1.2e-47	108.32	92.089	108.32	0.22295	95	20007000	20007000	0	P47082	95	P47082	Vacuolar amino acid transporter 1	AVT1	NIELNADNERSFFKESNDETYDPDTLAPALD
-0.393894	-0.384445	-0.491137	-0.535503	-0.64206	-0.59356	-0.465871	-0.338153	-0.324068	-0.360936	0.478348	0.421713	0.337437	0.339036	0.344552	0.356938	0.357739	0.434505	0.545403	0.587736	T	3	(R/K)x(S/T);(R/K)xx(S/T);(S/T)xx(D/E);(S/T)xxxx(D/E);acidic-plus-3 pSTxxED;Calmodulin-dependent protein kinase II substrate motif;Casein kinase II substrate motif;New PKA kinase substrate motif_RRxT;New PKA kinase substrate motif_RxT;PAK2 kinase substrate motif;PKA kinase substrate motif;PKA, PKG kinase substrate motif;PKC kinase substrate motif;PKG kinase substrate motif;R(R/K)xT;RRxT;RxT;RxxT;T…	___1	1	9.33e-93	176.28	161.31	51.193	-0.13867	181	209680000	34670000	19555000	P47082	181	P47082	Vacuolar amino acid transporter 1	AVT1	ASLTEMMSGGAGRRFTNNDMDSIVVKRVEGV
-0.32998	-0.144179	-0.0400297	-0.0458427	-0.212701	-0.267662	-0.226544	-0.242255	-0.168998	-0.204192	0.0855474	0.0293665	0.0627087	0.115186	0.290947	0.328111	0.356381	0.26529	0.346632	0.354777	T	3	(D/E)(S/T);(D/E)x(S/T);(D/E)xxxx(S/T);(D/E/N)xT;(R/K)xxxxx(S/T);(S/T)x(D/E);(S/T)xxx(D/E);acidic-plus-2;acidic-plus-2 pTxD;acidic-plus-2 pTxE/D;acidic-plus-2-4 pSTxxED;b-Adrenergic Receptor kinase substrate motif;DxT;MAPKAPK2 kinase substrate motif	___1	0.87898	1.98e-27	94.606	83.917	89.039	0.54163	99	33895000	8433500	25461000	P47082	99	P47082	Vacuolar amino acid transporter 1	AVT1	NADNERSFFKESNDETYDPDTLAPALDGRRL
0.239746	0.204776	0.134836	0.0549203	0	-0.0566587	-0.140051	-0.155277	-0.0756042	0.0116817	-0.362256	-0.330222	-0.266155	-0.165897	-0.0614812	-0.0496193	-0.134468	-0.191803	-0.124912	-0.0293532	T	3	(R/K)x(S/T);(R/K)xx(S/T);(S/T)xx(D/E);(S/T)xxxx(D/E);acidic-plus-3 pSTxxED;Calmodulin-dependent protein kinase II substrate motif;Casein kinase II substrate motif;New PKA kinase substrate motif_RRxT;New PKA kinase substrate motif_RxT;PAK2 kinase substrate motif;PKA kinase substrate motif;PKA, PKG kinase substrate motif;PKC kinase substrate motif;PKG kinase substrate motif;R(R/K)xT;RRxT;RxT;RxxT;T…	___2	1	9.33e-93	176.28	161.31	51.193	-0.13867	181	209680000	34670000	19555000	P47082	181	P47082	Vacuolar amino acid transporter 1	AVT1	ASLTEMMSGGAGRRFTNNDMDSIVVKRVEGV
-0.160944	-0.654906	-0.869282	-0.642262	-0.0959477	-0.0275027	-0.133749	-0.406416	-0.387014	-0.512617	0.241451	0.102221	-0.0329987	-0.334909	-0.232295	0.048922	0.336592	0.375299	0.164909	0.232045	S	3	(R/K)x(S/T);(R/K)xx(S/T);(R/K)xxxx(S/T);14-3-3 domain binding motif;Akt kinase substrate motif;Calmodulin-dependent protein kinase II substrate motif;Casein kinase I substrate motif;Casein kinase II substrate motif;KxS;MAPKAPK1 kinase substrate motif;MAPKAPK2 kinase substrate motif;MDC1 BRCT domain binding motif;New PKA kinase substrate motif_KxS;New PKA kinase substrate motif_RKxS;New PKA kinase…	___1	0.877306	1.38e-13	115.68	68.38	115.68	0.019548	59	48494000	32074000	16420000	P36062	59	P36062	Vacuolar amino acid transporter 3	AVT3	NSNGNSRSRSRSRKSSGTTGGLLKKPPLLVN
-0.156527	-0.121435	-0.163489	-0.13519	-0.200698	-0.173793	-0.24878	-0.278936	-0.263953	-0.231412	0.208529	0.156102	0.121345	0.175841	0.249005	0.334283	0.321184	0.420505	0.504525	0.60059	S	2	(D/E/N)xS;(R/K)xx(S/T);14-3-3 domain binding motif;Calmodulin-dependent protein kinase II substrate motif;Calmodulin-dependent protein kinase IV substrate motif;Casein kinase II substrate motif;Chk1 kinase substrate motif;DNA dependent Protein kinase substrate motif;New PKA kinase substrate motif_RxxS;NxS;PKA kinase substrate motif;PKC kinase substrate motif;RxxS	___1	0.982774	3.87e-74	160.8	132.63	140.96	0.59478	119	48896000	23767000	16185000	P36062	119	P36062	Vacuolar amino acid transporter 3	AVT3	PHVVDAVARHLIRNPSNSLQLQGGDITRDLY
-0.207103	-0.162401	-0.270872	-0.351174	-0.4034	-0.353088	-0.271032	-0.170141	0.000445	0.118206	0.0589024	0.0737029	0.0344347	0.177135	0.160337	0.0996523	0.079796	0.214345	0.535867	0.640972	S	2	(R/K)xxxx(S/T)	___1	0.998723	1.1e-86	165.02	132.69	84.842	0.15199	121	11579000	7829300	3749300	P36062	121	P36062	Vacuolar amino acid transporter 3	AVT3	VVDAVARHLIRNPSNSLQLQGGDITRDLYKW
-0.788549	-0.733294	-1.0105	-0.935813	-1.1592	-1.0951	-1.22869	-1.05613	-0.815519	-0.606669	0.479311	0.55722	0.588529	0.858021	0.865395	0.916817	0.819006	0.930157	1.03704	1.07901	S	3	(R/K)(S/T);(R/K)x(S/T);(S/T)xxxx(R/K);(S/T)xxxxx(R/K);New PKA kinase substrate motif_RxS;NIMA kinase substrate motif;PKA kinase substrate motif;PKA kinase substrate motif_RxS;PKC kinase substrate motif;RxS	___1	1	0.000613194	88.37	53.27	61.691	0.1256	221	75153000	27521000	29303000	P36062	221	P36062	Vacuolar amino acid transporter 3	AVT3	PMTHEEIRAPGGFRRSFIIQKRRKHNVDAPI
-0.315212	-0.396322	-0.40771	-0.476213	-0.489873	-0.614613	-0.550425	-0.54044	-0.441181	-0.454633	0.624036	0.595859	0.609988	0.502061	0.481021	0.419338	0.430726	0.50698	0.478172	0.58563	S	3	(R/K)x(S/T);(R/K)xx(S/T);14-3-3 domain binding motif;Calmodulin-dependent protein kinase II alpha substrate motif;Calmodulin-dependent protein kinase II substrate motif;Calmodulin-dependent protein kinase IV substrate motif;Casein kinase I substrate motif;Casein kinase II substrate motif;KxS;MAPKAPK2 kinase substrate motif;New PKA kinase substrate motif_KxS;New PKA kinase substrate motif_RKxS;New…	___2	0.999242	1.74e-40	147.18	132.21	85.42	-0.25323	48	79613000	42512000	24145000	P50944	48	P50944	Vacuolar amino acid transporter 4	AVT4	QSTVLNSNPFYSRKYSMSTLTPRDICRSVDS
-0.358631	-0.162263	-0.114916	-0.140423	-0.109915	-0.140879	-0.032723	0.0613313	0.364517	0.691043	0.163855	0.0647583	0.0239964	0.0123134	0.0102904	-0.126682	-0.196945	-0.0471603	0.107736	0.201182	S	3	(D/E)xxx(S/T);(K/R)(S/T)(I/L/V);(R/K)(S/T);(R/K)xxxx(S/T);(S/T)x(D/E);(S/T)xxx(R/K);acidic-plus-2;acidic-plus-2 pSxD;acidic-plus-2 pSxE/D;basic-minus-acidic-plus KRxSTxED;Casein kinase I substrate motif;Casein kinase II substrate motif	___1	0.999946	1.41e-05	94.402	77.338	94.402	0.083546	60	52094000	11462000	11062000	P50944	60	P50944	Vacuolar amino acid transporter 4	AVT4	RKYSMSTLTPRDICRSVDSRVFVDMSSPNFQ
-0.0758166	-0.319318	-0.495594	-0.478606	-0.321207	-0.197212	-0.329537	-0.336133	-0.425517	-0.408092	0.552949	0.576401	0.465915	0.312184	0.267962	0.410114	0.437122	0.448725	0.252702	0.319901	S	3	(R/K)x(S/T);(R/K)xx(S/T);14-3-3 domain binding motif;Calmodulin-dependent protein kinase II alpha substrate motif;Calmodulin-dependent protein kinase II substrate motif;Calmodulin-dependent protein kinase IV substrate motif;Casein kinase I substrate motif;Casein kinase II substrate motif;KxS;MAPKAPK2 kinase substrate motif;New PKA kinase substrate motif_KxS;New PKA kinase substrate motif_RKxS;New…	___1	0.999242	1.74e-40	147.18	132.21	85.42	-0.25323	48	79613000	42512000	24145000	P50944	48	P50944	Vacuolar amino acid transporter 4	AVT4	QSTVLNSNPFYSRKYSMSTLTPRDICRSVDS
0.169861	0.27268	0.317624	0.201873	0.00786077	-0.103719	0.00325207	0.246342	0.499149	0.625552	-0.00839711	-0.0105162	0.0180591	0.0794479	0.0927516	0.025157	-0.052236	-0.058529	-0.0153243	0.00627804	S	3	(R/K)xxxx(S/T)	___1	0.823277	1.7e-12	86.367	72.963	86.367	-0.29267	183	26334000	9517300	0	P50944	183	P50944	Vacuolar amino acid transporter 4	AVT4	NVTPKIEHHTKLSSASGLNVPGGFRREFIVN
-0.332515	-0.289672	-0.217403	-0.36352	-0.389834	-0.398805	-0.099755	0.0257808	0.350963	0.401301	-0.0148568	-0.00954087	-0.00886853	0.0808503	0.080178	0.091576	0.0231024	0.113704	0.198938	0.28085	S	2	(R/K)xx(S/T);(R/K)xxx(S/T);14-3-3 domain binding motif;Calmodulin-dependent protein kinase II substrate motif;New PKA kinase substrate motif_RxxS;PKA kinase substrate motif;PKC kinase substrate motif;RxxS;ZIP kinase substrate motif	___1	0.998921	0	253.79	243.08	145.49	0.15298	34	887370000	124630000	103610000	P50944	34	P50944	Vacuolar amino acid transporter 4	AVT4	LRHPSNNMKIPRRAQSTVLNSNPFYSRKYSM
-0.0469813	-0.0529099	-0.0591417	-0.0597482	0.0562497	0.283227	0.54035	0.71664	0.780279	0.812098	0.0287118	0.0115958	-0.125858	-0.366534	-0.473621	-0.343897	-0.0682251	0.116586	0.179219	0.210535	S	3	(R/K)(S/T);(R/K)x(S/T);Casein kinase I substrate motif;Casein kinase II substrate motif;KxS;MAPKAPK2 kinase substrate motif;New PKA kinase substrate motif_KxS;PKA kinase substrate motif;PKC kinase substrate motif	___1	0.973531	1.23e-35	133.86	118.23	105.06	-0.14144	100	100410000	14790000	0	P50944	100	P50944	Vacuolar amino acid transporter 4	AVT4	IINSVRLNYLNSSKRSSVSHGNEAIPRVNPT
-0.365562	-0.348839	-0.349599	-0.329532	-0.355464	-0.291472	-0.320193	-0.282795	-0.34645	-0.317575	0.335243	0.277892	0.303604	0.344271	0.407927	0.350641	0.376369	0.494602	0.695154	0.76596	S	2	(R/K)(S/T);(R/K)xx(S/T);(R/K)xxx(S/T);(R/K)xxxxx(S/T);(S/T)x(D/E);14-3-3 domain binding motif;acidic-plus-2;acidic-plus-2 pSxE;acidic-plus-2 pSxE/D;AMP-activated protein kinase substrate motif;basic-minus-acidic-plus KRxSTxED;Calmodulin-dependent protein kinase I substrate motif;Calmodulin-dependent protein kinase II alpha substrate motif;Calmodulin-dependent protein kinase II substrate motif;Cal…	___1	0.999988	5.62e-14	127.83	85.436	66.19	0.17632	165	444270000	95950000	84106000	P50944	165	P50944	Vacuolar amino acid transporter 4	AVT4	KLVKAEDPKRLRRPRSMENVTPKIEHHTKLS
0.459653	0.425656	0.357661	0.251046	0.13981	0.10507	0.15145	0.291537	0.444213	0.526846	-0.244839	-0.223493	-0.180802	-0.122642	-0.0703582	-0.0750692	-0.130898	-0.245272	-0.367076	-0.431691	S	4	(D/E)x(S/T);(D/E/N)xS;(R/K)xxxxx(S/T);DxS	___1	0.530053	1.42e-38	98.812	89.206	98.812	-0.024438	70	28420000	0	0	P50944	70	P50944	Vacuolar amino acid transporter 4	AVT4	RDICRSVDSRVFVDMSSPNFQTLEDPHRDEI
0.299207	0.290786	0.273945	0.152728	-0.0644445	-0.138063	0.0278285	0.381339	0.682958	0.807823	-0.501564	-0.442451	-0.324226	-0.198192	-0.123463	-0.0745003	0	-0.0968358	-0.390545	-0.635837	S	4	(D/E)xx(S/T);Casein kinase I substrate motif;CDK kinase substrate motif_minimal;CDK kinase substrate motif_minimal_pS;ERK1,2 kinase substrate motif;GSK-3, ERK1, ERK2, CDK5 substrate motif;MDC1 BRCT domain binding motif;Plk1 PBD domain binding motif;WW domain binding motif	___1	0.499992	2.35e-21	81.373	67.064	81.373	0.27827	71	4840300	0	4840300	P50944	71	P50944	Vacuolar amino acid transporter 4	AVT4	DICRSVDSRVFVDMSSPNFQTLEDPHRDEII
-0.399004	-0.30786	-0.27934	-0.40459	-0.481928	-0.357587	-0.068944	0.182321	0.324912	0.396207	-0.101621	-0.0572251	0.044421	0.158922	0.202884	0.163451	0.159141	0.273347	0.428496	0.50607	T	3	(R/K)xxx(S/T);(R/K)xxxx(S/T);G protein-coupled receptor kinase 1 substrate motif;MDC1 BRCT domain binding motif;Plk1 PBD domain binding motif	___1	0.5	1.22e-218	226.32	210.06	226.32	-0.019973	35	32463000	32463000	0	P50944	35	P50944	Vacuolar amino acid transporter 4	AVT4	RHPSNNMKIPRRAQSTVLNSNPFYSRKYSMS
-0.315212	-0.396322	-0.40771	-0.476213	-0.489873	-0.614613	-0.550425	-0.54044	-0.441181	-0.454633	0.624036	0.595859	0.609988	0.502061	0.481021	0.419338	0.430726	0.50698	0.478172	0.58563	T	3	(S/T)P(R/K);(S/T)Pxxxx(R/K);(S/T)x(R/K);(S/T)xx(D/E);(S/T)xxxxx(R/K);acidic-plus-3 pSTxxED;Casein kinase II substrate motif;CDK kinase substrate motif_minimal;CDK kinase substrate motif_minimal_pT;Growth associated histone HI kinase substrate motif;GSK-3, ERK1, ERK2, CDK5 substrate motif;PKA kinase substrate motif;PKC kinase substrate motif;RAF1 kinase substrate motif;Txx(E/D);WW domain binding m…	___2	0.999371	6.05e-05	76.759	60.23	76.759	-0.22971	53	23636000	17259000	6376800	P50944	53	P50944	Vacuolar amino acid transporter 4	AVT4	NSNPFYSRKYSMSTLTPRDICRSVDSRVFVD
0.696665	0.581241	0.500688	0.0532117	-0.172447	-0.383888	-0.214905	-0.206445	-0.1004	-0.185342	0.24814	0.272378	0.360042	0.210199	0.0662303	-0.10967	-0.202685	-0.169414	-0.129148	-0.059819	S	3	(D/E)xxxx(S/T);(D/E/N)xS;(R/K)(S/T);NxS	___1	0.999139	4.36e-161	197.86	174.53	145.05	-0.015427	805	109550000	58152000	51402000	P38928	805	P38928	Axial budding pattern protein 2	AXL2	DRRPSKKRLVDFSNKSNVNVGQVKDIHGRIP
0.0135625	-0.179248	-0.15815	-0.231499	-0.0373838	0.0346034	0.0279175	-0.0962901	-0.315031	-0.463808	0.225276	0.226637	0.264653	0.120329	0.241606	0.424027	0.409645	0.211055	-0.109002	-0.0951003	S	2	(R/K)xx(S/T);(S/T)xxx(D/E);(S/T)xxxxx(D/E) ;14-3-3 domain binding motif;Calmodulin-dependent protein kinase II substrate motif;MDC1 BRCT domain binding motif;New PKA kinase substrate motif_RxxS;Phosphorylase kinase substrate motif;PKA kinase substrate motif;PKC kinase substrate motif;Plk1 PBD domain binding motif;RxxS	___1	0.985302	8.71e-109	184.98	167.25	179.67	0.19387	653	19852000	7801200	12050000	P38928	653	P38928	Axial budding pattern protein 2	AXL2	QPPESPFFDPQNRSSSVYMDSEPAVNKSWRY
0.31974	0.349351	0.250165	-0.0074295	-0.22546	-0.245519	-0.163135	-0.17628	-0.248729	-0.284954	0.115512	0.163418	0.22393	0.249143	0.174796	0.0361885	-0.142838	-0.298024	-0.385587	-0.429369	S	2	(K/R)(S/T)(I/L/V);(R/K)(S/T);(R/K)x(S/T);Casein kinase II substrate motif;G protein-coupled receptor kinase 1 substrate motif;GSK3 kinase substrate motif;New PKA kinase substrate motif_RxS;PKA kinase substrate motif;PKA kinase substrate motif_RxS;PKC kinase substrate motif;RxS	___1	0.878767	1.78e-24	129.34	105.91	129.34	0.35531	730	6353400	6353400	0	P38928	730	P38928	Axial budding pattern protein 2	AXL2	LDPWNSNISPSPVRKSVTPSPYNVTKHRNRH
0.155479	0.303024	0.331656	0.0938275	-0.199324	-0.281339	-0.153045	-0.0255805	0.0588438	0.101056	-0.121831	-0.0507823	0.0977879	0.252831	0.272565	0.15052	-0.0078026	-0.0606203	-0.0254958	-0.00793362	S	2	(R/K)xxxx(S/T);(R/K)xxxxx(S/T);(S/T)Pxxxx(R/K);(S/T)xxxxx(R/K);CDK kinase substrate motif_minimal;CDK kinase substrate motif_minimal_pS;DNA dependent Protein kinase substrate motif;ERK1,2 kinase substrate motif;GSK-3, ERK1, ERK2, CDK5 substrate motif;MAPKAPK2 kinase substrate motif;WW domain binding motif	___1	0.871721	0.000858071	56.563	38.831	48.741	0.10569	734	3734900	2686800	0	P38928	734	P38928	Axial budding pattern protein 2	AXL2	NSNISPSPVRKSVTPSPYNVTKHRNRHLQNI
0.0213561	0.104343	0.113229	0.0989913	0.0413898	0.134021	0.274508	0.347963	0.319849	0.262971	-0.255752	-0.194267	-0.238907	-0.0791492	-0.180657	-0.189557	-0.284347	-0.178592	-0.0760112	-0.0365347	S	2	(D/E/N)xS;(R/K)xxxxx(S/T);(S/T)Pxxxxx(R/K);(S/T)xxx(D/E);Casein kinase I substrate motif;Casein kinase II substrate motif;CDK kinase substrate motif_minimal;CDK kinase substrate motif_minimal_pS;ERK1,2 kinase substrate motif;GSK-3, ERK1, ERK2, CDK5 substrate motif;NxS;WW domain binding motif	___1	0.996053	1.9e-53	148.08	128.24	129.17	0.084974	673	55449000	16307000	17558000	P38928	673	P38928	Axial budding pattern protein 2	AXL2	SEPAVNKSWRYTGNLSPVSDIVRDSYGSQKT
0.184389	0.198691	0.188493	0.139496	0.102263	0.115597	0.181665	0.249901	0.296838	0.320306	-0.205568	-0.207187	-0.18289	-0.13106	-0.118867	-0.173842	-0.272386	-0.347328	-0.381555	-0.398669	S	2	(S/T)(D/E);(S/T)xxx(R/K);(S/T)xxxx(D/E)	___1	0.997299	3.97e-37	118.13	93.274	87.083	-0.46814	676	29548000	17771000	0	P38928	676	P38928	Axial budding pattern protein 2	AXL2	AVNKSWRYTGNLSPVSDIVRDSYGSQKTVDT
0.203446	0.150327	0.044089	-0.042405	-0.0560361	-0.0176135	0	0.0217666	0.0684956	0.104341	0.0602293	0.0649958	0.0745287	0.0332819	-0.0635109	-0.145607	-0.15746	-0.144507	-0.176991	-0.215952	T	2	(R/K)xx(S/T);(R/K)xxx(S/T);Calmodulin-dependent protein kinase II substrate motif;CDK kinase substrate motif_minimal;CDK kinase substrate motif_minimal_pT;Chk1 kinase substrate motif;GSK-3, ERK1, ERK2, CDK5 substrate motif;PKA kinase substrate motif;PKC kinase substrate motif;WW domain binding motif	___1	0.981092	2.11e-35	134.99	120.11	134.99	1.1218	732	20982000	0	1416300	P38928	732	P38928	Axial budding pattern protein 2	AXL2	PWNSNISPSPVRKSVTPSPYNVTKHRNRHLQ
0.326243	0.331279	0.203677	0.132483	-0.036263	-0.0987641	-0.0737817	0.10415	0.292515	0.367456	-0.00144815	-0.0467824	-0.0271043	-0.0261389	-0.0773119	-0.233343	-0.294412	-0.215818	-0.220207	-0.26243	S	4	(D/E)(S/T);(S/T)(R/K);b-Adrenergic Receptor kinase substrate motif;Casein kinase I substrate motif;G protein-coupled receptor kinase 1 substrate motif;GSK3 kinase substrate motif	___2	0.617039	1.3e-15	76.186	63.258	76.186	-0.25338	321	14716000	6820800	7895100	P41696	321	P41696	Asparagine-rich zinc finger protein AZF1	AZF1	RGTLDHSSQNAFIPESRLNSLSVNNKANGDP
0.326243	0.331279	0.203677	0.132483	-0.036263	-0.0987641	-0.0737817	0.10415	0.292515	0.367456	-0.00144815	-0.0467824	-0.0271043	-0.0261389	-0.0773119	-0.233343	-0.294412	-0.215818	-0.220207	-0.26243	S	2	(D/E)xxxx(S/T);(R/K)xx(S/T);(S/T)xxxxx(R/K);14-3-3 domain binding motif;Calmodulin-dependent protein kinase II substrate motif;Casein kinase II substrate motif;MAPKAPK2 kinase substrate motif;New PKA kinase substrate motif_RxxS;Phosphorylase kinase substrate motif;PKA kinase substrate motif;PKC kinase substrate motif;RxxS	___2	0.873111	1.68e-50	155.53	109.53	45.077	0.57505	325	49718000	41823000	7895100	P41696	325	P41696	Asparagine-rich zinc finger protein AZF1	AZF1	DHSSQNAFIPESRLNSLSVNNKANGDPVADN
0.326243	0.331279	0.203677	0.132483	-0.036263	-0.0987641	-0.0737817	0.10415	0.292515	0.367456	-0.00144815	-0.0467824	-0.0271043	-0.0261389	-0.0773119	-0.233343	-0.294412	-0.215818	-0.220207	-0.26243	S	4	(R/K)xxxx(S/T);(S/T)xxx(R/K)	___2	0.764827	1.68e-50	155.53	109.53	76.186	-0.25338	327	32698000	24803000	7895100	P41696	327	P41696	Asparagine-rich zinc finger protein AZF1	AZF1	SSQNAFIPESRLNSLSVNNKANGDPVADNVT
0.183331	0.115684	0.16407	0.281114	0.360292	0.388492	0.28421	0.199242	0.11034	0.0416862	-0.232957	-0.207078	-0.189687	-0.0853542	-0.102867	0.0041145	-0.0853523	-0.176	-0.336822	-0.380836	S	3	(R/K)xx(S/T);14-3-3 domain binding motif;Calmodulin-dependent protein kinase II alpha substrate motif;Calmodulin-dependent protein kinase II substrate motif;Calmodulin-dependent protein kinase IV substrate motif;Chk1 kinase substrate motif;New PKA kinase substrate motif_RxxS;Phosphorylase kinase substrate motif;PKA kinase substrate motif;PKC kinase substrate motif;RxxS	___1	1	7.75e-108	155.71	151.76	128.98	0.3286	128	152090000	72186000	79909000	P41696	128	P41696	Asparagine-rich zinc finger protein AZF1	AZF1	STHQPPDLSQIGRGFSIVNNLFPQQQQLQNQ
1.08586	0.767169	0.376988	0.234006	0.425707	0.704892	0.840313	0.744486	0.526437	0.417412	-0.28948	-0.270929	-0.282907	-0.343965	-0.363337	-0.291945	-0.226692	-0.258341	-0.344043	-0.386894	S	2	(D/E)xxxx(S/T);(R/K)xx(S/T);(S/T)xxxxx(R/K);14-3-3 domain binding motif;Calmodulin-dependent protein kinase II substrate motif;Casein kinase II substrate motif;MAPKAPK2 kinase substrate motif;New PKA kinase substrate motif_RxxS;Phosphorylase kinase substrate motif;PKA kinase substrate motif;PKC kinase substrate motif;RxxS	___1	0.873111	1.68e-50	155.53	109.53	45.077	0.57505	325	49718000	41823000	7895100	P41696	325	P41696	Asparagine-rich zinc finger protein AZF1	AZF1	DHSSQNAFIPESRLNSLSVNNKANGDPVADN
1.1541	0.796978	0.359401	0.198488	0.41618	0.735815	0.893801	0.788198	0.542071	0.419007	-0.336129	-0.322724	-0.355869	-0.44897	-0.46446	-0.342382	-0.212641	-0.212805	-0.299518	-0.342875	S	4	(R/K)xxxx(S/T);(S/T)xxx(R/K)	___1	0.764827	1.68e-50	155.53	109.53	76.186	-0.25338	327	32698000	24803000	7895100	P41696	327	P41696	Asparagine-rich zinc finger protein AZF1	AZF1	SSQNAFIPESRLNSLSVNNKANGDPVADNVT
0.726116	0.631296	0.387204	0.335009	0.341015	0.551291	0.725991	0.7789	0.567591	0.466792	-0.280136	-0.303961	-0.376709	-0.494867	-0.582471	-0.535521	-0.540786	-0.479514	-0.567639	-0.508731	S	2	(D/E)(S/T);(D/E/N)xS;(R/K)xx(S/T);14-3-3 domain binding motif;b-Adrenergic Receptor kinase substrate motif;Calmodulin-dependent protein kinase II substrate motif;Casein kinase II substrate motif;New PKA kinase substrate motif_RxxS;NxS;Phosphorylase kinase substrate motif;PKA kinase substrate motif;PKC kinase substrate motif;RxxS	___1	0.999325	1.5e-145	203.11	182.69	100.54	-0.40368	61	73860000	41112000	15452000	P41696	61	P41696	Asparagine-rich zinc finger protein AZF1	AZF1	QPASSQPQHQQQRNESISYYTNFNQPRYSTD
0.899576	0.815808	0.648272	0.564693	0.648841	0.858231	1.02514	0.997771	0.818615	0.653143	-0.600964	-0.606163	-0.616561	-0.613187	-0.590842	-0.559463	-0.53802	-0.508758	-0.46174	-0.429354	S	2	(D/E)xx(S/T);(R/K)xxxx(S/T);Casein kinase I substrate motif;Casein kinase II substrate motif	___1	0.735196	2.49e-210	220.85	199.55	105	-0.30124	63	36656000	0	21599000	P41696	63	P41696	Asparagine-rich zinc finger protein AZF1	AZF1	ASSQPQHQQQRNESISYYTNFNQPRYSTDAS
1.30235	0.711809	0.391227	0.165185	0.785922	1.2235	1.56075	1.4074	0.984368	0.692797	-0.466388	-0.458724	-0.593249	-0.74625	-0.734803	-0.419205	-0.293601	-0.416074	-0.724378	-0.714889	S	4	(D/E/N)xS;(R/K)xx(S/T);(S/T)x(R/K);(S/T)xxxxx(D/E) ;14-3-3 domain binding motif;Calmodulin-dependent protein kinase II substrate motif;MAPKAPK2 kinase substrate motif;New PKA kinase substrate motif_RxxS;NxS;Phosphorylase kinase substrate motif;PKA kinase substrate motif;PKC kinase substrate motif;RxxS	___1	1	1.92e-61	140.2	122.29	109.85	-0.43053	286	102060000	38181000	18289000	P41696	286	P41696	Asparagine-rich zinc finger protein AZF1	AZF1	SNSNQNPYFLSSRNNSLKFNPEDFDFQFKRR
0.480879	0.355857	0.287086	0.195088	0.328541	0.418065	0.556264	0.586245	0.510788	0.477296	-0.220389	-0.182196	-0.280536	-0.31563	-0.407449	-0.402291	-0.545491	-0.625129	-0.934076	-0.975536	S	3	(D/E)(S/T);(R/K)x(S/T);(R/K)xx(S/T);(S/T)xxx(R/K);14-3-3 domain binding motif;b-Adrenergic Receptor kinase substrate motif;Calmodulin-dependent protein kinase II substrate motif;Casein kinase II substrate motif;MAPKAPK2 kinase substrate motif;New PKA kinase substrate motif_RRxS;New PKA kinase substrate motif_RxS;New PKA kinase substrate motif_RxxS;PAK2 kinase substrate motif;PKA kinase substrate …	___1	0.998541	9.46e-95	155.17	120.45	139.46	0.13606	227	557490000	20829000	18584000	P41696	227	P41696	Asparagine-rich zinc finger protein AZF1	AZF1	QQSQQPQFQPSSRRESNSMRPPLLIPAATTK
0.370891	0.256178	0.156358	0.111487	0.260509	0.399324	0.527963	0.585188	0.503429	0.523485	-0.139711	-0.102058	-0.188976	-0.239657	-0.301411	-0.307895	-0.379183	-0.464373	-0.58503	-0.586946	S	4	(D/E)xx(S/T);(R/K)xxx(S/T);(R/K)xxxx(S/T);(S/T)x(R/K);Casein kinase I substrate motif;G protein-coupled receptor kinase 1 substrate motif;PKA kinase substrate motif;PKC kinase substrate motif	___1	0.578672	2.61e-23	89.511	58.278	59.324	0.050049	229	200210000	31613000	17013000	P41696	229	P41696	Asparagine-rich zinc finger protein AZF1	AZF1	SQQPQFQPSSRRESNSMRPPLLIPAATTKSQ
1.45999	1.47817	1.34021	0.991435	0.790686	0.766113	0.98212	1.30486	1.47369	1.76603	-0.564976	-0.727894	-1.11463	-0.994758	-1.47025	-2.09862	-2.65844	-2.15903	-1.86643	-1.69521	S	2	(R/K)x(S/T);(R/K)xx(S/T);(R/K)xxx(S/T);(S/T)xx(R/K);14-3-3 domain binding motif;Calmodulin-dependent protein kinase II alpha substrate motif;Calmodulin-dependent protein kinase II substrate motif;Calmodulin-dependent protein kinase IV substrate motif;CLK1 kinase substrate motif;New PKA kinase substrate motif_RRxS;New PKA kinase substrate motif_RxS;New PKA kinase substrate motif_RxxS;PAK2 kinase s…	___1	1	6.04e-20	93.649	78.21	54.722	0.23258	303	561860000	172770000	111190000	P41696	303	P41696	Asparagine-rich zinc finger protein AZF1	AZF1	KFNPEDFDFQFKRRNSFVRGTLDHSSQNAFI
0.869008	0.700437	0.470892	0.348946	0.447378	0.658589	0.807573	0.781552	0.647534	0.580525	-0.401945	-0.384807	-0.400301	-0.465562	-0.501248	-0.457594	-0.391425	-0.382082	-0.413738	-0.429566	T	2	(D/E)xxxxx(S/T);(S/T)xxxxx(R/K)	___1	0.820258	6.64e-79	162.22	148.56	162.22	-0.24272	66	43920000	43920000	0	P41696	66	P41696	Asparagine-rich zinc finger protein AZF1	AZF1	QPQHQQQRNESISYYTNFNQPRYSTDASINS
-0.194679	-0.156947	-0.288773	-0.303124	-0.465429	-0.479345	-0.557901	-0.439768	-0.219988	-0.037586	0.1527	0.202107	0.121258	0.25706	0.162677	0.195761	0.0588172	0.21931	0.438017	0.618427	S	2	(R/K)xx(S/T);(R/K)xxxx(S/T);(S/T)x(D/E);14-3-3 domain binding motif;acidic-plus-2;acidic-plus-2 pSxE;acidic-plus-2 pSxE/D;Akt kinase substrate motif;Calmodulin-dependent protein kinase II substrate motif;Casein kinase I substrate motif;Casein kinase II substrate motif;MAPKAPK1 kinase substrate motif;New PKA kinase substrate motif_RxxS;PKA kinase substrate motif;PKC kinase substrate motif;RxxS	___1	0.999698	1.75e-40	150.46	130.67	112.13	0.28219	352	64358000	8903400	4252400	Q12128	352	Q12128	Rho-GTPase-activating protein BAG7	BAG7	NNGLSVPRSFKGRTLSAESLSPRLSKLLGNV
-0.705986	-0.714991	-0.733001	-0.741109	-0.730309	-0.713158	-0.708564	-0.588945	-0.341746	-0.154357	0.0104113	0.0112203	0.0128384	0.010177	0.0024271	0.0323482	0.105029	0.304687	0.588565	0.772612	S	2	(D/E)(S/T);(R/K)xxxxx(S/T);(S/T)xxx(R/K);b-Adrenergic Receptor kinase substrate motif;Casein kinase II substrate motif	___1	0.960844	2.5e-30	139.43	121.57	139.43	0.28547	355	4262200	0	4262200	Q12128	355	Q12128	Rho-GTPase-activating protein BAG7	BAG7	LSVPRSFKGRTLSAESLSPRLSKLLGNVGNS
-0.267457	-0.260622	-0.265859	-0.290002	-0.33311	-0.376275	-0.387811	-0.36766	-0.333101	-0.315822	0.339171	0.35827	0.388961	0.412147	0.392455	0.337391	0.340233	0.436354	0.562622	0.625756	T	2	(K/R)(S/T)(I/L/V);(R/K)(S/T);(R/K)xx(S/T);(R/K)xxxxx(S/T);(S/T)xxx(D/E);PKA kinase substrate motif;PKC kinase substrate motif	___1	0.855145	7.34e-22	131.83	112.04	120.86	0.75511	350	9753700	3468300	0	Q12128	350	Q12128	Rho-GTPase-activating protein BAG7	BAG7	FDNNGLSVPRSFKGRTLSAESLSPRLSKLLG
0.409956	0.432807	0.401054	0.367407	0.26646	0.190076	0.183383	0.184389	0.327581	0.325976	-0.109679	-0.207197	-0.254543	-0.260299	-0.20002	-0.270579	-0.271961	-0.288386	-0.239609	-0.260871	S	2	(D/E)x(S/T);(D/E/N)xS;(R/K)xx(S/T);(R/K)xxx(S/T);(S/T)Pxxxxx(R/K);(S/T)x(D/E);acidic-plus-2;acidic-plus-2 pSxD;acidic-plus-2 pSxE/D;Casein kinase I substrate motif;Casein kinase II substrate motif;CDK kinase substrate motif_minimal;CDK kinase substrate motif_minimal_pS;ERK1,2 kinase substrate motif;ExS;GSK-3, ERK1, ERK2, CDK5 substrate motif;New PKA kinase substrate motif_KxxS;PKA kinase substrat…	___1	0.855806	1.72e-88	131.62	120.91	65.563	-0.077059	16	49195000	0	10822000	P38084	16	P38084	Leu/Val/Ile amino-acid permease	BAP2	MLSSEDFGSSGKKETSPDSISIRSFSAGNNF
0.19434	0.212306	0.248238	0.23956	0.168309	0.113729	0.138394	0.226208	0.297928	0.32574	-0.034483	-0.045641	-0.067957	-0.123023	-0.199682	-0.260489	-0.283854	-0.272929	-0.265157	-0.262849	S	2	(D/E)xx(S/T);(S/T)x(R/K);Casein kinase I substrate motif;Casein kinase II substrate motif;PKA kinase substrate motif;PKC kinase substrate motif	___1	0.847795	5.12e-09	64.82	42.734	55.353	-0.1789	21	11880000	0	1266300	P38084	21	P38084	Leu/Val/Ile amino-acid permease	BAP2	DFGSSGKKETSPDSISIRSFSAGNNFQSSSS
0.0187383	-0.0299018	0.0110244	0.088395	0.129502	0.0986102	0.0262165	-0.0560406	-0.163994	-0.259764	0.0581984	0.0305122	-0.0107244	0.0142533	0.0144539	-0.0332315	-0.0835624	-0.125876	-0.0615253	-0.0942177	S	4	(D/E)xx(S/T);(D/E/N)xS;(S/T)(D/E);(S/T)xx(D/E);(S/T)xxx(D/E);acidic-plus-3 pSTxxED;acidic-plus-3-4 pSTxxEDED;Casein kinase I substrate motif;Casein kinase II substrate motif;NxS;Sxx(E/D);SxxE	___1	0.953871	2.73e-122	156.27	146.87	70.632	0.56175	76	69927000	29735000	9837000	P38084	76	P38084	Leu/Val/Ile amino-acid permease	BAP2	AEGSTTRTKQINENTSDLEDGVESITSDSKL
0.150561	0.28429	0.401433	0.368259	0.232535	0.144574	0.131971	0.14696	0.175349	0.189543	-0.0520758	-0.0873192	-0.125483	-0.131324	-0.151729	-0.21902	-0.260929	-0.23057	-0.162152	-0.127943	T	4	(D/E)(S/T);(R/K)x(S/T);(R/K)xx(S/T);(S/T)xx(D/E);acidic-plus-3 pSTxxED;b-Adrenergic Receptor kinase substrate motif;Casein kinase I substrate motif;Casein kinase II substrate motif;G protein-coupled receptor kinase 1 substrate motif;KxT;New PKA kinase substrate motif_KKxT;New PKA kinase substrate motif_KxT;PKA kinase substrate motif;PKC kinase substrate motif;Txx(E/D)	___1	0.790317	6.28e-27	91.767	84.102	76.294	-0.77478	15	40187000	24464000	0	P38084	15	P38084	Leu/Val/Ile amino-acid permease	BAP2	_MLSSEDFGSSGKKETSPDSISIRSFSAGNN
-0.0438719	-0.114098	-0.109561	0.0399645	0.215885	0.273212	0.176352	0.0438985	-0.0681332	-0.124149	-0.0297117	-0.0680751	-0.0906718	-0.0591382	-0.00789195	0.00893688	-0.0363597	-0.109364	-0.176506	-0.210077	T	3	(D/E)x(S/T);(D/E/N)xT;(R/K)xxxxx(S/T);(S/T)x(D/E);(S/T)xxx(D/E);(S/T)xxxx(D/E);acidic-plus-2;acidic-plus-2 pTxD;acidic-plus-2 pTxE/D;acidic-plus-2-4 pSTxxED;ExT	___1	0.578355	1.75e-60	117.03	107.63	117.03	0.012789	75	15948000	7584200	0	P38084	75	P38084	Leu/Val/Ile amino-acid permease	BAP2	RAEGSTTRTKQINENTSDLEDGVESITSDSK
0.016789	0.0347788	0.0707585	0.112188	0.141077	0.176812	0.231932	0.276885	0.292284	0.285207	-0.666672	-0.558358	-0.341731	-0.181929	-0.187267	-0.250641	-0.206911	-0.109166	-0.0645104	-0.0687277	S	4	(D/E)(S/T);(R/K)x(S/T);(R/K)xx(S/T);(S/T)x(R/K);(S/T)xxxx(D/E);14-3-3 domain binding motif;Aurora-A kinase substrate motif;b-Adrenergic Receptor kinase substrate motif;Calmodulin-dependent protein kinase II alpha substrate motif;Calmodulin-dependent protein kinase II substrate motif;Calmodulin-dependent protein kinase IV substrate motif;New PKA kinase substrate motif_RRxS;New PKA kinase substrate…	___1	0.993072	9.55e-05	46.678	39.145	46.678	0.024071	180	2193600	0	2193600	P12630	180	P12630	Barrierpepsin	BAR1	TPVSGVLGIGFPRRESVKGYEGAPNEYYPNF
0.643782	0.673988	0.52256	0.159294	-0.167816	-0.246931	-0.0960743	0.0367577	0.113296	0.151565	0.109005	0.155948	0.166555	0.0938853	-0.0922354	-0.308529	-0.473231	-0.556169	-0.556951	-0.557342	S	2	(D/E/N)xS;(R/K)xxxx(S/T);(S/T)Pxxx(R/K);(S/T)xxxx(R/K);Casein kinase I substrate motif;Casein kinase II substrate motif;CDK kinase substrate motif_minimal;CDK kinase substrate motif_minimal_pS;DNA dependent Protein kinase substrate motif;ERK1,2 kinase substrate motif;GSK-3, ERK1, ERK2, CDK5 substrate motif;NxS;WW domain binding motif	___1	0.996356	7.98e-14	119.03	78.003	119.03	0.30792	656	10870000	2768700	0	P22035	656	P22035	Myb-like DNA-binding protein BAS1	BAS1	SDATRGADLNKLLNPSPNSVRSNGSKTKKKE
0.881602	0.818513	0.535819	0.096609	-0.222241	-0.264216	-0.0520254	0.137456	0.248637	0.304228	0.109824	0.0829879	0.00253877	-0.104688	-0.254457	-0.419991	-0.541673	-0.603734	-0.605362	-0.606176	S	2	(S/T)x(R/K);Casein kinase I substrate motif;Casein kinase II substrate motif;PKA kinase substrate motif;PKC kinase substrate motif	___1	0.564578	1.78e-15	121.9	75.473	121.9	-0.086603	659	8185200	8185200	0	P22035	659	P22035	Myb-like DNA-binding protein BAS1	BAS1	TRGADLNKLLNPSPNSVRSNGSKTKKKEKRK
-0.105096	-0.0779713	-0.171304	-0.156461	-0.0880553	0.0332303	0.122853	0.208551	0.348928	0.483651	0.0943078	0.0860897	0.0232178	0.000280067	-0.0777578	-0.0949945	-0.106109	-0.0594657	0.0348182	0.0890358	S	2	(D/E/N)xS;(R/K)xx(S/T);(R/K)xxxxx(S/T);(S/T)xxxxx(R/K);14-3-3 domain binding motif;Calmodulin-dependent protein kinase I substrate motif;Calmodulin-dependent protein kinase II alpha substrate motif;Calmodulin-dependent protein kinase II substrate motif;Calmodulin-dependent protein kinase IV substrate motif;Casein kinase I substrate motif;Casein kinase II substrate motif;Chk1 kinase substrate moti…	___2	0.999833	9.88e-21	130.16	100.5	55.452	0.23451	631	256820000	56960000	27832000	P47068	631	P47068	Myosin tail region-interacting protein MTI1	BBC1	VLPVSSPQTRVARNGSINSLTKSISGENRRK
-0.313179	-0.313277	-0.267887	-0.22841	-0.0634217	0.00564813	0.0706368	0.0159877	0.208581	0.27313	0.048572	0.0573695	0.0249882	0.0957613	0.0159531	0.0196174	-0.0852076	0.127403	0.200786	0.337988	S	2	(R/K)xxxxx(S/T);(S/T)xx(R/K);Casein kinase I substrate motif;Casein kinase II substrate motif;G protein-coupled receptor kinase 1 substrate motif;GSK3 kinase substrate motif	___2	0.96273	5.73e-10	118.77	89.099	62.799	0.78186	634	179040000	7769100	9424100	P47068	634	P47068	Myosin tail region-interacting protein MTI1	BBC1	VSSPQTRVARNGSINSLTKSISGENRRKSIN
-0.732755	-0.712351	-0.574663	-0.340095	-0.1316	-0.0460568	-0.142375	-0.297604	-0.440363	-0.511742	0.0471587	0.0856695	0.187713	0.314779	0.353191	0.277929	0.276822	0.463547	0.71325	0.838102	S	2	(K/R)(S/T)(I/L/V);(R/K)(S/T);(S/T)xxx(D/E);(S/T)xxxxx(R/K);Casein kinase II substrate motif;MAPKAPK2 kinase substrate motif	___2	0.923118	0.000537648	58.676	30.934	44.98	0.37437	638	28568000	13277000	0	P47068	638	P47068	Myosin tail region-interacting protein MTI1	BBC1	QTRVARNGSINSLTKSISGENRRKSINEYHD
-0.51154	-0.370201	-0.316845	-0.247126	-0.437743	-0.453717	-0.317883	-0.0537827	0.0853233	0.118969	-0.158271	-0.0427013	0.0870997	0.307064	0.238241	0.20602	0.133079	0.26233	0.355019	0.367655	S	3	(R/K)x(S/T);(R/K)xxx(S/T);(R/K)xxxxx(S/T);(S/T)xxxx(D/E);New PKA kinase substrate motif_RxS;PKA kinase substrate motif;PKA kinase substrate motif_RxS;PKC kinase substrate motif;RxS	___1	1	4.36e-173	201.32	186.23	175.28	-0.025072	166	2687200000	154070000	109090000	P47068	166	P47068	Myosin tail region-interacting protein MTI1	BBC1	ERKVPMDSPKLKARLSMFNQDITEQVPLPKS
0.13688	0.130101	0.0123637	0.148148	0.069816	-0.0080758	0.0100142	-0.00273513	0.0402864	-0.0339059	-0.046441	-0.156846	-0.226697	-0.209504	-0.154596	-0.262836	-0.118677	-0.0343075	0.319161	0.343488	S	3	(D/E)xx(S/T);(D/E)xxxxx(S/T);(S/T)Pxx(R/K);(S/T)Pxxx(R/K);(S/T)x(D/E);(S/T)xxx(R/K);(S/T)xxxx(R/K);(S/T)xxxxx(D/E) ;acidic-plus-2;acidic-plus-2 pSxE;acidic-plus-2 pSxE/D;Casein kinase I substrate motif;Casein kinase II substrate motif;CDK kinase substrate motif_minimal;CDK kinase substrate motif_minimal_pS;ERK1,2 kinase substrate motif;GSK-3, ERK1, ERK2, CDK5 substrate motif;WW domain binding mot…	___1	0.999732	4.8e-88	151.07	135.87	136.17	0.48401	103	445610000	109050000	92175000	P47068	103	P47068	Myosin tail region-interacting protein MTI1	BBC1	TIQPEVEQKDLPEPISPETKKETLSGPVPVP
-0.0973214	-0.0205592	-0.00901723	-0.0272899	-0.113117	-0.127894	0.0027419	0.125013	0.236615	0.286126	0.0364313	0.00217187	0.0181917	0.0460002	0.0599543	-0.0318909	-0.126946	-0.062912	-0.187864	-0.229144	S	2	(D/E)(S/T);(R/K)xxxx(S/T);(R/K)xxxxx(S/T);(S/T)P(R/K);(S/T)Pxx(R/K);(S/T)Pxxxx(R/K);(S/T)x(R/K);(S/T)xxx(R/K);(S/T)xxxxx(R/K);b-Adrenergic Receptor kinase substrate motif;CDK kinase substrate motif_minimal;CDK kinase substrate motif_minimal_pS;ERK1,2 kinase substrate motif;Growth associated histone HI kinase substrate motif;GSK-3, ERK1, ERK2, CDK5 substrate motif;PKA kinase substrate motif;PKC ki…	___1	1	8.69e-30	130.01	59.029	101.93	1.4249	158	6085200000	13301000	12416000	P47068	158	P47068	Myosin tail region-interacting protein MTI1	BBC1	HDSSSGNGERKVPMDSPKLKARLSMFNQDIT
0.23265	-0.0489633	-0.0015467	-0.170165	0.126868	0.157959	0.203322	0.098357	0.490976	0.588928	0.179241	0.101751	-0.0526459	-0.323504	-0.316276	-0.123955	-0.0261892	0.044225	-0.232149	-0.104356	S	2	(D/E/N)xS;(R/K)xx(S/T);(R/K)xxxxx(S/T);(S/T)xxxxx(R/K);14-3-3 domain binding motif;Calmodulin-dependent protein kinase I substrate motif;Calmodulin-dependent protein kinase II alpha substrate motif;Calmodulin-dependent protein kinase II substrate motif;Calmodulin-dependent protein kinase IV substrate motif;Casein kinase I substrate motif;Casein kinase II substrate motif;Chk1 kinase substrate moti…	___1	0.999833	9.88e-21	130.16	100.5	55.452	0.23451	631	256820000	56960000	27832000	P47068	631	P47068	Myosin tail region-interacting protein MTI1	BBC1	VLPVSSPQTRVARNGSINSLTKSISGENRRK
-0.630878	-0.637256	-0.650011	-0.591942	-0.45667	-0.349769	-0.34844	-0.192348	0.22408	0.562463	0.621664	0.587555	0.519336	0.458474	0.439079	0.417634	0.352674	0.179211	-0.059237	-0.210954	S	2	(K/R)(S/T)(I/L/V);(R/K)(S/T);(S/T)xxx(D/E);(S/T)xxxxx(R/K);Casein kinase II substrate motif;MAPKAPK2 kinase substrate motif	___1	0.923118	0.000537648	58.676	30.934	44.98	0.37437	638	28568000	13277000	0	P47068	638	P47068	Myosin tail region-interacting protein MTI1	BBC1	QTRVARNGSINSLTKSISGENRRKSINEYHD
-1.10449	-0.887458	-0.776115	-0.715369	-0.823559	-0.80881	-0.757778	-0.519536	-0.351411	-0.100169	0.116058	0.0984518	0.171667	0.290645	0.322629	0.268073	0.374678	0.591746	0.923821	0.978809	S	2	(R/K)xx(S/T);(S/T)x(D/E);(S/T)xxx(R/K);(S/T)xxxx(R/K);(S/T)xxxxx(R/K);acidic-plus-2;acidic-plus-2 pSxE;acidic-plus-2 pSxE/D;Calmodulin-dependent protein kinase II substrate motif;Casein kinase II substrate motif;Chk1 kinase substrate motif;New PKA kinase substrate motif_KxxS;PKA kinase substrate motif;PKC kinase substrate motif	___1	0.999174	0.00031439	87.639	36.573	66.27	0.45673	640	78027000	44464000	21601000	P47068	640	P47068	Myosin tail region-interacting protein MTI1	BBC1	RVARNGSINSLTKSISGENRRKSINEYHDTV
-0.707488	-0.66591	-0.549022	-0.592316	-0.503827	-0.364213	-0.157677	-0.0306225	-0.0158211	0.0222021	-0.0599122	0.0333602	0.115075	0.148836	0.0820253	0.100833	0.0707776	0.142007	0.256808	0.354276	S	3	(D/E)x(S/T);(D/E)xxx(S/T);(D/E/N)xS;(R/K)xxxx(S/T);Casein kinase I substrate motif;Casein kinase II substrate motif;CDK kinase substrate motif_minimal;CDK kinase substrate motif_minimal_pS;ERK1,2 kinase substrate motif;ExS;GSK-3, ERK1, ERK2, CDK5 substrate motif;MDC1 BRCT domain binding motif;Plk1 PBD domain binding motif;WW domain binding motif	___1	0.970981	0	251.5	238.83	202.3	-0.099962	78	354870000	125830000	105780000	P47068	78	P47068	Myosin tail region-interacting protein MTI1	BBC1	FVAVQGSEVGKEAESSPNTGSTEQRTIQPEV
0.285732	0.225601	0.187034	0.415014	0.610573	0.701541	0.596045	0.653832	0.717657	0.871478	-0.359701	-0.274914	-0.221078	-0.173341	-0.18697	-0.157437	-0.161934	-0.20076	-0.15965	-0.152632	S	3	(D/E)xxxx(S/T);(K/R)(S/T)(I/L/V);(R/K)(S/T);(R/K)x(S/T);(R/K)xx(S/T);(S/T)xx(D/E);(S/T)xxxxx(D/E) ;14-3-3 domain binding motif;acidic-plus-3 pSTxxED;Aurora-A kinase substrate motif;Calmodulin-dependent protein kinase II substrate motif;Casein kinase II substrate motif;New PKA kinase substrate motif_RRxS;New PKA kinase substrate motif_RxS;New PKA kinase substrate motif_RxxS;PAK2 kinase substrate m…	___1	0.993476	3.56e-89	123.55	107.02	123.55	0.030043	647	73531000	34619000	38913000	P47068	647	P47068	Myosin tail region-interacting protein MTI1	BBC1	INSLTKSISGENRRKSINEYHDTVSTNSSAL
-0.0975885	0.125518	-0.00981067	0.11509	0.296327	0.549167	0.804234	0.958887	1.35182	1.70604	-0.543298	-0.552278	-0.561194	-0.478142	-0.49436	-0.588354	-0.404881	-0.157979	0.169738	0.202284	S	3	(D/E)xxx(S/T);(K/R)(S/T)(I/L/V);(R/K)(S/T);(R/K)x(S/T);(R/K)xx(S/T);(S/T)x(R/K);(S/T)xx(D/E);(S/T)xxxx(D/E);(S/T)xxxxx(R/K);14-3-3 domain binding motif;acidic-plus-3 pSTxxED;Calmodulin-dependent protein kinase II alpha substrate motif;Calmodulin-dependent protein kinase II substrate motif;Calmodulin-dependent protein kinase IV substrate motif;Casein kinase II substrate motif;Chk1 kinase substrate…	___1	1	0.000989864	73.848	24.347	67.456	0.27999	221	165660000	55693000	0	P47068	221	P47068	Myosin tail region-interacting protein MTI1	BBC1	PGIPTNDTSNLERKKSLKENEKKIVPEPINR
-0.368971	-0.415272	-0.558588	-0.493672	-0.291125	0.0182623	0.048473	0.0918881	0.0829811	0.146696	-0.0575765	0.015333	-0.0418494	-0.0866997	-0.300664	-0.0969184	-0.0100853	0.353439	0.508399	0.6774	S	3	(S/T)Pxx(R/K);(S/T)Pxxxxx(R/K);(S/T)xxx(R/K);Casein kinase I substrate motif;Casein kinase II substrate motif;CDK kinase substrate motif_minimal;CDK kinase substrate motif_minimal_pS;ERK1,2 kinase substrate motif;GSK-3, ERK1, ERK2, CDK5 substrate motif;MDC1 BRCT domain binding motif;Plk1 PBD domain binding motif;WW domain binding motif	___1	0.949888	2.81e-233	202.91	190.91	202.91	-0.054804	621	2790900000	322520000	114850000	P47068	621	P47068	Myosin tail region-interacting protein MTI1	BBC1	ENSSQNTTGNVLPVSSPQTRVARNGSINSLT
-0.312598	-0.188579	-0.0777887	-0.104247	-0.163888	-0.119464	-0.0724355	-0.12687	-0.230801	-0.282767	0.299576	0.256175	0.192836	0.152962	0.0990545	0.0076495	-0.0629145	-0.07514	-0.044398	-0.029027	S	3	(S/T)xx(D/E);(S/T)xxx(R/K);(S/T)xxxx(D/E);acidic-plus-3 pSTxxED;Casein kinase II substrate motif;Sxx(E/D);SxxE	___1	0.834169	1.36e-05	65.107	48.708	65.107	0.28057	854	3067600	3067600	0	P47068	854	P47068	Myosin tail region-interacting protein MTI1	BBC1	PSMMSTQQRVPTSVLSGAEKESRTLPPHVPS
-0.857228	-0.619611	-0.333925	-0.179802	-0.333296	-0.30117	-0.143823	0.105923	0.319918	0.31613	-0.239109	-0.0163273	0.162913	0.445145	0.270154	0.32664	0.0918594	0.315683	0.418702	0.592464	T	2	(D/E)x(S/T);(D/E/N)xT;(S/T)(D/E);DxT;G protein-coupled receptor kinase 1 substrate motif	___1	0.852574	2.62e-23	90.968	75.546	84.17	-0.2371	173	136510000	132170000	0	P47068	173	P47068	Myosin tail region-interacting protein MTI1	BBC1	SPKLKARLSMFNQDITEQVPLPKSTHLDLEN
0.222989	0.171112	0.236787	0.39019	0.528725	0.538208	0.466083	0.612979	0.710747	0.903316	-0.469084	-0.335175	-0.286222	-0.181011	-0.246252	-0.179092	-0.215571	-0.225634	-0.192581	-0.18752	T	3	(D/E)(S/T);(D/E)xxx(S/T);b-Adrenergic Receptor kinase substrate motif;Casein kinase I substrate motif	___1	0.748547	6.85e-48	102.29	91.774	102.29	-0.026917	654	37847000	14527000	23319000	P47068	654	P47068	Myosin tail region-interacting protein MTI1	BBC1	ISGENRRKSINEYHDTVSTNSSALTETAQDI
-0.161944	-0.192766	-0.254411	-0.227761	-0.081995	0.025786	-0.023534	-0.173968	-0.268414	-0.287644	0.161944	0.0995568	-0.0252175	0.0474413	0.379921	0.700257	0.748632	0.570752	0.438579	0.395347	T	3	(R/K)xx(S/T);Calmodulin-dependent protein kinase II substrate motif;DNA dependent Protein kinase substrate motif;G protein-coupled receptor kinase 1 substrate motif;PKC kinase substrate motif;RxxT	___1	0.981227	9.25e-13	80.609	54.485	49.606	0.078253	850	10496000	0	10496000	P47068	850	P47068	Myosin tail region-interacting protein MTI1	BBC1	TASTPSMMSTQQRVPTSVLSGAEKESRTLPP
0.0121464	0	-0.0419536	-0.101568	-0.116069	-0.0677974	0.0632973	0.214441	0.32857	0.385634	0.0633755	0.0696249	0.0396245	-0.0328751	-0.113142	-0.158676	-0.151989	-0.127814	-0.100038	-0.0861502	T	2	(S/T)(R/K);(S/T)xxxxx(D/E) ;G protein-coupled receptor kinase 1 substrate motif	___2	0.875461	0.00321474	69.229	55.637	69.229	0.33249	636	53282000	8509200	0	P47068	636	P47068	Myosin tail region-interacting protein MTI1	BBC1	SPQTRVARNGSINSLTKSISGENRRKSINEY
0.20357	0.131418	0.0405057	0.212727	0.192193	0.1346	0.00611507	-0.0132003	-0.035762	-0.161288	0.001678	0.0346227	-0.0154251	0.0276856	-0.0558397	-0.0743133	-0.068495	-0.0393623	0.0495924	0.0592191	S	2	(D/E)x(S/T);(D/E/N)xS;(S/T)Pxx(R/K);(S/T)Pxxxx(R/K);(S/T)xxx(R/K);(S/T)xxxxx(R/K);Casein kinase II substrate motif;CDK kinase substrate motif_minimal;CDK kinase substrate motif_minimal_pS;DxS;ERK1,2 kinase substrate motif;GSK-3, ERK1, ERK2, CDK5 substrate motif;WW domain binding motif	___1	0.996713	1.65e-125	194.7	172.47	194.7	0.52568	29	39526000	12113000	18087000	Q12365	29	Q12365	Spindle pole component BBP1	BBP1	GLFKWTKDALFGTDISPSMKYKDQEERRDRS
0.313758	0.255345	0.234795	0.310521	0.330509	0.198482	-0.0207339	-0.175122	-0.23483	-0.264684	0.0065303	0	0.0156685	0.0600662	0.0732431	0.0264702	-0.0738049	-0.167632	-0.225885	-0.255012	S	2	(D/E)xxx(S/T);(S/T)x(R/K);(S/T)xxx(R/K);(S/T)xxxx(D/E);Casein kinase II substrate motif;DNA dependent Protein kinase substrate motif;PKA kinase substrate motif;PKC kinase substrate motif	___1	0.554025	3.72e-07	73.466	57.242	73.466	0.0056029	31	3965800	3965800	0	Q12365	31	Q12365	Spindle pole component BBP1	BBP1	FKWTKDALFGTDISPSMKYKDQEERRDRSRY
0.207835	0.1659	-0.2026	-0.406829	-0.353536	-0.124097	0.149502	0.391739	0.649169	0.890099	0.0350866	-0.0195889	-0.095455	-0.222238	-0.428782	-0.533114	-0.489189	-0.249457	0.077515	0.22016	S	3	(R/K)(S/T);(R/K)xxx(S/T);(R/K)xxxxx(S/T);(S/T)Pxxxxx(R/K);AMP-activated protein kinase substrate motif;CDK kinase substrate motif_minimal;CDK kinase substrate motif_minimal_pS;ERK1,2 kinase substrate motif;Growth associated histone HI kinase substrate motif;GSK-3, ERK1, ERK2, CDK5 substrate motif;WW domain binding motif	___1	0.99692	1.54e-08	93.716	82.497	90.476	0.0048135	115	38193000	20761000	17432000	Q12365	115	Q12365	Spindle pole component BBP1	BBP1	VNGDHHSKERIRSLRSPAPIVPREPLRNEPT
-0.660132	-0.488458	-0.519743	-0.00418867	-0.046287	0.0857983	-0.0137727	0.103914	0.0706302	-0.0644547	0.0179124	0.0270631	0.041907	0.0819076	0.0670637	0.152026	0.21592	0.181928	0.248495	0.176306	T	2	(D/E)x(S/T);(D/E)xx(S/T);(D/E/N)xT;Casein kinase I substrate motif;DxT	___1	1	3.49e-42	84.566	76.968	56.783	0.31408	7	169650000	64308000	25432000	Q12365	7	Q12365	Spindle pole component BBP1	BBP1	_________MNQEDNTGGGGIFGLFKWTKDA
-0.169718	-0.11114	0.00200526	0.0228033	-0.115217	-0.311833	-0.464709	-0.553018	-0.563554	-0.613009	0.506849	0.437262	0.503497	0.615157	0.618083	0.417207	0.172082	0.0411425	-0.109991	-0.241465	S	3	(D/E)(S/T);(R/K)xxx(S/T);(R/K)xxxxx(S/T);(S/T)x(D/E);(S/T)xx(R/K);acidic-plus-2;acidic-plus-2 pSxD;acidic-plus-2 pSxE/D;AMP-activated protein kinase substrate motif;b-Adrenergic Receptor kinase substrate motif;PKA kinase substrate motif	___1	0.983701	6.07e-16	89.866	80.677	86.378	-0.13736	568	18531000	10672000	7859400	P36122	568	P36122	Protein BCH2	BCH2	RSDVFVMESKFKMIESSDKLSTELRQKRLCQ
-0.496033	-0.57945	-0.464799	-0.0782283	0.474852	0.915858	0.856306	0.562857	0.229596	0.0332675	-0.43941	-0.411408	-0.492852	-0.314573	0.120306	0.668391	1.02857	0.943381	0.569223	0.329869	S	2	(R/K)xx(S/T);(R/K)xxxx(S/T);(S/T)x(D/E);(S/T)xxx(R/K);(S/T)xxxxx(D/E) ;14-3-3 domain binding motif;acidic-plus-2;acidic-plus-2 pSxE;acidic-plus-2 pSxE/D;AMP-activated protein kinase 2 substrate motif;ATM kinase substrate motif;Calmodulin-dependent protein kinase II substrate motif;Casein kinase II substrate motif;DNA dependent Protein kinase substrate motif;MAPKAPK1 kinase substrate motif;New PKA…	___1	0.985032	5.24e-06	94.616	63.431	83.397	-0.10349	1472	123740000	14773000	4222700	Q01389	1472	Q01389	Serine/threonine-protein kinase BCK1/SLK1/SSP31	BCK1	IKSNDKLNSSKLRITSQENKTE_________
-0.0509784	0.0023591	0.154685	-0.11348	-0.231109	-0.435959	-0.215584	-0.166852	-0.0325521	-0.0142035	0.268158	0.211324	0.170886	0.136028	0.069114	-0.188239	-0.370675	-0.303648	-0.3573	-0.355759	S	3	(R/K)(S/T);(R/K)xxx(S/T);(R/K)xxxxx(S/T);(S/T)x(D/E);(S/T)xx(D/E);acidic-plus-2;acidic-plus-2 pSxE;acidic-plus-2 pSxE/D;acidic-plus-2-3 pSTxxED;acidic-plus-3 pSTxxED;AMP-activated protein kinase substrate motif;ATM kinase substrate motif;basic-minus-acidic-plus KRxSTxED;Casein kinase II substrate motif;DNA dependent Protein kinase substrate motif;PKA kinase substrate motif;Pyruvate dehydrogenase …	___1	0.957871	1.27e-20	102.39	95.974	71.073	-0.064571	250	118090000	34071000	38818000	Q01389	250	Q01389	Serine/threonine-protein kinase BCK1/SLK1/SSP31	BCK1	RSSSESIKSKLKNSKSQEDISNSRSTSESAL
0.0752978	0.0255872	-0.0738341	-0.11644	-0.052521	0.0278387	0.0181131	-0.0148958	0.0188976	0.0691953	0.0331435	0.0429613	0.0625968	0.00853898	-0.12903	-0.223589	-0.191627	-0.13383	-0.176719	-0.248506	S	3	(R/K)(S/T);Casein kinase II substrate motif;G protein-coupled receptor kinase 1 substrate motif	___1	0.49995	4.04e-10	73.928	62.286	73.928	0.44866	342	3871400	0	3871400	Q01389	342	Q01389	Serine/threonine-protein kinase BCK1/SLK1/SSP31	BCK1	ARPHSIIESNSTLTKSASPPASPSYPSIFRR
0.0557394	0.0805152	0.130067	0.140791	0.0879124	0.0358092	0.0480844	0.123044	0.19631	0.232096	-0.0447626	-0.0447734	-0.0447951	-0.0599163	-0.0901263	-0.0929931	-0.0534279	-0.0314659	-0.0695389	-0.118593	S	2	(R/K)xx(S/T);Calmodulin-dependent protein kinase II substrate motif;Casein kinase I substrate motif;CDK kinase substrate motif_minimal;CDK kinase substrate motif_minimal_pS;Chk1 kinase substrate motif;ERK1,2 kinase substrate motif;G protein-coupled receptor kinase 1 substrate motif;GSK3 kinase substrate motif;GSK-3, ERK1, ERK2, CDK5 substrate motif;New PKA kinase substrate motif_KxxS;PKA kinase s…	___1	0.98211	7.04e-20	94.325	76.186	64.394	0.03383	344	43832000	0	5775200	Q01389	344	Q01389	Serine/threonine-protein kinase BCK1/SLK1/SSP31	BCK1	PHSIIESNSTLTKSASPPASPSYPSIFRRHH
-0.130849	-0.133882	-0.0233057	0.203912	0.387422	0.410583	0.291777	0.191351	0.136654	0.109306	-0.240552	-0.308909	-0.318744	-0.201701	0.0516279	0.314364	0.391004	0.272142	0.0625667	-0.0422211	S	2	(R/K)xx(S/T);(S/T)(D/E);14-3-3 domain binding motif;Calmodulin-dependent protein kinase II substrate motif;Casein kinase II substrate motif;G protein-coupled receptor kinase 1 substrate motif;MAPKAPK2 kinase substrate motif;New PKA kinase substrate motif_RxxS;PKA kinase substrate motif;PKC kinase substrate motif;RxxS	___1	0.766833	0.000518173	59.57	41.838	59.57	-0.95301	261	1432300	1432300	0	Q01389	261	Q01389	Serine/threonine-protein kinase BCK1/SLK1/SSP31	BCK1	KNSKSQEDISNSRSTSESALSPTKSGPSKTD
0.11046	0.127752	-0.0520179	-0.446142	-0.744928	-0.734022	-0.444074	-0.184775	-0.0323417	0.0438747	0.119714	0.0651847	-0.0540946	-0.183594	-0.320937	-0.455904	-0.42664	-0.23552	-0.000203333	0.117455	S	2	(D/E)xxx(S/T);(S/T)Px(R/K);(S/T)PxK;(S/T)xx(R/K);Casein kinase I substrate motif;Casein kinase II substrate motif;Cdc2 kinase substrate motif;CDK kinase substrate motif;CDK kinase substrate motif_minimal;CDK kinase substrate motif_minimal_pS;CDK1,2,4,6 kinase substrate motif;ERK1,2 kinase substrate motif;G protein-coupled receptor kinase 1 substrate motif;GSK3 kinase substrate motif;GSK-3, ERK1, …	___1	0.950636	4.13e-10	107.09	82.234	107.09	-0.019162	266	6911400	6911400	0	Q01389	266	Q01389	Serine/threonine-protein kinase BCK1/SLK1/SSP31	BCK1	QEDISNSRSTSESALSPTKSGPSKTDEKNFL
-1.18956	-0.899068	-0.392132	0.0407585	0.354005	0.621651	0.623788	0.406015	0.114225	-0.0316696	-1.14919	-1.13415	-0.924802	-0.536195	0.0120197	0.540585	0.827761	0.893198	0.788997	0.736897	T	3	(R/K)x(S/T);(R/K)xxx(S/T);(S/T)xx(D/E);(S/T)xxxx(R/K);acidic-plus-3 pSTxxED;Casein kinase II substrate motif;New PKA kinase substrate motif_RxT;PKA kinase substrate motif;PKC kinase substrate motif;RxT;Txx(E/D)	___1	0.934914	3.14e-08	95.264	84.741	95.264	0.49111	1471	3921800	3921800	0	Q01389	1471	Q01389	Serine/threonine-protein kinase BCK1/SLK1/SSP31	BCK1	FIKSNDKLNSSKLRITSQENKTE________
0.265798	0.253196	0.227992	0.191448	0.156165	0.073732	-0.057113	-0.124507	-0.080037	-0.00187058	0.0245228	0.0163485	0	-0.0249497	-0.0503264	-0.0762959	-0.102431	-0.189088	-0.336098	-0.439781	T	4	(D/E)xxx(S/T);(R/K)x(S/T);(R/K)xx(S/T);(R/K)xxxxx(S/T);(S/T)x(R/K);(S/T)xxxxx(D/E) ;Calmodulin-dependent protein kinase II alpha substrate motif;Calmodulin-dependent protein kinase II substrate motif;Calmodulin-dependent protein kinase IV substrate motif;Chk1 kinase substrate motif;G protein-coupled receptor kinase 1 substrate motif;KxT;New PKA kinase substrate motif_KxT;New PKA kinase substrate …	___1	0.56237	0.00038593	47.32	35.551	47.32	-0.84557	1027	1179400	0	1179400	Q01389	1027	Q01389	Serine/threonine-protein kinase BCK1/SLK1/SSP31	BCK1	IFYDSQTQDKMERKMTFRPSPEVVYQNLEKF
0.100737	0.0284787	-0.0887603	-0.427065	-0.442872	-0.508262	-0.0484957	0.04467	0.220346	0.12787	0.257138	0.314014	0.183519	0.0509046	-0.253595	-0.3923	-0.36507	-0.0390513	0.188383	0.358799	T	2	(D/E)xxxxx(S/T);(S/T)(R/K);(S/T)xxxxx(R/K);DNA dependent Protein kinase substrate motif;G protein-coupled receptor kinase 1 substrate motif	___1	0.939983	1.32e-16	119.76	83.339	59.245	-0.090377	268	4549900	2587500	1962400	Q01389	268	Q01389	Serine/threonine-protein kinase BCK1/SLK1/SSP31	BCK1	DISNSRSTSESALSPTKSGPSKTDEKNFLHS
-0.410387	-0.191296	0.0822957	0.247363	0.325304	0.357517	0.716625	1.0125	1.15719	1.0738	-0.335822	-0.255204	-0.318758	-0.209867	-0.313045	-0.140423	-0.418843	-0.294185	-0.212581	0.122405	S	3	(D/E)xxxxx(S/T);(S/T)xx(D/E);(S/T)xxxxx(D/E) ;acidic-plus-3 pSTxxED;Casein kinase II substrate motif;DNA dependent Protein kinase substrate motif;Pyruvate dehydrogenase kinase substrate motif;Sxx(E/D);SxxD	___2	0.899295	2.27e-25	80.43	73.51	66.381	-0.059408	449	237600000	0	49450000	P33306	449	P33306	Protein BCK2	BCK2	GSSLYRLSRDLNSLPSVTDLPEMDSTTPVNE
-0.279348	-0.173709	0.03757	0.107911	-0.068325	-0.249167	-0.188037	0.0783092	0.307902	0.404321	-0.346082	-0.311662	-0.242823	-0.111335	0.048385	0.195999	0.303277	0.267024	0.127577	0.00625725	S	3	(D/E)xx(S/T);(R/K)xxx(S/T);(S/T)xxxxx(D/E) ;Casein kinase I substrate motif;Casein kinase II substrate motif	___1	0.93162	1.02e-05	51.868	43.393	51.868	-0.0029592	446	6683900	0	6683900	P33306	446	P33306	Protein BCK2	BCK2	ATRGSSLYRLSRDLNSLPSVTDLPEMDSTTP
0.100378	0.22169	0.464314	0.593489	0.487903	0.316491	0.314013	0.486205	0.664131	0.755961	-0.772594	-0.70653	-0.574403	-0.448891	-0.39606	-0.462171	-0.574544	-0.574835	-0.416779	-0.258579	S	3	(D/E)xxxxx(S/T);(S/T)xx(D/E);(S/T)xxxxx(D/E) ;acidic-plus-3 pSTxxED;Casein kinase II substrate motif;DNA dependent Protein kinase substrate motif;Pyruvate dehydrogenase kinase substrate motif;Sxx(E/D);SxxD	___1	0.899295	2.27e-25	80.43	73.51	66.381	-0.059408	449	237600000	0	49450000	P33306	449	P33306	Protein BCK2	BCK2	GSSLYRLSRDLNSLPSVTDLPEMDSTTPVNE
0.118754	0.118097	0.174879	-0.0615243	0.161677	0.340617	0.770065	0.912563	1.04808	1.18383	-0.167929	-0.186155	-0.283752	-0.231286	-0.273698	-0.382684	-0.523244	-0.305907	-0.217715	-0.095704	S	2	(D/E)(S/T);(R/K)xx(S/T);(R/K)xxx(S/T);(R/K)xxxx(S/T);(S/T)xx(D/E);(S/T)xxxxx(R/K);acidic-plus-3 pSTxxED;b-Adrenergic Receptor kinase substrate motif;Casein kinase II substrate motif;G protein-coupled receptor kinase 1 substrate motif;New PKA kinase substrate motif_KxxS;Phosphorylase kinase substrate motif;PKA kinase substrate motif;PKC kinase substrate motif;Pyruvate dehydrogenase kinase substrat…	___1	0.997652	8.58e-09	97.463	88.106	86.772	-0.21841	488	149240000	0	0	P33306	488	P33306	Protein BCK2	BCK2	HKSGSVKGGHRKKQESISDAQRIQHSNSYIT
0.0314393	0.0964838	0.226573	0.281137	0.195133	0.187981	0.400249	0.61537	0.613922	0.504914	-0.878941	-0.789159	-0.609594	-0.513108	-0.589483	-0.655506	-0.538313	-0.225122	0.100851	0.270229	S	3	(R/K)x(S/T);Casein kinase II substrate motif;G protein-coupled receptor kinase 1 substrate motif;GSK3 kinase substrate motif;New PKA kinase substrate motif_RxS;PKA kinase substrate motif;PKA kinase substrate motif_RxS;PKC kinase substrate motif;RxS	___1	0.778428	1.55e-11	67.283	58.315	56.164	2.5072	713	3930400	0	3930400	P33306	713	P33306	Protein BCK2	BCK2	HASRSESNNNTGNRVSYSGSTPNNVDTTKTN
0.689895	0.670566	0.628147	0.472874	0.461896	0.339263	0.64176	1.07236	1.45403	1.7657	-0.383998	-0.32647	-0.452806	-0.337149	-0.502978	-0.423791	-0.555574	-0.293666	-0.313995	-0.156087	S	2	(R/K)(S/T);(R/K)xxx(S/T);(S/T)xxxx(D/E)	___1	0.999999	7.38e-23	136.38	113	113.22	-0.60949	340	18637000	14283000	4353900	P33306	340	P33306	Protein BCK2	BCK2	PHFAKHSPDSPRTSRSFNCGDSQSKVKLPEE
0.413987	0.427858	0.455599	0.518538	0.602803	0.731641	0.883727	1.01897	1.11412	1.14165	-1.44276	-1.43385	-1.41602	-1.32594	-1.17251	-0.972193	-0.788336	-0.642244	-0.517461	-0.465724	S	2	(R/K)(S/T);(R/K)x(S/T);(S/T)xxxxx(R/K);Casein kinase I substrate motif;Casein kinase II substrate motif;KxS;New PKA kinase substrate motif_KxS;PKA kinase substrate motif;PKC kinase substrate motif	___1	0.998161	4.31e-09	113.1	84.697	113.1	0.00037179	187	31883000	0	31883000	P33306	187	P33306	Protein BCK2	BCK2	ISESGIDASSLTTKRSYNSFLKHNRLNGKTP
0.202407	0.206464	0.342485	0.0671373	0.033271	-0.088564	0.131349	0.0966397	0.132778	0.103563	-0.326333	-0.255697	-0.201798	-0.102291	-0.101809	-0.0654347	-0.265903	-0.231193	-0.271032	-0.149707	S	2	(R/K)xxx(S/T);(R/K)xxxx(S/T);(S/T)xx(R/K);(S/T)xxxxx(R/K)	___1	0.999409	0.00124607	87.913	55.979	71.349	-0.14024	190	76440000	57956000	18485000	P33306	190	P33306	Protein BCK2	BCK2	SGIDASSLTTKRSYNSFLKHNRLNGKTPFSG
0.0915691	0.108328	0.20764	0.322207	0.508041	0.596359	0.541082	0.404321	0.312122	0.32366	-0.573049	-0.527382	-0.455546	-0.442591	-0.334299	-0.234262	-0.281619	-0.415676	-0.642831	-0.633388	S	2	(R/K)xx(S/T);14-3-3 domain binding motif;Calmodulin-dependent protein kinase II substrate motif;Casein kinase I substrate motif;Casein kinase II substrate motif;New PKA kinase substrate motif_RxxS;Phosphorylase kinase substrate motif;PKA kinase substrate motif;PKC kinase substrate motif;RxxS	___1	0.990405	0	263.7	234.99	255.15	-0.30813	406	57993000	34420000	23572000	P33306	406	P33306	Protein BCK2	BCK2	QSNIKVNKLPTQRTTSVGSLSSMSNRYSPIR
0.0606849	0.0787762	0.100447	0.107607	0.191582	0.366883	0.505357	0.515678	0.437123	0.397845	-0.227506	-0.251293	-0.258925	-0.226615	-0.159819	-0.0984783	-0.0832035	-0.108539	-0.152502	-0.174484	S	2	(S/T)xxx(R/K);Casein kinase II substrate motif;MDC1 BRCT domain binding motif;Plk1 PBD domain binding motif	___1	0.747942	6.35e-05	63.227	50.601	63.227	-0.34227	412	4021100	4021100	0	P33306	412	P33306	Protein BCK2	BCK2	NKLPTQRTTSVGSLSSMSNRYSPIRVASPGR
-0.438771	-0.208461	0.196007	-0.34763	-0.20317	0.0264517	0.574134	1.0357	1.53486	2.07713	-0.593896	-0.427812	-0.211908	-0.103052	-0.0757667	-0.0148851	-0.142491	-0.0531043	-0.00633793	0.13408	S	2	(R/K)xx(S/T);(S/T)Px(R/K);(S/T)PxR;(S/T)Pxxx(R/K);(S/T)xx(R/K);(S/T)xxxx(R/K);14-3-3 domain binding motif;Calmodulin-dependent protein kinase II substrate motif;Cdc2 kinase substrate motif;CDK kinase substrate motif;CDK kinase substrate motif_minimal;CDK kinase substrate motif_minimal_pS;CDK1,2,4,6 kinase substrate motif;CLK1 kinase substrate motif;ERK1,2 kinase substrate motif;G protein-coupled …	___1	1	0.00470781	70.816	60.631	55.898	-0.12744	424	213660000	25110000	20007000	P33306	424	P33306	Protein BCK2	BCK2	SLSSMSNRYSPIRVASPGRARSATRGSSLYR
0.448573	0.557507	0.552944	0.325949	0.0652668	-0.006674	0.156681	0.366589	0.537565	0.623052	-0.021924	-0.0779523	-0.127457	-0.114409	-0.137561	-0.259464	-0.332231	-0.257111	-0.10844	-0.0341043	Y	3	JAK2 kinase substrate motif;Src kinase substrate motif	___1	0.581305	0.000350543	47.916	38.383	47.916	-0.67341	417	11310000	11310000	0	P33306	417	P33306	Protein BCK2	BCK2	QRTTSVGSLSSMSNRYSPIRVASPGRARSAT
0.0084472	-0.1046	-0.174427	-0.110304	-0.0867567	-0.0634207	-0.113883	-0.160807	-0.391698	-0.597793	0.515672	0.452346	0.450503	0.429591	0.490751	0.280247	0.180114	-0.120894	-0.247892	-0.406114	T	4	(D/E)(S/T);(D/E)xxxx(S/T);(S/T)(D/E);(S/T)x(D/E);(S/T)xx(D/E);(S/T)xxxx(D/E);acidic-plus-1-2 pSTxxED;acidic-plus-2;acidic-plus-2 pTxD;acidic-plus-2 pTxE/D;acidic-plus-2-3 pSTxxED;acidic-plus-3 pSTxxED;b-Adrenergic Receptor kinase substrate motif;Casein kinase II substrate motif;G protein-coupled receptor kinase 1 substrate motif;Txx(E/D)	___1	0.999909	3.46e-84	160.77	151.48	64.265	-0.0045772	205	123610000	40667000	26178000	Q06338	205	Q06338	Protein BCP1	BCP1	DFYIIVTRKYEVNFDTDDDTDSGKRNKNKDE
0.0203705	-0.0224079	-0.107965	-0.165662	-0.15272	-0.0186844	0.165807	0.214197	0.07603	-0.0863325	-0.0507698	-0.0334113	0.0013056	0.0237306	0.0165053	0.0259533	0.0817252	0.154833	0.198952	0.206518	S	3	(D/E)(S/T);(D/E)x(S/T);(D/E)xxx(S/T);(D/E/N)xS;(S/T)xx(R/K);b-Adrenergic Receptor kinase substrate motif;Casein kinase II substrate motif;ExS;G protein-coupled receptor kinase 1 substrate motif	___2	0.95981	2.33e-112	153.84	133.41	56.882	0.18854	68	337470000	0	28207000	P07278	68	P07278	cAMP-dependent protein kinase regulatory subunit	BCY1	EFKAKNIVLFPEPEESFSRPQSAQSQSRSRS
0.0203705	-0.0224079	-0.107965	-0.165662	-0.15272	-0.0186844	0.165807	0.214197	0.07603	-0.0863325	-0.0507698	-0.0334113	0.0013056	0.0237306	0.0165053	0.0259533	0.0817252	0.154833	0.198952	0.206518	S	3	(D/E)xx(S/T);(D/E)xxx(S/T);(D/E)xxxxx(S/T);(S/T)(R/K);Casein kinase I substrate motif;G protein-coupled receptor kinase 1 substrate motif;GSK3 kinase substrate motif	___2	0.999053	6e-221	207.6	191.33	207.6	0.2169	70	617850000	32772000	89613000	P07278	70	P07278	cAMP-dependent protein kinase regulatory subunit	BCY1	KAKNIVLFPEPEESFSRPQSAQSQSRSRSSV
0.275619	0.126284	-0.00606829	-0.103454	-0.050226	0.012081	0.298274	0.368003	0.300208	0.0941264	-0.234856	-0.118532	-0.29224	-0.156298	-0.255954	-0.122719	-0.0448161	0.00890033	0.14344	0.1411	S	3	(D/E)xx(S/T);(R/K)x(S/T);(R/K)xxx(S/T);Casein kinase I substrate motif;KxS;New PKA kinase substrate motif_KxS;PKA kinase substrate motif;PKC kinase substrate motif	___2	0.967903	5.89e-62	146.58	128.95	72.175	0.29068	130	399030000	86114000	44715000	P07278	130	P07278	cAMP-dependent protein kinase regulatory subunit	BCY1	HQQAQEEQQHTREKTSTPPLPMHFNAQRRTS
-0.243637	-0.187498	-0.158978	-0.214216	-0.274085	-0.254827	-0.150628	-0.0406114	0.0366102	0.0752211	0.321446	0.48219	0.635994	0.622118	0.556589	0.607088	0.572263	0.336085	0.0443985	-0.101445	S	3	(R/K)(S/T);(S/T)(R/K);Casein kinase I substrate motif;Casein kinase II substrate motif;MAPKAPK2 kinase substrate motif	___2	0.706001	6.52e-80	135.8	121.79	104.14	-0.11527	81	914720000	0	0	P07278	81	P07278	cAMP-dependent protein kinase regulatory subunit	BCY1	EESFSRPQSAQSQSRSRSSVMFKSPFVNEDP
-0.0188325	-0.0782283	0.0808078	-0.177695	-0.159532	-0.142027	-0.0503783	0.00191879	-0.00968837	-0.0174107	0.533701	0.591628	0.65484	0.431407	0.506046	0.568427	0.540205	0.178639	-0.32723	-0.487967	S	2	(R/K)(S/T);(R/K)xx(S/T);(S/T)xxxx(R/K);14-3-3 domain binding motif;Calmodulin-dependent protein kinase II substrate motif;MAPKAPK2 kinase substrate motif;New PKA kinase substrate motif_RxxS;PKA kinase substrate motif;PKC kinase substrate motif;RxxS	___2	0.999273	4.24e-110	159.66	145.2	124.33	-0.025161	83	9147100000	257200000	164310000	P07278	83	P07278	cAMP-dependent protein kinase regulatory subunit	BCY1	SFSRPQSAQSQSRSRSSVMFKSPFVNEDPHS
-0.0224875	-0.080665	0.10364	-0.152426	-0.113775	-0.12154	-0.0347872	-0.00297769	-0.0195506	-0.0248594	0.585591	0.626221	0.711373	0.453346	0.540111	0.580553	0.546706	0.173015	-0.305926	-0.447574	S	2	(R/K)x(S/T);(R/K)xxx(S/T);(S/T)xxx(R/K);MDC1 BRCT domain binding motif;New PKA kinase substrate motif_RxS;PKA kinase substrate motif;PKA kinase substrate motif_RxS;PKC kinase substrate motif;Plk1 PBD domain binding motif;RxS	___2	0.997292	6.52e-80	164.48	106.93	122.98	0.26453	84	3762200000	543440000	692440000	P07278	84	P07278	cAMP-dependent protein kinase regulatory subunit	BCY1	FSRPQSAQSQSRSRSSVMFKSPFVNEDPHSN
-0.0188325	-0.0782283	0.0808078	-0.177695	-0.159532	-0.142027	-0.0503783	0.00191879	-0.00968837	-0.0174107	0.533701	0.591628	0.65484	0.431407	0.506046	0.568427	0.540205	0.178639	-0.32723	-0.487967	S	4	(R/K)(S/T);(S/T)xxxx(D/E);(S/T)xxxxx(D/E) ;CDK kinase substrate motif_minimal;CDK kinase substrate motif_minimal_pS;ERK1,2 kinase substrate motif;Growth associated histone HI kinase substrate motif;GSK-3, ERK1, ERK2, CDK5 substrate motif;WW domain binding motif	___2	0.993118	6.17e-80	134.76	117.54	107.08	0.0071815	89	263060000	6153000	6366000	P07278	89	P07278	cAMP-dependent protein kinase regulatory subunit	BCY1	SAQSQSRSRSSVMFKSPFVNEDPHSNVFKSG
0.457571	0.389976	0.254786	0.102262	0	-0.0357268	-0.0551805	-0.0665299	-0.0860481	-0.0998915	0.922386	0.869832	0.764724	0.72043	0.789504	0.736734	0.448752	-0.003307	-0.384234	-0.53913	S	4	(D/E)xx(S/T);(D/E)xxx(S/T);(S/T)xxx(R/K);Casein kinase I substrate motif	___2	0.995619	3.67e-36	102.05	80.876	102.05	-0.10029	98	98758000	0	9983000	P07278	98	P07278	cAMP-dependent protein kinase regulatory subunit	BCY1	SSVMFKSPFVNEDPHSNVFKSGFNLDPHEQD
0.00409315	0.184773	0.195535	0.174033	-0.0647738	0.052774	0.270691	0.386229	0.232283	0.033007	-0.173118	-0.143334	-0.121602	-0.0730315	-0.044736	-0.0370326	0.0125152	0.0197796	0.155973	0.1343	S	3	(D/E)xx(S/T);(D/E)xxx(S/T);(D/E)xxxxx(S/T);(S/T)(R/K);Casein kinase I substrate motif;G protein-coupled receptor kinase 1 substrate motif;GSK3 kinase substrate motif	___1	0.999053	6e-221	207.6	191.33	207.6	0.2169	70	617850000	32772000	89613000	P07278	70	P07278	cAMP-dependent protein kinase regulatory subunit	BCY1	KAKNIVLFPEPEESFSRPQSAQSQSRSRSSV
0.381503	0.427049	0.51814	0.573256	0.54685	0.454619	0.378086	0.297114	0.196005	0.135382	-0.0747595	-0.0974394	-0.142799	-0.236234	-0.355063	-0.388813	-0.312092	-0.200975	-0.165936	-0.186456	S	3	(R/K)xx(S/T);(S/T)xxxxx(R/K);14-3-3 domain binding motif;Calmodulin-dependent protein kinase II substrate motif;Calmodulin-dependent protein kinase IV substrate motif;Casein kinase I substrate motif;Casein kinase II substrate motif;MAPKAPK2 kinase substrate motif;New PKA kinase substrate motif_RxxS;PKA kinase substrate motif;PKC kinase substrate motif;RxxS	___1	0.971798	1.55e-164	180.26	165.5	180.26	0.02798	74	537080000	0	80848000	P07278	74	P07278	cAMP-dependent protein kinase regulatory subunit	BCY1	IVLFPEPEESFSRPQSAQSQSRSRSSVMFKS
0.407587	0.418795	0.385278	0.295825	0.21551	0.200265	0.198652	0.145597	0.0759334	0.0411015	-0.131311	-0.101241	-0.0614943	-0.0421401	-0.050841	-0.0672045	-0.102312	-0.148502	-0.186683	-0.205774	S	3	(R/K)xxxxx(S/T);(S/T)xx(R/K);(S/T)xxxx(R/K);ATM kinase substrate motif;Casein kinase II substrate motif;DNA dependent Protein kinase substrate motif;G protein-coupled receptor kinase 1 substrate motif;GSK3 kinase substrate motif	___1	0.839653	1.94e-243	217.7	190.95	43.992	-0.36298	77	367510000	7846700	0	P07278	77	P07278	cAMP-dependent protein kinase regulatory subunit	BCY1	FPEPEESFSRPQSAQSQSRSRSSVMFKSPFV
-0.0722446	-0.0128475	0.105947	0.19612	0.198276	0.162525	0.176886	0.197227	0.173438	0.139478	-0.307247	-0.335517	-0.392058	-0.402182	-0.337617	-0.242218	-0.190672	-0.143007	-0.0553677	0.00843845	S	3	(S/T)(R/K);(S/T)xx(R/K);Casein kinase II substrate motif;G protein-coupled receptor kinase 1 substrate motif;GSK3 kinase substrate motif	___1	0.749318	3.21e-221	209.4	186.35	209.4	-0.060416	79	102420000	0	50078000	P07278	79	P07278	cAMP-dependent protein kinase regulatory subunit	BCY1	EPEESFSRPQSAQSQSRSRSSVMFKSPFVNE
0.180451	0.0911783	-0.087367	-0.295682	-0.444494	-0.380038	-0.161816	-0.0276907	-0.131425	-0.302223	0.0673165	0.0354754	-0.0282068	-0.0420596	0.025758	0.120051	0.159149	0.113356	0.0378678	-0.0147244	S	3	(D/E)xx(S/T);(R/K)x(S/T);(R/K)xxx(S/T);Casein kinase I substrate motif;KxS;New PKA kinase substrate motif_KxS;PKA kinase substrate motif;PKC kinase substrate motif	___1	0.967903	5.89e-62	146.58	128.95	72.175	0.29068	130	399030000	86114000	44715000	P07278	130	P07278	cAMP-dependent protein kinase regulatory subunit	BCY1	HQQAQEEQQHTREKTSTPPLPMHFNAQRRTS
0.266189	-0.0056297	-0.113303	-0.172619	-0.094766	-0.0128546	-0.0045623	-0.103832	-0.421823	-0.806041	0.0683625	0.148249	0.200174	0.071983	0.067824	0.105742	0.136433	0.112431	-0.0516713	-0.015967	S	2	(R/K)(S/T);(R/K)xx(S/T);(S/T)xxxx(R/K);14-3-3 domain binding motif;Calmodulin-dependent protein kinase II substrate motif;MAPKAPK2 kinase substrate motif;New PKA kinase substrate motif_RxxS;PKA kinase substrate motif;PKC kinase substrate motif;RxxS	___1	0.999273	4.24e-110	159.66	145.2	124.33	-0.025161	83	9147100000	257200000	164310000	P07278	83	P07278	cAMP-dependent protein kinase regulatory subunit	BCY1	SFSRPQSAQSQSRSRSSVMFKSPFVNEDPHS
-0.103534	-0.225164	-0.305768	-0.303521	-0.455375	-0.432627	-0.402848	-0.33302	-0.575446	-0.887626	0.146592	0.167232	0.105089	0.0890915	0.0134741	0.110464	0.173974	0.333298	0.263808	0.280237	S	2	(R/K)x(S/T);(R/K)xxx(S/T);(S/T)xxx(R/K);MDC1 BRCT domain binding motif;New PKA kinase substrate motif_RxS;PKA kinase substrate motif;PKA kinase substrate motif_RxS;PKC kinase substrate motif;Plk1 PBD domain binding motif;RxS	___1	0.997292	6.52e-80	164.48	106.93	122.98	0.26453	84	3762200000	543440000	692440000	P07278	84	P07278	cAMP-dependent protein kinase regulatory subunit	BCY1	FSRPQSAQSQSRSRSSVMFKSPFVNEDPHSN
0.075168	0.0825953	0.240782	0.266594	0.350069	0.426897	0.550367	0.483637	0.351417	0.123418	-0.288639	-0.187273	-0.136178	-0.243884	-0.299731	-0.288444	-0.154897	-0.109357	-0.177229	-0.216267	S	4	(R/K)(S/T);(S/T)xxxx(D/E);(S/T)xxxxx(D/E) ;CDK kinase substrate motif_minimal;CDK kinase substrate motif_minimal_pS;ERK1,2 kinase substrate motif;Growth associated histone HI kinase substrate motif;GSK-3, ERK1, ERK2, CDK5 substrate motif;WW domain binding motif	___1	0.993118	6.17e-80	134.76	117.54	107.08	0.0071815	89	263060000	6153000	6366000	P07278	89	P07278	cAMP-dependent protein kinase regulatory subunit	BCY1	SAQSQSRSRSSVMFKSPFVNEDPHSNVFKSG
0.265166	0.200804	0.0931348	0.0332216	-0.00629457	0.0754942	0.25984	0.375017	0.299146	0.181641	-0.204397	-0.12997	-0.229122	-0.154663	-0.23304	-0.169991	-0.171266	-0.177249	-0.093913	-0.0628095	T	3	(D/E)x(S/T);(D/E/N)xT;(R/K)(S/T);(R/K)xx(S/T);Calmodulin-dependent protein kinase II substrate motif;ExT;G protein-coupled receptor kinase 1 substrate motif;HxxxxT;PKC kinase substrate motif;RxxT	___2	0.975691	3.55e-54	146.58	128.95	84.493	0.33118	129	537850000	114240000	96824000	P07278	129	P07278	cAMP-dependent protein kinase regulatory subunit	BCY1	THQQAQEEQQHTREKTSTPPLPMHFNAQRRT
0.244906	0.181581	0.0835334	0.0282081	-0.00273768	0.0815441	0.277283	0.382351	0.301353	0.162528	-0.252714	-0.165738	-0.254081	-0.179498	-0.251671	-0.189869	-0.156118	-0.15112	-0.037418	-0.0174455	T	4	(D/E)xxx(S/T);(R/K)xx(S/T);(R/K)xxxx(S/T);CDK kinase substrate motif_minimal;CDK kinase substrate motif_minimal_pT;G protein-coupled receptor kinase 1 substrate motif;GSK-3, ERK1, ERK2, CDK5 substrate motif;MDC1 BRCT domain binding motif;PKA kinase substrate motif;PKC kinase substrate motif;Plk1 PBD domain binding motif;WW domain binding motif	___2	0.989183	2.27e-227	223.5	212.86	145.05	-0.27571	131	10805000000	383590000	306150000	P07278	131	P07278	cAMP-dependent protein kinase regulatory subunit	BCY1	QQAQEEQQHTREKTSTPPLPMHFNAQRRTSV
-0.079647	-0.0588334	0.0445671	0.0692528	0.0175375	-0.0240662	-0.0648366	-0.0277557	0.00467683	-0.0100002	-0.0508527	0.0371825	0.0584405	0.0594654	-0.0163294	0.0739999	0.0165162	0.044406	-0.207204	-0.233184	T	4	(D/E)xxx(S/T);(R/K)xx(S/T);(R/K)xxxx(S/T);CDK kinase substrate motif_minimal;CDK kinase substrate motif_minimal_pT;G protein-coupled receptor kinase 1 substrate motif;GSK-3, ERK1, ERK2, CDK5 substrate motif;MDC1 BRCT domain binding motif;PKA kinase substrate motif;PKC kinase substrate motif;Plk1 PBD domain binding motif;WW domain binding motif	___1	0.989183	2.27e-227	223.5	212.86	145.05	-0.27571	131	10805000000	383590000	306150000	P07278	131	P07278	cAMP-dependent protein kinase regulatory subunit	BCY1	QQAQEEQQHTREKTSTPPLPMHFNAQRRTSV
-0.144102	-0.16603	-0.209887	-0.232722	-0.212608	-0.180107	-0.178172	-0.175169	-0.140536	-0.107403	0.239768	0.238788	0.236829	0.208267	0.154081	0.134488	0.175112	0.288638	0.41485	0.484299	S	2	(D/E)xx(S/T);(R/K)xxx(S/T);Casein kinase I substrate motif;Casein kinase II substrate motif;G protein-coupled receptor kinase 1 substrate motif;MDC1 BRCT domain binding motif;Plk1 PBD domain binding motif	___1	0.889297	4.83e-235	229.63	220.79	57.434	-0.21088	613	125380000	0	35287000	P35817	613	P35817	Bromodomain-containing factor 1	BDF1	SNGLDGTSGVTRDASSLSPTSAGSRKRRSKA
-0.25423	-0.22488	-0.214972	0.075583	0.078069	0.143338	-0.173055	-0.236209	-0.193896	-0.194523	-0.0503495	0.034074	0.141626	0.175193	0.121173	0.152867	0.208136	0.442245	0.551182	0.666111	S	2	(D/E)xxxx(S/T);(R/K)xxxxx(S/T);(S/T)Pxxxxx(R/K);Casein kinase I substrate motif;Casein kinase II substrate motif;CDK kinase substrate motif_minimal;CDK kinase substrate motif_minimal_pS;ERK1,2 kinase substrate motif;G protein-coupled receptor kinase 1 substrate motif;GSK-3, ERK1, ERK2, CDK5 substrate motif;WW domain binding motif	___1	0.994999	0	295.62	289.8	295.62	-0.15298	615	1996500000	154050000	71295000	P35817	615	P35817	Bromodomain-containing factor 1	BDF1	GLDGTSGVTRDASSLSPTSAGSRKRRSKALS
-0.0313005	-0.0198555	-0.0382989	0.15223	0.19567	0.187066	0.0277296	0.044728	0.209999	0.309215	0.0802202	0.0524686	0.0226103	-0.0221005	-0.000654867	-0.116297	-0.120009	-0.211581	-0.122635	-0.152534	S	3	(R/K)(S/T);(R/K)x(S/T);(R/K)xxx(S/T);(S/T)xxx(D/E);(S/T)xxxx(D/E);New PKA kinase substrate motif_RxS;PKA kinase substrate motif;PKA kinase substrate motif_RxS;PKC kinase substrate motif;RxS	___1	0.964281	4.01e-285	247.3	234.68	173.49	-0.52946	269	2564800000	103150000	38348000	P35817	269	P35817	Bromodomain-containing factor 1	BDF1	MPAKDAPPVIAKGRRSSAQEDAPIVIRRAQT
-0.0120564	-0.10551	-0.134095	0.0302777	0.111575	0.0901927	-0.0926939	-0.0599823	0.0554071	0.108524	0.142286	0.151421	0.169593	0.0835832	0.0789025	0.0422642	0.0337002	-0.0254491	-0.0342878	-0.013258	S	2	(R/K)x(S/T);(R/K)xx(S/T);(R/K)xxxx(S/T);(S/T)xx(D/E);(S/T)xxx(D/E);14-3-3 domain binding motif;acidic-plus-3 pSTxxED;acidic-plus-3-4 pSTxxEDED;Calmodulin-dependent protein kinase II substrate motif;Casein kinase II substrate motif;MAPKAPK1 kinase substrate motif;MDC1 BRCT domain binding motif;New PKA kinase substrate motif_RRxS;New PKA kinase substrate motif_RxS;New PKA kinase substrate motif_Rxx…	___1	0.999816	8.41e-292	246.79	231.25	125.36	-0.10659	270	4624000000	291150000	118040000	P35817	270	P35817	Bromodomain-containing factor 1	BDF1	PAKDAPPVIAKGRRSSAQEDAPIVIRRAQTH
0.635762	0.648789	0.409632	0.600611	0.626173	0.741496	0.782178	0.778666	0.64484	0.615173	-0.76642	-0.740794	-0.881647	-0.831837	-0.899203	-0.767879	-0.653184	-0.581988	-0.38148	-0.343624	S	4	(D/E)x(S/T);(D/E)xx(S/T);(D/E)xxx(S/T);(D/E)xxxxx(S/T);(D/E/N)xS;(S/T)(D/E);(S/T)xx(D/E);(S/T)xxx(R/K);acidic-plus-3 pSTxxED;Casein kinase I substrate motif;Casein kinase II substrate motif;DxS;PKA kinase substrate motif_SDxDK;Pyruvate dehydrogenase kinase substrate motif;Sxx(E/D);SxxD	___1	1	0	433.95	408.29	281.34	0.02962	49	381900000	139290000	238270000	P46678	49	P46678	Transcription factor TFIIIB component B''	BDP1	PQLFIPESKEIEEDNSDNDKGVDENETAIVE
-0.0227313	-0.0304221	-0.0458036	0.00518125	0.130223	0.16179	0.0258235	-0.029151	0.164399	0.385435	0.19408	0.165522	0.108406	0.0768569	0.0994337	0.0690874	-0.0683075	-0.202008	-0.224965	-0.181072	S	2	(D/E)x(S/T);(D/E)xxx(S/T);(D/E)xxxx(S/T);(D/E/N)xS;(S/T)(D/E);(S/T)x(D/E);(S/T)xx(D/E);(S/T)xxxx(D/E);acidic-plus-1-2 pSTxxED;acidic-plus-2;acidic-plus-2 pSxE;acidic-plus-2 pSxE/D;acidic-plus-2-3 pSTxxED;acidic-plus-3 pSTxxED;BARD1 BRCT domain binding motif;Casein kinase II substrate motif;ExS;G protein-coupled receptor kinase 1 substrate motif;Sxx(E/D);SxxE	___1	1	5.37e-97	143.31	129.63	79.633	0.3094	586	535590000	0	8607300	P46678	586	P46678	Transcription factor TFIIIB component B''	BDP1	KLKERNNDDNEDNEGSEEEPEIDQ_______
0.232778	0.23908	0.266519	0.201879	0.276206	0.320557	0.4148	0.276025	0.148151	0.0520463	-0.526252	-0.516437	-0.404939	-0.395198	-0.362882	-0.428186	-0.383389	-0.269311	-0.132239	-0.0516916	S	3	(R/K)xx(S/T);(R/K)xxxx(S/T);(R/K)xxxxx(S/T);(S/T)xx(D/E);(S/T)xxxx(D/E);14-3-3 domain binding motif;acidic-plus-3 pSTxxED;Calmodulin-dependent protein kinase II substrate motif;Casein kinase II substrate motif;MAPKAPK1 kinase substrate motif;New PKA kinase substrate motif_RxxS;p70 Ribosomal S6 kinase substrate motif;Phosphorylase kinase substrate motif;PKA kinase substrate motif;PKC kinase substr…	___1	0.999975	0	267.37	231.13	152.37	-0.2597	178	511650000	74734000	92551000	P46678	178	P46678	Transcription factor TFIIIB component B''	BDP1	LSTISNKLPKKIRLGSITENDMNLKTFKRHR
1.13054	1.17838	1.04945	0.818877	0.566021	0.498775	0.657056	0.845183	0.771631	0.853154	-0.324616	-0.284062	-0.520739	-0.396361	-0.780636	-0.895208	-1.198	-0.854364	-0.915611	-0.848051	S	4	(R/K)x(S/T);(S/T)xxx(R/K);Casein kinase I substrate motif;Casein kinase II substrate motif;New PKA kinase substrate motif_RxS;PKA kinase substrate motif;PKA kinase substrate motif_RxS;PKC kinase substrate motif;RxS	___1	0.998748	3.07e-05	63.631	42.074	63.631	0.18281	211	15031000	9199100	5831900	P46678	211	P46678	Transcription factor TFIIIB component B''	BDP1	GKPSSAKKPAGAHRISIVSKISPPTAMTDSL
0.564642	0.543017	0.623435	0.436132	0.361375	0.197507	0.321422	0.254751	0.24861	0.148041	-0.275392	-0.208756	-0.245892	-0.22988	-0.314728	-0.34625	-0.526036	-0.649216	-1.1351	-1.34669	S	4	(R/K)x(S/T);(R/K)xx(S/T);(S/T)xxxx(R/K);14-3-3 domain binding motif;Calmodulin-dependent protein kinase II substrate motif;Casein kinase I substrate motif;Casein kinase II substrate motif;New PKA kinase substrate motif_RRxS;New PKA kinase substrate motif_RxS;New PKA kinase substrate motif_RxxS;PAK2 kinase substrate motif;PKA kinase substrate motif;PKA kinase substrate motif_RRxS;PKA kinase substr…	___1	0.997609	3.04e-43	149.35	136.72	78.486	0.048303	164	664880000	130030000	72254000	P46678	164	P46678	Transcription factor TFIIIB component B''	BDP1	FLDSSSNSNGTARRLSTISNKLPKKIRLGSI
0.347459	0.54573	0.523268	0.081802	-0.368307	-0.408055	-0.0519387	0.289683	0.507767	0.616809	-0.206197	-0.124983	0.0338661	0.189138	0.172287	-0.013109	-0.221285	-0.283697	-0.228128	-0.200344	T	2	(R/K)xxxxx(S/T);(S/T)Pxx(R/K);(S/T)Pxxxx(R/K);(S/T)xxx(R/K);(S/T)xxxxx(R/K);CDK kinase substrate motif_minimal;CDK kinase substrate motif_minimal_pT;GSK-3, ERK1, ERK2, CDK5 substrate motif;WW domain binding motif	___1	0.981735	8.91e-10	87.001	63.15	71.555	-0.098211	26	16999000	0	0	P46678	26	P46678	Transcription factor TFIIIB component B''	BDP1	RFAPKVRQRRAATGGTPTPKPRTPQLFIPES
0.522528	0.748842	0.773633	0.370586	-0.123515	-0.280831	-0.127398	0	0.0675747	0.101362	-0.00680925	0.155185	0.3466	0.405443	0.241066	-0.0139585	-0.287364	-0.488503	-0.574419	-0.617377	T	3	(S/T)P(R/K);(S/T)Pxx(R/K);(S/T)x(R/K);(S/T)xxx(R/K);CDK kinase substrate motif_minimal;CDK kinase substrate motif_minimal_pT;DNA dependent Protein kinase substrate motif;Growth associated histone HI kinase substrate motif;GSK-3, ERK1, ERK2, CDK5 substrate motif;PKA kinase substrate motif;PKC kinase substrate motif;WW domain binding motif	___1	0.674764	2.2e-13	101.62	86.937	101.62	-0.43505	28	23525000	4443900	0	P46678	28	P46678	Transcription factor TFIIIB component B''	BDP1	APKVRQRRAATGGTPTPKPRTPQLFIPESKE
0.223943	0.192847	0.192356	0.127964	0.184467	0.272579	0.351379	0.290033	0.168855	0.0922197	-0.492242	-0.511017	-0.481989	-0.441631	-0.404336	-0.443079	-0.398751	-0.281766	-0.140743	-0.0770211	T	2	(R/K)xxxx(S/T);(S/T)(D/E);(S/T)xx(D/E);acidic-plus-3 pSTxxED;Casein kinase II substrate motif;G protein-coupled receptor kinase 1 substrate motif;Txx(E/D)	___1	0.991253	1.16e-284	244.73	207.22	108.56	0.10965	180	1255800000	65974000	45268000	P46678	180	P46678	Transcription factor TFIIIB component B''	BDP1	TISNKLPKKIRLGSITENDMNLKTFKRHRVL
-0.187949	-0.129971	-0.00559553	0.026289	-0.0444756	-0.0785777	-0.0588913	-0.107877	-0.101286	-0.217818	-0.0629244	-0.0147527	0.0402444	0.136173	0.102255	0.0820192	0.0832646	0.180435	0.278159	0.289268	S	2	(R/K)x(S/T);(R/K)xx(S/T);(R/K)xxxxx(S/T);(S/T)(D/E);AMP-activated protein kinase substrate motif;Calmodulin-dependent protein kinase II substrate motif;Casein kinase I substrate motif;Casein kinase II substrate motif;Chk1 kinase substrate motif;KxS;New PKA kinase substrate motif_KKxS;New PKA kinase substrate motif_KxS;New PKA kinase substrate motif_KxxS;PKA kinase substrate motif;PKC kinase subst…	___2	0.999897	3.96e-68	166.52	130.5	62.042	0.14655	458	832040000	160360000	160190000	P29366	458	P29366	Bud emergence protein 1	BEM1	DNTLTGEDLKLNKKLSDLSLSGSKQAPAQST
-0.261081	-0.154113	0.0190178	-0.0235029	-0.118881	-0.202025	-0.107933	-0.173599	-0.117966	-0.242838	-0.0398698	0.0470098	0.0866372	0.233597	0.153286	0.143099	0.0933128	0.191784	0.27946	0.291219	S	2	(D/E)x(S/T);(D/E/N)xS;(R/K)xxxx(S/T);(R/K)xxxxx(S/T);(S/T)xxxx(R/K);Casein kinase II substrate motif;DxS;G protein-coupled receptor kinase 1 substrate motif;GSK3 kinase substrate motif	___2	0.982254	4.67e-43	147.1	103.2	62.042	0.14655	461	140950000	46357000	0	P29366	461	P29366	Bud emergence protein 1	BEM1	LTGEDLKLNKKLSDLSLSGSKQAPAQSTSGL
-0.240551	-0.17664	-0.421247	-0.232894	-0.362099	-0.0270028	-0.2577	-0.210547	-0.230986	-0.14157	0.0684464	0.0385585	0.117869	0.0842369	0.0873649	0.0478434	0.0587004	0.163531	0.162531	0.160438	S	2	(D/E)xxx(S/T);(S/T)xx(R/K);Casein kinase II substrate motif	___2	0.917265	1.04e-05	74.537	57.964	72.705	-0.099921	463	38705000	31717000	0	P29366	463	P29366	Bud emergence protein 1	BEM1	GEDLKLNKKLSDLSLSGSKQAPAQSTSGLKT
0.702497	0.489426	0.173115	-0.459975	-0.88936	-1.15042	-1.0515	-0.885858	-0.742941	-0.662127	1.31597	1.22292	1.05546	0.799363	0.395034	-0.0487947	-0.0813453	-0.0437175	0.13838	0.0564418	S	3	(D/E)xx(S/T);(R/K)xxx(S/T);(S/T)Px(R/K);(S/T)PxK;(S/T)Pxxxx(R/K);(S/T)x(D/E);(S/T)xx(R/K);(S/T)xxxxx(R/K);acidic-plus-2;acidic-plus-2 pSxE;acidic-plus-2 pSxE/D;Casein kinase I substrate motif;Casein kinase II substrate motif;Cdc2 kinase substrate motif;CDK kinase substrate motif;CDK kinase substrate motif_minimal;CDK kinase substrate motif_minimal_pS;CDK1,2,4,6 kinase substrate motif;ERK1,2 kinas…	___1	0.873711	3.64e-06	95.401	81.143	95.401	-0.022187	72	45098000	23266000	10811000	P29366	72	P29366	Bud emergence protein 1	BEM1	RDSSPKNRHNSKDITSPEKVIKAKYSYQAQT
-0.282687	-0.304183	-0.136812	0.468298	0.922343	0.929511	0.312047	-0.00256943	-0.0509856	0.0468931	-0.294479	-0.339916	-0.291034	-0.191878	0.378845	0.778727	0.970642	0.543854	0.184356	-0.010829	S	3	(R/K)xx(S/T);(R/K)xxxx(S/T);(S/T)x(D/E);14-3-3 domain binding motif;acidic-plus-2;acidic-plus-2 pSxD;acidic-plus-2 pSxE/D;Calmodulin-dependent protein kinase II substrate motif;G protein-coupled receptor kinase 1 substrate motif;GSK3 kinase substrate motif;MAPKAPK1 kinase substrate motif;New PKA kinase substrate motif_RxxS;PKA kinase substrate motif;PKC kinase substrate motif;RxxS	___1	0.878897	8.55e-154	188.19	163.91	188.19	-0.61778	21	63261000	43921000	19340000	P29366	21	P29366	Bud emergence protein 1	BEM1	KLSKRDSNGSKGRITSADISTPSHDNGSVIK
-0.344851	-0.417785	-0.544324	-0.464114	-0.467325	-0.480844	-0.631999	-0.824003	-0.809501	-0.959281	0.396172	0.364712	0.345933	0.293844	0.304533	0.224323	0.250762	0.313273	0.564601	0.665927	S	2	(R/K)x(S/T);(R/K)xx(S/T);(R/K)xxxxx(S/T);(S/T)(D/E);AMP-activated protein kinase substrate motif;Calmodulin-dependent protein kinase II substrate motif;Casein kinase I substrate motif;Casein kinase II substrate motif;Chk1 kinase substrate motif;KxS;New PKA kinase substrate motif_KKxS;New PKA kinase substrate motif_KxS;New PKA kinase substrate motif_KxxS;PKA kinase substrate motif;PKC kinase subst…	___1	0.999897	3.96e-68	166.52	130.5	62.042	0.14655	458	832040000	160360000	160190000	P29366	458	P29366	Bud emergence protein 1	BEM1	DNTLTGEDLKLNKKLSDLSLSGSKQAPAQST
-0.510323	-0.563155	-0.529685	-0.357081	-0.273609	-0.418404	-0.710442	-0.921458	-1.00812	-1.05145	0.308968	0.320251	0.317691	0.290006	0.222823	0.141269	0.150811	0.265822	0.412809	0.486302	S	2	(D/E)x(S/T);(D/E/N)xS;(R/K)xxxx(S/T);(R/K)xxxxx(S/T);(S/T)xxxx(R/K);Casein kinase II substrate motif;DxS;G protein-coupled receptor kinase 1 substrate motif;GSK3 kinase substrate motif	___1	0.982254	4.67e-43	147.1	103.2	62.042	0.14655	461	140950000	46357000	0	P29366	461	P29366	Bud emergence protein 1	BEM1	LTGEDLKLNKKLSDLSLSGSKQAPAQSTSGL
-1.14409	-1.13281	-1.11026	-0.872006	-0.429345	-0.222434	-0.455689	-0.862897	-1.00389	-0.941282	-0.000540733	-0.000360489	0	0.24352	0.73002	1.1095	1.13899	0.846086	0.58078	0.461927	S	2	(R/K)xxxx(S/T);(S/T)xxxx(R/K);Casein kinase II substrate motif;MDC1 BRCT domain binding motif;Plk1 PBD domain binding motif	___1	0.609998	7.47e-65	162.36	132.59	162.36	0.0017119	49	17006000	0	17006000	P29366	49	P29366	Bud emergence protein 1	BEM1	VIKHIKTVPVRYLSSSSTPVKSQRDSSPKNR
0.624719	0.489868	0.220164	-0.120486	-0.397234	-0.529781	-0.58203	-0.566832	-0.564484	-0.569735	0.91292	0.909117	0.901511	0.736519	0.417944	0.121244	0	0.046557	0.085458	0.10108	T	3	(D/E)x(S/T);(D/E/N)xT;(R/K)xx(S/T);(S/T)xx(D/E);(S/T)xxx(R/K);acidic-plus-3 pSTxxED;Casein kinase II substrate motif;DxT;MAPKAPK2 kinase substrate motif;PKA kinase substrate motif;PKC kinase substrate motif;Txx(E/D)	___1	0.534459	0.0011657	53.528	31.33	53.528	0.055751	71	4015200	0	4015200	P29366	71	P29366	Bud emergence protein 1	BEM1	QRDSSPKNRHNSKDITSPEKVIKAKYSYQAQ
-0.459443	-0.328439	-0.0664305	0.343586	0.770606	0.843617	0.545615	0.13154	-0.0275938	0.0203094	-0.176651	-0.164684	-0.140749	0.14251	0.673127	1.08224	1.12248	0.75972	0.362823	0.147305	T	3	(R/K)x(S/T);(R/K)xxx(S/T);(S/T)xx(D/E);acidic-plus-3 pSTxxED;Casein kinase II substrate motif;New PKA kinase substrate motif_RxT;PKA kinase substrate motif;PKC kinase substrate motif;RxT;Txx(E/D)	___1	0.551172	7.61e-58	125.28	105.44	125.28	-0.34797	20	15993000	0	9608500	P29366	20	P29366	Bud emergence protein 1	BEM1	FKLSKRDSNGSKGRITSADISTPSHDNGSVI
0.247937	0.335502	0.305803	0.212404	0.000932933	-0.10003	-0.0637683	-0.0583356	0.0386582	0.0426245	0.104919	0.112228	0.027567	-0.0424569	-0.280917	-0.38436	-0.52925	-0.297209	-0.145367	0.0384323	T	2	(S/T)Px(R/K);(S/T)PxK;(S/T)Pxxxx(R/K);(S/T)xx(R/K);(S/T)xxxxx(R/K);Cdc2 kinase substrate motif;CDK kinase substrate motif_minimal;CDK kinase substrate motif_minimal_pT;CDK1,2,4,6 kinase substrate motif;CDK5 kinase substrate motif_1;G protein-coupled receptor kinase 1 substrate motif;Growth associated histone HI kinase substrate motif;GSK-3, ERK1, ERK2, CDK5 substrate motif;MAPKAPK2 kinase substra…	___1	0.989126	8.14e-40	143.4	109.02	117.7	0.86327	51	730700000	10482000	12412000	P29366	51	P29366	Bud emergence protein 1	BEM1	KHIKTVPVRYLSSSSTPVKSQRDSSPKNRHN
-0.179608	-0.203749	-0.201997	-0.184403	-0.29845	-0.384869	-0.387164	-0.183141	-0.264174	-0.24855	0.0895184	0.101093	0.172994	0.265561	0.283193	0.0828937	0.0127211	-0.0025949	0.247675	0.331598	S	4	(D/E)xx(S/T);(D/E)xxxx(S/T);(R/K)(S/T);(S/T)(R/K);Casein kinase I substrate motif;G protein-coupled receptor kinase 1 substrate motif;GSK3 kinase substrate motif	___2	0.999495	1.72e-96	150.53	110.64	150.53	0.38551	1012	76650000	35349000	29885000	P39960	1012	P39960	GTPase-activating protein BEM2/IPL2	BEM2	SDELVFKSVYDNDGKSRPASMVIETPKRFSQ
-0.176245	-0.201506	-0.182683	-0.167331	-0.396978	-0.500469	-0.528757	-0.209134	-0.370767	-0.36945	0.0639104	0.0840209	0.124022	0.233661	0.215866	0.0474667	0.0011627	0.0212737	0.241595	0.286676	S	3	(R/K)xx(S/T);(R/K)xxxx(S/T);(S/T)xxx(D/E);14-3-3 domain binding motif;Calmodulin-dependent protein kinase II substrate motif;MAPKAPK1 kinase substrate motif;MAPKAPK2 kinase substrate motif;New PKA kinase substrate motif_RxxS;p70 Ribosomal S6 kinase substrate motif;PKA kinase substrate motif;PKC kinase substrate motif;RxxS	___2	0.980382	1.32e-05	58.418	44.403	52.784	-0.89855	1016	21544000	14561000	6982800	P39960	1016	P39960	GTPase-activating protein BEM2/IPL2	BEM2	VFKSVYDNDGKSRPASMVIETPKRFSQHSSM
-0.415562	-0.415942	-0.291885	-0.147213	0.176362	0.407101	0.323065	0.555528	0.995388	1.63275	-0.0449816	-0.0654494	-0.0553981	-0.0636388	-0.110249	-0.057321	-0.0671562	0.0573885	0.133987	0.202122	S	3	(D/E)xxx(S/T);(R/K)x(S/T);(R/K)xxxx(S/T);(R/K)xxxxx(S/T);(S/T)xxxx(R/K);Casein kinase I substrate motif;Casein kinase II substrate motif;New PKA kinase substrate motif_RxS;PKA kinase substrate motif;PKA kinase substrate motif_RxS;PKC kinase substrate motif;RxS	___1	0.999832	1.12e-15	121.66	98.738	121.66	0.0092653	1813	113230000	11370000	4558600	P39960	1813	P39960	GTPase-activating protein BEM2/IPL2	BEM2	MESNNSARNRRDSRASFSTNRSSVVSNSSHN
-0.33592	-0.253623	-0.279179	0.0141433	-0.142079	-0.151157	-0.363478	-0.425304	-0.715698	-0.860662	0.25526	0.22759	0.283022	0.515638	0.561019	0.363015	0.208566	0.0658207	0.202514	0.146652	S	2	(R/K)xx(S/T);(S/T)(D/E);(S/T)x(D/E);14-3-3 domain binding motif;acidic-plus-1-2 pSTxxED;acidic-plus-2;acidic-plus-2 pSxD;acidic-plus-2 pSxE/D;Calmodulin-dependent protein kinase II substrate motif;New PKA kinase substrate motif_RxxS;PKA kinase substrate motif;PKC kinase substrate motif;RxxS	___1	1	3.05e-35	105.46	90.488	93.823	0.4489	1128	11425000	4579200	6845500	P39960	1128	P39960	GTPase-activating protein BEM2/IPL2	BEM2	YYYHQRQRGHSTRGLSDDNIGLLDYAFVKLT
-0.188864	-0.189427	-0.295584	-0.174818	-0.0826959	0.0435222	0.0694405	0.233991	0.32779	0.474912	0.124287	0.0675448	-0.0153131	-0.0598141	-0.109298	-0.126926	-0.110049	0.163292	0.22052	0.384267	S	3	(D/E)(S/T);(R/K)x(S/T);(R/K)xxx(S/T);(S/T)x(D/E);(S/T)xxxxx(R/K);acidic-plus-2;acidic-plus-2 basic-2;acidic-plus-2 pSxD;acidic-plus-2 pSxE/D;b-Adrenergic Receptor kinase substrate motif;Casein kinase I substrate motif;Casein kinase II substrate motif;G protein-coupled receptor kinase 1 substrate motif;New PKA kinase substrate motif_RxS;PKA kinase substrate motif;PKA kinase substrate motif_RxS;PKC…	___1	0.999882	2.7e-16	113.99	86.684	102.73	-0.19593	1046	228120000	0	0	P39960	1046	P39960	GTPase-activating protein BEM2/IPL2	BEM2	MLINNPATPNQKMRDSLDTTGRLSKTLENMD
-0.239267	-0.209424	-0.149738	-0.154874	-0.254675	-0.342315	-0.32313	-0.197071	-0.0709654	-0.0078886	0.335435	0.311899	0.264827	0.181592	0.0857288	0.0270941	0.0183148	0.039594	0.0410761	0.0319187	S	3	(R/K)xx(S/T);(R/K)xxx(S/T);14-3-3 domain binding motif;AMP-activated protein kinase substrate motif;Calmodulin-dependent protein kinase I substrate motif;Calmodulin-dependent protein kinase II alpha substrate motif;Calmodulin-dependent protein kinase II substrate motif;Calmodulin-dependent protein kinase IV substrate motif;Doublecortin kinase-1 kinase substrate motif;New PKA kinase substrate moti…	___1	0.518349	7.65e-09	60.48	46.02	60.48	0.77922	1843	7678100	0	7678100	P39960	1843	P39960	GTPase-activating protein BEM2/IPL2	BEM2	NGVSKKIGGFFRRPFSIGGFNTSSSNYSLNS
-0.168775	-0.209907	-0.289365	-0.296597	-0.413691	-0.413032	-0.586458	-0.52048	-0.544766	-0.471743	0.443994	0.390857	0.292896	0.349161	0.346989	0.322634	0.200028	0.275689	0.268457	0.326946	S	4	(D/E)xx(S/T);(D/E)xxxx(S/T);(R/K)(S/T);(S/T)(R/K);Casein kinase I substrate motif;G protein-coupled receptor kinase 1 substrate motif;GSK3 kinase substrate motif	___1	0.999495	1.72e-96	150.53	110.64	150.53	0.38551	1012	76650000	35349000	29885000	P39960	1012	P39960	GTPase-activating protein BEM2/IPL2	BEM2	SDELVFKSVYDNDGKSRPASMVIETPKRFSQ
-0.29489	-0.250855	-0.162786	-0.0972766	-0.098363	-0.13894	-0.152413	-0.150379	-0.159943	-0.170524	0.136106	0.206756	0.348056	0.457298	0.463831	0.343551	0.199168	0.198908	0.366875	0.534972	T	4	(D/E)(S/T);(S/T)P(R/K);(S/T)Px(R/K);(S/T)PxR;(S/T)x(R/K);(S/T)xx(R/K);b-Adrenergic Receptor kinase substrate motif;Cdc2 kinase substrate motif;CDK kinase substrate motif_minimal;CDK kinase substrate motif_minimal_pT;CDK1,2,4,6 kinase substrate motif;Growth associated histone HI kinase substrate motif;GSK-3, ERK1, ERK2, CDK5 substrate motif;PKA kinase substrate motif;PKC kinase substrate motif;pTP…	___2	0.72461	0.00201379	42.708	21.109	42.708	-0.25768	1021	11416000	0	11416000	P39960	1021	P39960	GTPase-activating protein BEM2/IPL2	BEM2	YDNDGKSRPASMVIETPKRFSQHSSMLINNP
0.0104552	0.0169144	0.0341523	-0.0673244	-0.302275	-0.441672	-0.580517	-0.291913	-0.57513	-0.527584	0.408096	0.339864	0.300273	0.302559	0.227466	0.0356826	-0.0559604	-0.135293	-0.207038	-0.36804	S	2	(R/K)xxxx(S/T);(S/T)Pxx(R/K);(S/T)Pxxxx(R/K);(S/T)xxx(R/K);(S/T)xxxx(D/E);(S/T)xxxxx(R/K);Casein kinase I substrate motif;Casein kinase II substrate motif;CDK kinase substrate motif_minimal;CDK kinase substrate motif_minimal_pS;ERK1,2 kinase substrate motif;GSK-3, ERK1, ERK2, CDK5 substrate motif;WW domain binding motif	___1	0.992884	3.48e-37	142	110.57	103.31	0.45231	324	41172000	21484000	19687000	P32873	324	P32873	GTPase-activating protein BEM3	BEM3	SLLEVKEGENKALGFSPASKEKLDDFTQLLD
0.165165	0.136689	-0.0704991	-0.744572	-0.948301	-0.999315	-0.504851	-0.252157	0.088217	0.196704	0.679856	0.58177	0.597035	0.236035	-0.0573657	-0.468896	-0.373834	-0.128984	0.0799807	0.0687265	S	2	(D/E)xxx(S/T);(R/K)(S/T);(R/K)xx(S/T);(S/T)Pxxxx(R/K);(S/T)xxxxx(R/K);14-3-3 domain binding motif;Calmodulin-dependent protein kinase II substrate motif;CDK kinase substrate motif_minimal;CDK kinase substrate motif_minimal_pS;ERK1,2 kinase substrate motif;G protein-coupled receptor kinase 1 substrate motif;Growth associated histone HI kinase substrate motif;GSK-3, ERK1, ERK2, CDK5 substrate motif…	___1	1	3.61e-29	138.45	121.78	81.338	-0.22915	237	270390000	24190000	11259000	P32873	237	P32873	GTPase-activating protein BEM3	BEM3	SPNKGSKSPLQERLRSPQNPNRMTAVINNHL
-0.0389972	-0.022055	0.0118294	0.0107521	-0.042229	-0.0321327	0.092945	0.312612	0.511886	0.601328	0.321155	0.274129	0.180076	0.00948413	-0.190621	-0.3224	-0.356339	-0.271752	-0.166478	-0.103497	S	3	(R/K)xx(S/T);(S/T)(D/E);G protein-coupled receptor kinase 1 substrate motif;New PKA kinase substrate motif_KxxS;PKA kinase substrate motif;PKA kinase substrate motif_KxxSxQ;PKC kinase substrate motif	___1	0.755512	4.39e-08	58.861	51.585	58.861	0.41297	201	35579000	0	2412500	P32873	201	P32873	GTPase-activating protein BEM3	BEM3	PKIINRSVSSPTKIHSEQLASPAASVTYTTS
0.235809	0.33601	0.458571	0.354805	0.373053	0.323219	0.344183	0.195597	0.216803	0.251882	-0.694026	-0.641428	-0.530076	-0.34919	-0.219326	-0.100771	-0.234035	-0.426973	-0.697225	-0.80639	S	3	(R/K)x(S/T);(R/K)xx(S/T);(R/K)xxx(S/T);(S/T)xxxx(R/K);AMP-activated protein kinase substrate motif;Calmodulin-dependent protein kinase II substrate motif;Chk1 kinase substrate motif;MDC1 BRCT domain binding motif;New PKA kinase substrate motif_KRxS;New PKA kinase substrate motif_KxxS;New PKA kinase substrate motif_RxS;PAK2 kinase substrate motif;Pim1 kinase substrate sequence;PKA kinase substrate…	___1	0.972321	0.000274946	91.658	68.286	75.387	-0.18146	453	8925100	3008100	2672100	P47113	453	P47113	Mitotic check point protein BFA1	BFA1	EINLPPVGKSMKKRSSSPFLRSKSQVNTPFV
0.485424	0.252585	-0.250211	-0.716428	-0.933883	-0.791334	-0.355731	0.00378567	0.197766	0.0637261	0.415475	0.439261	0.346494	0.0791146	-0.16987	-0.272855	-0.226057	-0.0437807	0.0568226	0.186175	S	2	(R/K)xx(S/T);(R/K)xxx(S/T);(R/K)xxxx(S/T);(S/T)Pxx(R/K);(S/T)Pxxxx(R/K);(S/T)xxx(R/K);(S/T)xxxxx(R/K);14-3-3 domain binding motif;Akt kinase substrate motif;AMP-activated protein kinase 2 substrate motif;Calmodulin-dependent protein kinase II substrate motif;CDK kinase substrate motif_minimal;CDK kinase substrate motif_minimal_pS;ERK1,2 kinase substrate motif;GSK-3, ERK1, ERK2, CDK5 substrate mot…	___1	0.998618	1.3e-06	110.81	82.589	107.9	0.28526	454	65579000	22279000	9401300	P47113	454	P47113	Mitotic check point protein BFA1	BFA1	INLPPVGKSMKKRSSSPFLRSKSQVNTPFVS
-0.298951	-0.182668	-0.00588393	0.115118	0.145319	0.1405	0.189364	0.32693	0.477775	0.553198	-0.0539593	-0.0580206	-0.034111	0.0218305	-0.00264433	-0.139567	-0.257642	-0.244418	-0.148071	-0.0998974	S	3	(R/K)x(S/T);(R/K)xx(S/T);(R/K)xxx(S/T);(R/K)xxxxx(S/T);(S/T)xxxxx(R/K);14-3-3 domain binding motif;Calmodulin-dependent protein kinase II substrate motif;Casein kinase II substrate motif;G protein-coupled receptor kinase 1 substrate motif;KxS;New PKA kinase substrate motif_KxS;New PKA kinase substrate motif_RKxS;New PKA kinase substrate motif_RxxS;Pim1 kinase substrate sequence;PKA kinase substra…	___1	0.951622	0.000159304	65.219	51.893	47.037	0.24954	161	39749000	16771000	0	P47113	161	P47113	Mitotic check point protein BFA1	BFA1	KQPRSMMELKPKRKLSNSVTSRNLRSGNSVR
0.0575799	0.09276	0.276009	0.572147	0.745489	0.683145	0.3628	0.020141	-0.223175	-0.344833	-0.568643	-0.415484	-0.196812	-0.0657834	0.0524997	0.245683	0.305553	0.157211	-0.0804917	-0.199343	S	3	(R/K)(S/T);(S/T)(R/K);Casein kinase II substrate motif	___1	0.531494	6.57e-16	75.654	69.196	75.654	0.81737	459	9208600	9208600	0	P47113	459	P47113	Mitotic check point protein BFA1	BFA1	VGKSMKKRSSSPFLRSKSQVNTPFVSNDNDG
0.096907	-0.042472	-0.134025	-0.0383715	0.158432	0.269181	0.227536	0.119552	0.00333567	-0.0547724	-0.607385	-0.470096	-0.24533	-0.0703738	0.0394764	0.134031	0.139832	0.0721749	-0.0219012	-0.0689392	S	3	(R/K)(S/T);(R/K)xx(S/T);14-3-3 domain binding motif;ATM kinase substrate motif;Calmodulin-dependent protein kinase II substrate motif;Calmodulin-dependent protein kinase IV substrate motif;DNA dependent Protein kinase substrate motif;G protein-coupled receptor kinase 1 substrate motif;New PKA kinase substrate motif_RxxS;PKA kinase substrate motif;PKC kinase substrate motif;RxxS	___1	0.726166	5.31e-05	44.615	35.451	44.615	0.64671	461	4214100	4214100	0	P47113	461	P47113	Mitotic check point protein BFA1	BFA1	KSMKKRSSSPFLRSKSQVNTPFVSNDNDGVY
0.0180378	-0.00911367	-0.0634166	-0.0851986	-0.0473081	-0.133871	-0.404559	-0.811773	-1.17139	-1.32739	0.289852	0.267452	0.222652	0.172753	0.140154	0.106139	0.0534086	-0.0886762	-0.301399	-0.44308	S	3	(R/K)(S/T);(R/K)xxx(S/T);(R/K)xxxxx(S/T);(S/T)xx(D/E);(S/T)xxxx(R/K);acidic-plus-3 pSTxxED;AMP-activated protein kinase substrate motif;Casein kinase II substrate motif;PKA kinase substrate motif;Sxx(E/D);SxxE	___1	1	0.000292674	99.283	79.076	94.616	-0.095992	150	16958000	0	16958000	P47113	150	P47113	Mitotic check point protein BFA1	BFA1	RKLSLEDKPRLKQPRSMMELKPKRKLSNSVT
0.0702649	0.0846636	0.00751837	-0.17557	-0.295837	-0.247342	-0.0659076	0.0797042	0.152897	0.189493	-0.163857	-0.0992097	-0.0350336	-0.0359757	-0.0512851	-0.0158437	-0.0177369	-0.107716	-0.226425	-0.28578	S	3	(D/E)xx(S/T);(D/E)xxxx(S/T);(R/K)(S/T);(S/T)x(R/K);(S/T)xxx(R/K);(S/T)xxxxx(D/E) ;Casein kinase I substrate motif;PKA kinase substrate motif;PKC kinase substrate motif	___1	1	0.000129135	67.964	50.596	56.648	0.0067846	241	6246700	6246700	0	P38934	241	P38934	Nuclear segregation protein BFR1	BFR1	SQIRQIRADFDNEFKSFRAKLDKERLKREEE
0.26032	0.186567	0.166194	0.272952	0.39478	0.404546	0.220947	-0.043956	-0.27476	-0.390162	-0.0311303	0.00810145	0.0199616	-0.0347815	-0.0961682	-0.0975953	-0.081686	-0.1084	-0.154625	-0.177738	S	3	(D/E)xxx(S/T);(D/E)xxxxx(S/T);(S/T)xxx(R/K);(S/T)xxxxx(D/E)	___1	0.999936	6.04e-11	77.959	66.167	77.959	-1.1251	369	5601400	5601400	0	P38934	369	P38934	Nuclear segregation protein BFR1	BFR1	KKKNQQKNTENEQPASIFNKVDGKFTLEPTL
0.227509	0.37008	0.417416	0.4073	0.341407	0.193717	0.187527	0.0365423	0.0365258	-2.4795e-05	-0.344228	-0.337186	-0.333272	-0.166512	-0.153015	-0.152652	-0.166831	-0.221681	-0.192286	-0.290748	T	2	(D/E)xxxx(S/T);(D/E)xxxxx(S/T);(S/T)P(R/K);(S/T)Px(R/K);(S/T)PxK;(S/T)x(R/K);(S/T)xx(R/K);(S/T)xxx(D/E);(S/T)xxxx(D/E);Cdc2 kinase substrate motif;CDK kinase substrate motif_minimal;CDK kinase substrate motif_minimal_pT;CDK1,2,4,6 kinase substrate motif;CDK5 kinase substrate motif_1;Growth associated histone HI kinase substrate motif;GSK-3, ERK1, ERK2, CDK5 substrate motif;PKA kinase substrate mo…	___1	1	1.59e-51	146.5	123.76	96.64	0.19677	336	152800000	54854000	43083000	P38934	336	P38934	Nuclear segregation protein BFR1	BFR1	TKPARKVVADDLVLVTPKKDDFVNVAPSKSK
0.0125718	0.0306975	0.0669489	0.080884	0.0543771	0.110654	0.290158	0.434228	0.419638	0.333014	-0.217967	-0.201571	-0.168779	-0.130506	-0.103149	-0.0866236	-0.0700154	0.0151174	0.168692	0.2797	S	4	(D/E)xx(S/T);(R/K)xxxxx(S/T);(S/T)Pxx(R/K);(S/T)xxx(R/K);(S/T)xxxx(D/E);Casein kinase I substrate motif;CDK kinase substrate motif_minimal;CDK kinase substrate motif_minimal_pS;ERK1,2 kinase substrate motif;GSK-3, ERK1, ERK2, CDK5 substrate motif;WW domain binding motif	___2	0.959992	6.02e-06	54.184	44.126	53.744	0.058745	366	13881000	0	13881000	Q06631	366	Q06631	Protein BFR2	BFR2	YFQKDCANGRLPELISPVVKDSVDDNENSDD
0.0125718	0.0306975	0.0669489	0.080884	0.0543771	0.110654	0.290158	0.434228	0.419638	0.333014	-0.217967	-0.201571	-0.168779	-0.130506	-0.103149	-0.0866236	-0.0700154	0.0151174	0.168692	0.2797	S	4	(D/E)x(S/T);(D/E)xxx(S/T);(D/E)xxxx(S/T);(D/E/N)xS;(S/T)(D/E);(S/T)x(D/E);(S/T)xxxx(D/E);acidic-plus-1-2 pSTxxED;acidic-plus-2;acidic-plus-2 pSxD;acidic-plus-2 pSxE/D;ExS	___2	1	0	257.45	239.32	257.45	0.14827	379	1237200000	24689000	27364000	Q06631	379	Q06631	Protein BFR2	BFR2	LISPVVKDSVDDNENSDDGLDIPKNYDPRRK
0.207834	0.134162	0.0220969	0.195079	0.216863	0.218243	0.188355	0.0154423	-0.171595	-0.445949	-0.0822767	-0.0783373	-0.100439	-0.0606257	-0.0553662	-0.00647673	0.0698143	0.0601311	0.16122	0.156542	S	4	(D/E)x(S/T);(D/E)xxx(S/T);(D/E)xxxx(S/T);(D/E/N)xS;(S/T)(D/E);(S/T)x(D/E);(S/T)xxxx(D/E);acidic-plus-1-2 pSTxxED;acidic-plus-2;acidic-plus-2 pSxD;acidic-plus-2 pSxE/D;ExS	___1	1	0	257.45	239.32	257.45	0.14827	379	1237200000	24689000	27364000	Q06631	379	Q06631	Protein BFR2	BFR2	LISPVVKDSVDDNENSDDGLDIPKNYDPRRK
-0.0109873	-0.0375869	-0.0907862	-0.185528	-0.295213	-0.33428	-0.287784	-0.280226	-0.397169	-0.517891	0.155635	0.17084	0.201249	0.192346	0.128925	0.0991529	0.157546	0.289323	0.406318	0.457424	S	3	(D/E)xxxxx(S/T);(R/K)xx(S/T);(S/T)Pxxx(R/K);(S/T)Pxxxx(R/K);(S/T)xxxx(R/K);(S/T)xxxxx(R/K);AMP-activated protein kinase substrate motif;CDK kinase substrate motif_minimal;CDK kinase substrate motif_minimal_pS;ERK1,2 kinase substrate motif;GSK-3, ERK1, ERK2, CDK5 substrate motif;HMGCoA Reductase kinase substrate motif;New PKA kinase substrate motif_KxxS;PKA kinase substrate motif;PKA kinase substr…	___1	0.641264	0.00654006	44.564	24.951	44.564	0.33812	316	10631000	0	10631000	P38813	316	P38813	Protein BIG1	BIG1	VDEKITNKKDNVKQTSPQLLKKVQEIQKKPS
-0.278615	-0.269549	-0.20864	-0.104951	-0.09351	-0.217096	-0.423182	-0.576738	-0.644091	-0.677767	0.0714782	0.0386145	0.0177442	0.041731	0.0737167	0.068844	0.0903498	0.175093	0.273746	0.323072	T	3	(D/E)xxxx(S/T);(R/K)x(S/T);(R/K)xxxxx(S/T);(S/T)xxxxx(R/K);KxT;New PKA kinase substrate motif_KxT;PKA kinase substrate motif;PKC kinase substrate motif	___1	0.599793	0.00106588	60.434	40.821	60.434	-0.040647	315	18020000	18020000	0	P38813	315	P38813	Protein BIG1	BIG1	IVDEKITNKKDNVKQTSPQLLKKVQEIQKKP
0.309754	0.195626	0.163113	-0.0817648	-0.007813	-0.145845	-0.0273517	-0.00365703	0.166787	0.28324	-0.00920935	0.0413578	0.00633167	0.0749157	-0.068748	-0.148149	-0.272486	-0.207818	-0.0872514	-0.0217212	S	3	(R/K)xxxxx(S/T);(S/T)Pxxxx(R/K);(S/T)xx(D/E);(S/T)xxx(D/E);(S/T)xxxxx(R/K);acidic-plus-3 pSTxxED;acidic-plus-3-4 pSTxxEDED;Casein kinase II substrate motif;CDK kinase substrate motif_minimal;CDK kinase substrate motif_minimal_pS;ERK1,2 kinase substrate motif;GSK-3, ERK1, ERK2, CDK5 substrate motif;Pyruvate dehydrogenase kinase substrate motif;Sxx(E/D);SxxD;WW domain binding motif	___2	0.99694	2.1e-39	105.16	91.434	105.16	-0.20421	110	116770000	3892500	23717000	P11709	110	P11709	Nuclear fusion protein BIK1	BIK1	SIPKNRSIVRLTNQFSPMDDPKSPTPMRSFR
0.313032	0.295683	0.260986	0.223002	0.199081	0.149952	0.0615509	0.0384854	0.120026	0.2131	-0.0510511	-0.0546169	-0.0617485	-0.104889	-0.180472	-0.240792	-0.253406	-0.185116	-0.0836305	-0.0162897	S	3	(D/E)xx(S/T);(D/E)xxx(S/T);(R/K)(S/T);(S/T)Pxxx(R/K);(S/T)xxxx(R/K);Casein kinase I substrate motif;Casein kinase II substrate motif;CDK kinase substrate motif_minimal;CDK kinase substrate motif_minimal_pS;ERK1,2 kinase substrate motif;Growth associated histone HI kinase substrate motif;GSK-3, ERK1, ERK2, CDK5 substrate motif;WW domain binding motif	___2	0.969934	2.07e-51	120.64	112.15	120.64	-0.23596	117	223400000	50678000	46937000	P11709	117	P11709	Nuclear fusion protein BIK1	BIK1	IVRLTNQFSPMDDPKSPTPMRSFRITSRHSG
0.182326	0.28652	0.271234	0.271384	0.181796	0.257613	0.338832	0.214332	0.0492857	-0.132694	-0.0426603	-0.0237614	-0.0709001	-0.0831927	-0.15667	-0.124144	-0.12708	-0.0716447	-0.0831903	-0.113365	S	3	(D/E)xxxx(S/T);(R/K)xxx(S/T);(S/T)xxx(R/K);(S/T)xxxx(R/K);ATM kinase substrate motif;Casein kinase I substrate motif;Casein kinase II substrate motif;DNA dependent Protein kinase substrate motif;PKA kinase substrate motif	___1	0.999365	7.38e-08	107.97	71.52	107.97	-0.011482	83	102380000	28897000	15306000	P11709	83	P11709	Nuclear fusion protein BIK1	BIK1	IQLQKVASLIEKASISQTSRRTTMEPLSIPK
0.192505	0.264188	0.349218	0.315396	0.321953	0.352362	0.323501	0.439339	0.46087	0.598353	-0.253378	-0.172604	-0.127627	-0.159808	-0.349916	-0.30861	-0.289861	-0.122833	-0.201239	-0.18876	S	2	(S/T)(R/K);(S/T)x(R/K);(S/T)xxxxx(D/E) ;Casein kinase I substrate motif;Casein kinase II substrate motif;G protein-coupled receptor kinase 1 substrate motif;PKA kinase substrate motif;PKC kinase substrate motif	___1	0.972109	7.81e-05	94.409	74.623	90.05	-0.051707	86	42038000	17759000	4442800	P11709	86	P11709	Nuclear fusion protein BIK1	BIK1	QKVASLIEKASISQTSRRTTMEPLSIPKNRS
1.43181	1.18875	0.774341	0.155018	-0.112827	-0.212103	-0.151718	-0.102599	-0.0062427	0.0736789	0.823053	0.732521	0.614767	0.255052	0.00899003	-0.188358	-0.216418	-0.247074	-0.227118	-0.275355	S	3	(D/E)xx(S/T);(S/T)xx(R/K);(S/T)xxxx(R/K);Casein kinase I substrate motif	___1	1	8.88e-12	110.66	86.28	90.444	-0.27985	95	59551000	0	0	P11709	95	P11709	Nuclear fusion protein BIK1	BIK1	ASISQTSRRTTMEPLSIPKNRSIVRLTNQFS
0.0579395	0.0763012	0.113025	0.160212	0.199501	0.263529	0.360195	0.355157	0.215779	0.0789199	-0.417465	-0.443239	-0.494788	-0.53259	-0.530872	-0.437322	-0.291462	-0.0823746	0.13763	0.253092	S	3	(R/K)xxxxx(S/T);(S/T)Pxxxx(R/K);(S/T)xx(D/E);(S/T)xxx(D/E);(S/T)xxxxx(R/K);acidic-plus-3 pSTxxED;acidic-plus-3-4 pSTxxEDED;Casein kinase II substrate motif;CDK kinase substrate motif_minimal;CDK kinase substrate motif_minimal_pS;ERK1,2 kinase substrate motif;GSK-3, ERK1, ERK2, CDK5 substrate motif;Pyruvate dehydrogenase kinase substrate motif;Sxx(E/D);SxxD;WW domain binding motif	___1	0.99694	2.1e-39	105.16	91.434	105.16	-0.20421	110	116770000	3892500	23717000	P11709	110	P11709	Nuclear fusion protein BIK1	BIK1	SIPKNRSIVRLTNQFSPMDDPKSPTPMRSFR
0.740375	0.587434	0.333028	0.0372125	-0.0966028	-0.136289	-0.081686	-0.110747	-0.251301	-0.340019	0.565885	0.625014	0.468618	0.290121	0.0197768	-0.0225865	-0.0630474	-0.0833293	-0.0251053	0.0201495	S	3	(D/E)xx(S/T);(D/E)xxx(S/T);(R/K)(S/T);(S/T)Pxxx(R/K);(S/T)xxxx(R/K);Casein kinase I substrate motif;Casein kinase II substrate motif;CDK kinase substrate motif_minimal;CDK kinase substrate motif_minimal_pS;ERK1,2 kinase substrate motif;Growth associated histone HI kinase substrate motif;GSK-3, ERK1, ERK2, CDK5 substrate motif;WW domain binding motif	___1	0.969934	2.07e-51	120.64	112.15	120.64	-0.23596	117	223400000	50678000	46937000	P11709	117	P11709	Nuclear fusion protein BIK1	BIK1	IVRLTNQFSPMDDPKSPTPMRSFRITSRHSG
-0.398483	-0.155969	0.165456	0.323278	0.310694	0.291308	0.15277	-0.0981195	-0.340281	-0.461361	-0.553191	-0.461017	-0.240531	0.016091	0.174183	0.197607	0.0946569	0	-0.0575759	-0.0863638	T	2	(R/K)xxxxx(S/T);(S/T)x(R/K);(S/T)xx(R/K);G protein-coupled receptor kinase 1 substrate motif;MAPKAPK2 kinase substrate motif;PKA kinase substrate motif;PKC kinase substrate motif	___2	0.600267	7.38e-08	94.409	74.623	83.438	-0.039517	85	28988000	6672000	4730800	P11709	85	P11709	Nuclear fusion protein BIK1	BIK1	LQKVASLIEKASISQTSRRTTMEPLSIPKNR
-0.241021	-0.0595975	0.146304	0.195261	0.126159	0.0959413	0.0625319	-0.0129545	-0.0913302	-0.130518	-0.272281	-0.218606	-0.121693	-0.0352179	0.0338284	0.095883	0.100631	0.0550629	-0.00885908	-0.0408201	T	4	(R/K)(S/T);(R/K)x(S/T);(S/T)xx(D/E);acidic-plus-3 pSTxxED;Casein kinase II substrate motif;G protein-coupled receptor kinase 1 substrate motif;New PKA kinase substrate motif_RxT;PKA kinase substrate motif;PKC kinase substrate motif;RxT;Txx(E/D)	___2	0.512858	1.21e-13	116.79	92.905	49.638	-0.24189	89	75603000	40899000	34703000	P11709	89	P11709	Nuclear fusion protein BIK1	BIK1	ASLIEKASISQTSRRTTMEPLSIPKNRSIVR
0.2217	0.136922	-0.0409424	-0.227117	-0.3207	-0.313379	-0.163654	0.027575	0.18273	0.260307	0.0600973	0.0875622	0.126217	0.148596	0.075108	-0.0779735	-0.197064	-0.202571	-0.130519	-0.0944934	T	3	(D/E)xxxx(S/T);(D/E)xxxxx(S/T);(R/K)xx(S/T);(S/T)Px(R/K);(S/T)PxR;(S/T)Pxxxx(R/K);(S/T)xx(R/K);(S/T)xxxxx(R/K);Casein kinase I substrate motif;Cdc2 kinase substrate motif;CDK kinase substrate motif_minimal;CDK kinase substrate motif_minimal_pT;CDK1,2,4,6 kinase substrate motif;DNA dependent Protein kinase substrate motif;G protein-coupled receptor kinase 1 substrate motif;GSK-3, ERK1, ERK2, CDK5 …	___2	0.746008	2.18e-39	105.16	94.559	45.972	0.75901	119	126870000	3892500	14520000	P11709	119	P11709	Nuclear fusion protein BIK1	BIK1	RLTNQFSPMDDPKSPTPMRSFRITSRHSGNQ
0.366385	0.307723	0.190398	0.188653	0.36115	0.564996	0.625952	0.581709	0.575162	0.590735	-0.0279751	-0.0257146	-0.0211935	-0.0262664	-0.0431938	-0.106253	-0.203589	-0.24512	-0.196569	-0.127252	T	2	(R/K)xxxxx(S/T);(S/T)x(R/K);(S/T)xx(R/K);G protein-coupled receptor kinase 1 substrate motif;MAPKAPK2 kinase substrate motif;PKA kinase substrate motif;PKC kinase substrate motif	___1	0.600267	7.38e-08	94.409	74.623	83.438	-0.039517	85	28988000	6672000	4730800	P11709	85	P11709	Nuclear fusion protein BIK1	BIK1	LQKVASLIEKASISQTSRRTTMEPLSIPKNR
0.226664	0.326853	0.436635	0.627351	0.718526	0.775737	0.800983	0.715124	0.490871	0.352623	-0.743519	-0.730652	-0.708554	-0.548232	-0.45142	-0.383116	-0.28927	-0.277845	-0.244638	-0.307218	T	4	(R/K)(S/T);(R/K)x(S/T);(S/T)xx(D/E);acidic-plus-3 pSTxxED;Casein kinase II substrate motif;G protein-coupled receptor kinase 1 substrate motif;New PKA kinase substrate motif_RxT;PKA kinase substrate motif;PKC kinase substrate motif;RxT;Txx(E/D)	___1	0.512858	1.21e-13	116.79	92.905	49.638	-0.24189	89	75603000	40899000	34703000	P11709	89	P11709	Nuclear fusion protein BIK1	BIK1	ASLIEKASISQTSRRTTMEPLSIPKNRSIVR
0.226664	0.326853	0.436635	0.627351	0.718526	0.775737	0.800983	0.715124	0.490871	0.352623	-0.743519	-0.730652	-0.708554	-0.548232	-0.45142	-0.383116	-0.28927	-0.277845	-0.244638	-0.307218	T	3	(R/K)x(S/T);(R/K)xx(S/T);(S/T)x(D/E);acidic-plus-2;acidic-plus-2 basic-2;acidic-plus-2 basic-2-3;acidic-plus-2 pTxE;acidic-plus-2 pTxE/D;Aurora-A kinase substrate motif;Calmodulin-dependent protein kinase II substrate motif;MAPKAPK2 kinase substrate motif;New PKA kinase substrate motif_RRxT;New PKA kinase substrate motif_RxT;PAK2 kinase substrate motif;PKA kinase substrate motif;PKC kinase substr…	___1	0.5	1.21e-13	116.79	92.905	101.71	0.06153	90	70533000	35830000	34703000	P11709	90	P11709	Nuclear fusion protein BIK1	BIK1	SLIEKASISQTSRRTTMEPLSIPKNRSIVRL
0.722869	0.566629	0.414951	0.0267903	0.018733	-0.343561	0.010887	-0.419089	-0.146283	-0.502832	0.285203	0.469723	0.232455	0.226524	-0.226331	-0.187616	-0.223438	-0.059848	-0.2131	-0.229878	T	3	(D/E)xxxx(S/T);(D/E)xxxxx(S/T);(R/K)xx(S/T);(S/T)Px(R/K);(S/T)PxR;(S/T)Pxxxx(R/K);(S/T)xx(R/K);(S/T)xxxxx(R/K);Casein kinase I substrate motif;Cdc2 kinase substrate motif;CDK kinase substrate motif_minimal;CDK kinase substrate motif_minimal_pT;CDK1,2,4,6 kinase substrate motif;DNA dependent Protein kinase substrate motif;G protein-coupled receptor kinase 1 substrate motif;GSK-3, ERK1, ERK2, CDK5 …	___1	0.746008	2.18e-39	105.16	94.559	45.972	0.75901	119	126870000	3892500	14520000	P11709	119	P11709	Nuclear fusion protein BIK1	BIK1	RLTNQFSPMDDPKSPTPMRSFRITSRHSGNQ
-0.512016	-0.578193	-0.649198	-0.658852	-0.522756	-0.30226	0.0462529	0.438385	0.728886	0.874136	0.492368	0.541606	0.419636	0.077217	-0.191022	-0.164634	0.0228728	0.076873	0.0238683	-0.00263405	S	2	(R/K)x(S/T);(R/K)xx(S/T);Casein kinase II substrate motif;G protein-coupled receptor kinase 1 substrate motif;MDC1 BRCT domain binding motif;New PKA kinase substrate motif_KRxS;New PKA kinase substrate motif_KxxS;New PKA kinase substrate motif_RxS;PAK2 kinase substrate motif;PKA kinase substrate motif;PKA kinase substrate motif_KRxS;PKA kinase substrate motif_RxS;PKC kinase substrate motif;Plk1 P…	___1	0.957376	4.31e-58	123.12	111.43	79.347	0.073424	148	51097000	8727300	0	P40013	148	P40013	Protein BIM1	BIM1	TKPRTVSNPTTAKRSSSTGTGSAMSGGLATR
-0.636562	-0.596937	-0.303196	0.205039	0.547934	0.510998	0.213742	0.0359974	-0.0028248	-0.0222359	0.0073438	-0.0075483	-0.0810882	-0.198384	-0.166634	0.057918	0.324231	0.439503	0.415659	0.403736	S	2	(R/K)xx(S/T);(R/K)xxx(S/T);14-3-3 domain binding motif;Calmodulin-dependent protein kinase II substrate motif;Casein kinase I substrate motif;Casein kinase II substrate motif;MDC1 BRCT domain binding motif;New PKA kinase substrate motif_RxxS;PKA kinase substrate motif;PKC kinase substrate motif;Plk1 PBD domain binding motif;RxxS	___1	0.932918	1.81e-96	162.79	136	83.54	1.3128	149	34003000	3217700	0	P40013	149	P40013	Protein BIM1	BIM1	KPRTVSNPTTAKRSSSTGTGSAMSGGLATRH
-1.31488	-1.24553	-1.24713	-0.19526	0.681717	1.40345	0.90831	0.444736	0.0894122	0.0948236	-1.31074	-1.21953	-1.2484	-0.801373	-0.0462897	0.8954	1.49454	1.3743	0.825064	0.405581	S	2	(R/K)xx(S/T);(R/K)xxxx(S/T);(S/T)xxxxx(R/K);14-3-3 domain binding motif;Akt kinase substrate motif;Calmodulin-dependent protein kinase II substrate motif;Casein kinase I substrate motif;Casein kinase II substrate motif;G protein-coupled receptor kinase 1 substrate motif;MAPKAPK1 kinase substrate motif;New PKA kinase substrate motif_RxxS;PKA kinase substrate motif;PKC kinase substrate motif;RxxS	___1	0.999659	1.1e-52	160.88	104.31	70.488	-0.16779	139	256860000	12312000	2745900	P40013	139	P40013	Protein BIM1	BIM1	RPIITNNSATKPRTVSNPTTAKRSSSTGTGS
-0.422841	-0.380114	-0.172941	0.155954	0.398852	0.434031	0.230348	-0.0044795	-0.181794	-0.270452	-0.0716405	0	0.0455955	-0.0064945	0.00903867	0.189881	0.38415	0.426538	0.353543	0.317046	T	2	(R/K)xxx(S/T);(R/K)xxxx(S/T);G protein-coupled receptor kinase 1 substrate motif;MDC1 BRCT domain binding motif;Plk1 PBD domain binding motif	___1	0.602085	3.48e-84	161.08	132.12	129.05	-0.19075	150	2849000	2849000	0	P40013	150	P40013	Protein BIM1	BIM1	PRTVSNPTTAKRSSSTGTGSAMSGGLATRHS
-1.56745	-1.49839	-1.17619	0.069345	1.07947	1.76906	1.20828	0.468605	-0.182971	-0.553714	-1.33117	-1.31154	-1.08812	-0.508608	0.607205	1.6406	2.24329	2.10699	1.58399	1.1975	T	2	(K/R)(S/T)(I/L/V);(R/K)(S/T);(R/K)xx(S/T);G protein-coupled receptor kinase 1 substrate motif;PKA kinase substrate motif;PKC kinase substrate motif	___1	0.995796	2.5e-39	152.64	106.61	152.64	0.21542	137	423790000	89977000	53834000	P40013	137	P40013	Protein BIM1	BIM1	KYRPIITNNSATKPRTVSNPTTAKRSSSTGT
-0.05729	-0.0870483	-0.0684093	0.0283855	0.122425	0.135554	0.0485709	-0.0576145	-0.141206	-0.183002	-0.0824495	-0.159884	-0.209835	-0.154868	-0.0401113	0.0295191	0.111575	0.251182	0.382622	0.448342	S	2	(D/E)xxxxx(S/T);(R/K)xxxx(S/T);(S/T)(D/E);(S/T)x(D/E);(S/T)xx(D/E);acidic-plus-1-2 pSTxxED;acidic-plus-2;acidic-plus-2 pSxE;acidic-plus-2 pSxE/D;acidic-plus-2-3 pSTxxED;acidic-plus-3 pSTxxED;Casein kinase II substrate motif;G protein-coupled receptor kinase 1 substrate motif;Pyruvate dehydrogenase kinase substrate motif;Sxx(E/D);SxxD	___1	0.997585	6.47e-26	104.41	87.474	104.41	1.0941	508	10438000	10438000	0	P47134	508	P47134	Protein BIR1	BIR1	DTKGASSKHEKFSVNSEEDLNFSEVKLTGRD
-0.236899	-0.220017	-0.18543	0.085271	0.185791	0.36515	0.146792	-0.0325929	-0.140949	-0.203413	-0.0153399	-0.0589156	-0.153305	-0.143078	-0.0321541	0.248589	0.362482	0.394596	0.333163	0.370322	S	3	(D/E)(S/T);(R/K)xxx(S/T);(S/T)(D/E);(S/T)xx(D/E);acidic-plus-3 pSTxxED;b-Adrenergic Receptor kinase substrate motif;Casein kinase II substrate motif;PKA kinase substrate motif;Pyruvate dehydrogenase kinase substrate motif;Sxx(E/D);SxxD	___1	0.999537	6.62e-70	121.86	105.55	90.633	0.22734	477	84488000	56194000	28294000	P47134	477	P47134	Protein BIR1	BIR1	DIPIPTSSHLLKGIDSDNDNVIREDDTGINT
-0.036568	-0.0381949	-0.171763	-0.0130302	0.00646737	0.0595069	0.116785	0.0723992	0.0686767	-0.1112	0.150161	0.0814077	0.0329267	-0.0796127	-0.0723063	-0.0528087	0.187869	0.401464	0.698814	0.770053	S	3	(D/E)(S/T);(R/K)x(S/T);(R/K)xxxxx(S/T);AMP-activated protein kinase substrate motif;b-Adrenergic Receptor kinase substrate motif;Casein kinase II substrate motif;New PKA kinase substrate motif_RxS;PKA kinase substrate motif;PKA kinase substrate motif_RxS;PKC kinase substrate motif;RxS	___1	0.993995	1.45e-92	175.27	157.18	149.59	0.022481	524	38572000	22294000	16278000	P47134	524	P47134	Protein BIR1	BIR1	EEDLNFSEVKLTGRDSSTNILIRTQIVDQNL
-0.144537	-0.225261	-0.356064	-0.236615	-0.120705	-0.0915422	-0.168149	-0.164324	-0.147996	-0.127969	0.207215	0.149938	0.115494	0.00945407	0.0448817	-0.0131229	0.0467143	0.0998737	0.229563	0.324855	S	3	(D/E)x(S/T);(D/E/N)xS;(R/K)xxxx(S/T);(S/T)xxxx(D/E);Casein kinase II substrate motif;CDK kinase substrate motif_minimal;CDK kinase substrate motif_minimal_pS;ERK1,2 kinase substrate motif;ExS;GSK-3, ERK1, ERK2, CDK5 substrate motif;WW domain binding motif	___1	0.986498	3.3e-18	96.143	86.091	96.143	-0.26017	263	21642000	17637000	4004700	P47134	263	P47134	Protein BIR1	BIR1	RIKNDNDSITKNCEVSPTLGENGKREVINTK
-1.06507	-0.982149	-0.734558	-0.353051	-0.188244	-0.391921	-0.881227	-1.3088	-1.2236	-1.31509	0.083658	0.146567	0.334847	0.403382	0.52664	0.495295	0.421784	0.264228	0.299283	0.287984	S	2	(D/E)xx(S/T);(K/R)(S/T)(I/L/V);(R/K)(S/T);(S/T)xxxxx(R/K);Casein kinase I substrate motif;Casein kinase II substrate motif;G protein-coupled receptor kinase 1 substrate motif;GSK3 kinase substrate motif	___1	0.91613	2.4e-25	120.82	107.2	118.5	0.16735	638	158600000	13589000	43521000	P47134	638	P47134	Protein BIR1	BIR1	ADIHPKPRKNLQEPRSLSISGKVVPTERKLD
-1.01209	-0.94714	-0.677813	-0.269071	-0.142806	-0.438435	-0.940635	-1.22751	-1.27521	-1.29906	-0.0811102	0.0070645	0.144343	0.242549	0.282542	0.303393	0.281896	0.237193	0.191921	0.169285	S	2	(D/E)xxxx(S/T);(R/K)xx(S/T);(S/T)xxx(R/K);14-3-3 domain binding motif;Calmodulin-dependent protein kinase II substrate motif;Casein kinase II substrate motif;MAPKAPK2 kinase substrate motif;New PKA kinase substrate motif_RxxS;Phosphorylase kinase substrate motif;PKA kinase substrate motif;PKC kinase substrate motif;RxxS	___1	0.998035	4.57e-14	125.47	32.979	66.621	0.40354	640	209120000	43261000	0	P47134	640	P47134	Protein BIR1	BIR1	IHPKPRKNLQEPRSLSISGKVVPTERKLDNI
0.10924	0.220602	0.295551	0.222724	-0.0119359	-0.260654	-0.395673	-0.402936	-0.322607	-0.282443	0.34359	0.305359	0.267583	0.268494	0.202959	0.0322885	-0.169205	-0.296387	-0.331635	-0.349259	T	2	(D/E)xxx(S/T);(R/K)xxxx(S/T);(R/K)xxxxx(S/T);(S/T)Pxx(R/K);(S/T)Pxxxxx(R/K);(S/T)xxx(R/K);(S/T)xxxx(D/E);CDK kinase substrate motif_minimal;CDK kinase substrate motif_minimal_pT;GSK-3, ERK1, ERK2, CDK5 substrate motif;MDC1 BRCT domain binding motif;Plk1 PBD domain binding motif;WW domain binding motif	___1	0.954213	0.000448951	78.098	47.843	78.098	-0.43196	365	4325000	4325000	0	P47134	365	P47134	Protein BIR1	BIR1	NINRDVLADKKEVISTPTAKEIKRPNVQLTQ
0.0198746	-0.0435933	-0.170529	-0.287958	-0.332411	-0.298739	-0.25992	-0.218741	-0.18035	-0.16255	0.157515	0.173605	0.205784	0.192309	0.117089	0.0355984	0.0095806	0.0731096	0.170712	0.236551	T	3	(D/E)xxx(S/T);(S/T)xx(D/E);(S/T)xxxxx(R/K);acidic-plus-3 pSTxxED;Casein kinase II substrate motif;DNA dependent Protein kinase substrate motif;Txx(E/D)	___1	0.577211	1.15e-05	65.716	57.167	63.827	-0.31605	265	5991200	0	5991200	P47134	265	P47134	Protein BIR1	BIR1	KNDNDSITKNCEVSPTLGENGKREVINTKTA
-0.472693	-0.530762	-0.6469	-0.742297	-0.758887	-0.606344	-0.363478	-0.244665	-0.340231	-0.495203	0.0428834	0.040784	0.0365853	0.038751	0.0493803	0.0868511	0.1427	0.22668	0.320415	0.37216	S	3	(R/K)x(S/T);(R/K)xx(S/T);(R/K)xxx(S/T);(S/T)xxxxx(R/K);14-3-3 domain binding motif;Aurora-A kinase substrate motif;Calmodulin-dependent protein kinase II substrate motif;Casein kinase I substrate motif;Casein kinase II substrate motif;MAPKAPK2 kinase substrate motif;New PKA kinase substrate motif_RRxS;New PKA kinase substrate motif_RxS;New PKA kinase substrate motif_RxxS;PAK2 kinase substrate mot…	___1	0.999815	0.00104836	59.57	30.764	59.57	0.37261	137	1198000	0	1198000	P38346	137	P38346	Probable target of rapamycin complex 2 subunit BIT2	BIT2	DSLFSSNSRGNKRRLSIFTNSKDNMRNRSRS
-0.144955	0.034768	0.17857	0.106729	-0.110742	-0.258198	-0.248363	-0.151249	-0.0283218	0.0331421	0.041194	-0.053835	-0.104624	-0.016145	0.0948962	0.0892304	0.0210061	0.00692985	0.0336445	0.0470018	S	3	(R/K)x(S/T);(R/K)xx(S/T);(S/T)x(D/E);acidic-plus-2;acidic-plus-2 basic-2;acidic-plus-2 basic-2-3;acidic-plus-2 pSxD;acidic-plus-2 pSxE/D;AMP-activated protein kinase substrate motif;Calmodulin-dependent protein kinase II substrate motif;Chk1 kinase substrate motif;KxS;MAPKAPK2 kinase substrate motif;New PKA kinase substrate motif_KKxS;New PKA kinase substrate motif_KxS;New PKA kinase substrate mo…	___2	0.953119	2.08e-72	163.8	151.24	128.64	0.3502	139	28774000	19635000	9139100	P47041	139	P47041	Target of rapamycin complex 2 subunit BIT61	BIT61	SVDTVECSNNLSKKLSSDAISITQKSLHSTP
-0.113747	-0.0769204	-0.0699765	-0.129741	-0.207699	-0.237139	-0.187534	-0.107398	-0.0336209	0.00326777	0.120814	0.113767	0.13765	0.19951	0.198206	0.0957615	0.0213015	0.075967	0.198494	0.259758	S	3	(R/K)xx(S/T);(R/K)xxx(S/T);(S/T)(D/E);Casein kinase I substrate motif;G protein-coupled receptor kinase 1 substrate motif;GSK3 kinase substrate motif;MDC1 BRCT domain binding motif;New PKA kinase substrate motif_KxxS;PKA kinase substrate motif;PKC kinase substrate motif;Plk1 PBD domain binding motif	___2	0.604585	2.56e-05	64.136	52.16	56.407	0.43965	140	4394500	4394500	0	P47041	140	P47041	Target of rapamycin complex 2 subunit BIT61	BIT61	VDTVECSNNLSKKLSSDAISITQKSLHSTPS
-0.113747	-0.0769204	-0.0699765	-0.129741	-0.207699	-0.237139	-0.187534	-0.107398	-0.0336209	0.00326777	0.120814	0.113767	0.13765	0.19951	0.198206	0.0957615	0.0213015	0.075967	0.198494	0.259758	S	3	(D/E)xx(S/T);(S/T)xxx(R/K);Casein kinase I substrate motif;Casein kinase II substrate motif;MAPKAPK2 kinase substrate motif	___2	0.997298	1.59e-13	101.96	90.342	80.534	0.098578	144	20616000	9483000	0	P47041	144	P47041	Target of rapamycin complex 2 subunit BIT61	BIT61	ECSNNLSKKLSSDAISITQKSLHSTPSGRYM
-0.137947	-0.0963491	-0.0598384	-0.176549	-0.271693	-0.310464	-0.307129	-0.231681	-0.137457	-0.0524984	0.384558	0.381631	0.29033	0.410526	0.3495	0.27864	0.107949	0.131774	0.104127	0.0971934	S	3	(R/K)x(S/T);(R/K)xx(S/T);(S/T)x(D/E);acidic-plus-2;acidic-plus-2 basic-2;acidic-plus-2 basic-2-3;acidic-plus-2 pSxD;acidic-plus-2 pSxE/D;AMP-activated protein kinase substrate motif;Calmodulin-dependent protein kinase II substrate motif;Chk1 kinase substrate motif;KxS;MAPKAPK2 kinase substrate motif;New PKA kinase substrate motif_KKxS;New PKA kinase substrate motif_KxS;New PKA kinase substrate mo…	___1	0.953119	2.08e-72	163.8	151.24	128.64	0.3502	139	28774000	19635000	9139100	P47041	139	P47041	Target of rapamycin complex 2 subunit BIT61	BIT61	SVDTVECSNNLSKKLSSDAISITQKSLHSTP
0.221422	0.356327	0.460959	0.400412	0.244545	0.158533	0.179912	0.238825	0.303123	0.335272	-0.181568	-0.149884	-0.109773	-0.0929184	-0.125998	-0.185756	-0.266549	-0.3417	-0.388038	-0.411207	S	3	(D/E)xx(S/T);(S/T)xxx(R/K);Casein kinase I substrate motif;Casein kinase II substrate motif;MAPKAPK2 kinase substrate motif	___1	0.997298	1.59e-13	101.96	90.342	80.534	0.098578	144	20616000	9483000	0	P47041	144	P47041	Target of rapamycin complex 2 subunit BIT61	BIT61	ECSNNLSKKLSSDAISITQKSLHSTPSGRYM
-0.253174	-0.277668	-0.259324	-0.264474	-0.272525	-0.316893	-0.26334	-0.239463	-0.237062	-0.287535	0.195402	0.213578	0.203926	0.270586	0.274847	0.274611	0.291407	0.309667	0.395532	0.400054	S	3	(D/E)xx(S/T);(D/E)xxx(S/T);(S/T)x(R/K);(S/T)xxxx(R/K);Casein kinase I substrate motif;PKA kinase substrate motif;PKC kinase substrate motif	___1	0.999986	3e-137	184.02	158.82	184.02	0.013257	59	165330000	67101000	35426000	P47041	59	P47041	Target of rapamycin complex 2 subunit BIT61	BIT61	ISRQTLVDTSNDDVYSIKNLKGSRNPISPSV
-0.218208	-0.22439	-0.22531	-0.214785	-0.162256	-0.0791693	0.053162	0.204179	0.317314	0.373882	0.0636145	0.121891	0.167667	0.142663	0.0379286	-0.0757592	-0.125343	-0.101869	-0.0375148	-0.00533772	S	4	(R/K)x(S/T);(R/K)xxxx(S/T);(S/T)(R/K);KxS;New PKA kinase substrate motif_KxS;PKA kinase substrate motif;PKC kinase substrate motif	___1	0.499999	2.33e-26	89.197	77.241	89.197	0.032885	66	5905600	5905600	0	P47041	66	P47041	Target of rapamycin complex 2 subunit BIT61	BIT61	DTSNDDVYSIKNLKGSRNPISPSVSNVGFQS
-0.384858	-0.480229	-0.536041	-0.456923	-0.342263	-0.326991	-0.43329	-0.561772	-0.662214	-0.712435	0.349607	0.320248	0.286337	0.277234	0.27936	0.267907	0.347227	0.530899	0.722916	0.818924	S	2	(R/K)(S/T);(R/K)xx(S/T);14-3-3 domain binding motif;Calmodulin-dependent protein kinase II substrate motif;Casein kinase I substrate motif;Casein kinase II substrate motif;G protein-coupled receptor kinase 1 substrate motif;New PKA kinase substrate motif_RxxS;PKA kinase substrate motif;PKC kinase substrate motif;RxxS	___1	0.999989	2.74e-31	145.01	102.82	98.353	0.06502	62	12867000	12867000	0	P43583	62	P43583	Proteasome activator BLM10	BLM10	LYAADGRPHSPLRARSATPTLQDQKLFNGMD
0.0410013	0.0430426	0.0471254	0.0644151	0.0928707	-0.0598403	-0.404884	-0.55681	-0.323287	-0.0138003	0.0310888	0.0207259	0	-0.100626	-0.270788	-0.467934	-0.622527	-0.741694	-0.867989	-0.934699	S	4	(D/E)x(S/T);(D/E/N)xS;(R/K)(S/T);(R/K)xxx(S/T);(R/K)xxxx(S/T);(S/T)Px(R/K);(S/T)PxR;(S/T)xx(R/K);Cdc2 kinase substrate motif;CDK kinase substrate motif;CDK kinase substrate motif_minimal;CDK kinase substrate motif_minimal_pS;CDK1,2,4,6 kinase substrate motif;ERK1,2 kinase substrate motif;ExS;G protein-coupled receptor kinase 1 substrate motif;Growth associated histone HI kinase substrate motif;GS…	___1	0.998725	1.98e-07	63.726	45.131	40.81	0.001773	29	21295000	0	11254000	P43583	29	P43583	Proteasome activator BLM10	BLM10	PITNKTLSQLKRFERSPGRPSSSQGEIKRKK
-0.030741	-0.145469	-0.159028	-0.323522	-0.208473	-0.100582	-0.119082	-0.0640122	-0.0834551	0.0453394	0.726099	0.583057	0.517073	0.250316	0.269057	0.104107	0.118559	0.0440688	-0.169833	-0.269639	S	4	(D/E)xxxx(S/T);(R/K)xx(S/T);(S/T)Px(R/K);(S/T)PxR;(S/T)Pxxx(R/K);(S/T)xx(R/K);(S/T)xxxx(R/K);14-3-3 domain binding motif;Calmodulin-dependent protein kinase II substrate motif;Cdc2 kinase substrate motif;CDK kinase substrate motif;CDK kinase substrate motif_minimal;CDK kinase substrate motif_minimal_pS;CDK1,2,4,6 kinase substrate motif;CLK1 kinase substrate motif;ERK1,2 kinase substrate motif;G p…	___1	1	4.33e-172	206.8	187.79	141.13	-0.13426	56	577430000	98333000	70782000	P43583	56	P43583	Proteasome activator BLM10	BLM10	KRKKSRLYAADGRPHSPLRARSATPTLQDQK
-0.193869	-0.447232	-0.464588	-0.527265	-0.304884	-0.408782	-0.495114	-0.897542	-0.901551	-1.07158	0.739506	0.736655	0.637942	0.627669	0.455827	0.375926	0.2179	0.23718	0.169311	0.193869	S	2	(D/E)xx(S/T);(D/E)xxx(S/T);(D/E)xxxx(S/T);(R/K)(S/T);(S/T)Pxxxxx(R/K);Casein kinase I substrate motif;CDK kinase substrate motif_minimal;CDK kinase substrate motif_minimal_pS;ERK1,2 kinase substrate motif;Growth associated histone HI kinase substrate motif;GSK-3, ERK1, ERK2, CDK5 substrate motif;WW domain binding motif	___1	0.999932	1.46e-83	154.79	130.01	115.5	-0.38847	11	1173100000	145630000	111000000	P43583	11	P43583	Proteasome activator BLM10	BLM10	_____MTANNDDDIKSPIPITNKTLSQLKRF
-0.0858358	-0.0575835	-0.0273495	-0.023386	-0.0304619	-0.0223069	-0.0340301	-0.0808625	-0.13549	-0.162804	0.507811	0.554573	0.502255	0.304095	0.271287	0.549672	0.825338	0.787092	0.55232	0.434934	S	2	(R/K)xx(S/T);(R/K)xxxx(S/T);(S/T)xxxx(R/K);(S/T)xxxxx(D/E) ;14-3-3 domain binding motif;Akt kinase substrate motif;Calmodulin-dependent protein kinase II substrate motif;Casein kinase I substrate motif;Casein kinase II substrate motif;MAPKAPK1 kinase substrate motif;New PKA kinase substrate motif_RxxS;PKA kinase substrate motif;PKC kinase substrate motif;RxxS	___1	0.996347	3.79e-06	94.551	76.187	57.836	0.18804	1041	38305000	12009000	0	P43583	1041	P43583	Proteasome activator BLM10	BLM10	SSLLFDPDFNKYRTQSNLSYREKLILLKNIR
-0.49468	-0.580689	-0.686069	-0.571051	-0.525257	-0.476501	-0.527827	-0.639187	-0.707489	-0.874345	0.465183	0.383389	0.394754	0.403048	0.476207	0.36458	0.439296	0.616336	0.832293	0.937035	T	2	(R/K)xx(S/T);(R/K)xxxx(S/T);(S/T)Pxxxxx(R/K);(S/T)xxxx(D/E);Akt kinase substrate motif;Calmodulin-dependent protein kinase II substrate motif;CDK kinase substrate motif_minimal;CDK kinase substrate motif_minimal_pT;GSK-3, ERK1, ERK2, CDK5 substrate motif;PKC kinase substrate motif;RxxT;WW domain binding motif	___1	0.995647	2.05e-78	173.6	131.25	98.353	0.06502	64	100450000	22676000	21152000	P43583	64	P43583	Proteasome activator BLM10	BLM10	AADGRPHSPLRARSATPTLQDQKLFNGMDST
-0.514501	-0.523808	-0.528877	-0.437488	-0.381272	-0.356557	-0.40639	-0.537555	-0.52742	-0.624159	0.456814	0.366024	0.398975	0.382673	0.432505	0.292089	0.420371	0.618979	0.783036	0.819504	T	2	(R/K)xxxx(S/T);(S/T)xx(D/E);(S/T)xxxx(R/K);acidic-plus-3 pSTxxED;Casein kinase II substrate motif;DNA dependent Protein kinase substrate motif;MAPKAPK2 kinase substrate motif;Txx(E/D)	___1	0.920313	1.11e-05	96.229	72.91	43.769	-1.5814	66	48334000	13921000	11558000	P43583	66	P43583	Proteasome activator BLM10	BLM10	DGRPHSPLRARSATPTLQDQKLFNGMDSTSL
-0.513802	-0.396071	-0.392856	0.110801	0.123444	0.104705	-0.330303	-0.430806	-0.426123	-0.369903	0.579623	0.439952	0.336532	0.158191	0.327018	0.542636	0.581356	0.287925	0.222134	0.179481	S	3	(D/E)xx(S/T);(D/E)xxx(S/T);(S/T)xx(D/E);acidic-plus-3 pSTxxED;Casein kinase I substrate motif;Casein kinase II substrate motif;G protein-coupled receptor kinase 1 substrate motif;GSK3 kinase substrate motif;Pyruvate dehydrogenase kinase substrate motif;Sxx(E/D);SxxD	___1	0.996899	9.18e-27	89.197	74.736	89.197	1.5778	104	4484900	3066600	1418300	P29311;P34730	104;104	P29311;P34730	Protein BMH1;Protein BMH2	BMH1;BMH2	SKIETELTKISDDILSVLDSHLIPSATTGES
-0.827945	-0.855196	-0.72163	-0.540518	-0.366716	-0.494506	-0.689616	-0.910192	-0.657638	-0.669533	0.189785	0.18593	0.266108	0.297746	0.339284	0.278408	0.291207	0.370702	0.571701	0.625369	S	2	(S/T)xx(R/K);(S/T)xxx(D/E);(S/T)xxxx(D/E);ATM kinase substrate motif;Casein kinase II substrate motif;DNA dependent Protein kinase substrate motif	___1	0.995399	3.45e-256	96.143	66.795	96.143	-0.54595	2	359090000	69574000	63890000	P34730	2	P34730	Protein BMH2	BMH2	______________MSQTREDSVYLAKLAEQ
-0.560986	-0.566183	-0.576577	-0.574059	-0.553429	-0.551112	-0.585217	-0.555717	-0.426188	-0.31141	0.282881	0.274022	0.256303	0.233069	0.213179	0.23903	0.307279	0.413002	0.513801	0.561737	T	2	(S/T)(R/K);(S/T)x(D/E);(S/T)xx(D/E);acidic-plus-2;acidic-plus-2 pTxE;acidic-plus-2 pTxE/D;acidic-plus-2-3 pSTxxED;acidic-plus-3 pSTxxED;Casein kinase I substrate motif;Casein kinase II substrate motif;G protein-coupled receptor kinase 1 substrate motif;Txx(E/D)	___1	0.56268	1.8e-118	75.78	47.037	75.78	-0.039445	4	296080000	0	19041000	P34730	4	P34730	Protein BMH2	BMH2	____________MSQTREDSVYLAKLAEQAE
0.17029	-0.190267	-0.191077	-0.120932	0.106466	-0.0149843	-0.102906	-0.145428	-0.221922	-0.384813	0.15584	0.18523	0.0847743	0.240439	0.165051	0.00541133	-0.101242	-0.412428	-0.509257	-0.754961	S	4	(D/E)(S/T);(D/E)x(S/T);(D/E)xxxx(S/T);(D/E)xxxxx(S/T);(D/E/N)xS;(R/K)xx(S/T);(S/T)(D/E);(S/T)xx(D/E);(S/T)xxx(D/E);(S/T)xxxx(D/E);acidic-plus-3 pSTxxED;acidic-plus-3-4 pSTxxEDED;b-Adrenergic Receptor kinase substrate motif;Casein kinase II substrate motif;DxS;MAPKAPK2 kinase substrate motif;New PKA kinase substrate motif_KxxS;PKA kinase substrate motif;PKC kinase substrate motif;Sxx(E/D);SxxE	___1	1	0	310.05	289.24	310.05	-0.44604	578	561260000	140560000	128930000	Q08965	578	Q08965	Ribosome biogenesis protein BMS1	BMS1	CIRRWRGEDDDSKDESDIEEDVDDDFFRKKD
-0.223544	-0.242751	-0.137613	-0.156457	-0.149805	-0.198258	-0.193293	-0.208856	-0.127325	-0.133147	0.20816	0.237564	0.143048	0.267264	0.167122	0.209295	0.055322	0.31444	0.405357	0.588313	S	2	(R/K)xx(S/T);14-3-3 domain binding motif;Calmodulin-dependent protein kinase II substrate motif;Calmodulin-dependent protein kinase IV substrate motif;New PKA kinase substrate motif_RxxS;PKA kinase substrate motif;PKC kinase substrate motif;RxxS	___1	1	5.68e-16	128.57	111.13	123.92	0.23461	176	274840000	58802000	30551000	P47096	176	P47096	3-hydroxyanthranilate 3,4-dioxygenase	BNA1	RTCFHCKTLNYARPQSN______________
-0.410587	-0.343314	-0.366841	-0.155913	-0.173147	-0.21589	-0.339312	-0.488929	-0.550303	-0.684146	0.109659	0.103288	0.258972	0.300869	0.368533	0.240283	0.265643	0.302372	0.492467	0.50758	S	2	(R/K)xx(S/T);(S/T)x(D/E);14-3-3 domain binding motif;acidic-plus-2;acidic-plus-2 pSxD;acidic-plus-2 pSxE/D;Calmodulin-dependent protein kinase II substrate motif;Casein kinase I substrate motif;CDK kinase substrate motif_minimal;CDK kinase substrate motif_minimal_pS;ERK1,2 kinase substrate motif;G protein-coupled receptor kinase 1 substrate motif;GSK-3, ERK1, ERK2, CDK5 substrate motif;New PKA ki…	___1	0.99998	1.09e-181	190.6	180.72	184.03	-0.047814	9	1177500000	209480000	198990000	Q04066	9	Q04066	Kynurenine formamidase	BNA7	_______MSNTVRAISPDITLFNKTLTFQEI
0.531075	0.443289	0.215508	-0.0941432	-0.305331	-0.434503	-0.363648	-0.367052	-0.268013	-0.21063	1.01004	0.922623	0.849768	0.603959	0.305361	-0.065204	-0.0769193	-0.083119	-0.0730523	-0.175312	S	4	(D/E)xxx(S/T);(R/K)x(S/T);(R/K)xxxx(S/T);(S/T)(D/E);(S/T)xxxx(R/K);Casein kinase II substrate motif;New PKA kinase substrate motif_RxS;PKA kinase substrate motif;PKA kinase substrate motif_RxS;PKC kinase substrate motif;RxS	___1	0.674841	4.41e-23	91.811	71.914	66.501	0.68781	1916	30139000	6557200	3562300	P41832	1916	P41832	Protein BNI1	BNI1	EISDRARMLLKELRGSDTPVKQNSILDEHLE
-0.0660303	-0.00862151	-0.0114898	-0.200581	-0.423639	-0.526447	-0.383182	-0.277191	-0.191932	-0.215244	0.578433	0.54287	0.542987	0.490226	0.335589	0.114693	0.0526978	0.164292	0.428833	0.515022	S	3	(D/E)xx(S/T);(D/E)xxx(S/T);(S/T)Px(R/K);(S/T)PxK;(S/T)xx(R/K);Casein kinase I substrate motif;Casein kinase II substrate motif;Cdc2 kinase substrate motif;CDK kinase substrate motif;CDK kinase substrate motif_minimal;CDK kinase substrate motif_minimal_pS;CDK1,2,4,6 kinase substrate motif;DNA dependent Protein kinase substrate motif;ERK1,2 kinase substrate motif;G protein-coupled receptor kinase 1…	___1	0.986624	6.14e-216	197.13	177.58	114	2.7799	1889	1837900000	43411000	50208000	P41832	1889	P41832	Protein BNI1	BNI1	PLATRGVMNTSEDLPSPSKTSALEDQEEISD
-0.0381107	-0.122678	-0.198945	-0.241337	-0.262309	-0.256349	-0.270307	-0.264907	-0.347174	-0.397469	0.144344	0.136573	0.131151	0.201637	0.187138	0.124047	0.132489	0.204028	0.255968	0.223329	S	2	(R/K)xx(S/T);(R/K)xxx(S/T);(S/T)xxxxx(R/K);AMP-activated protein kinase substrate motif;Calmodulin-dependent protein kinase II substrate motif;Chk1 kinase substrate motif;DNA dependent Protein kinase substrate motif;New PKA kinase substrate motif_KxxS;Phosphorylase kinase substrate motif;PKA kinase substrate motif;PKC kinase substrate motif	___1	1	4.65e-22	113.07	60.376	105.46	0.41968	311	162030000	53982000	50237000	P41832	311	P41832	Protein BNI1	BNI1	SKGKKLVSGSLKKQPSLNNIYRGGAENNTSA
-0.403868	-0.243652	-0.0909375	-0.105941	-0.215418	-0.251651	-0.202193	-0.140287	-0.0907178	-0.0659332	0.249861	0.188552	0.166331	0.24451	0.263302	0.122312	-0.028471	-0.0292615	0.0702062	0.11994	S	4	(R/K)(S/T);(R/K)x(S/T);(R/K)xxx(S/T);Casein kinase I substrate motif;Casein kinase II substrate motif;G protein-coupled receptor kinase 1 substrate motif;GSK3 kinase substrate motif;New PKA kinase substrate motif_RxS;PKA kinase substrate motif;PKA kinase substrate motif_RxS;PKC kinase substrate motif;RxS	___1	0.808293	2.41e-58	125.73	110.48	125.73	-0.43816	1137	3088400	3088400	0	P41832	1137	P41832	Protein BNI1	BNI1	LHSKVEKTFMNRLRKSTVSSAPYLEELTQKV
-0.586483	-0.367447	-0.255697	-0.225008	-0.476236	-0.528369	-0.477218	-0.224078	-0.0772155	0.0052152	0.00284625	0.0219771	0.198342	0.30016	0.312217	0.114548	0.162686	0.285021	0.626682	0.682123	S	3	(R/K)x(S/T);(S/T)x(R/K);New PKA kinase substrate motif_RxS;PKA kinase substrate motif;PKA kinase substrate motif_RxS;PKC kinase substrate motif;RxS	___1	0.99952	5.61e-25	116.35	96.044	84.874	0.030218	1951	134280000	24643000	22263000	P41832	1951	P41832	Protein BNI1	BNI1	RKERSIGEASTGNRLSFK_____________
0.471461	0.376321	0.186042	0.0172523	-0.0349092	-0.0327689	-0.0929551	-0.207871	-0.315189	-0.36505	1.10357	1.07712	1.02423	0.817378	0.483015	0.168051	0	-0.088272	-0.243676	-0.354945	T	5	(D/E)(S/T);(D/E)xxxxx(S/T);(R/K)xxx(S/T);(S/T)Px(R/K);(S/T)PxK;(S/T)xx(R/K);b-Adrenergic Receptor kinase substrate motif;Cdc2 kinase substrate motif;CDK kinase substrate motif_minimal;CDK kinase substrate motif_minimal_pT;CDK1,2,4,6 kinase substrate motif;CDK5 kinase substrate motif_1;GSK-3, ERK1, ERK2, CDK5 substrate motif;pTPxK/R;TPxK;WW domain binding motif	___1	0.974656	9.02e-108	157.3	145.89	157.3	0.46252	1918	31286000	0	0	P41832	1918	P41832	Protein BNI1	BNI1	SDRARMLLKELRGSDTPVKQNSILDEHLEKL
0.216726	0.138514	0.119978	0.0483851	0.0669207	0.120571	0.201851	0.26063	0.383559	0.353037	0.0229128	-0.0216365	-0.0757067	-0.100974	-0.114614	-0.118747	-0.188381	-0.269544	-0.30921	-0.378967	S	3	(D/E)xxx(S/T);(D/E)xxxx(S/T);(D/E/N)xS;(S/T)xxxx(D/E);(S/T)xxxxx(D/E) ;Casein kinase II substrate motif;NxS	___1	0.98967	1.83e-180	170.36	165.04	97.639	-0.02263	133	716030000	17706000	50410000	P53858	133	P53858	Protein BNI4	BNI4	SSIIEEEEEAEEQNNSINYHEDITGSRLSVR
0.214649	0.143786	-0.08454	-0.018489	0.123887	0.489219	0.670242	0.562124	0.32258	0.0600841	-0.155491	-0.126643	-0.245319	-0.256203	-0.217377	-0.151499	-0.0427524	-0.215682	-0.198497	-0.29008	S	3	(D/E)xxx(S/T);(D/E)xxxxx(S/T);(S/T)x(D/E);(S/T)xx(R/K);(S/T)xxxx(R/K);acidic-plus-2;acidic-plus-2 pSxE;acidic-plus-2 pSxE/D;Casein kinase II substrate motif;G protein-coupled receptor kinase 1 substrate motif	___1	0.999957	7.72e-162	200.74	169.75	158.92	0.021279	503	369570000	51704000	33433000	P53858	503	P53858	Protein BNI4	BNI4	LFPKFLDNHEVDSIVSLERTRSTKSNKRSSM
0.178594	0.248483	0.115161	-0.291261	-0.653566	-0.698654	-0.384769	-0.029129	0.235802	0.368267	0.177961	0.17486	0.124498	0.0299755	-0.103664	-0.232261	-0.309214	-0.339565	-0.328732	-0.323315	S	3	(D/E)(S/T);(D/E)xxx(S/T);(R/K)xxxxx(S/T);(S/T)P(R/K);(S/T)Px(R/K);(S/T)PxK;(S/T)Pxxxxx(R/K);(S/T)x(R/K);(S/T)xx(R/K);(S/T)xxx(D/E);b-Adrenergic Receptor kinase substrate motif;Cdc2 kinase substrate motif;CDK kinase substrate motif;CDK kinase substrate motif_minimal;CDK kinase substrate motif_minimal_pS;CDK1,2,4,6 kinase substrate motif;ERK1,2 kinase substrate motif;Growth associated histone HI ki…	___1	0.992192	0.000288702	54.281	42.76	52.823	-0.28045	364	14386000	8317900	0	P53858	364	P53858	Protein BNI4	BNI4	SIFNSFLKGKIETSDSPRKEPMRQKKRTPKS
-0.0715209	-0.257778	-0.373174	-0.397765	-0.50316	-0.529976	-0.553635	-0.464411	-0.556074	-0.718364	0.172807	0.295159	0.329388	0.310613	0.263354	0.319496	0.329644	0.328213	0.236433	0.311278	S	3	(D/E)xxxxx(S/T);(R/K)xx(S/T);(S/T)xxx(R/K);14-3-3 domain binding motif;Calmodulin-dependent protein kinase II substrate motif;Casein kinase II substrate motif;New PKA kinase substrate motif_RxxS;PKA kinase substrate motif;PKC kinase substrate motif;RxxS	___1	0.997588	4.27e-173	198.6	185.73	142.41	-0.34937	786	253800000	16422000	17350000	P53858	786	P53858	Protein BNI4	BNI4	RNNAYLPEFEPNRPVSMSFKGLKAPRMNTSF
-0.102352	-0.219582	-0.324024	-0.298449	-0.229174	-0.246217	-0.276221	-0.232867	-0.155061	-0.116158	0.234531	0.299507	0.312087	0.207292	0.127558	0.190261	0.316719	0.364498	0.343897	0.333597	S	3	(R/K)xxxx(S/T);(S/T)x(R/K);(S/T)xxxx(R/K);PKA kinase substrate motif;PKC kinase substrate motif	___1	0.625871	8.81e-09	69.398	62.6	63.337	0.011499	788	60174000	0	0	P53858	788	P53858	Protein BNI4	BNI4	NAYLPEFEPNRPVSMSFKGLKAPRMNTSFID
0.216113	0.24001	0.402916	0.746095	0.881578	0.71512	0.269959	0.0757413	0.0341273	0.145427	-0.165946	-0.254307	-0.285721	-0.294248	-0.169349	-0.155935	-0.0551997	-0.187058	-0.304346	-0.484684	S	2	(R/K)(S/T);(S/T)xx(D/E);acidic-plus-3 pSTxxED;Casein kinase II substrate motif;G protein-coupled receptor kinase 1 substrate motif;GSK3 kinase substrate motif;Sxx(E/D);SxxE	___1	0.999976	1.89e-06	112.11	100.51	91.095	0.4302	70	36355000	24598000	11756000	P53858	70	P53858	Protein BNI4	BNI4	ESVLDRDVESSVLQRSFGESNARDSEVQTVN
0.146875	0.328531	0.301804	0.578998	0.265899	0.209867	0.0560071	0.0916264	-0.0491757	-0.298085	-0.271868	-0.242563	-0.227661	-0.128721	-0.0589	0.0367648	0.0365991	0.0280723	-2.19e-05	0.000182631	S	2	(K/R)(S/T)(I/L/V);(R/K)(S/T);(R/K)x(S/T);(S/T)xx(D/E);acidic-plus-3 pSTxxED;Casein kinase I substrate motif;Casein kinase II substrate motif;G protein-coupled receptor kinase 1 substrate motif;MAPKAPK2 kinase substrate motif;New PKA kinase substrate motif_RxS;PKA kinase substrate motif;PKA kinase substrate motif_RxS;PKC kinase substrate motif;Pyruvate dehydrogenase kinase substrate motif;RxS;Sxx(…	___1	0.993	6.28e-219	230.66	175.68	179.42	-0.20719	524	68875000	39765000	22118000	P53858	524	P53858	Protein BNI4	BNI4	STKSNKRSSMNSQRRSLTDTLSIKAQSEGMF
0.148794	0.109925	0.0351718	0.238708	0.101079	-0.0720357	-0.0811033	-0.0566913	-0.317965	-0.666042	-0.27924	-0.214717	-0.128163	-0.03197	-0.00175571	0.00165653	0.247645	0.513172	0.86995	0.938577	S	3	(R/K)x(S/T);(R/K)xxxx(S/T);(S/T)xxx(R/K);(S/T)xxxx(D/E);New PKA kinase substrate motif_RxS;NIMA kinase substrate motif;PKA kinase substrate motif;PKA kinase substrate motif_RxS;PKC kinase substrate motif;RxS	___1	0.99999	2.54e-10	119.39	62.603	103.44	0.32981	36	50238000	29939000	20299000	P53858	36	P53858	Protein BNI4	BNI4	STSINTLDHARTFRNSLILKEISDQSLNSSI
-0.398015	-0.269965	0.0337635	1.22166	1.62303	1.54575	0.56881	0.176681	-0.126433	-0.198086	-0.609349	-0.506719	-0.565689	-0.0376973	0.441569	1.03804	0.933144	0.476415	0.0457237	-0.12536	T	3	(D/E)xxxx(S/T);(R/K)x(S/T);(R/K)xx(S/T);(S/T)xxxx(D/E);Calmodulin-dependent protein kinase II substrate motif;CDK kinase substrate motif_minimal;CDK kinase substrate motif_minimal_pT;DNA dependent Protein kinase substrate motif;GSK-3, ERK1, ERK2, CDK5 substrate motif;KxT;New PKA kinase substrate motif_KxT;New PKA kinase substrate motif_RKxT;PKA kinase substrate motif;PKC kinase substrate motif;R(…	___1	1	1.05e-17	93.269	74.674	93.269	-0.091098	427	20324000	13216000	7108000	P53858	427	P53858	Protein BNI4	BNI4	VKIDHVTRSIDQRKPTPLNMDLILGGDKQIN
-0.217202	-0.134068	-0.0755064	0.651155	0.686978	0.844727	0.258833	0.12839	-0.147664	-0.32235	-0.19483	-0.187006	-0.169337	0.0446453	0.243433	0.878374	0.850343	0.697941	0.127343	0.00296305	T	2	(R/K)xx(S/T);(R/K)xxx(S/T);(S/T)(D/E);(S/T)xxxxx(R/K);Calmodulin-dependent protein kinase II substrate motif;Casein kinase I substrate motif;G protein-coupled receptor kinase 1 substrate motif;PKC kinase substrate motif;RxxT	___1	0.962531	4.24e-21	135.86	98.747	133.81	0.60196	526	19160000	6213300	12947000	P53858	526	P53858	Protein BNI4	BNI4	KSNKRSSMNSQRRSLTDTLSIKAQSEGMFIT
-0.172404	-0.144496	-0.0558682	0.619464	1.07392	1.21935	0.537264	0.0300092	-0.214089	-0.276018	-0.299407	-0.224073	-0.152006	0.137911	0.73439	1.34001	1.59816	1.05062	0.479203	0.0924851	T	2	(D/E)(S/T);(R/K)xxxx(S/T);(R/K)xxxxx(S/T);(S/T)xxx(R/K);b-Adrenergic Receptor kinase substrate motif;MAPKAPK2 kinase substrate motif	___1	0.925977	3.45e-50	155.15	117.96	121.6	-0.13425	528	6860300	4879700	1980600	P53858	528	P53858	Protein BNI4	BNI4	NKRSSMNSQRRSLTDTLSIKAQSEGMFITEA
0.253132	0.561042	0.700715	0.476625	-0.0851927	-0.00432833	0.379062	0.97852	0.894621	0.850366	-0.286967	-0.191657	-0.167183	-0.165805	-0.344215	-0.332541	-0.403447	-0.177813	-0.0226497	0.151543	S	4	(D/E)(S/T);(R/K)xx(S/T);b-Adrenergic Receptor kinase substrate motif;Calmodulin-dependent protein kinase II substrate motif;Casein kinase I substrate motif;Casein kinase II substrate motif;CDK kinase substrate motif_minimal;CDK kinase substrate motif_minimal_pS;Chk1 kinase substrate motif;ERK1,2 kinase substrate motif;G protein-coupled receptor kinase 1 substrate motif;GSK3 kinase substrate motif…	___2	0.993223	4.66e-125	148.3	134.43	132.17	-0.14967	346	575390000	176010000	63768000	P53890	346	P53890	Bud neck protein 5	BNI5	NSRNGSRKSSLNKYDSPVSSPITSASELGSI
0.538338	0.809469	0.952999	0.644229	0.071593	0.123071	0.562709	1.13717	1.04653	1.0409	-0.335402	-0.220826	-0.0373608	-0.158835	-0.336401	-0.431468	-0.528144	-0.35613	-0.220927	-0.0370483	S	3	(D/E)xxx(S/T);(R/K)xxxxx(S/T);G protein-coupled receptor kinase 1 substrate motif	___2	0.973422	2.08e-125	151.41	136.64	105.73	-0.64569	349	339560000	10903000	22939000	P53890	349	P53890	Bud neck protein 5	BNI5	NGSRKSSLNKYDSPVSSPITSASELGSIAKL
0.289778	0.583832	0.767739	0.516143	-0.0287147	0.00498167	0.405686	0.984643	0.933467	0.897766	-0.272509	-0.18901	-0.131849	-0.167723	-0.339141	-0.356063	-0.440394	-0.226374	-0.0849393	0.095305	S	4	(D/E)xxxx(S/T);Casein kinase I substrate motif;Casein kinase II substrate motif;CDK kinase substrate motif_minimal;CDK kinase substrate motif_minimal_pS;ERK1,2 kinase substrate motif;G protein-coupled receptor kinase 1 substrate motif;GSK3 kinase substrate motif;GSK-3, ERK1, ERK2, CDK5 substrate motif;MAPKAPK2 kinase substrate motif;MDC1 BRCT domain binding motif;Plk1 PBD domain binding motif;WW …	___2	0.992613	4.66e-125	148.3	134.43	136.39	0.40065	350	654490000	143860000	63768000	P53890	350	P53890	Bud neck protein 5	BNI5	GSRKSSLNKYDSPVSSPITSASELGSIAKLE
0.533451	0.355572	-0.0001845	-0.1817	-0.0110965	0.284116	0.351818	0.230888	0.148836	0.12725	0.108225	0.0348347	-0.111946	-0.220985	-0.218891	-0.223952	-0.347302	-0.498638	-0.559673	-0.54504	S	4	(D/E)x(S/T);(D/E)xx(S/T);(D/E/N)xS;(S/T)(D/E);(S/T)xxxxx(R/K);Casein kinase I substrate motif;DxS;G protein-coupled receptor kinase 1 substrate motif	___2	0.767879	1.41e-66	113.17	93.266	113.17	0.27524	263	12727000	0	12727000	P53890	263	P53890	Bud neck protein 5	BNI5	HESSRLADQTPHDDNSENCPNRSGGSTPLDS
0.170703	-0.000284367	0.0847603	0.025483	0.265965	0.54514	0.648259	0.736843	0.433699	0.372663	-0.366129	-0.292401	-0.274525	-0.468637	-0.459486	-0.175632	-0.143114	-0.076337	-0.421835	-0.340166	S	4	(D/E)xxxxx(S/T);(D/E/N)xS;(R/K)(S/T);Casein kinase I substrate motif;Casein kinase II substrate motif;G protein-coupled receptor kinase 1 substrate motif;NxS	___2	0.974464	1.37e-298	221.13	210.23	166.01	-0.55325	270	539530000	31227000	8184200	P53890	270	P53890	Bud neck protein 5	BNI5	DQTPHDDNSENCPNRSGGSTPLDSQTKIFIP
0.170703	-0.000284367	0.0847603	0.025483	0.265965	0.54514	0.648259	0.736843	0.433699	0.372663	-0.366129	-0.292401	-0.274525	-0.468637	-0.459486	-0.175632	-0.143114	-0.076337	-0.421835	-0.340166	S	4	(R/K)xxx(S/T);(S/T)xxx(D/E)	___2	0.666503	4.29e-213	186.94	173.48	107.87	-0.16886	273	426930000	21885000	8184200	P53890	273	P53890	Bud neck protein 5	BNI5	PHDDNSENCPNRSGGSTPLDSQTKIFIPKKN
-0.356415	-0.19699	0.0796152	0.313974	0.471175	0.593463	0.5691	0.432999	0.267774	0.185161	-0.106623	-0.0808432	-0.0367089	0	-0.000477967	-0.0307174	-0.147036	-0.319673	-0.472309	-0.548627	S	4	(D/E)(S/T);(R/K)xx(S/T);b-Adrenergic Receptor kinase substrate motif;Calmodulin-dependent protein kinase II substrate motif;Casein kinase I substrate motif;Casein kinase II substrate motif;CDK kinase substrate motif_minimal;CDK kinase substrate motif_minimal_pS;Chk1 kinase substrate motif;ERK1,2 kinase substrate motif;G protein-coupled receptor kinase 1 substrate motif;GSK3 kinase substrate motif…	___3	0.993223	4.66e-125	148.3	134.43	132.17	-0.14967	346	575390000	176010000	63768000	P53890	346	P53890	Bud neck protein 5	BNI5	NSRNGSRKSSLNKYDSPVSSPITSASELGSI
0.643849	0.709962	0.601914	0.253594	-0.03361	-0.0194235	0.2394	0.441471	0.53835	0.586789	-0.197739	-0.111092	-0.0417746	-0.0764353	-0.207457	-0.330862	-0.343979	-0.254426	-0.126278	-0.0622034	S	4	(D/E)(S/T);(R/K)xx(S/T);b-Adrenergic Receptor kinase substrate motif;Calmodulin-dependent protein kinase II substrate motif;Casein kinase I substrate motif;Casein kinase II substrate motif;CDK kinase substrate motif_minimal;CDK kinase substrate motif_minimal_pS;Chk1 kinase substrate motif;ERK1,2 kinase substrate motif;G protein-coupled receptor kinase 1 substrate motif;GSK3 kinase substrate motif…	___1	0.993223	4.66e-125	148.3	134.43	132.17	-0.14967	346	575390000	176010000	63768000	P53890	346	P53890	Bud neck protein 5	BNI5	NSRNGSRKSSLNKYDSPVSSPITSASELGSI
0.465775	0.593743	0.566846	0.355758	-0.0893657	-0.157718	0.154931	0.577915	0.537513	0.484006	-0.461241	-0.328357	-0.166681	-0.15956	-0.466268	-0.617798	-0.736137	-0.387704	-0.0728901	0.183844	S	3	(D/E)xxx(S/T);(R/K)xxxxx(S/T);G protein-coupled receptor kinase 1 substrate motif	___1	0.973422	2.08e-125	151.41	136.64	105.73	-0.64569	349	339560000	10903000	22939000	P53890	349	P53890	Bud neck protein 5	BNI5	NGSRKSSLNKYDSPVSSPITSASELGSIAKL
0.290411	0.193054	-0.00166	-0.143895	-0.136294	0.0460912	0.253425	0.460791	0.643241	0.722007	0.0571923	0.0441365	0.0180249	-0.0387244	-0.113056	-0.242829	-0.410462	-0.480549	-0.415227	-0.314862	S	4	(D/E)x(S/T);(D/E)xx(S/T);(D/E/N)xS;(S/T)(D/E);(S/T)xxxxx(R/K);Casein kinase I substrate motif;DxS;G protein-coupled receptor kinase 1 substrate motif	___1	0.767879	1.41e-66	113.17	93.266	113.17	0.27524	263	12727000	0	12727000	P53890	263	P53890	Bud neck protein 5	BNI5	HESSRLADQTPHDDNSENCPNRSGGSTPLDS
0.471575	0.349292	0.131405	-0.0276897	0.0480377	0.120848	0.390793	0.510168	0.840691	1.06638	-0.237259	-0.154772	-0.240993	-0.322933	-0.450233	-0.402944	-0.235674	-0.197257	-0.173844	-0.156603	S	4	(D/E)xxxxx(S/T);(D/E/N)xS;(R/K)(S/T);Casein kinase I substrate motif;Casein kinase II substrate motif;G protein-coupled receptor kinase 1 substrate motif;NxS	___1	0.974464	1.37e-298	221.13	210.23	166.01	-0.55325	270	539530000	31227000	8184200	P53890	270	P53890	Bud neck protein 5	BNI5	DQTPHDDNSENCPNRSGGSTPLDSQTKIFIP
0.215442	-0.139685	-0.582787	-0.758735	-0.5344	-0.176933	0.1271	0.244569	0.198507	0.175475	0.107473	0.121947	-0.0466672	-0.412843	-0.641405	-0.534791	-0.298112	-0.266546	-0.382243	-0.440092	S	4	(R/K)xxx(S/T);(S/T)xxx(D/E)	___1	0.666503	4.29e-213	186.94	173.48	107.87	-0.16886	273	426930000	21885000	8184200	P53890	273	P53890	Bud neck protein 5	BNI5	PHDDNSENCPNRSGGSTPLDSQTKIFIPKKN
0.213858	0.185944	0.218424	0.33921	0.441232	0.436182	0.227754	-0.07698	-0.344341	-0.478021	-0.118193	-0.111333	-0.0899845	-0.0610094	-0.0284723	0	-0.0704875	-0.23587	-0.409388	-0.496147	S	4	(D/E)xxx(S/T);(D/E)xxxxx(S/T);(D/E/N)xS;(R/K)(S/T);(S/T)x(D/E);(S/T)xx(D/E);acidic-plus-2;acidic-plus-2 pSxD;acidic-plus-2 pSxE/D;acidic-plus-2-3 pSTxxED;acidic-plus-3 pSTxxED;basic-minus-acidic-plus KRxSTxED;Casein kinase II substrate motif;G protein-coupled receptor kinase 1 substrate motif;NxS;Pyruvate dehydrogenase kinase substrate motif;Sxx(E/D);SxxD	___1	0.813211	4.38e-36	92.846	80.65	92.846	-0.0043472	97	10467000	10467000	0	P53890	97	P53890	Bud neck protein 5	BNI5	KTAQVHIPTENEANKSTDDPSQLSVTQPFIA
-0.373281	-0.285729	0.528754	0.964795	1.46455	1.15667	0.853758	0.489229	0.164187	0.216528	-1.00703	-0.956531	-0.74413	-0.404987	-0.0467837	0.163367	0.106657	-0.166168	-0.427406	-0.611357	S	2	(R/K)xx(S/T);14-3-3 domain binding motif;Calmodulin-dependent protein kinase II substrate motif;Casein kinase I substrate motif;Casein kinase II substrate motif;New PKA kinase substrate motif_RxxS;Phosphorylase kinase substrate motif;PKA kinase substrate motif;PKC kinase substrate motif;RxxS	___1	0.998962	1.89e-96	179.98	165.01	56.225	-0.87362	325	46054000	6624200	8267000	P53890	325	P53890	Bud neck protein 5	BNI5	ANFETRRPTNPFRVISVSSNSNSRNGSRKSS
-0.354493	0.0511242	0.862359	1.60695	1.87929	1.50687	0.96194	0.540559	0.415226	0.500584	-0.715218	-0.645359	-0.505642	-0.233311	0.101773	0.23461	0.102449	-0.153959	-0.269612	-0.257061	S	2	(R/K)xxxx(S/T);(S/T)xxxxx(R/K);Casein kinase I substrate motif;Casein kinase II substrate motif	___1	0.783891	9.52e-97	183.37	163.73	183.37	-0.23868	327	7669200	0	7669200	P53890	327	P53890	Bud neck protein 5	BNI5	FETRRPTNPFRVISVSSNSNSRNGSRKSSLN
-0.566035	-0.388831	0.0240087	0.495279	0.863221	1.0694	0.979998	0.756759	0.518711	0.399687	-1.11587	-1.08459	-0.86682	-0.493814	-0.137219	0.0477361	-0.0461817	-0.247332	-0.45292	-0.555714	S	2	(R/K)xxxxx(S/T);(S/T)xxxx(R/K);Casein kinase II substrate motif;G protein-coupled receptor kinase 1 substrate motif;GSK3 kinase substrate motif;MDC1 BRCT domain binding motif;Plk1 PBD domain binding motif	___1	0.554973	6.54e-19	128.36	115.34	128.36	-0.59949	328	7631500	7631500	0	P53890	328	P53890	Bud neck protein 5	BNI5	ETRRPTNPFRVISVSSNSNSRNGSRKSSLNK
-0.367242	-0.227008	0.164507	1.23205	1.99558	1.92685	1.08912	0.289955	-0.0178197	-0.0455561	-0.678137	-0.584003	-0.578782	-0.187099	0.393403	0.960214	0.984366	0.446975	-0.0959267	-0.364298	T	2	(D/E)xxxx(S/T);(R/K)x(S/T);(R/K)xx(S/T);(S/T)xxx(R/K);Calmodulin-dependent protein kinase II substrate motif;DNA dependent Protein kinase substrate motif;New PKA kinase substrate motif_RRxT;New PKA kinase substrate motif_RxT;PAK2 kinase substrate motif;PKA kinase substrate motif;PKA, PKG kinase substrate motif;PKC kinase substrate motif;PKG kinase substrate motif;R(R/K)xT;RRxT;RxT;RxxT	___1	1	0.00157421	78.06	63.285	78.06	0.31751	318	89856000	51294000	38562000	P53890	318	P53890	Bud neck protein 5	BNI5	GDGQKKMANFETRRPTNPFRVISVSSNSNSR
0.170703	-0.000284367	0.0847603	0.025483	0.265965	0.54514	0.648259	0.736843	0.433699	0.372663	-0.366129	-0.292401	-0.274525	-0.468637	-0.459486	-0.175632	-0.143114	-0.076337	-0.421835	-0.340166	T	4	(R/K)xxxx(S/T);(S/T)Pxxxxx(R/K);(S/T)xx(D/E);acidic-plus-3 pSTxxED;Casein kinase II substrate motif;CDK kinase substrate motif_minimal;CDK kinase substrate motif_minimal_pT;G protein-coupled receptor kinase 1 substrate motif;GSK-3, ERK1, ERK2, CDK5 substrate motif;MAPKAPK2 kinase substrate motif;MDC1 BRCT domain binding motif;Plk1 PBD domain binding motif;Txx(E/D);WW domain binding motif	___2	0.668293	3.98e-67	118.82	106.27	107.94	-0.41789	274	419750000	14701000	8184200	P53890	274	P53890	Bud neck protein 5	BNI5	HDDNSENCPNRSGGSTPLDSQTKIFIPKKNS
0.00652622	0.0584111	-0.0442825	-0.0878833	-0.147118	-0.0280683	0.174786	0.180784	0.212941	0.07277	0.0451143	-0.0140945	-0.120899	-0.0908516	0.00262377	0.0466566	-0.0245251	-0.171062	-0.117904	-0.102874	S	3	(D/E)(S/T);(R/K)xx(S/T);(R/K)xxx(S/T);(S/T)xxxxx(D/E) ;14-3-3 domain binding motif;b-Adrenergic Receptor kinase substrate motif;Calmodulin-dependent protein kinase II substrate motif;Casein kinase I substrate motif;Casein kinase II substrate motif;HxRxxS;HxxxxS;New PKA kinase substrate motif_RxxS;PKA kinase substrate motif;PKC kinase substrate motif;RxxS	___2	0.994107	2.58e-126	194.98	161.89	173.37	-0.12578	525	91569000	32213000	22184000	P38041	525	P38041	Protein BOB1	BOI1	PNRNSVVYNNHKRTESGSSFVDLFNRISMLS
-0.102149	-0.131335	-0.151652	-0.133917	-0.0715423	-0.00258205	-0.0125988	-0.108178	-0.22894	-0.289321	0.37664	0.3199	0.256541	0.243302	0.242411	0.203745	0.104948	-0.0162055	-0.111878	-0.159715	S	2	(D/E)xx(S/T);(R/K)xxxx(S/T);(R/K)xxxxx(S/T);(S/T)xxx(D/E);Casein kinase I substrate motif	___2	0.633673	3.58e-235	231.32	200.43	173.76	-0.32046	527	15945000	15945000	0	P38041	527	P38041	Protein BOB1	BOI1	RNSVVYNNHKRTESGSSFVDLFNRISMLSPV
0.0564916	0.163228	0.0272241	-0.0007689	-0.13151	0.0050397	0.192286	0.262513	0.27717	0.169114	-0.017452	-0.10244	-0.167534	-0.1559	-0.0157895	0.0127159	-0.0400527	-0.188311	-0.119626	-0.105456	S	3	(D/E)xxx(S/T);(R/K)xxxxx(S/T);(S/T)xx(D/E);acidic-plus-3 pSTxxED;Casein kinase II substrate motif;MDC1 BRCT domain binding motif;Plk1 PBD domain binding motif;Pyruvate dehydrogenase kinase substrate motif;Sxx(E/D);SxxD	___2	0.995422	0	284.12	249.42	118.21	-0.013779	528	252910000	48648000	41185000	P38041	528	P38041	Protein BOB1	BOI1	NSVVYNNHKRTESGSSFVDLFNRISMLSPVK
-0.130816	-0.396149	-0.67266	-0.695018	-0.452189	-0.198324	-0.10503	-0.183342	-0.349953	-0.433259	0.0606104	0.187796	0.252868	0.12864	0.0120298	0.0923375	0.240311	0.259031	0.185343	0.148499	S	2	(K/R)(S/T)(I/L/V);(R/K)(S/T);(S/T)x(D/E);(S/T)xxxxx(D/E) ;acidic-plus-2;acidic-plus-2 pSxE;acidic-plus-2 pSxE/D;basic-minus-acidic-plus KRxSTxED;Casein kinase II substrate motif;G protein-coupled receptor kinase 1 substrate motif;GSK3 kinase substrate motif	___2	0.999872	1.08e-45	108.44	86.845	81.017	0.017948	209	198510000	0	0	P38041	209	P38041	Protein BOB1	BOI1	SESLKNISKSNISTKSLEPSSESVRQLDLKM
0.0223952	-0.239373	-0.621445	-0.862056	-0.71145	-0.311091	0.0348618	0.0766545	-0.0982572	-0.185713	0.0411678	0.0535536	-0.0290613	-0.219063	-0.325909	-0.242214	-0.0695238	0.0016203	-0.0186478	-0.0287819	S	3	(D/E)(S/T);(D/E)xxxx(S/T);(S/T)x(R/K);(S/T)xxxx(D/E);b-Adrenergic Receptor kinase substrate motif;PKA kinase substrate motif;PKC kinase substrate motif	___2	0.547234	5.95e-05	56.766	49.193	56.766	-0.2453	216	49958000	49958000	0	P38041	216	P38041	Protein BOB1	BOI1	SKSNISTKSLEPSSESVRQLDLKMAKSWSPE
-0.0230935	-0.285619	-0.640323	-0.824679	-0.649481	-0.285073	-0.002597	0.0087405	-0.16446	-0.251061	0.0374175	0.0787803	0.0333016	-0.140382	-0.249964	-0.167241	-0.00119594	0.0558662	0.0212523	0.00394535	S	3	(D/E/N)xS;(R/K)xxx(S/T);(S/T)x(R/K);(S/T)xxxx(D/E);Casein kinase I substrate motif;Casein kinase II substrate motif;NxS;PKA kinase substrate motif;PKC kinase substrate motif	___2	0.975082	6.7e-10	74.698	60.826	74.698	0.83306	206	157770000	49958000	0	P38041	206	P38041	Protein BOB1	BOI1	NLSSESLKNISKSNISTKSLEPSSESVRQLD
-0.402073	-0.685282	-0.777632	-0.319069	0.310853	0.621125	0.747163	0.655433	0.507664	0.23724	-0.317091	-0.300686	-0.265522	-0.290779	-0.181382	-0.103083	0.0352677	0.0481134	0.236961	0.3856	S	3	(D/E)x(S/T);(D/E/N)xS;(R/K)xx(S/T);(S/T)xx(D/E);(S/T)xxxx(R/K);(S/T)xxxxx(R/K);14-3-3 domain binding motif;acidic-plus-3 pSTxxED;Calmodulin-dependent protein kinase II substrate motif;Casein kinase II substrate motif;DxS;HxRxxS;HxxxxS;MAPKAPK2 kinase substrate motif;New PKA kinase substrate motif_RxxS;Phosphorylase kinase substrate motif;PKA kinase substrate motif;PKC kinase substrate motif;Plk1 …	___1	0.996773	4.52e-06	97.175	77.413	72.2	-0.10664	578	261890000	95793000	94676000	P38041	578	P38041	Protein BOB1	BOI1	DSARRKSSYGHSRDASLSEMKKHRRNSSILS
-0.40755	-0.687793	-0.73487	-0.268537	0.360666	0.639329	0.582795	0.541602	0.524367	0.51575	-0.306634	-0.263341	-0.253394	-0.320085	-0.317184	-0.168053	0.0291873	0.128309	0.128976	0.12931	S	3	(D/E)xxx(S/T);(R/K)xxxx(S/T);(S/T)(D/E);(S/T)xx(R/K);(S/T)xxx(R/K);(S/T)xxxxx(R/K);G protein-coupled receptor kinase 1 substrate motif	___1	0.844688	1.29e-06	105.13	85.372	105.13	-0.16073	580	44794000	0	0	P38041	580	P38041	Protein BOB1	BOI1	ARRKSSYGHSRDASLSEMKKHRRNSSILSFF
0.0352161	0.0592734	0.118135	0.0994945	-0.0537972	-0.102192	-0.0445923	0.0210104	-0.0986243	-0.289057	0.0136976	0.0518847	0.042753	0.0941389	0.0765588	0.0269625	-0.0595731	-0.123499	-0.452522	-0.60799	S	4	(D/E)xxx(S/T);(R/K)(S/T);(R/K)x(S/T);(R/K)xxxx(S/T);(S/T)Pxxxxx(R/K);(S/T)xx(D/E);acidic-plus-3 pSTxxED;Casein kinase II substrate motif;CDK kinase substrate motif_minimal;CDK kinase substrate motif_minimal_pS;ERK1,2 kinase substrate motif;Growth associated histone HI kinase substrate motif;GSK-3, ERK1, ERK2, CDK5 substrate motif;KxS;New PKA kinase substrate motif_KxS;PKA kinase substrate motif;P…	___1	0.999791	7.07e-73	168.07	135.33	126.48	-0.029376	735	328310000	73129000	55232000	P38041	735	P38041	Protein BOB1	BOI1	SSTKESFVGSKEFKRSPSELTQKSTKSILPR
0.0327145	0.0187674	-0.0219758	0.264587	0.453852	0.520049	0.235653	0.0133353	-0.0736816	-0.0574288	-0.644954	-0.6723	-0.542518	-0.37544	0.0872229	0.398398	0.452074	0.193444	0.0206122	-0.0541597	S	2	(D/E)xxxxx(S/T);(R/K)xx(S/T);(R/K)xxx(S/T);(S/T)(D/E);(S/T)xxxx(R/K);14-3-3 domain binding motif;Calmodulin-dependent protein kinase II substrate motif;Calmodulin-dependent protein kinase IV substrate motif;Casein kinase I substrate motif;Casein kinase II substrate motif;DNA dependent Protein kinase substrate motif;G protein-coupled receptor kinase 1 substrate motif;New PKA kinase substrate motif…	___1	0.999819	5.62e-21	132.32	112.71	132.32	0.24668	737	142770000	24750000	13049000	P38041	737	P38041	Protein BOB1	BOI1	TKESFVGSKEFKRSPSELTQKSTKSILPRSN
-0.0844882	-0.202015	-0.391717	-0.582848	-0.966818	-0.872087	-0.457263	0.0751092	-0.110399	-0.446331	0.468295	0.442535	0.3257	0.164163	-0.0424726	-0.0565871	0.0493538	0.313783	0.561152	0.686885	S	4	(R/K)xxxx(S/T);(S/T)Px(R/K);(S/T)PxK;(S/T)xx(R/K);Casein kinase I substrate motif;Cdc2 kinase substrate motif;CDK kinase substrate motif;CDK kinase substrate motif_minimal;CDK kinase substrate motif_minimal_pS;CDK1,2,4,6 kinase substrate motif;ERK1,2 kinase substrate motif;G protein-coupled receptor kinase 1 substrate motif;GSK3 kinase substrate motif;GSK-3, ERK1, ERK2, CDK5 substrate motif;pSPxK…	___1	0.998843	1.3e-121	165.47	154.17	165.47	-0.38425	540	149180000	18287000	0	P38041	540	P38041	Protein BOB1	BOI1	SGSSFVDLFNRISMLSPVKSSFDEEETKQPS
0.0774731	0.167842	0.265713	0.280719	0.230355	0.197488	0.150342	0.0714205	-0.00237725	-0.0392761	-0.0503831	-0.0316496	-0.0129366	-0.0129776	-0.0211817	-0.018795	0.0632595	0.214391	0.361196	0.434599	S	3	(D/E)xxxx(S/T);(R/K)x(S/T);DNA dependent Protein kinase substrate motif;New PKA kinase substrate motif_RxS;PKA kinase substrate motif;PKA kinase substrate motif_RxS;PKC kinase substrate motif;RxS	___1	0.635449	1.22e-252	220.25	199.05	220.25	0.43444	358	54386000	54386000	0	P38041	358	P38041	Protein BOB1	BOI1	SDRKSSSVTTELQRPSSVVVNPNFKLHDPAE
-0.217829	-0.046385	0.169826	0.25936	0.195682	0.105469	0.0151536	-0.048728	-0.0736933	-0.0861759	-0.112135	-0.0709964	-0.00279685	0.0513258	0.050353	0.0083618	0.0440817	0.198531	0.38065	0.47171	S	3	(D/E)xxxxx(S/T);(R/K)xx(S/T);14-3-3 domain binding motif;Calmodulin-dependent protein kinase II alpha substrate motif;Calmodulin-dependent protein kinase II substrate motif;Calmodulin-dependent protein kinase IV substrate motif;Chk1 kinase substrate motif;MDC1 BRCT domain binding motif;New PKA kinase substrate motif_RxxS;Phosphorylase kinase substrate motif;PKA kinase substrate motif;PKC kinase s…	___1	0.856187	1.92e-150	180.37	142.4	152.88	0.7873	359	38199000	38199000	0	P38041	359	P38041	Protein BOB1	BOI1	DRKSSSVTTELQRPSSVVVNPNFKLHDPAEQ
0.731589	0.492568	0.446312	0.639272	0.969696	0.995032	0.549145	0.209037	-0.00484213	-0.0410829	-0.246161	-0.266239	-0.442003	-0.454592	-0.221793	0.131875	0.145503	-0.338197	-0.916824	-1.15939	S	3	(R/K)x(S/T);(R/K)xx(S/T);(R/K)xxxx(S/T);(R/K)xxxxx(S/T);14-3-3 domain binding motif;Calmodulin-dependent protein kinase II substrate motif;Casein kinase I substrate motif;G protein-coupled receptor kinase 1 substrate motif;GSK3 kinase substrate motif;MAPKAPK1 kinase substrate motif;New PKA kinase substrate motif_RRxS;New PKA kinase substrate motif_RxS;New PKA kinase substrate motif_RxxS;PAK2 kina…	___1	0.9729	1.31e-22	121.32	95.203	94.454	-0.19285	589	69665000	26078000	10166000	P38041	589	P38041	Protein BOB1	BOI1	SRDASLSEMKKHRRNSSILSFFSSKSQSNPT
0.0124365	0.0199926	-0.0140991	0.165954	0.230631	0.395115	0.273788	0.286417	0.24638	0.229909	-0.116543	-0.126242	-0.192544	-0.191123	-0.178527	-0.0850433	-0.0536874	-0.0957238	-0.077987	-0.0671543	S	3	(D/E)(S/T);(R/K)xx(S/T);(R/K)xxx(S/T);(S/T)xxxxx(D/E) ;14-3-3 domain binding motif;b-Adrenergic Receptor kinase substrate motif;Calmodulin-dependent protein kinase II substrate motif;Casein kinase I substrate motif;Casein kinase II substrate motif;HxRxxS;HxxxxS;New PKA kinase substrate motif_RxxS;PKA kinase substrate motif;PKC kinase substrate motif;RxxS	___1	0.994107	2.58e-126	194.98	161.89	173.37	-0.12578	525	91569000	32213000	22184000	P38041	525	P38041	Protein BOB1	BOI1	PNRNSVVYNNHKRTESGSSFVDLFNRISMLS
-0.0790358	-0.167368	-0.122152	0.144944	0.427587	0.503897	0.377427	0.25451	0.174934	0.135146	-0.0456667	-0.0820375	-0.133579	-0.163919	-0.138617	-0.0788717	-0.0847548	-0.190709	-0.32806	-0.396735	S	2	(D/E)xx(S/T);(R/K)xxxx(S/T);(R/K)xxxxx(S/T);(S/T)xxx(D/E);Casein kinase I substrate motif	___1	0.633673	3.58e-235	231.32	200.43	173.76	-0.32046	527	15945000	15945000	0	P38041	527	P38041	Protein BOB1	BOI1	RNSVVYNNHKRTESGSSFVDLFNRISMLSPV
0.155372	0.251895	0.320909	0.290647	0.139112	0.0819116	0.0447032	0.042073	0.0825926	0.0607794	-0.134065	-0.0242102	0.0651663	0.101308	-0.0388132	-0.136989	-0.296579	-0.344828	-0.321736	-0.294041	S	3	(D/E)xxx(S/T);(R/K)xxxxx(S/T);(S/T)xx(D/E);acidic-plus-3 pSTxxED;Casein kinase II substrate motif;MDC1 BRCT domain binding motif;Plk1 PBD domain binding motif;Pyruvate dehydrogenase kinase substrate motif;Sxx(E/D);SxxD	___1	0.995422	0	284.12	249.42	118.21	-0.013779	528	252910000	48648000	41185000	P38041	528	P38041	Protein BOB1	BOI1	NSVVYNNHKRTESGSSFVDLFNRISMLSPVK
0.104397	0.161784	0.276557	0.367635	0.377631	0.367359	0.417904	0.444847	0.387374	0.316428	-0.377203	-0.359379	-0.323731	-0.287553	-0.26867	-0.240497	-0.18574	-0.14747	-0.152274	-0.176212	S	3	(D/E)x(S/T);(D/E/N)xS;(R/K)xxxx(S/T);(S/T)xxxxx(D/E) ;ExS	___1	0.535145	3.6e-05	52.391	38.66	52.391	0.57778	157	3148400	0	3148400	P38041	157	P38041	Protein BOB1	BOI1	VEQEVSKSPTRVPEVSTPQLQDEQTLIQEKT
0.155161	0.0921975	0.122587	0.0356057	0.198412	0.155593	0.210029	0.156112	0.262853	0.347156	-0.259459	-0.216955	-0.23744	-0.201155	-0.302858	-0.243205	-0.202756	-0.0458271	-0.0905274	-0.0302596	S	2	(K/R)(S/T)(I/L/V);(R/K)(S/T);(S/T)x(D/E);(S/T)xxxxx(D/E) ;acidic-plus-2;acidic-plus-2 pSxE;acidic-plus-2 pSxE/D;basic-minus-acidic-plus KRxSTxED;Casein kinase II substrate motif;G protein-coupled receptor kinase 1 substrate motif;GSK3 kinase substrate motif	___1	0.999872	1.08e-45	108.44	86.845	81.017	0.017948	209	198510000	0	0	P38041	209	P38041	Protein BOB1	BOI1	SESLKNISKSNISTKSLEPSSESVRQLDLKM
-0.18817	-0.157173	-0.135796	0.346712	0.762732	0.996479	0.580404	0.331127	0.372386	0.643661	-0.429773	-0.409013	-0.378934	-0.196031	0.0235702	0.286161	0.266139	0.168099	0.0392819	0.0875507	S	2	(R/K)xx(S/T);Casein kinase I substrate motif;Casein kinase II substrate motif;G protein-coupled receptor kinase 1 substrate motif;GSK3 kinase substrate motif;MAPKAPK2 kinase substrate motif;New PKA kinase substrate motif_KxxS;PKA kinase substrate motif;PKC kinase substrate motif	___1	0.994433	3.87e-09	93.011	81.163	93.011	0.35484	601	4707600	3590300	1117300	P38041	601	P38041	Protein BOB1	BOI1	RRNSSILSFFSSKSQSNPTSPTKQTFTIDPA
0.129723	-0.0841721	-0.170654	0.295847	0.734383	1.14847	1.0767	0.641104	-0.172956	-0.813815	-0.0989055	-0.23299	-0.438896	-0.372959	-0.244668	-0.0037473	0.342369	0.354233	0.467232	0.220213	S	3	(R/K)xxx(S/T);(S/T)(D/E);(S/T)xx(D/E);(S/T)xxx(R/K);acidic-plus-3 pSTxxED;Casein kinase II substrate motif;PKA kinase substrate motif;PKA kinase substrate motif_SDxDK;Pyruvate dehydrogenase kinase substrate motif;Sxx(E/D);SxxD	___1	0.993941	1.43e-54	147.17	124.1	147.17	0.33671	128	99973000	19638000	80335000	P38041	128	P38041	Protein BOB1	BOI1	SHQQENRYTSLKSTMSDIDKALEELRSGSVE
-0.004097	-0.367088	-0.446749	-0.26267	0.115006	0.320007	0.504924	0.404118	0.127249	-0.329957	-0.162992	-0.201999	-0.196273	-0.219207	0.000297	0.106225	0.369736	0.396262	0.514587	0.54544	S	2	(R/K)xxx(S/T);(S/T)Pxxx(R/K);(S/T)xxxx(R/K);Casein kinase I substrate motif;CDK kinase substrate motif_minimal;CDK kinase substrate motif_minimal_pS;ERK1,2 kinase substrate motif;G protein-coupled receptor kinase 1 substrate motif;GSK3 kinase substrate motif;GSK-3, ERK1, ERK2, CDK5 substrate motif;PKA kinase substrate motif;WW domain binding motif	___1	0.998314	1.11e-92	184.71	140.94	175.64	0.094421	655	125380000	60769000	40113000	P38041	655	P38041	Protein BOB1	BOI1	SRKHSLVTSPLKTSLSPINSKSNIALAHSET
0.261482	0.301328	0.299159	0.138328	-0.321614	-0.462311	-0.473633	-0.408196	-0.504915	-0.756091	-0.0478764	-0.0755449	-0.00140107	0.0326241	-0.0683389	-0.348198	-0.34303	-0.0920963	0.233945	0.33547	S	2	(D/E)(S/T);(D/E/N)xS;(S/T)xxxxx(R/K);b-Adrenergic Receptor kinase substrate motif;Casein kinase II substrate motif;NxS	___1	0.997827	6.62e-108	185.32	166.71	90.412	0.44378	104	61049000	37674000	23375000	P38041	104	P38041	Protein BOB1	BOI1	QESGNSGVKYGNLNDSASNIGKVSSHQQENR
0.313558	0.33267	0.339462	0.151804	-0.351041	-0.516456	-0.574169	-0.481872	-0.712755	-1.00527	-0.0289254	-0.0600186	0.0205933	0.042853	-0.0840693	-0.375045	-0.351585	-0.0901265	0.297428	0.39712	S	2	(D/E)xx(S/T);(S/T)xxx(R/K);Casein kinase I substrate motif	___1	0.735849	6.62e-108	185.32	166.71	179.46	0.53531	106	35267000	25896000	9370400	P38041	106	P38041	Protein BOB1	BOI1	SGNSGVKYGNLNDSASNIGKVSSHQQENRYT
-0.188579	-0.254538	-0.357836	-0.422561	-0.497521	-0.572201	-0.55778	-0.5287	-0.414639	-0.396101	0.314713	0.351835	0.430632	0.344732	0.292074	0.177686	0.227929	0.227692	0.445627	0.498778	T	2	(R/K)xx(S/T);(S/T)xx(D/E);(S/T)xxx(D/E);(S/T)xxxxx(R/K);acidic-plus-3 pSTxxED;acidic-plus-3-4 pSTxxEDED;Calmodulin-dependent protein kinase II substrate motif;Casein kinase II substrate motif;Chk1 kinase substrate motif;MAPKAPK2 kinase substrate motif;PKA kinase substrate motif;PKC kinase substrate motif;Txx(E/D)	___1	1	3.91e-05	102.97	83.363	92.925	-0.19554	919	32524000	16554000	11431000	P38041	919	P38041	Protein BOB1	BOI1	ISSYATPTIPLSKAQTLLEEARLQTQLRDAE
0.184774	0.202081	0.236694	0.291397	0.348885	0.377486	0.374416	0.409707	0.515028	0.602705	-0.184774	-0.253249	-0.390197	-0.497951	-0.508035	-0.467364	-0.47361	-0.454914	-0.364359	-0.283151	T	2	(R/K)(S/T);(R/K)x(S/T);(S/T)(D/E);G protein-coupled receptor kinase 1 substrate motif;KxT;New PKA kinase substrate motif_KxT;PKA kinase substrate motif;PKC kinase substrate motif	___1	0.697957	9.61e-37	135.08	124.22	57.288	-1.754	523	3873400	0	3873400	P38041	523	P38041	Protein BOB1	BOI1	HHPNRNSVVYNNHKRTESGSSFVDLFNRISM
0.380013	0.432023	0.319261	-0.00658803	-0.49732	-0.750156	-0.580406	-0.267422	0.00093333	-0.0232344	0.288844	0.191629	0.221664	0.0528077	-0.087532	-0.389659	-0.451717	-0.30821	0.0968748	0.320844	T	4	(D/E)xxxxx(S/T);(R/K)xx(S/T);(S/T)(R/K);(S/T)xxx(D/E);Calmodulin-dependent protein kinase II substrate motif;Chk1 kinase substrate motif;DNA dependent Protein kinase substrate motif;MAPKAPK2 kinase substrate motif;PKA kinase substrate motif;PKC kinase substrate motif	___1	0.976866	0	264.82	249.23	176.12	0.65381	151	221490000	129160000	92329000	P38041	151	P38041	Protein BOB1	BOI1	ELRSGSVEQEVSKSPTRVPEVSTPQLQDEQT
0.422496	0.253865	0.470091	0.245616	0.10836	0.124761	-0.0265915	0.276258	0.186641	0.248532	-0.260444	-0.360844	-0.297703	-0.434989	-0.412386	-0.256417	-0.289592	-0.0971812	-0.142662	0.0545032	T	2	(D/E/N)xT;(R/K)xxxxx(S/T);(S/T)xxx(R/K);Casein kinase I substrate motif;DNA dependent Protein kinase substrate motif;NxT	___1	0.719394	4.5e-13	78.067	63.297	70.488	-0.13518	604	3882200	1378400	0	P38041	604	P38041	Protein BOB1	BOI1	SSILSFFSSKSQSNPTSPTKQTFTIDPAKMT
0.158986	0.214621	0.0925147	-0.072251	-0.344543	-0.265517	-0.187711	-0.0436926	-0.0311251	-0.00424955	0.0589038	0.0350263	0.0115538	0.0317074	-0.046705	-0.208892	-0.239743	-0.164882	0.0524735	0.086733	S	2	(R/K)xx(S/T);(S/T)Pxxxxx(R/K);Casein kinase I substrate motif;CDK kinase substrate motif_minimal;CDK kinase substrate motif_minimal_pS;ERK1,2 kinase substrate motif;G protein-coupled receptor kinase 1 substrate motif;GSK3 kinase substrate motif;GSK-3, ERK1, ERK2, CDK5 substrate motif;New PKA kinase substrate motif_KxxS;PKA kinase substrate motif;PKC kinase substrate motif;WW domain binding motif	___2	0.999998	7.81e-16	126.03	113.4	99.439	0.039331	519	498310000	127420000	83549000	P39969	519	P39969	Protein BOI2	BOI2	RSALPKNNQGGGKALSPIPSPTRNSVRNEDS
0.158986	0.214621	0.0925147	-0.072251	-0.344543	-0.265517	-0.187711	-0.0436926	-0.0311251	-0.00424955	0.0589038	0.0350263	0.0115538	0.0317074	-0.046705	-0.208892	-0.239743	-0.164882	0.0524735	0.086733	S	2	(S/T)Px(R/K);(S/T)PxR;(S/T)Pxxxxx(R/K);(S/T)xx(R/K);Casein kinase II substrate motif;Cdc2 kinase substrate motif;CDK kinase substrate motif;CDK kinase substrate motif_minimal;CDK kinase substrate motif_minimal_pS;CDK1,2,4,6 kinase substrate motif;DNA dependent Protein kinase substrate motif;ERK1,2 kinase substrate motif;GSK-3, ERK1, ERK2, CDK5 substrate motif;MAPKAPK2 kinase substrate motif;pSPxK…	___2	0.995967	2.02e-10	113.93	91.784	113.93	0.050694	523	240750000	67744000	48739000	P39969	523	P39969	Protein BOI2	BOI2	PKNNQGGGKALSPIPSPTRNSVRNEDSEGKL
-0.372899	-0.206601	0.125995	0.339958	0.268991	0.10285	0.126464	0.0393567	-0.348228	-0.692259	-0.00421906	0.0285843	0.094191	0.273456	0.533576	0.615838	0.439386	0.0666075	-0.243782	-0.367782	S	4	(D/E)xxx(S/T);(D/E/N)xS;(R/K)xx(S/T);(R/K)xxxxx(S/T);(S/T)x(R/K);14-3-3 domain binding motif;Calmodulin-dependent protein kinase II alpha substrate motif;Calmodulin-dependent protein kinase II substrate motif;Calmodulin-dependent protein kinase IV substrate motif;Casein kinase I substrate motif;Chk1 kinase substrate motif;G protein-coupled receptor kinase 1 substrate motif;New PKA kinase substrat…	___2	0.854147	1.13e-42	100.72	93.955	100.72	-0.35292	172	17785000	0	17785000	P39969	172	P39969	Protein BOI2	BOI2	ASISRTANGKIERNLSLKNTMSDIDNALLEF
[truncated: 6,428 more rows]

## Sheet: Sheet3
GAL-Cdc20 swe1D 00 min	GAL-Cdc20 swe1D 05 min	GAL-Cdc20 swe1D 10 min	GAL-Cdc20 swe1D 15 min	GAL-Cdc20 swe1D 20 min	GAL-Cdc20 swe1D 25 min	GAL-Cdc20 swe1D 30 min	GAL-Cdc20 swe1D 40 min	GAL-Cdc20 swe1D 60 min	GAL-Cdc20 swe1D 90 min	GAL-Cdc20 swe1D rts1D 00 min	GAL-Cdc20 swe1D rts1D 05 min	GAL-Cdc20 swe1D rts1D 10 min	GAL-Cdc20 swe1D rts1D 15 min	GAL-Cdc20 swe1D rts1D 20 min	GAL-Cdc20 swe1D rts1D 25 min	GAL-Cdc20 swe1D rts1D 30 min	GAL-Cdc20 swe1D rts1D 40 min	GAL-Cdc20 swe1D rts1D 60 min	GAL-Cdc20 swe1D rts1D 90 min	Amino acid	Charge	Motifs	Multiplicity	Localization prob	PEP	Score	Delta score	Score for localization	Mass error [ppm]	Position	Intensity	Intensity CSL8597_Set01	Intensity CSL8597_Set02	Proteins	Positions within proteins	Leading proteins	Protein names	Gene names	Sequence window
[truncated: 4,877 more rows]

[truncated: 9 more sheets: Sheet4, Sheet5, Sheet6, Sheet7, Sheet8, Sheet9, Sheet10, Sheet11, Sheet12]
