# Supplementary material for: Cdc14 and PP2A Phosphatases Cooperate to Shape Phosphoproteome Dynamics during Mitotic Exit
Source: Cell Rep. 2019 Nov 12;29(7):2105–2119.e4. doi: 10.1016/j.celrep.2019.10.041 (PMC6857435; doi:10.1016/j.celrep.2019.10.041)
Supplement: Data S4 — Replicate of PP2ACdc55 and PP2ARts1 Datasets, Related to Figures 4, S4, and S6 [file mmc5.xlsx]

## Sheet: Sheet1
	Supplemental Dataset 4: Replicate of PP2ACdc55 and PP2ARts1 Datasets, Related to Figures 4, S4 and S6
	sheet 2	4026 phosphosites filtered (singly phosphorylated peptides with a localization probability >0.75) in PP2A Cdc55 dataset
	sheet 3	3457 phosphosites filtered (singly phosphorylated peptides with a localization probability >0.75) in PP2A Rts1 dataset
	sheet 4	756 phosphosites that decreased at least 1.5 fold over at least two consecutive time points in the control strain in PP2A Cdc55 dataset
	sheet 5	586 phosphosites that increased at least 1.5 fold over at least two consecutive time points in the control strain in PP2A Rts1 dataset
	sheet 6	2928 phosphosites in common between PP2A Cdc55 and PP2A Rts1 datasets (in PP2A Cdc55 dataset)
	sheet 7	2928 phosphosites in common between PP2A Cdc55 and PP2A Rts1 datasets (in PP2A Rts1 dataset)
	sheet 8	Phosphosites that displayed at least 1.5 fold decrease in the control, grouped in 12 clusters
	Charge	The charge state of the identified phosphopeptide
	Motifs	Which motifs are present, if any, about the specific phosphosite
	Multiplicity	How many phosphosites were identified on the specific phosphopeptide, e.g. a doubly phosphorylated peptide would report as having a multiplicity of two. Importantly, the data are presented on individual phosphosites, not phosphopeptides, and may be reported with having multiple multiplicities, e.g. the phosphopeptides xxxpTxpSxK, xxxpTxSxK and xxxTxpSxK would report as four separate results, two …
	Localization prob	The probability that the specific site identified to be phosphorylated is correctly assigned. This does not identify the likelihood that the phosphopeptide is correctly identified, just that the specific S, T or Y is phosphorylated. If an identified peptide only has one S, T or Y, then the localisation probability will typically be 1, even if it is a poorly characterised peptide.
	PEP	(Posterior error probability) – Probability that the phosphopeptide is correctly identified. The lower the PEP the more certain the identification is.
	Score	The score the Andromeda algorithm assigns the quality of the identified peptide to the corresponding MS/MS mass spectrum. The higher the score, the more likely the identification.
	Delta score	The difference between the scores of the two highest scoring peptides from the corresponding MS/MS mass spectrum. The higher the delta score, the more likely that the algorithm has not misidentified the specific peptide.
	Score for localization	The score of the MS/MS mass spectrum used for calculating the localisation probability. This is typically the same of the Score as one mass spectrum may be used for the complete identification of the phosphopeptide, but if two mass spectra are used for peptide identification, one for the primary structure and one for the site localisation then this may be different
	Mass error [ppm]	The mass error between the theoretical mass of the peptide compared to the experimental mass of the peptide (by the mass spectrometer)
	Position	The position of the phosphosite within the protein
	Intensity	The intensity of the phosphopeptide when identified within the mass spectrometer

## Sheet: Sheet2
GAL-Cdc20 swe1D 00 min	GAL-Cdc20 swe1D 05 min	GAL-Cdc20 swe1D 10 min	GAL-Cdc20 swe1D 15 min	GAL-Cdc20 swe1D 20 min	GAL-Cdc20 swe1D 25 min	GAL-Cdc20 swe1D 30 min	GAL-Cdc20 swe1D 40 min	GAL-Cdc20 swe1D 60 min	GAL-Cdc20 swe1D 90 min	GAL-Cdc20 swe1D cdc55D 00 min	GAL-Cdc20 swe1D cdc55D 05 min	GAL-Cdc20 swe1D cdc55D 10 min	GAL-Cdc20 swe1D cdc55D 15 min	GAL-Cdc20 swe1D cdc55D 20 min	GAL-Cdc20 swe1D cdc55D 25 min	GAL-Cdc20 swe1D cdc55D 30 min	GAL-Cdc20 swe1D cdc55D 40 min	GAL-Cdc20 swe1D cdc55D 60 min	GAL-Cdc20 swe1D cdc55D 90 min	Amino acid	Charge	Motifs	Multiplicity	Localization prob	PEP	Score	Delta score	Score for localization	Mass error [ppm]	Intensity	Position	Leading proteins	Protein names	Gene names	Sequence window
0.885605	1.04162	0.917776	0.917776	0.917776	0.529905	0.647624	0.445011	0.445011	0.278582	-0.243103	-0.133025	-0.353181	-0.426027	-0.426027	-0.319586	-0.319586	-0.319586	-0.238125	-0.229377	S	2	(S/T)x(D/E);acidic-plus-2;acidic-plus-2 pSxE;acidic-plus-2 pSxE/D;Casein kinase II substrate motif	___1	0.997204	8.68e-118	119.45	101.29	83	-0.79701	68411000	2	Q3E784	SCOCO-like protein 1	SLO1	______________MSAENISTGSPTGKQPS
0.0355387	0.0899134	0.00621033	0.00621033	0.00621033	-0.0899134	0.0704517	0.0704517	0.479064	0.486777	0.140443	0.342137	0.342137	-0.302176	-0.342426	-0.834257	-0.834257	-0.00621033	-0.00621033	-0.0240855	S	2	(S/T)xx(D/E);acidic-plus-3 pSTxxED;Casein kinase II substrate motif;Pyruvate dehydrogenase kinase substrate motif;Sxx(E/D);SxxD	___1	0.999947	1.04e-39	160.18	117.44	116.54	0.18414	49838000	2	Q05942	Ribosome assembly protein 3	RSA3	______________MSAGDISAINIKSVKKN
0.704999	0.658974	0.63265	0.107933	0.107933	-0.262154	0.441268	0.00792027	0.441268	0.44756	-0.708371	-0.250071	-0.235922	-0.235922	-0.235922	-0.107933	-0.107933	0.00935459	-0.221959	-0.106302	S	2	(S/T)xxx(D/E)	___1	0.999214	0.000113928	53.967	44.013	50.284	0.25763	41605000	2	P38879	Nascent polypeptide-associated complex subunit alpha	EGD2	______________MSAIPENANVTVLNKNE
-0.0652826	0.0328279	0.0328279	-0.195117	-0.195117	-0.205992	-0.205992	-0.205992	0.0640507	0.0715468	0.502313	0.443604	0.145235	0.127225	0.116682	-0.0295949	-0.0640507	-0.228541	-0.319829	-0.319883	S	2	(S/T)xx(D/E);acidic-plus-3 pSTxxED;Casein kinase II substrate motif;Pyruvate dehydrogenase kinase substrate motif;Sxx(E/D);SxxD	___1	0.999554	3.11e-19	104.52	87.583	104.52	-0.37941	64333000	2	P38216	Uncharacterized protein YBR016W		______________MSANDYYGGTAGEKSQY
-0.200022	-0.152088	-0.152088	-0.244274	-0.417184	-0.417184	-0.20824	-0.0319252	-0.0319252	0.0612264	0.444289	0.537409	0.127818	0.127818	0.126746	0.0409927	-0.165664	-0.165664	0.193912	0.216486	S	2	G protein-coupled receptor kinase 1 substrate motif	___1	0.999992	8.44e-08	61.353	48.727	61.353	0.25588	23842000	2	P32835	GTP-binding nuclear protein GSP1/CNR1	GSP1	______________MSAPAANGEVPTFKLVL
0.626094	0.623471	0.600552	0.24755	0.24755	0.191439	0.211816	0.211816	0.397978	0.559907	-0.33966	-0.302872	-0.380933	-0.882116	-0.882116	-0.459813	-0.459813	-0.191439	-0.211816	0.0044025	S	2	(S/T)xx(D/E);acidic-plus-3 pSTxxED;Casein kinase II substrate motif;G protein-coupled receptor kinase 1 substrate motif;Sxx(E/D);SxxE	___1	1	6.55e-27	144.83	138.47	107.01	0.24671	322870000	2	P25443	40S ribosomal protein S2	RPS2	______________MSAPEAQQQKRGGFGGR
0.0879728	0.125663	0.0352645	-0.0468373	-0.0468373	-0.125663	0.029551	0.029551	0.255914	0.29948	0.228454	0.148793	0.148793	0.148793	-0.029551	-0.140552	-0.255506	-0.255506	-0.255506	-0.259028	S	2	(S/T)xx(D/E);acidic-plus-3 pSTxxED;Casein kinase II substrate motif;Pyruvate dehydrogenase kinase substrate motif;Sxx(E/D);SxxD	___1	0.99993	5.19e-18	102.06	90.214	102.06	0.37811	22140000	2	Q12489	Cysteine-rich and transmembrane domain-containing protein YDL012C		______________MSAQDYYGNSASKQSYS
0.568888	0.633308	0.633308	0.479044	0.479044	0.090044	-0.0261874	-0.344957	-0.0261874	-0.159385	0.107366	0.126839	0.126839	-0.238166	-0.339923	-0.339923	-0.339923	-0.599293	-0.614259	-1.02796	S	3	(S/T)xx(R/K);(S/T)xxxxx(R/K);G protein-coupled receptor kinase 1 substrate motif	___1	1	0.0039288	55.717	44.887	55.717	0.33745	95952000	2	Q02326	60S ribosomal protein L6-A	RPL6A	______________MSAQKAPKWYPSEDVAA
-0.237255	-0.058857	-0.415654	-0.306214	-0.306214	-0.293496	-0.293496	-0.293496	0.0620604	0.115974	0.709425	0.66772	0.648813	0.295846	0.295846	-0.101001	-0.101001	-0.0202436	0.101001	0.0403787	S	2	(S/T)xx(D/E);acidic-plus-3 pSTxxED;Casein kinase II substrate motif;G protein-coupled receptor kinase 1 substrate motif;Sxx(E/D);SxxE	___1	0.769707	2.19e-65	118.18	105.12	66.595	0.13618	52712000	2	P04801	Threonine--tRNA ligase, cytoplasmic	THS1	______________MSASEAGVTEQVKKLSV
0.737294	0.841945	0.632644	0.606453	0.606453	0.259063	0.748053	0.748053	0.83211	0.862765	-1.24809	-0.851084	-0.851084	-1.28265	-1.28265	-0.606453	-0.606453	-0.204926	-1.23221	-0.718568	S	2	Casein kinase I substrate motif;G protein-coupled receptor kinase 1 substrate motif;GSK3 kinase substrate motif	___1	0.990664	2.5e-06	78.934	65.881	78.934	0.29783	23454000	2;2	P0CX52	40S ribosomal protein S16-B;40S ribosomal protein S16-A	RPS16B;RPS16A	______________MSAVPSVQTFGKKKSAT
-0.532435	-0.209811	-0.85506	-1.20419	-1.20419	-1.76824	-1.78643	-1.78643	-1.45377	-0.947358	0.634529	0.568474	0.568474	0.188388	0.188388	0.589483	0.589483	0.71607	0.15673	0.501957	S	2	(S/T)(D/E);(S/T)xxx(R/K);(S/T)xxxx(R/K)	___1	1	2.18e-13	75.387	63.54	56.013	0.56836	504040000	2	P22943	12 kDa heat shock protein	HSP12	______________MSDAGRKGFGEKASEAL
1.12674	1.15444	1.15444	0.884936	0.884936	0.708179	0.0425825	0.0425825	0.702712	1.02654	-0.0875261	-0.150517	-0.168097	-0.738957	-0.738957	-0.0425825	-0.0425825	-0.320081	-0.320081	-0.280062	S	3	(S/T)(D/E);(S/T)x(D/E);(S/T)xxx(R/K);(S/T)xxxx(D/E);(S/T)xxxxx(R/K);acidic-plus-1-2 pSTxxED;acidic-plus-2;acidic-plus-2 pSxE;acidic-plus-2 pSxE/D;Casein kinase II substrate motif	___1	1	0.00019997	71.692	31.774	40.352	-0.70234	219200000	2	P40019	Histone H2A.Z-specific chaperone CHZ1	CHZ1	______________MSDEAKEKRELESQKES
0.366261	0.720979	0.720979	0.641942	0.641942	0.641942	-0.179544	-0.179544	-0.111104	0.515663	0.225258	0.270972	0.179544	-0.0115428	-0.363625	-0.302637	-0.620829	-0.620829	-0.95865	-1.02751	S	4	(S/T)(D/E);(S/T)x(D/E);(S/T)xx(D/E);acidic-plus-1-2 pSTxxED;acidic-plus-2;acidic-plus-2 pSxE;acidic-plus-2 pSxE/D;acidic-plus-2-3 pSTxxED;acidic-plus-3 pSTxxED;BARD1 BRCT domain binding motif;Casein kinase II substrate motif;Sxx(E/D);SxxE	___1	0.999658	0	208.4	197.86	130.03	-0.21258	14084000000	2	P23301	Eukaryotic translation initiation factor 5A-1	HYP2	______________MSDEEHTFETADAGSSA
1.04268	1.10003	1.10003	1.02633	1.02633	0.814257	0.789851	0.789851	1.14873	1.45314	-1.03051	-0.680779	-1.47675	-0.989929	-0.989929	-0.789851	-0.789851	-0.634485	-1.23782	-0.936153	S	2	(S/T)(D/E);(S/T)xxx(R/K);(S/T)xxxx(D/E);(S/T)xxxxx(R/K)	___1	1	0.00480997	44.395	7.7013	43.858	0.13401	307970000	2	P38701	40S ribosomal protein S20	RPS20	______________MSDFQKEKVEEQEQQQQ
0.417096	0.509718	0.509718	0.404928	0.404928	0.404928	0.435108	0.485228	0.497937	0.716327	-0.695498	-0.381344	-1.08561	-0.384422	-1.26764	-0.860838	-0.941947	-0.860838	-0.194818	-0.128142	S	2	(S/T)(D/E);(S/T)xx(D/E);(S/T)xxx(D/E);acidic-plus-3 pSTxxED;acidic-plus-3-4 pSTxxEDED;Casein kinase II substrate motif;Sxx(E/D);SxxE	___1	1	1.6e-244	239.31	223.11	213.73	0.065971	1217000000	2	P11746	Pheromone receptor transcription factor	MCM1	______________MSDIEEGTPTNNGQQKE
0.0413461	0.0808687	0.0808687	-0.0345612	-0.0345612	-0.162384	0.0345612	0.0345612	0.33065	0.547227	-0.253449	-0.100086	-0.522558	-0.934473	-0.934473	0.0646534	0.0646534	-0.00182343	-0.517273	-0.259548	S	3	(S/T)(D/E);(S/T)xxx(D/E);(S/T)xxxxx(D/E)	___1	1	1.26e-45	127.3	106.35	98.439	0.09717	129940000	2	Q08422	AN1-type zinc finger protein TMC1	TMC1	______________MSDINEIEIPSRKDEIR
-0.400491	-0.652178	-0.0380321	-0.652178	-0.392292	-0.696862	-0.722385	-0.722385	-0.722385	-0.497926	1.23015	1.17606	1.02368	0.617248	0.575922	0.575922	0.575922	0.371421	0.162375	-0.063036	S	2	(S/T)(D/E);(S/T)xxxx(R/K);(S/T)xxxxx(R/K)	___1	1	0.000993626	60.961	47.192	48.504	0.16584	73618000	2	P38013	Peroxiredoxin type-2	AHP1	______________MSDLVNKKFPAGDYKFQ
-0.103526	-0.151387	-0.151387	-0.145366	-0.145366	-0.263062	-0.263062	-0.21944	0.0436225	0.0436225	0.791806	0.617105	0.267703	0.069025	0.069025	0.209934	0.489855	0.489855	0.43019	0.43019	S	2	(S/T)(D/E);G protein-coupled receptor kinase 1 substrate motif;GSK3 kinase substrate motif	___1	1	0.000102611	49.813	30.336	40.432	-0.1063	3849200	2	P23293	Serine/threonine-protein kinase BUR1	SGV1	______________MSDNGSPAVLPKTEFNK
-0.276708	-0.132506	-0.132506	-0.273769	-0.273769	-0.106859	-0.0564475	-0.0564475	0.178541	0.27685	0.570212	0.601809	0.601809	-0.0212016	-0.0212016	0.329487	0.329487	-0.0147643	-0.0147643	-0.067946	S	2	(S/T)(D/E);(S/T)xx(D/E);acidic-plus-3 pSTxxED;Casein kinase II substrate motif;Sxx(E/D);SxxE	___1	1	0	237.68	225.97	125.97	-0.034361	1497100000	2	P32832	Chromatin structure-remodeling complex subunit RSC7	NPL6	______________MSDSEGGLASEVEHEKR
0.220238	-0.0739503	0.407409	-0.212635	0.407409	0.632016	0.632016	0.528872	0.528872	0.664997	-0.588822	-0.588822	-0.53331	-0.477799	-0.428809	-0.379819	-0.350297	-0.320775	-0.288699	-0.272661	S	3	(S/T)(D/E);(S/T)xx(D/E);acidic-plus-3 pSTxxED;Casein kinase II substrate motif;Sxx(E/D);SxxE	___1	0.987974	1.21e-20	127.17	102.83	62.94	-0.16738	19055000	2	Q12306	Ubiquitin-like protein SMT3	SMT3	______________MSDSEVNQEAKPEVKPE
0.38499	0.277222	0.0616865	-0.268497	-0.598681	-0.906971	-0.940799	-0.940799	-0.666337	-0.666337	1.1722	1.09229	0.932475	0.748811	0.565148	0.136141	-0.177276	-0.177276	-0.0616865	-0.0616865	S	2	(S/T)(D/E);(S/T)xxxxx(R/K);Casein kinase II substrate motif	___1	0.901256	0.000383736	71.296	67.748	71.296	0.17815	16607000	2	Q12267	Structural maintenance of chromosomes protein 4	SMC4	______________MSDSPLSKRQKRKSAQE
-0.343092	-0.219585	-0.179712	-0.179712	-0.223882	-0.224207	-0.223882	-0.116814	-0.0717473	-0.0225333	1.16179	1.15961	0.948376	0.503669	0.434621	0.420977	0.428051	0.247696	-0.0952449	-0.266382	S	3	(S/T)(D/E);(S/T)x(D/E);(S/T)xxxx(R/K);acidic-plus-1-2 pSTxxED;acidic-plus-2;acidic-plus-2 pSxE;acidic-plus-2 pSxE/D;Casein kinase II substrate motif;G protein-coupled receptor kinase 1 substrate motif	___1	0.999976	1.54e-112	98.165	83.395	98.165	0.48214	71337000	2	Q12211	tRNA pseudouridine synthase 1	PUS1	______________MSEENLRPAYDDQVNED
0.39424	0.623847	0.375703	0.375703	0.375703	0.123089	0.292897	0.292897	0.571385	0.651758	-0.0422976	-0.172472	-0.174675	-0.53969	-0.53969	-0.287282	-0.287282	-0.169525	-0.169525	-0.167079	S	2	(S/T)(D/E);(S/T)x(D/E);(S/T)xx(R/K);(S/T)xxx(D/E);(S/T)xxxx(D/E);acidic-plus-1-2 pSTxxED;acidic-plus-2;acidic-plus-2 pSxE;acidic-plus-2 pSxE/D;acidic-plus-2-4 pSTxxED;Casein kinase II substrate motif;G protein-coupled receptor kinase 1 substrate motif	___1	1	1.7e-63	108.98	75.233	93.649	0.19025	82055000	2	Q08229	Protein NBA1	NBA1	______________MSEEREENGISRATLNT
-0.789963	-0.475526	-0.473105	-0.427823	-0.473105	-0.427823	-0.32381	0.196273	-0.32381	-0.0862965	0.905304	0.741317	0.741317	0.741317	0.714547	0.575095	0.32381	-0.196273	0.32381	0.0699435	S	2	(S/T)(D/E);(S/T)x(D/E);(S/T)xxxxx(D/E) ;acidic-plus-1-2 pSTxxED;acidic-plus-2;acidic-plus-2 pSxE;acidic-plus-2 pSxE/D;Casein kinase I substrate motif;Casein kinase II substrate motif;G protein-coupled receptor kinase 1 substrate motif	___1	0.99989	7.16e-80	131.44	113.13	67.563	-0.20304	114780000	2	Q00955	Acetyl-CoA carboxylase;Biotin carboxylase	ACC1	______________MSEESLFESSPQKMEYE
0.286591	0.175022	0.488329	0.198534	0.376805	0.376805	0.740252	1.07387	1.07387	1.05896	-0.483678	-0.483678	-0.430241	-0.430241	-0.445345	-0.513886	-0.572995	-0.572995	-0.569104	-0.537604	S	2	(S/T)(D/E);(S/T)xxxx(R/K);G protein-coupled receptor kinase 1 substrate motif	___1	1	0.0185367	50.878	50.878	41.029	-0.14678	10347000	2	P11412	Glucose-6-phosphate 1-dehydrogenase	ZWF1	______________MSEGPVKFEKNTVISVF
-0.0488343	-0.0463591	-0.0463591	-0.0166044	-0.0166044	-0.0166044	-0.0907364	-0.0907364	0.174857	0.26227	0.865788	1.13488	0.678932	0.848371	0.678932	-0.53983	-0.53983	-0.53983	-1.04366	-1.26656	S	2	(S/T)(D/E);(S/T)xxxx(R/K);(S/T)xxxxx(R/K);G protein-coupled receptor kinase 1 substrate motif	___1	1	0.000971192	57.463	37.134	41.302	0.37347	63034000	2	P15019	Transaldolase	TAL1	______________MSEPAQKKQKVANNSLE
-0.235713	-0.0721703	-0.0721703	-0.211555	-0.211555	-0.21877	0.00796032	0.00796032	0.36225	0.431594	0.301755	0.199168	0.199168	-0.70931	-0.70931	0.296165	0.296165	-0.119521	-0.119521	-0.0637407	S	2	(S/T)(D/E);(S/T)xx(D/E);(S/T)xxxx(D/E);(S/T)xxxxx(D/E) ;acidic-plus-3 pSTxxED;Casein kinase II substrate motif;G protein-coupled receptor kinase 1 substrate motif;GSK3 kinase substrate motif;Sxx(E/D);SxxE	___1	1	1.08e-128	190.26	131.28	149.65	0.37999	138300000	2	Q12191	Binder of USO1 and GRH1 protein 1	BUG1	______________MSEQESDEVKRMKQLEE
-0.413548	-0.140614	-0.140614	-0.0585938	-0.00605631	0.039299	0.0207944	0.0207944	-0.092072	-0.172333	0.221335	0.0415502	0.0415502	0.226611	0.226611	0.497467	0.361897	0.361897	-0.105443	-0.146838	S	2	(S/T)(D/E);Casein kinase II substrate motif;G protein-coupled receptor kinase 1 substrate motif	___1	1	2.13e-47	101.64	96.278	46.462	-1.3483	229260000	2	P32449	Phospho-2-dehydro-3-deoxyheptonate aldolase, tyrosine-inhibited	ARO4	______________MSESPMFAANGMPKVNQ
-0.0708298	-0.0317726	-0.00793362	-0.00793362	-0.00793362	-0.9609	-0.00683594	-0.451838	-0.401941	-0.42689	1.79246	1.30396	1.99796	1.30396	1.10449	-0.203207	-0.203207	0.109887	0.109887	0.0583615	S	3	(S/T)(D/E);(S/T)xx(D/E);(S/T)xxxx(R/K);(S/T)xxxxx(R/K);acidic-plus-3 pSTxxED;Casein kinase II substrate motif;G protein-coupled receptor kinase 1 substrate motif;Sxx(E/D);SxxE	___1	0.99849	0.000262871	61.999	54.074	61.999	-0.084997	44007000	2	P25087	Sterol 24-C-methyltransferase	ERG6	______________MSETELRKRQAQFTREL
0.0476279	0.0673118	0.0279441	0.539862	0.00988531	0.978808	0.238068	1.24744	0.276258	0.814874	-0.573109	-0.482151	-0.80301	-0.482151	-0.458166	-0.0673118	-0.0673118	-0.301076	-0.301076	-0.272858	S	2	(S/T)(D/E);(S/T)xx(D/E);(S/T)xxxxx(R/K);acidic-plus-3 pSTxxED;Casein kinase II substrate motif;G protein-coupled receptor kinase 1 substrate motif;Sxx(E/D);SxxE	___1	0.999847	2.02e-235	159.95	131.33	75.378	0.17272	711170000	2	P53883	Nucleolar protein 13	NOP13	______________MSETELSKEDAVTKKDN
0.0866764	0.269301	0.42649	0.42649	0.218429	0.157189	0.157189	0.514581	0.933214	0.933214	0.16285	0.036096	-0.217412	-1.04056	-1.2139	-1.2139	-0.797845	-0.797845	-1.03158	-1.03158	S	2	(S/T)(D/E);(S/T)xxx(D/E);G protein-coupled receptor kinase 1 substrate motif	___1	1	1.33e-05	79.116	72.752	79.116	-0.24881	4456300	2	P20081	FK506-binding protein 1	FPR1	______________MSEVIEGNVKIDRISPG
-0.368728	-0.49671	-0.128486	-0.128486	-0.128486	-0.117641	0.202836	0.33803	0.202836	0.296532	0.758009	0.862904	0.475628	0.268736	0.117641	0.104813	-0.389991	-0.515327	-0.389991	-0.254125	S	3	(S/T)x(D/E);(S/T)xx(D/E);(S/T)xxxxx(R/K);acidic-plus-2;acidic-plus-2 pSxD;acidic-plus-2 pSxE/D;acidic-plus-2-3 pSTxxED;acidic-plus-3 pSTxxED;Casein kinase II substrate motif;Pyruvate dehydrogenase kinase substrate motif;Sxx(E/D);SxxD	___1	1	2.59e-78	109.66	99.513	88.187	0.025118	96648000000	2	P17709	Glucokinase-1	GLK1	______________MSFDDLHKATERAVIQA
0.153732	0.197878	0.493205	0.493205	0.493205	0.669495	0.707686	1.26012	0.707686	0.937012	0.212013	-0.197878	-0.295032	-0.412288	-0.48358	-0.886322	-0.947139	-1.16889	-0.947139	-0.938382	S	3	(S/T)x(D/E);(S/T)xxxxx(R/K);acidic-plus-2;acidic-plus-2 pSxE;acidic-plus-2 pSxE/D;Casein kinase II substrate motif	___1	1	5.07e-06	76.592	70.765	56.729	-0.13064	3772100000	2	Q04409	Putative glucokinase-2	EMI2	______________MSFENLHKVNAEALEDA
0.0111237	0.0111237	-0.26896	-0.476945	-0.476945	-0.404847	-0.207985	-0.0111237	0.0591482	0.0942841	0.373651	0.373651	0.350534	0.327417	-0.262192	-0.708286	-0.708286	-0.56477	-0.166215	0.0330618	S	2	(S/T)xx(D/E);acidic-plus-3 pSTxxED;Casein kinase II substrate motif;Sxx(E/D);SxxE	___1	0.999997	0.000387164	87.913	68.436	87.913	0.18141	2915700	2	P07283	Phosphomannomutase	SEC53	______________MSIAEFAYKEKPETLVL
0.189719	0.0931907	0.0931907	0.0385942	0.146677	-0.222486	0.232559	0.312945	0.324914	0.381662	0.167928	-0.0385942	-0.0931907	-0.270448	-0.316389	-0.387446	-0.378623	-0.378623	-0.378623	-0.152697	S	2	(S/T)xx(D/E);(S/T)xxxxx(R/K);acidic-plus-3 pSTxxED;Casein kinase II substrate motif;G protein-coupled receptor kinase 1 substrate motif;Sxx(E/D);SxxE	___1	0.999996	0.000511952	88.734	88.734	84.359	-0.01631	59411000	2;2	P00330	Alcohol dehydrogenase 1;Alcohol dehydrogenase 2	ADH1;ADH2	______________MSIPETQKGVIFYESHG
0.253264	0.0948234	-0.156594	-0.156594	-0.156594	-0.277442	-0.107118	-0.107118	0.21937	0.528841	0.238085	0.0568776	0.0509996	0.0472383	-0.0497026	-0.448935	-0.0497026	-0.0568776	0.0655146	0.247417	S	2	(S/T)xxxxx(R/K);G protein-coupled receptor kinase 1 substrate motif;GSK3 kinase substrate motif	___1	0.999937	0.000646424	72.234	70.44	72.234	-0.42683	13668000	2	P40061	Target of rapamycin complex 2 subunit TSC11	TSC11	______________MSIPHSAKQSSPLSSRR
0.0448529	0.0566802	0.0330257	-0.108135	-0.108135	-0.108135	-0.357359	-0.357359	-0.123199	0.0193665	0.588105	0.174916	0.162321	0.0186167	-0.0186167	-0.0566802	-0.0186167	-0.167446	0.150949	-0.0143245	S	2	(S/T)xx(D/E);acidic-plus-3 pSTxxED;Casein kinase II substrate motif;G protein-coupled receptor kinase 1 substrate motif;Sxx(E/D);SxxE	___1	0.902287	2.1e-08	66.073	49.297	51.995	-0.41766	16723000	2	Q12071	Vacuolar protein sorting-associated protein 54	VPS54	______________MSISETPHNKSQGLQKA
0.364868	0.407477	0.407477	0.340363	-0.115371	-0.172862	-0.182331	-0.182331	0.111778	0.409249	0.272099	-0.007586	-0.0468597	-0.0468597	0.0214224	0.0214224	0.007586	-0.0214224	-0.0214224	-0.0589936	S	2	(S/T)x(D/E);acidic-plus-2;acidic-plus-2 pSxE;acidic-plus-2 pSxE/D;Casein kinase II substrate motif	___1	0.99979	1.76e-05	67.981	61.617	54.157	-0.093494	10362000	2	P38041	Protein BOB1	BOI1	______________MSLEGNTLGKGAKSFPL
-0.126914	-0.0952015	-0.0407557	-0.0407557	0.0407557	0.675058	0.670908	1.16241	0.670908	0.807936	-0.299107	-0.164835	-0.693416	-0.545788	-0.545788	-0.386384	-0.323423	-0.318639	0.104224	0.165421	S	3	(S/T)x(R/K);(S/T)xx(D/E);(S/T)xxx(D/E);acidic-plus-3 pSTxxED;acidic-plus-3-4 pSTxxEDED;Casein kinase II substrate motif;PKA kinase substrate motif;PKC kinase substrate motif;Sxx(E/D);SxxE	___1	1	7.43e-97	111.58	97.984	51.39	-0.35121	864890000	2	P32457	Cell division control protein 3	CDC3	______________MSLKEEQVSIKQDPEQE
0.177676	0.191846	0.191846	-0.22887	-0.675894	-1.20482	-1.44784	-1.44784	-1.44784	-1.32697	1.0962	0.681026	0.826237	0.681026	0.537264	0.0341091	0.22887	-0.0244398	-0.790784	-0.804986	S	2	G protein-coupled receptor kinase 1 substrate motif	___1	1	3.81e-06	78.334	58.722	42.743	-1.095	59502000	2	P40020	Factor interacting with REF2	FIR1	______________MSLPVTPVKSKVCSTLS
1.25231	0.883646	0.883646	0.822532	-0.530588	-1.99375	-1.5116	-3.18868	-1.92021	-2.55445	0.899861	0.357501	0.40677	0.287946	0.40677	0.149874	0.149874	-0.149874	-0.40677	-0.278322	S	3	(S/T)x(R/K);(S/T)xxxx(R/K);(S/T)xxxxx(R/K);Casein kinase I substrate motif;Casein kinase II substrate motif;G protein-coupled receptor kinase 1 substrate motif;PKA kinase substrate motif;PKC kinase substrate motif	___1	0.999697	0.001479	66.258	55.428	66.258	-0.61662	178180000	2	Q12416	G1-specific transcriptional repressor WHI5	WHI5	______________MSLRTPKRSRTSDEQEQ
-0.000458955	0.00539923	0.00539923	-0.431045	-0.431045	-0.518587	-0.502837	-0.502837	-0.15943	-0.136858	0.476213	0.504328	0.358576	0.358576	0.269419	0.216671	0.216671	0.160271	-0.00539923	-0.0255773	S	2		___1	1	7.41e-120	170.47	149.57	170.47	-0.091103	85737000	2	Q07655	Protein WHI4	WHI4	______________MSLVHNQTNLNESKFLI
-0.0764885	0.154203	0.154203	0.0214243	-0.133379	-0.309937	-0.133379	-0.0214243	0.0099802	0.0797086	0.311339	0.505391	0.117288	-0.0099802	-0.0099802	0.240582	0.240582	-0.424481	-0.424481	-0.309314	S	2	(S/T)x(D/E);(S/T)xx(D/E);acidic-plus-2;acidic-plus-2 pSxD;acidic-plus-2 pSxE/D;acidic-plus-2-3 pSTxxED;acidic-plus-3 pSTxxED;Casein kinase II substrate motif;Sxx(E/D);SxxE	___1	1	2.75e-40	134.91	122.28	67.726	0.66977	58179000	2	Q12400	tRNA (guanine(9)-N1)-methyltransferase	TRM10	______________MSNDEINQNEEKVKRTP
-0.600172	-0.381546	-0.381546	-0.294514	-0.294514	0.942738	1.16099	1.80015	1.80015	1.77813	-0.116114	-0.0051384	-0.237367	-0.407274	-0.437757	-0.407274	0.0969296	0.581604	0.581604	0.823389	S	2	Casein kinase II substrate motif;CDK kinase substrate motif_minimal;CDK kinase substrate motif_minimal_pS;ERK1,2 kinase substrate motif;GSK-3, ERK1, ERK2, CDK5 substrate motif;WW domain binding motif	___1	1	2.1e-64	177.21	154.98	177.21	0.10855	72273000	2	P32338	Zinc finger protein RME1	RME1	______________MSPCYGQNSAIAKGSWN
-0.876742	-0.640434	-0.0684252	1.10512	1.22718	1.22718	0.90892	0.858739	0.706073	0.598821	-1.11491	-0.876482	-1.35333	-1.02636	-1.02636	-0.301321	-0.0178986	0.0684252	0.0178986	0.474879	S	2	Casein kinase I substrate motif;Casein kinase II substrate motif;CDK kinase substrate motif_minimal;CDK kinase substrate motif_minimal_pS;ERK1,2 kinase substrate motif;G protein-coupled receptor kinase 1 substrate motif;GSK3 kinase substrate motif;GSK-3, ERK1, ERK2, CDK5 substrate motif;WW domain binding motif	___1	0.999984	4.17e-34	163.65	136.54	148.73	0.18928	160600000	2	Q03208	Uncharacterized protein YML119W		______________MSPSPSVSPRRTLNNKS
0.267378	0.057066	0.0746827	0.057066	0.0746827	-0.599564	0.564064	-0.0446033	0.663618	0.543383	0.129869	0.128677	-0.0746827	-0.561291	-0.642128	-0.561291	-0.642128	-0.365215	-1.41023	-0.887722	S	2	(S/T)xxxxx(R/K);ATM kinase substrate motif;DNA dependent Protein kinase substrate motif	___1	1	2.83e-05	69.39	69.39	40.045	-0.43372	22085000	2	Q01855	40S ribosomal protein S15	RPS15	______________MSQAVNAKKRVFKTHSY
-0.718435	-0.533882	-0.533882	-0.577475	-0.767287	-0.767287	-0.698767	-0.602994	-0.225966	-0.181713	0.971555	1.44053	0.773347	1.12463	0.773347	0.505531	0.165841	0.165841	0.277375	0.30863	S	2	(S/T)x(D/E);(S/T)xx(D/E);acidic-plus-2;acidic-plus-2 pSxD;acidic-plus-2 pSxE/D;acidic-plus-2-3 pSTxxED;acidic-plus-3 pSTxxED;ATM kinase substrate motif;Casein kinase II substrate motif;DNA dependent Protein kinase substrate motif;Sxx(E/D);SxxE	___1	1	1.37e-24	83.614	76.201	83.614	-0.1145	27047000	2	P04802	Aspartate--tRNA ligase, cytoplasmic	DPS1	______________MSQDENIVKAVEESAEP
-0.437041	-0.402904	-0.471179	-0.492082	-0.492082	-0.997475	-0.680393	-0.680393	-0.667532	-0.35031	0.764895	0.893063	0.893063	0.184624	0.184624	1.34283	1.34283	1.22023	1.02375	1.12199	S	2	(S/T)x(D/E);(S/T)xx(D/E);(S/T)xxx(R/K);(S/T)xxxxx(D/E) ;acidic-plus-2;acidic-plus-2 pSxE;acidic-plus-2 pSxE/D;acidic-plus-2-3 pSTxxED;acidic-plus-3 pSTxxED;ATM kinase substrate motif;Casein kinase II substrate motif;DNA dependent Protein kinase substrate motif;Sxx(E/D);SxxE	___1	1	8.86e-11	71.692	57.485	67.993	0.24731	271310000	2	P40561	RNA-binding protein SGN1	SGN1	______________MSQEEKVDAKATLKTEI
-0.116881	-0.168094	0.0775189	-0.0915041	0.0342708	0.0342708	0.0342708	0.079236	-0.0342708	-0.0088165	-0.0580505	-0.0601091	-0.28849	-1.05855	-1.05855	0.0601091	0.0601091	0.0601091	0.648076	0.649741	S	2	(S/T)x(D/E);(S/T)xxxxx(D/E) ;acidic-plus-2;acidic-plus-2 pSxE;acidic-plus-2 pSxE/D;ATM kinase substrate motif;Casein kinase II substrate motif;DNA dependent Protein kinase substrate motif	___1	1	1.22e-173	186.13	172.14	141.39	-0.27946	105980000	2	P32505	Nuclear polyadenylated RNA-binding protein NAB2	NAB2	______________MSQEQYTENLKVIVAEK
-0.539371	-0.278196	-0.822275	-1.31475	-1.31475	-2.22794	-1.8492	-2.6987	-1.8492	-1.85487	1.56719	1.37809	1.37809	1.11132	0.507842	0.256468	0.256468	1.03068	1.03068	0.775437	S	2	(S/T)x(R/K);ATM kinase substrate motif;DNA dependent Protein kinase substrate motif;PKA kinase substrate motif;PKC kinase substrate motif	___1	0.999814	1.36e-06	69.628	48.07	67.125	-0.51943	132340000	2	P53849	Zinc finger protein GIS2	GIS2	______________MSQKACYVCGKIGHLAE
1.2881	1.8818	1.8818	0.439774	-0.0839772	-0.756339	-1.10741	-1.29103	-1.29731	-1.33082	0.304711	0.230014	0.230014	0.0839772	0.0839772	0.438031	0.438031	-0.554524	-0.793468	-0.673996	S	2	ATM kinase substrate motif;DNA dependent Protein kinase substrate motif	___1	0.991633	3.47e-33	122.7	100.5	85.288	-0.099092	355540000	2	P42845	Protein STB1	STB1	______________MSQPQMSPEKEQELASK
0.20311	0.0450439	0.0871005	0.00560856	-0.1711	-0.183316	-0.1711	0.0961585	0.0961585	0.153021	0.226121	0.072278	-0.0716577	-0.0963931	-0.133953	-0.277055	-0.18539	-0.18539	-0.00560856	0.0967742	S	2	ATM kinase substrate motif;Casein kinase I substrate motif;Casein kinase II substrate motif;DNA dependent Protein kinase substrate motif;G protein-coupled receptor kinase 1 substrate motif	___1	0.99956	5.31e-07	81.594	47.517	51.727	0.06348	71128000	2	Q03579	Ceramide synthase subunit LIP1	LIP1	______________MSQPTPIITTKSAAKPK
0.253851	0.12522	0.12522	-0.00724411	-0.0105762	-0.00724411	0.00724411	0.0105762	0.149132	0.192593	0.446351	0.408077	-0.0139875	-0.217223	-0.234022	-0.234022	-0.234022	0.0751705	0.0751705	-0.0950093	S	2	(S/T)xxxxx(D/E) ;ATM kinase substrate motif;Casein kinase I substrate motif;Casein kinase II substrate motif;DNA dependent Protein kinase substrate motif;G protein-coupled receptor kinase 1 substrate motif	___1	0.951008	3.56e-78	140.3	123.36	122.47	-0.52685	14093000	2	P31385	Transcriptional regulatory protein DEP1	DEP1	______________MSQQTPQESEQTTAKEQ
1.87776	1.55402	3.0103	1.55402	2.84564	1.25685	1.17183	0.932879	1.17183	0.923964	-1.55496	-0.968025	-2.1419	-0.944028	-1.17183	-0.944028	-1.17183	-0.670423	-2.14673	-1.36487	S	2	Casein kinase I substrate motif;Casein kinase II substrate motif;G protein-coupled receptor kinase 1 substrate motif	___1	0.989577	4.29e-47	169.76	106.54	132.88	-0.17566	137890000	2	P52870	Protein transport protein SBH1	SBH1	______________MSSPTPPGGQRTLQKRK
1.15363	0.964797	1.31191	0.899229	1.29367	0.940933	1.29367	1.21197	1.21197	1.10249	-0.950584	-0.908159	-0.993009	-1.18596	-1.21609	-1.30626	-1.36804	-1.36804	-1.19386	-1.09768	S	3	(S/T)xxx(R/K);(S/T)xxxx(D/E)	___1	0.943006	1.37e-118	110.84	89.281	75.483	0.095438	1248900000	2	P25297	Inorganic phosphate transporter PHO84	PHO84	______________MSSVNKDTIHVAERSLH
0.0008485	-0.0216856	0.0685425	0.0685425	0.117713	0.131606	0.256289	0.415592	0.455148	0.54911	-0.144864	-0.152625	-0.311413	-0.487331	-0.560521	-0.764556	-0.764556	-0.513922	-0.0685425	-0.0130744	S	2	(S/T)x(D/E);(S/T)xx(D/E);(S/T)xxxxx(R/K);acidic-plus-2;acidic-plus-2 pSxE;acidic-plus-2 pSxE/D;acidic-plus-2-3 pSTxxED;acidic-plus-3 pSTxxED;Casein kinase II substrate motif;Sxx(E/D);SxxE	___1	0.99997	0.000343095	58.815	45.724	58.815	0.71853	126840000	2	P07260	Eukaryotic translation initiation factor 4E	CDC33	______________MSVEEVSKKFEENVSVD
0.513941	0.914556	0.914556	0.914556	-0.145642	1.48784	0.372612	1.48784	0.708503	1.3978	-1.56656	-1.67948	-1.67948	-1.08963	-0.273934	0.0867577	0.0867577	-0.132455	-0.132455	0.179605	S	2	(S/T)x(D/E);acidic-plus-2;acidic-plus-2 pSxE;acidic-plus-2 pSxE/D;Casein kinase II substrate motif	___1	1	2.84e-06	53.683	44.095	53.683	0.02182	7329400	2	P26784	60S ribosomal protein L16-A	RPL16A	______________MSVEPVVVIDGKGHLVG
-0.46652	-0.296192	-0.296192	-0.555242	-0.555242	-0.362652	0.156011	0.384187	0.650751	0.801278	0.379514	0.351455	0.0781717	-0.0121431	-0.0402231	-1.0147	-1.0147	0.0121431	0.0402231	0.202999	S	2	G protein-coupled receptor kinase 1 substrate motif	___1	1	2.72e-178	161.02	146.24	146.58	-0.13308	752550000	2	P00937	Multifunctional tryptophan biosynthesis protein;Anthranilate synthase component 2;Indole-3-glycerol phosphate synthase	TRP3	______________MSVHAATNPINKHVVLI
-0.223555	-0.433061	-0.474534	-0.582684	-0.474534	-0.1994	-0.1994	-0.1994	-0.126299	0.0169773	1.27487	1.27487	1.10635	0.937825	0.410611	0.198362	0.198362	0.198362	0.0671925	-0.155874	S	2	(S/T)xx(D/E);acidic-plus-3 pSTxxED;Casein kinase II substrate motif;Pyruvate dehydrogenase kinase substrate motif;Sxx(E/D);SxxD	___1	0.999918	2.21e-11	69.954	45.864	69.954	0.70987	8057800	2	P47025	Mitochondrial division protein 1	MDV1	______________MSVNDQITHIGKTLSTT
-0.444488	-0.282354	-0.606623	-0.988016	-0.988016	-1.13957	-1.15712	-1.15712	-0.685259	-0.510751	1.14889	0.848652	0.827072	0.316367	0.316367	0.807859	0.915112	0.915112	0.915112	0.944385	S	2	(S/T)xxxx(R/K);(S/T)xxxxx(R/K);Casein kinase I substrate motif;Casein kinase II substrate motif;G protein-coupled receptor kinase 1 substrate motif	___1	0.992391	0.00100148	60.788	50.482	52.636	0.46185	60629000	2	P19880	AP-1-like transcription factor YAP1	YAP1	______________MSVSTAKRSLDVVSPGS
0.206947	0.0492516	0.214013	-0.0423272	-0.202256	-0.202256	0.267478	0.613849	0.613849	0.547959	-0.721311	-0.721311	-0.969685	-0.969685	-0.646277	-0.401186	-0.401186	-0.401186	-0.326692	-0.126099	T	2	Casein kinase I substrate motif;G protein-coupled receptor kinase 1 substrate motif	___1	0.935591	8.83e-07	128.27	111.34	128.27	0.33325	101600000	2	P53191	Phosphatidylinositol 3-phosphate-binding protein 2	PIB2	______________MTALHSVSKTPAIKEEE
0.606546	0.171401	0.171401	0.54598	0.54598	1.51091	0.586767	0.586767	0.529088	0.487769	-0.264511	-0.257052	-0.257052	-0.139783	-0.0732136	0.143132	-0.0732136	-0.541167	-0.541167	-0.52431	T	2	(S/T)(D/E);(S/T)xx(D/E);(S/T)xxxx(D/E);acidic-plus-3 pSTxxED;Casein kinase II substrate motif;Txx(E/D)	___1	1	3.83e-43	140.27	119.61	118.4	0.29663	57100000	2	P38174	Methionine aminopeptidase 2	MAP2	______________MTDAEIENSPASDLKEL
-0.008047	0.258546	0.0344367	0.0344367	0.0344367	-0.226626	-0.0344367	-0.0344367	-0.0257416	0.279802	0.317925	0.0257416	0.0257416	0.0257416	0.290649	-0.358438	-0.123128	-0.123128	-0.123128	-0.020417	T	2	(S/T)(D/E)	___1	0.99891	8.06e-84	131.13	114.19	98.105	0.36791	421270000	2	P43598	Inhibitor of glycogen debranching 1	IGD1	______________MTDPHLNTPQVSTSPTF
-0.731317	-0.528783	-0.554164	-0.320361	-0.320361	-0.320361	-0.414666	-0.414666	-0.406556	-0.185528	0.412052	0.721303	0.721303	0.380603	0.174865	0.380603	0.198979	0.441382	0.215238	0.32831	T	2	(S/T)xxxxx(D/E) ;CDK kinase substrate motif_minimal;CDK kinase substrate motif_minimal_pT;GSK-3, ERK1, ERK2, CDK5 substrate motif;WW domain binding motif	___1	1	7.16e-06	102.53	84.545	51.092	0.23921	95095000	2	Q03231	Uncharacterized protein YMR181C		______________MTPLLQAEAKMNTSLYL
-0.711285	-0.599607	-0.461607	0	0	-0.429144	-0.429144	-0.090789	-0.090789	-0.59124	-0.0206451	-0.0206451	0.371357	0.371357	0.285242	0.285242	0.355386	0.627277	0.627277	0.489093	T	2	(S/T)x(D/E);(S/T)xx(D/E);acidic-plus-2;acidic-plus-2 pTxD;acidic-plus-2 pTxE/D;acidic-plus-2-3 pSTxxED;acidic-plus-3 pSTxxED;Casein kinase II substrate motif;Txx(E/D)	___1	0.900934	2.42e-07	86.772	63.215	86.772	0.1319	30495000	2	Q05958	Sterol regulatory element-binding protein ECM22	ECM22	______________MTSDDGNAGQEREKDAE
-0.615227	-0.456907	-0.316184	-0.456907	-1.25274	-1.56319	-1.25274	-1.81205	-1.19059	-1.50132	2.59516	2.57139	2.57139	2.4379	2.27986	0.526545	0.526545	0.750717	0.750717	0.451923	T	3	(S/T)xxxx(D/E)	___1	0.981788	5.71e-24	111.63	93.318	85.288	0.044317	300520000	2	P31688	Trehalose-phosphatase	TPS2	______________MTTTAQDNSPKKRQRII
0.677769	0.579882	0.528315	0.274474	0.528315	0.0502787	0.475752	0.475752	0.666205	0.784951	-0.969905	-0.82373	-1.11051	-0.622317	-0.595096	-0.524416	-0.524416	-0.518949	-0.475752	-0.178692	S	3	(S/T)xxxx(R/K);G protein-coupled receptor kinase 1 substrate motif	___1	1	0.00345852	62.2	41.046	57.96	-0.11602	25727000	3	P38061	60S ribosomal protein L32	RPL32	_____________MASLPHPKIVKKHTKKFK
1.34241	1.76678	1.96644	1.76678	1.96644	1.46845	0.687033	0.372805	0.372805	0.294042	-0.332888	-0.372805	-0.460371	-0.460371	-0.442801	-0.354353	-0.442801	-0.499584	-0.530197	-0.51489	S	2	(D/E)(S/T);(S/T)(R/K);b-Adrenergic Receptor kinase substrate motif;Casein kinase II substrate motif	___1	0.944929	0.000160418	64.091	37.493	64.091	0.015406	70671000	3	P0C0X0	40S ribosomal protein S28-B	RPS28B	_____________MDSKTPVTLAKVIKVLGR
0.165808	0.180444	0.292624	0.476346	0.485028	0.617606	0.735877	0.735877	0.834657	0.935018	-0.629597	-0.608652	-0.650543	-0.802064	-0.802064	-0.295351	-0.295351	-0.295351	-0.181644	-0.181044	S	2	(S/T)(D/E);(S/T)x(D/E);(S/T)xx(D/E);(S/T)xxx(R/K);(S/T)xxxx(R/K);acidic-plus-1-2 pSTxxED;acidic-plus-2;acidic-plus-2 pSxE;acidic-plus-2 pSxE/D;acidic-plus-2-3 pSTxxED;acidic-plus-3 pSTxxED;Casein kinase II substrate motif;G protein-coupled receptor kinase 1 substrate motif;Pyruvate dehydrogenase kinase substrate motif;Sxx(E/D);SxxD	___1	1	0.00048173	87.913	58.826	61.65	-0.34657	146500000	3	Q07623	Nucleolar protein 6	NOP6	_____________MGSEEDKKLTKKQLKAQQ
-0.0901285	0.0068043	-0.267239	0.0068043	0.0126638	0.238479	0.238479	-0.0393196	-0.0393196	0.0165641	0.277433	0.277433	-0.074726	-0.074726	0.159798	0.337017	0.337017	0.337017	0.342669	0.550228	S	2	(S/T)x(D/E);acidic-plus-2;acidic-plus-2 pSxD;acidic-plus-2 pSxE/D	___1	1	0.0149182	44.309	22.846	44.309	0.2367	1727800	3	P53854	Pre-mRNA-splicing factor CWC25	CWC25	_____________MGSGDLNLLKSWNPKLMK
-0.0270135	-0.105475	-0.0878634	-0.105475	-0.0878634	0.109294	0.109294	0.105397	0.0716954	0.0548447	-0.466148	-0.466148	0.018314	0.116475	0.116475	-0.15391	-0.15391	-0.15391	-0.17527	-0.243909	S	3	(S/T)(D/E);(S/T)xx(D/E);(S/T)xxxx(D/E);acidic-plus-3 pSTxxED;Casein kinase II substrate motif;Sxx(E/D);SxxE	___1	1	1e-05	65.225	52.865	65.225	-0.24906	29513000	3	P53853	Vacuolar protein sorting-associated protein 75	VPS75	_____________MMSDQENENEHAKAFLGL
0.587279	0.604834	0.453256	0.280531	0.280531	-0.132906	-0.0092268	-0.0092268	0.453603	0.53812	0.253034	0.0092268	-0.0781288	-0.172672	-0.172672	-0.113347	-0.113347	-0.113347	-0.169597	-0.0457341	S	3	(S/T)x(D/E);(S/T)xx(D/E);(S/T)xxxxx(D/E) ;acidic-plus-2;acidic-plus-2 pSxE;acidic-plus-2 pSxE/D;acidic-plus-2-3 pSTxxED;acidic-plus-3 pSTxxED;Casein kinase II substrate motif;Pyruvate dehydrogenase kinase substrate motif;Sxx(E/D);SxxD	___1	1	1e-12	122.42	109.79	65.423	0.083704	85630000	3	Q04322	Probable GTPase-activating protein GYL1	GYL1	_____________MNSNEDIHEERIEVPRTP
-0.0067085	0.16351	0.16351	0.121391	0.121391	0.215944	0.215944	0.215944	0.437746	0.481551	-0.512789	-0.608945	-0.822753	-0.967972	-0.967972	-0.121391	-0.121391	-0.121391	0.144907	0.207813	T	2	(S/T)xxxx(R/K);Casein kinase I substrate motif;Casein kinase II substrate motif;G protein-coupled receptor kinase 1 substrate motif	___1	0.972769	9.51e-07	90.657	31.412	66.621	-0.26429	171820000	3	P33417	Intrastrand cross-link recognition protein	IXR1	_____________MNTGISPKQDDASNSNLL
1.32009	1.55092	1.55092	1.10421	1.10421	0.395411	-0.414979	-0.414979	-0.376146	-0.16699	0.0162805	0.137959	0.137959	-0.344826	-0.344826	-0.0421653	-0.0421653	-0.137959	-1.08994	-0.613949	T	3	(S/T)P(R/K);(S/T)Pxxx(R/K);(S/T)Pxxxx(R/K);(S/T)Pxxxxx(R/K);(S/T)x(R/K);(S/T)xx(D/E);(S/T)xxxx(R/K);(S/T)xxxxx(R/K);acidic-plus-3 pSTxxED;Casein kinase II substrate motif;CDK kinase substrate motif_minimal;CDK kinase substrate motif_minimal_pT;G protein-coupled receptor kinase 1 substrate motif;Growth associated histone HI kinase substrate motif;GSK-3, ERK1, ERK2, CDK5 substrate motif;PKA kinase …	___1	1	0.00116032	80.239	41.946	59.8	0.34138	864420000	3	P11632	Non-histone chromosomal protein 6A	NHP6A	_____________MVTPREPKKRTTRKKKDP
1.17749	0.235325	2.35203	0.842742	2.35001	1.32154	1.32154	0.603556	0.603556	0.758797	-0.293072	-0.293072	-0.689481	-1.08589	-1.22224	-1.22224	-1.10831	-0.858013	-0.784036	-0.747047	T	3	(S/T)Px(R/K);(S/T)PxK;(S/T)Pxxx(R/K);(S/T)Pxxxx(R/K);(S/T)x(D/E);(S/T)xx(R/K);(S/T)xxxx(R/K);(S/T)xxxxx(R/K);acidic-plus-2;acidic-plus-2 pTxD;acidic-plus-2 pTxE/D;Cdc2 kinase substrate motif;CDK kinase substrate motif_minimal;CDK kinase substrate motif_minimal_pT;CDK1,2,4,6 kinase substrate motif;CDK5 kinase substrate motif_1;GSK-3, ERK1, ERK2, CDK5 substrate motif;pTPxK/R;RAF1 kinase substrate m…	___1	1	0.000384732	85.731	58.632	45.161	0.23866	14827000	4;4	Q8TGU7	Uncharacterized protein YBR126W-A	YBR126W-A	____________MAITPDKQKKEQQHQPQNG
0.436715	0.0235333	0.0235333	-0.341836	-0.50272	-1.02825	-0.564178	-0.782617	-0.564178	-0.26083	0.202253	0.129691	0.129691	-0.0347395	-0.0347395	0.311448	0.311448	0.202168	0.0347395	0.118454	S	4	(S/T)P(R/K);(S/T)Px(R/K);(S/T)PxK;(S/T)x(R/K);(S/T)xx(R/K);(S/T)xxxxx(D/E) ;Cdc2 kinase substrate motif;CDK kinase substrate motif;CDK kinase substrate motif_minimal;CDK kinase substrate motif_minimal_pS;CDK1,2,4,6 kinase substrate motif;ERK1,2 kinase substrate motif;G protein-coupled receptor kinase 1 substrate motif;Growth associated histone HI kinase substrate motif;GSK-3, ERK1, ERK2, CDK5 sub…	___1	0.996018	1.98e-64	157.73	135.5	110.94	0.044612	444110000	4	P50105	Transcription initiation factor TFIID subunit 4	TAF4	____________MANSPKKPSDGTGVSASDT
-0.479879	-0.39555	-0.564208	-0.911288	-0.911288	-0.892276	-0.892276	-0.892276	-0.759013	-0.652487	1.12812	1.11889	0.994515	0.815925	0.564208	0.421792	0.564208	0.680693	0.798892	0.885478	S	3	(S/T)Pxxxxx(R/K);CDK kinase substrate motif_minimal;CDK kinase substrate motif_minimal_pS;ERK1,2 kinase substrate motif;GSK-3, ERK1, ERK2, CDK5 substrate motif;MDC1 BRCT domain binding motif;Plk1 PBD domain binding motif;WW domain binding motif	___1	0.862174	2.49e-07	76.899	70.535	74.46	0.13957	172340000	4	P34226	Protein SKT5	SKT5	____________MASSPQVHPYKKHLMQSQH
-0.404689	-0.38268	-0.783627	-0.38268	-0.142413	0.432734	0.432734	0	0	0.0453077	-0.754738	-0.754738	-0.633381	-0.512024	-0.177555	0.156914	0.445233	0.733552	0.796474	0.827934	Y	2	EGFR kinase substrate motif;JAK2 kinase substrate motif;SHP1 phosphatase substrate motif;Src kinase substrate motif;TC-PTP phosphatase substrate motif	___1	0.860689	2.04e-13	72.006	65.622	44.765	0.42421	11787000	4	P28708	Serine/threonine-protein kinase PRR1	PRR1	____________MDEYSSIYSQPKTPRLKQE
0.226402	0.689393	0.8901	0.8901	0.224623	-0.986056	-0.120818	-0.34237	-0.120818	-0.182194	0.078218	0.134418	0.022018	-0.134418	-0.134418	0.149927	0.149927	0.30251	-0.47715	-0.09748	S	2	(D/E/N)xS;(S/T)Pxx(R/K);(S/T)Pxxx(R/K);(S/T)xxx(R/K);(S/T)xxxx(R/K);Casein kinase II substrate motif;CDK kinase substrate motif_minimal;CDK kinase substrate motif_minimal_pS;ERK1,2 kinase substrate motif;GSK-3, ERK1, ERK2, CDK5 substrate motif;NxS;WW domain binding motif	___1	0.983734	0.000307101	53.327	50.957	53.327	-0.19736	39535000	4	P36094	Spindle pole body component SPC42	SPC42	____________MNGSPTPKRYSSKSSRLYD
-0.348203	-0.0698605	-0.0627337	-0.0627337	-0.187638	-0.187638	0.233178	0.354942	0.543349	0.544379	0.0774489	0.092164	0.092164	-0.446805	-0.446805	0.199346	0.199346	-0.379497	-0.379497	-0.199981	S	2	(D/E)(S/T);(S/T)(D/E);b-Adrenergic Receptor kinase substrate motif;G protein-coupled receptor kinase 1 substrate motif	___1	1	3.36e-192	146.16	125.32	125.97	-0.034361	364630000	4	P32832	Chromatin structure-remodeling complex subunit RSC7	NPL6	____________MSDSEGGLASEVEHEKRSR
-0.413548	-0.140614	-0.140614	-0.0585938	-0.00605631	0.039299	0.0207944	0.0207944	-0.092072	-0.172333	0.221335	0.0415502	0.0415502	0.226611	0.226611	0.497467	0.361897	0.361897	-0.105443	-0.146838	S	2	(D/E)(S/T);b-Adrenergic Receptor kinase substrate motif;CDK kinase substrate motif_minimal;CDK kinase substrate motif_minimal_pS;ERK1,2 kinase substrate motif;G protein-coupled receptor kinase 1 substrate motif;GSK-3, ERK1, ERK2, CDK5 substrate motif;WW domain binding motif	___1	1	2.13e-47	101.64	96.278	46.462	-1.3483	244880000	4	P32449	Phospho-2-dehydro-3-deoxyheptonate aldolase, tyrosine-inhibited	ARO4	____________MSESPMFAANGMPKVNQGA
-0.289933	0.0326497	-0.55723	0.0326497	-0.0495563	0.105041	0.105041	0.105041	0.033309	-0.0798555	0.946868	0.946868	0.647748	0.348627	0.16662	0.145578	0.145578	0.160965	0.160965	0.0881753	S	2	Casein kinase I substrate motif;Casein kinase II substrate motif	___1	0.821424	4.41e-07	60.434	54.069	60.434	0.23185	7618800	4	P43616	Cys-Gly metallodipeptidase DUG1	DUG1	____________MSHSLTSVFQKIDSLKPQF
-0.243509	-0.243509	-0.099021	-0.0310526	-0.0310526	-0.107572	-0.120756	-0.120756	-0.0546979	-0.0150764	1.18277	1.18277	1.21402	1.21402	0.598228	0.598228	0.638583	0.650712	0.650712	0.313084	S	2	(S/T)xxx(R/K);Casein kinase I substrate motif;Casein kinase II substrate motif	___1	0.982591	0.00354575	95.502	72.073	63.816	0.39179	19029000	4	P28272	Dihydroorotate dehydrogenase (fumarate)	URA1	____________MTASLTTKFLNNTYENPFM
-0.277948	-0.545524	-0.0103717	0.133379	0.133379	0.275615	0.275615	0.275615	-0.131411	-0.257901	0.101308	0.117276	0.08534	0.117746	0.0103717	-0.117276	-0.117276	-0.117276	-0.258925	-0.429097	S	3	(R/K)(S/T);(S/T)(D/E);(S/T)xxxx(D/E);G protein-coupled receptor kinase 1 substrate motif	___1	0.9945	5.77e-20	147.39	124.61	147.39	0.14447	114080000	4	P32582	Cystathionine beta-synthase	CYS4	____________MTKSEQQADSRHNVIDLVG
0.395533	0.395533	0.436034	0.476535	0.60217	0.60217	0.586644	0.445484	0.074839	-0.110483	-0.0853972	-0.0853972	-0.192466	-0.299535	-0.381418	-0.381418	-0.298708	-0.134114	-0.0243584	0.0305194	S	4	(D/E)(S/T);(S/T)(D/E);(S/T)x(D/E);(S/T)xx(D/E);acidic-plus-1-2 pSTxxED;acidic-plus-2;acidic-plus-2 pSxE;acidic-plus-2 pSxE/D;acidic-plus-2-3 pSTxxED;acidic-plus-3 pSTxxED;b-Adrenergic Receptor kinase substrate motif;Casein kinase II substrate motif;Pyruvate dehydrogenase kinase substrate motif;Sxx(E/D);SxxD	___1	0.999613	5.56e-09	55.884	52.825	55.884	0.24918	4895900	4	P08456	CDP-diacylglycerol--serine O-phosphatidyltransferase	CHO1	____________MVESDEDFAPQEFPHTDTD
0.241627	0.0743618	0.257715	0.0118303	0.165076	0.0118303	0.165076	-0.0226965	-0.0226965	-0.114659	0.0572885	0.100682	0.013895	-0.00868511	-0.013895	-0.549699	-0.549699	-0.0201225	-0.0201225	-0.331154	T	2	(S/T)Px(R/K);(S/T)PxK;(S/T)Pxxxx(R/K);(S/T)xx(R/K);(S/T)xxxxx(R/K);Cdc2 kinase substrate motif;CDK kinase substrate motif_minimal;CDK kinase substrate motif_minimal_pT;CDK1,2,4,6 kinase substrate motif;CDK5 kinase substrate motif_1;GSK-3, ERK1, ERK2, CDK5 substrate motif;pTPxK/R;TPxK;WW domain binding motif	___1	0.99876	6.53e-05	101.39	82.122	55.567	-0.011713	66499000	4	P07264	3-isopropylmalate dehydratase	LEU1	____________MVYTPSKGPRTLYDKVFDA
-0.20008	-0.798974	0.0210805	-0.800497	0.0210805	-0.403912	-0.403912	-0.572773	-0.572773	-0.315144	0.315341	0.315341	0.262542	0.209744	0.0943317	-0.0210805	-0.0331383	-0.0451961	-0.342654	-0.491382	T	2	(S/T)Px(R/K);(S/T)PxK;(S/T)Pxx(R/K);(S/T)Pxxx(R/K);(S/T)xx(R/K);(S/T)xxx(R/K);(S/T)xxxx(R/K);Cdc2 kinase substrate motif;CDK kinase substrate motif_minimal;CDK kinase substrate motif_minimal_pT;CDK1,2,4,6 kinase substrate motif;CDK5 kinase substrate motif_1;Growth associated histone HI kinase substrate motif;GSK-3, ERK1, ERK2, CDK5 substrate motif;MDC1 BRCT domain binding motif;Plk1 PBD domain bi…	___1	0.905174	0.00334977	50.878	44.514	50.878	-0.23278	3535300	4	P40064	Nucleoporin NUP157	NUP157	____________MYSTPLKKRIDYDRETFTA
0.817601	0.878527	0.878527	0.590506	0.590506	0.590506	0.460818	0.460818	0.903822	0.938578	-0.878312	-0.654604	-1.10202	-0.669065	-0.669065	-0.460063	-0.460063	-0.392744	-1.11913	-0.755937	S	3	(R/K)x(S/T);(S/T)x(D/E);(S/T)xxxxx(D/E) ;acidic-plus-2;acidic-plus-2 basic-2;acidic-plus-2 pSxD;acidic-plus-2 pSxE/D;G protein-coupled receptor kinase 1 substrate motif;GSK3 kinase substrate motif;KxS;New PKA kinase substrate motif_KxS;PKA kinase substrate motif;PKC kinase substrate motif	___1	0.999784	1.28e-10	119.54	90.738	80.632	-0.55587	42792000	5;5	P05743;P53221	60S ribosomal protein L26-A;60S ribosomal protein L26-B	RPL26A;RPL26B	___________MAKQSLDVSSDRRKARKAYF
1.57867	2.12315	2.12315	2.10739	2.10739	1.69109	1.08695	0.352738	0.352738	0.510486	-0.363577	-0.424012	-0.424012	-0.460236	-0.460236	-0.444463	-0.444463	-0.444463	-0.53352	-0.443129	T	2	(D/E)xx(S/T);(D/E/N)xT;(R/K)(S/T);(S/T)Pxxxx(R/K);(S/T)xxxxx(R/K);Casein kinase I substrate motif;CDK kinase substrate motif_minimal;CDK kinase substrate motif_minimal_pT;Growth associated histone HI kinase substrate motif;GSK-3, ERK1, ERK2, CDK5 substrate motif;NxT;WW domain binding motif	___1	0.999769	1.91e-09	67.897	44.469	59.8	-0.18486	177640000	5	Q3E7X9	40S ribosomal protein S28-A	RPS28A	___________MDNKTPVTLAKVIKVLGRTG
2.07386	1.6489	2.8585	1.6489	2.8585	1.15414	0.668627	0.595097	0.595097	0.754574	-0.522031	-0.448965	-0.595097	-0.647713	-0.688761	-0.688761	-0.859804	-0.425682	-0.763225	-0.547811	T	2	(D/E)xx(S/T);(R/K)(S/T);(S/T)Pxxxx(R/K);(S/T)xxxxx(R/K);Casein kinase I substrate motif;CDK kinase substrate motif_minimal;CDK kinase substrate motif_minimal_pT;Growth associated histone HI kinase substrate motif;GSK-3, ERK1, ERK2, CDK5 substrate motif;WW domain binding motif	___1	0.999769	8.44e-05	67.897	44.469	59.8	-0.18486	74334000	5	P0C0X0	40S ribosomal protein S28-B	RPS28B	___________MDSKTPVTLAKVIKVLGRTG
-0.1745	-0.0544567	-0.0533423	-0.0533423	-0.0533423	-0.611831	-0.136989	-0.136989	-0.0271444	0.30559	0.3875	0.264033	0.264033	-0.0606322	-0.0606322	0.681748	0.681748	0.60925	0.60925	0.93427	S	2	(S/T)Pxxx(R/K);(S/T)x(D/E);(S/T)xxx(D/E);(S/T)xxxx(R/K);acidic-plus-2;acidic-plus-2 pSxE;acidic-plus-2 pSxE/D;acidic-plus-2-4 pSTxxED;Casein kinase I substrate motif;Casein kinase II substrate motif;CDK kinase substrate motif_minimal;CDK kinase substrate motif_minimal_pS;ERK1,2 kinase substrate motif;GSK-3, ERK1, ERK2, CDK5 substrate motif;WW domain binding motif	___1	0.998979	1.33e-24	151.22	119.79	97.472	0.34615	69780000	5	P28003	SWIRM domain-containing protein FUN19	FUN19	___________MGLYSPESEKSQLNMNYIGK
-0.354625	-0.0430355	0.286641	0.286641	-0.175568	-1.14662	-0.866157	-0.866157	-0.849472	-0.457354	0.878624	0.790552	0.91158	0.790552	0.91158	0.596714	0.596714	0.0107374	-0.0107374	-0.169882	T	2	(S/T)Pxxx(R/K);(S/T)xxxx(R/K);CDK kinase substrate motif_minimal;CDK kinase substrate motif_minimal_pT;GSK-3, ERK1, ERK2, CDK5 substrate motif;WW domain binding motif	___1	1	9.1e-15	116.3	98.573	66.258	-0.17595	128460000	5	P14907	Nucleoporin NSP1	NSP1	___________MNFNTPQQNKTPFSFGTANN
0.636519	0.484978	0.235146	0.235146	0.288399	0.511223	0.511223	0.43905	0.144053	0.144053	-0.160358	-0.176664	-0.209274	-0.214974	-0.220675	-0.247058	-0.247058	-0.229696	-0.185951	-0.185951	S	2	(K/R)(S/T)(I/L/V);(R/K)(S/T);(R/K)x(S/T);(S/T)x(D/E);(S/T)xxxx(D/E);(S/T)xxxxx(D/E) ;acidic-plus-2;acidic-plus-2 basic-2;acidic-plus-2 pSxE;acidic-plus-2 pSxE/D;basic-minus-acidic-plus KRKRxSTxED;basic-minus-acidic-plus KRxSTxED;Casein kinase II substrate motif;KxS;New PKA kinase substrate motif_KxS;PKA kinase substrate motif;PKC kinase substrate motif	___1	1	5.86e-07	120.6	109.07	120.6	0.43553	35528000	5	Q04225	Ribosome assembly protein RRB1	RRB1	___________MSKRSIEVNEEQDRVVSAKT
0.0546906	0.063714	0.063714	0.232687	0.215026	0.325047	0.430002	0.430975	0.430002	0.297459	-0.104112	-0.113327	-0.0948963	-0.0456672	-0.0456672	-0.316423	-0.316423	-0.125744	-0.125744	-0.18766	T	2	(S/T)Pxxxx(R/K);(S/T)xxxxx(R/K);CDK kinase substrate motif_minimal;CDK kinase substrate motif_minimal_pT;DNA dependent Protein kinase substrate motif;G protein-coupled receptor kinase 1 substrate motif;GSK-3, ERK1, ERK2, CDK5 substrate motif;WW domain binding motif	___1	0.99956	4.74e-09	129.37	102.11	51.727	0.06348	91173000	5	Q03579	Ceramide synthase subunit LIP1	LIP1	___________MSQPTPIITTKSAAKPKPKI
-0.370799	-0.715221	-0.0263762	-0.449946	0.298619	0.277894	0.277894	0.257168	0.141772	0.0840741	-0.0999427	-0.0999427	-0.0773916	-0.0773916	-0.372281	-0.446523	-0.446523	-0.203326	0.002495	0.105406	T	2	(S/T)Pxxxx(R/K);(S/T)xxxxx(R/K);CDK kinase substrate motif_minimal;CDK kinase substrate motif_minimal_pT;DNA dependent Protein kinase substrate motif;GSK-3, ERK1, ERK2, CDK5 substrate motif;WW domain binding motif	___1	0.836286	0.00818903	51.436	29.288	51.436	-0.40965	12192000	5	P52870	Protein transport protein SBH1	SBH1	___________MSSPTPPGGQRTLQKRKQGS
0.626648	0.227597	0.142857	-0.255653	-0.255653	-0.484935	0.167812	0.167812	0.363975	0.515275	-0.454432	-0.350574	-0.350574	-0.618088	-0.618088	-0.167812	-0.167812	0.441877	0.657039	1.06304	T	2	(S/T)Px(R/K);(S/T)PxR;(S/T)Pxxx(R/K);(S/T)xx(R/K);(S/T)xxxx(R/K);Cdc2 kinase substrate motif;CDK kinase substrate motif_minimal;CDK kinase substrate motif_minimal_pT;CDK1,2,4,6 kinase substrate motif;ERK1,2 kinase substrate motif;G protein-coupled receptor kinase 1 substrate motif;Growth associated histone HI kinase substrate motif;GSK3, Erk1, Erk2 and CDK5 kinase motif;GSK-3, ERK1, ERK2, CDK5 su…	___1	0.955611	8.2e-05	61.958	50.053	61.958	-0.066166	37531000	5	P38634	Protein SIC1	SIC1	___________MTPSTPPRSRGTRYLAQPSG
0.006135	0.0600238	0.24234	0.294202	0.384066	0.419429	0.596732	1.06596	0.596732	0.683179	-0.349929	-0.385128	-0.503201	-0.385128	-0.268137	-0.268137	-0.363902	-0.503295	-0.503295	-0.281659	S	2	(D/E)xx(S/T);(D/E)xxx(S/T);(S/T)xxx(R/K);(S/T)xxxx(D/E);Casein kinase I substrate motif	___1	0.980171	0.000353463	56.094	31.759	41.283	-0.22348	11399000	6	P38085	Valine/tyrosine/tryptophan amino-acid permease 1	TAT1	__________MDDSVSFIAKEASPAQYSHSL
-0.322947	-0.611006	-0.611006	-0.842596	-0.37276	-1.61278	-0.342319	-0.79475	-0.342319	-0.542979	0.781137	0.626679	1.47967	1.57332	1.57332	0.217593	0.217593	0.558033	0.558033	0.448597	S	2	(R/K)xx(S/T);(S/T)x(R/K);(S/T)xxxx(R/K);14-3-3 domain binding motif;Calmodulin-dependent protein kinase II alpha substrate motif;Calmodulin-dependent protein kinase II substrate motif;Calmodulin-dependent protein kinase IV substrate motif;Chk1 kinase substrate motif;DMPK1,2 kinase substrate motif;New PKA kinase substrate motif_RxxS;Phosphorylase kinase substrate motif;PKA kinase substrate motif;P…	___1	0.999979	4.63e-05	121.64	99.893	109.44	0.0027239	271790000	6	Q12230	Sphingolipid long chain base-responsive protein LSP1	LSP1	__________MHRTYSLRNQRAPTAAELQAP
0.144257	-0.261166	-0.261166	-0.516128	-0.159009	-0.897762	-0.321396	-0.618291	-0.615299	-0.616795	1.12669	1.1486	2.12394	2.14177	2.14177	0.0859485	0.0859485	0.0190792	0.534572	0.257746	S	3	(R/K)xx(S/T);(S/T)x(R/K);(S/T)xxxx(R/K);14-3-3 domain binding motif;Calmodulin-dependent protein kinase II alpha substrate motif;Calmodulin-dependent protein kinase II substrate motif;Calmodulin-dependent protein kinase IV substrate motif;Chk1 kinase substrate motif;DMPK1,2 kinase substrate motif;G protein-coupled receptor kinase 1 substrate motif;GSK3 kinase substrate motif;New PKA kinase substr…	___1	0.999924	0.000247774	108.43	93.281	108.43	-0.27777	27864000	6	P53252	Sphingolipid long chain base-responsive protein PIL1	PIL1	__________MHRTYSLRNSRAPTASQLQNP
-0.053275	0.213914	0.213914	0.202448	0.202448	0.202448	0.187826	0.187826	0.536091	0.595581	-1.09869	-1.09566	-1.09566	-1.08693	-1.08693	-0.37228	-0.37228	-0.187826	0.0913277	0.152225	S	2	(S/T)P(R/K);(S/T)x(R/K);(S/T)xxx(D/E);(S/T)xxxx(D/E);CDK kinase substrate motif_minimal;CDK kinase substrate motif_minimal_pS;ERK1,2 kinase substrate motif;Growth associated histone HI kinase substrate motif;GSK-3, ERK1, ERK2, CDK5 substrate motif;PKA kinase substrate motif;PKC kinase substrate motif;WW domain binding motif	___1	0.999889	3.19e-11	90.15	33.892	53.756	-0.041526	365300000	6	P33417	Intrastrand cross-link recognition protein	IXR1	__________MNTGISPKQDDASNSNLLNIG
-0.204552	-0.12686	0.0285254	0.14217	0.255815	0.366675	0.477534	0.486257	0.494981	0.494981	-0.256267	-0.207417	-0.109715	0.203547	0.203547	0.0568285	-0.215839	-0.215839	-0.0285254	-0.0285254	T	2	(S/T)Px(R/K);(S/T)PxK;(S/T)xx(R/K);Cdc2 kinase substrate motif;CDK kinase substrate motif_minimal;CDK kinase substrate motif_minimal_pT;CDK1,2,4,6 kinase substrate motif;CDK5 kinase substrate motif_1;ERK1,2 kinase substrate motif;GSK3, Erk1, Erk2 and CDK5 kinase motif;GSK-3, ERK1, ERK2, CDK5 substrate motif;pTPxK/R;TPxK;WW domain binding motif	___1	0.999401	0.00237202	75.378	47.853	50.04	-0.41201	9498400	6	P53960	Putative alanyl-tRNA editing protein alaX		__________MPTPMTPVKVGALACQRNSFL
1.73456	1.68707	1.59209	0.829488	0.0668859	-0.102081	-0.102081	0.234847	0.740741	0.740741	-0.191368	-0.31585	-0.564814	-0.637043	-0.637043	-0.294415	-0.294415	-0.30174	-0.723922	-0.723922	S	2	(D/E)(S/T);(D/E)xx(S/T);(R/K)xxx(S/T);(S/T)xx(R/K);(S/T)xxx(R/K);b-Adrenergic Receptor kinase substrate motif;Casein kinase I substrate motif;Casein kinase II substrate motif	___1	0.999515	0.0138291	45.718	22.161	45.718	4.3715	14361000	6	P53153	Probable endonuclease LCL3	LCL3	__________MREGDSNSKKSADVAVLSIIL
0.0861003	0.0379386	-0.291725	-0.291725	-0.100499	-0.100499	-0.269912	-0.269912	-0.0916162	-0.0305822	0.327469	0.0886736	-0.0276041	-0.0379386	-0.0379386	0.201892	0.201892	0.0276041	0.0276041	0.0715185	S	2	(D/E)x(S/T);(D/E)xx(S/T);(D/E/N)xS;(S/T)Pxxx(R/K);(S/T)xxxx(R/K);Casein kinase I substrate motif;Casein kinase II substrate motif;CDK kinase substrate motif_minimal;CDK kinase substrate motif_minimal_pS;DxS;ERK1,2 kinase substrate motif;G protein-coupled receptor kinase 1 substrate motif;GSK3 kinase substrate motif;GSK-3, ERK1, ERK2, CDK5 substrate motif;MAPKAPK2 kinase substrate motif;WW domain …	___1	0.999863	3.46e-61	166.86	145.36	136.49	0.0071102	745600000	6	Q9P305	mRNA stability protein IGO2	IGO2	__________MSEDLSPTSSRVDLSNPHGFT
-0.417008	0.0537534	0.309812	0.33935	0.981246	1.0129	1.0129	0.576771	0.576771	0.599954	-0.120342	-0.18693	-0.189662	-0.299411	-0.299411	-0.147758	-0.0581388	-0.147758	-0.244325	-0.31864	S	3	(S/T)x(D/E);(S/T)xx(D/E);(S/T)xxx(D/E);(S/T)xxxx(D/E);acidic-plus-2;acidic-plus-2 pSxD;acidic-plus-2 pSxE/D;acidic-plus-2-3 pSTxxED;acidic-plus-2-4 pSTxxED;acidic-plus-3 pSTxxED;acidic-plus-3-4 pSTxxEDED;Casein kinase II substrate motif;MAPKAPK2 kinase substrate motif;Sxx(E/D);SxxE	___1	0.94329	2.02e-53	115.45	106.63	110.75	2.0965	44704000	6	P31380	ATP-dependent helicase FUN30	FUN30	__________MSGSHSNDEDDVVQVPETSSP
-0.001699	-0.277309	-0.434929	-0.434929	-0.434929	-0.309126	-0.106474	-0.106474	-0.893953	-1.16017	-0.0969765	0.231048	0.373597	1.01986	1.01986	0.106474	0.106474	0.205246	0.205246	0.0938697	T	2	(R/K)x(S/T);(R/K)xx(S/T);(S/T)Pxx(R/K);(S/T)xxx(R/K);Calmodulin-dependent protein kinase II substrate motif;CDK kinase substrate motif_minimal;CDK kinase substrate motif_minimal_pT;Chk1 kinase substrate motif;GSK-3, ERK1, ERK2, CDK5 substrate motif;MAPKAPK2 kinase substrate motif;New PKA kinase substrate motif_KRxT;New PKA kinase substrate motif_RxT;PAK2 kinase substrate motif;PKA kinase substrat…	___1	1	0.00131094	72.038	58.486	67.464	-0.094894	45039000	6	Q12199	Type 2A phosphatase activator TIP41	TIP41	__________MSKRNTPPLRSSGINTIQINA
0.230574	0.0949612	0.211626	0.0137548	0.171139	0.171139	0.421251	0.501737	0.49502	0.57996	-0.81892	-0.775495	-0.862345	-0.992058	-0.992058	-0.306578	-0.306578	-0.290904	-0.171139	0.0551465	S	3	(S/T)xx(R/K);Casein kinase II substrate motif;G protein-coupled receptor kinase 1 substrate motif	___1	0.999203	3.26e-11	134.59	103.3	73.067	0.28609	594460000	6	P53191	Phosphatidylinositol 3-phosphate-binding protein 2	PIB2	__________MTALHSVSKTPAIKEEEEDGD
-0.0216113	0.0703554	0.113578	0.131059	0.131059	0.131059	-0.0276985	-0.0276985	-0.43081	-0.436136	0.0747287	0.0276985	0.0276985	0.198053	0.198053	-0.104613	-0.104613	-0.316693	-0.954443	-1.01148	S	2	(S/T)xxx(D/E);(S/T)xxxxx(D/E)	___1	0.981827	8e-10	108.59	82.656	108.59	-0.25522	19138000	6	Q12359	Ammonia transport outward protein 3	ATO3	__________MTSSASSPQDLEKGVNTLENI
-0.0860834	-0.0836091	-0.0836091	-0.122423	-0.122423	-0.185648	0.34005	0.34005	0.34005	0.271966	0.158449	0.180946	0.180946	-0.355484	-0.541545	-0.541545	-0.520925	-0.502823	0.0836091	0.104779	S	3	Casein kinase I substrate motif;Casein kinase II substrate motif;CDK kinase substrate motif_minimal;CDK kinase substrate motif_minimal_pS;ERK1,2 kinase substrate motif;G protein-coupled receptor kinase 1 substrate motif;GSK3 kinase substrate motif;GSK-3, ERK1, ERK2, CDK5 substrate motif;WW domain binding motif	___1	0.999888	2.15e-97	183.25	172.48	174.22	-0.059675	302310000	6	Q12124	Mediator of RNA polymerase II transcription subunit 2	MED2	__________MVVQNSPVSSVHTANFSERGS
-0.248849	0.0112071	0.414841	0.414841	0.19083	0.138063	-0.0949798	-0.0949798	-0.0814872	0.0280474	-0.344986	-0.121917	-0.0944381	0.0373855	-0.0112071	-0.0112071	-0.0373855	-0.0373855	0.214774	0.241905	S	3	(D/E)x(S/T);(D/E)xxx(S/T);(D/E/N)xS;Casein kinase I substrate motif;CDK kinase substrate motif_minimal;CDK kinase substrate motif_minimal_pS;ERK1,2 kinase substrate motif;ExS;G protein-coupled receptor kinase 1 substrate motif;GSK-3, ERK1, ERK2, CDK5 substrate motif;WW domain binding motif	___1	0.999959	1.04e-33	128.32	117.06	128.32	0.23981	36458000	7	Q01519	Cytochrome c oxidase subunit 6B	COX12	_________MADQENSPLHTVGFDARFPQQN
-0.512198	-0.225422	-0.798974	-0.0702649	-0.80202	-0.788485	-0.788485	-0.34157	-0.252115	-0.207387	0.162659	0.162659	0.292291	0.368385	0.368385	0.368385	0.464271	0.504408	0.504408	0.449765	S	2	(D/E)xxxx(S/T);(R/K)(S/T);(R/K)x(S/T);Casein kinase I substrate motif;Casein kinase II substrate motif;G protein-coupled receptor kinase 1 substrate motif;KxS;New PKA kinase substrate motif_KxS;PKA kinase substrate motif;PKC kinase substrate motif	___1	0.931998	1.73e-160	221.52	195.07	146.07	0.11664	138170000	7	P04387	Galactose/lactose metabolism regulatory protein GAL80	GAL80	_________MDYNKRSSVSTVPNAAPIRVGF
-0.215859	-0.269461	-0.536724	-0.536724	-0.0288734	0.0725341	0.0725341	0.0288734	0.0288734	0.112351	-0.289571	-0.247412	-0.247412	-0.0869403	0.0793405	0.589882	0.200943	0.320562	0.285681	0.303122	S	2	(D/E)xx(S/T);(D/E)xxx(S/T);(R/K)x(S/T);(S/T)(R/K);(S/T)xxxxx(R/K);Casein kinase I substrate motif;Casein kinase II substrate motif;G protein-coupled receptor kinase 1 substrate motif;GSK3 kinase substrate motif;KxS;New PKA kinase substrate motif_KxS;PKA kinase substrate motif;PKC kinase substrate motif	___1	1	0.00455232	68.657	45.969	68.657	0.026498	152020000	7	P38970	Serine/threonine-protein kinase HAL5	HAL5	_________MGDEKLSRHTSLKRARSLSESI
0.89515	0.691666	1.43088	0.691666	1.43088	0.37406	0.773958	0.596503	0.773958	1.12247	-0.596376	-0.570885	-1.06244	-0.865687	-0.865687	-0.865687	-1.25551	-1.25551	-0.816366	-0.803343	S	3	(R/K)xxx(S/T);(S/T)xx(R/K);(S/T)xxx(R/K);DNA dependent Protein kinase substrate motif;PKA kinase substrate motif	___1	0.999981	0.000290366	91.658	83.733	91.658	-0.022926	39488000	7;7	P49166;P51402	60S ribosomal protein L37-A;60S ribosomal protein L37-B	RPL37A;RPL37B	_________MGKGTPSFGKRHNKSHTLCNRC
0.537557	0.728979	0.346136	0.239083	0.239083	0.239083	0.163939	0.163939	0.635011	0.881616	-1.05211	-1.44397	-1.45652	-1.45652	-1.32123	-0.163939	-0.163939	-0.527976	-0.527976	-0.396723	S	2	(D/E)(S/T);(D/E)xx(S/T);(R/K)xxxx(S/T);(S/T)xxxx(R/K);b-Adrenergic Receptor kinase substrate motif;Casein kinase I substrate motif;Casein kinase II substrate motif;G protein-coupled receptor kinase 1 substrate motif	___1	0.999362	3.6e-13	134.13	106.65	101.93	0.080376	35172000	7	P04449	60S ribosomal protein L24-A	RPL24A	_________MKVEIDSFSGAKIYPGRGTLFV
0.63701	0.658551	0.615468	0.527283	0.527283	0.156769	0.318405	0.318405	0.720243	0.892551	-1.12999	-1.14245	-1.40037	-1.45138	-1.45138	-0.318405	-0.318405	-0.402956	-0.757156	-0.580056	S	2	(D/E)(S/T);(D/E)xx(S/T);(R/K)xxxx(S/T);(S/T)xxxx(R/K);b-Adrenergic Receptor kinase substrate motif;Casein kinase I substrate motif;Casein kinase II substrate motif;G protein-coupled receptor kinase 1 substrate motif	___1	0.999616	4.41e-27	155.97	141.73	101.93	0.013521	114860000	7	P24000	60S ribosomal protein L24-B	RPL24B	_________MKVEVDSFSGAKIYPGRGTLFV
-0.0194495	0.194259	0.194259	-0.427886	-0.427886	-0.54971	-0.0910916	-0.0910916	0.0184736	0.18948	0.390931	0.365509	0.202432	-0.450351	-0.450351	0.134078	0.134078	-0.0184736	-0.398894	-0.42195	T	2	(D/E)xxx(S/T);(S/T)Px(R/K);(S/T)PxR;(S/T)xx(R/K);Cdc2 kinase substrate motif;CDK kinase substrate motif_minimal;CDK kinase substrate motif_minimal_pT;CDK1,2,4,6 kinase substrate motif;ERK1,2 kinase substrate motif;Growth associated histone HI kinase substrate motif;GSK3, Erk1, Erk2 and CDK5 kinase motif;GSK-3, ERK1, ERK2, CDK5 substrate motif;pTPxK/R;TPxR;WW domain binding motif	___1	0.991614	1.27e-05	64.439	47.003	61.344	-0.023183	48488000	7	Q08581	Kinetochore protein SLK19	SLK19	_________MNEVPTTPVRLILGQAQQREQN
-0.007864	-0.381731	-0.393703	-0.381731	-0.19031	-0.19031	-0.19031	-0.0553045	0.183699	0.45758	-0.0560911	-0.107182	-0.107182	-0.107182	-0.0587349	0.0788679	0.0788679	0.380491	0.353086	0.366789	S	2	(R/K)xx(S/T);(R/K)xxxx(S/T);(S/T)xxx(R/K);14-3-3 domain binding motif;Akt kinase substrate motif;AMP-activated protein kinase 2 substrate motif;Calmodulin-dependent protein kinase II substrate motif;Casein kinase II substrate motif;MAPKAPK1 kinase substrate motif;MDC1 BRCT domain binding motif;New PKA kinase substrate motif_RxxS;PKA kinase substrate motif;PKC kinase substrate motif;Plk1 PBD domai…	___1	0.999804	1.76e-44	174.16	75.637	174.16	-0.00549	674800000	7	P40956	Protein GTS1	GTS1	_________MRFRSSSHSLKHVDRELKELIN
1.13216	1.33473	1.36465	1.36465	-0.380681	-0.722211	-0.380681	-1.49769	-0.338095	-0.882797	0.972787	0.857995	0.971045	0.857995	0.768067	0.0584774	-0.0584774	-0.642884	-0.289768	-0.525512	S	2	(D/E)x(S/T);(D/E/N)xS;(S/T)xxxx(R/K);DxS	___1	0.999995	2.67e-30	151.98	110.58	151.98	0.11924	230120000	7	Q05942	Ribosome assembly protein 3	RSA3	_________MSAGDISAINIKSVKKNRRRKK
-0.140844	-0.0964063	-0.0964063	-0.109832	-0.212134	-0.504489	-0.689649	-0.689649	-0.582454	-0.582454	0.255718	0.172989	0.172989	0.366642	0.492324	0.492324	0.258895	0.155911	0.0529265	0.0529265	T	2	(S/T)Px(R/K);(S/T)PxK;(S/T)Pxx(R/K);(S/T)Pxxxx(R/K);(S/T)Pxxxxx(R/K);(S/T)xx(R/K);(S/T)xxx(R/K);(S/T)xxxxx(R/K);Cdc2 kinase substrate motif;CDK kinase substrate motif_minimal;CDK kinase substrate motif_minimal_pT;CDK1,2,4,6 kinase substrate motif;CDK4 kinase substrate motif_2;CDK5 kinase substrate motif_1;ERK1,2 kinase substrate motif;GSK3, Erk1, Erk2 and CDK5 kinase motif;GSK-3, ERK1, ERK2, CDK5…	___1	0.939805	0.000565469	49.5	34.061	41.399	0.05562	8569200	7	P09119	Cell division control protein 6	CDC6	_________MSAIPITPTKRIRRNLFDDAPA
-0.0738815	-0.0575771	-0.0575771	-0.0575771	-0.0949574	-0.0568352	0.0287008	0.0568352	0.0291672	0.116289	-0.347162	-0.106973	0.0163069	0.133133	0.0163069	-0.08109	-0.08109	-0.014039	0.014039	0.267385	S	2	(R/K)xxx(S/T);(S/T)xx(R/K);(S/T)xxx(D/E);ATM kinase substrate motif;DNA dependent Protein kinase substrate motif;MDC1 BRCT domain binding motif;PKA kinase substrate motif;Plk1 PBD domain binding motif	___1	0.997842	6.76e-11	133.05	66.596	125.98	0.13443	210310000	7;7	P0CX44	60S ribosomal protein L1-B;60S ribosomal protein L1-A	RPL1B;RPL1A	_________MSKITSSQVREHVKELLKYSNE
1.77362	1.61013	1.47892	0.578458	-0.168392	-0.488697	-0.529145	-0.555624	-0.555624	-0.629137	0.564108	0.596088	0.596088	0.168392	0.168392	0.0832119	0.0832119	-0.0832119	-0.522217	-0.302714	S	2	(S/T)Px(R/K);(S/T)PxK;(S/T)x(D/E);(S/T)xx(R/K);(S/T)xxx(D/E);(S/T)xxxxx(D/E) ;acidic-plus-2;acidic-plus-2 pSxE;acidic-plus-2 pSxE/D;acidic-plus-2-4 pSTxxED;Casein kinase II substrate motif;Cdc2 kinase substrate motif;CDK kinase substrate motif;CDK kinase substrate motif_minimal;CDK kinase substrate motif_minimal_pS;CDK1,2,4,6 kinase substrate motif;ERK1,2 kinase substrate motif;GSK-3, ERK1, ERK2,…	___1	0.946065	1.41e-28	88.974	61.945	88.974	0.16578	292170000	7	P42845	Protein STB1	STB1	_________MSQPQMSPEKEQELASKILHRA
0.119148	0.063375	-0.122359	-0.162866	-0.216246	-0.216246	-0.180241	0	0	-0.0226333	0.327256	0.327256	0.321957	0.316658	0.0893045	0.0893045	0.148817	0.148817	0.086821	-0.0876105	S	2	(D/E)x(S/T);(D/E/N)xS;(R/K)xx(S/T);(S/T)xxxx(R/K);14-3-3 domain binding motif;Calmodulin-dependent protein kinase II substrate motif;Casein kinase II substrate motif;DxS;MAPKAPK2 kinase substrate motif;New PKA kinase substrate motif_RxxS;Phosphorylase kinase substrate motif;PKA kinase substrate motif;PKC kinase substrate motif;RxxS	___1	0.999327	0.000326693	105.4	63.52	64.04	0.64636	36543000	7	P53946	Actin-related protein 5	ARP5	_________MSSRDASLTPLKAVVIDDPPLR
0.784037	0.541194	0.0555086	-0.0944237	-0.244356	-0.251316	-0.251316	-0.187789	-0.117301	-0.117301	0.437494	0.436646	0.434951	0.173746	0.0246017	0.0246017	0.0405772	0.0405772	-0.0555086	-0.0555086	S	2	(D/E)(S/T);(S/T)(D/E);(S/T)xx(D/E);(S/T)xxxx(D/E);acidic-plus-3 pSTxxED;b-Adrenergic Receptor kinase substrate motif;Casein kinase II substrate motif;G protein-coupled receptor kinase 1 substrate motif;Sxx(E/D);SxxE	___1	0.983011	7.81e-30	109.83	105.46	91.441	0.13851	8345900	7	P32608	Retrograde regulation protein 2	RTG2	_________MSTLSDSDTETEVVSRNLCGIV
0.434425	0.201233	0.0050416	-0.139717	0.0050416	0.134336	0.279198	0.42406	0.473143	0.497685	-0.0050416	-0.0050416	-0.202674	-0.400306	-0.493334	-0.586362	-0.766597	-0.887235	-0.887235	-0.857436	S	2	(S/T)P(R/K);(S/T)x(R/K);CDK kinase substrate motif_minimal;CDK kinase substrate motif_minimal_pS;ERK1,2 kinase substrate motif;Growth associated histone HI kinase substrate motif;GSK-3, ERK1, ERK2, CDK5 substrate motif;MAPKAPK2 kinase substrate motif;PKA kinase substrate motif;PKC kinase substrate motif;WW domain binding motif	___1	0.999994	0.00140687	93.649	88.794	93.649	0.054212	7410400	7	P18852	Guanine nucleotide-binding protein subunit gamma	STE18	_________MTSVQNSPRLQQPQEQQQQQQQ
-0.133072	-0.232645	0.0360656	-0.232645	0.146023	0.033664	0.033664	0.033664	0.847669	1.35222	-0.0360656	-0.0360656	-0.183033	-0.1975	-0.1975	-0.1975	-0.34685	-0.34685	-0.249772	-0.060308	S	2	(S/T)x(D/E);(S/T)xxx(R/K);(S/T)xxxxx(R/K);acidic-plus-2;acidic-plus-2 pSxE;acidic-plus-2 pSxE/D;Casein kinase II substrate motif;MDC1 BRCT domain binding motif;Plk1 PBD domain binding motif	___1	0.909178	1.26e-06	84.17	71.944	84.17	-0.16829	6469700	7	P46993	Protein ASG7	ASG7	_________MTTLASSIEHKTKHLAAPFEND
-0.141814	-0.0594916	-0.0594916	-0.190135	-0.190135	-0.468843	-0.144578	-0.144578	0.0408993	0.0570366	0.0379485	0.144682	0.144682	0.138904	0.062109	0.062109	0.16143	0.16143	-0.02981	-0.147126	S	3	(D/E)xxx(S/T);(R/K)x(S/T);AMP-activated protein kinase substrate motif;New PKA kinase substrate motif_RxS;PKA kinase substrate motif;PKA kinase substrate motif_RxS;PKC kinase substrate motif;RxS	___1	0.987922	9.79e-86	161.96	149.4	132.76	-0.34758	143440000	7	Q06146	Uncharacterized protein YLR257W	YLR257W	_________MVDARGSTPCLIGDSIRNVNDG
0.103118	0.166876	0.170007	0.170007	0.170007	0.422362	0.32026	0.422362	0.32026	0.536264	-0.998277	-0.678369	-1.49805	-0.736791	-0.736791	-0.356366	-0.356366	-0.188436	0.403926	0.771033	T	2	(D/E)xxx(S/T);(R/K)xx(S/T);(S/T)Pxxxx(R/K);(S/T)Pxxxxx(R/K);(S/T)x(D/E);(S/T)xxxxx(R/K);acidic-plus-2;acidic-plus-2 pTxE;acidic-plus-2 pTxE/D;Casein kinase I substrate motif;Casein kinase II substrate motif;CDK kinase substrate motif_minimal;CDK kinase substrate motif_minimal_pT;GSK-3, ERK1, ERK2, CDK5 substrate motif;PKA kinase substrate motif;PKC kinase substrate motif;RAF1 kinase substrate mot…	___1	0.999672	5.88e-18	149.33	135.64	54.608	0.23382	1289200000	8	P05737	60S ribosomal protein L7-A	RPL7A	________MAAEKILTPESQLKKSKAQQKTA
0.432978	0.432978	0.326407	0.267804	0.267804	0.315773	0.437315	0.558856	0.726393	0.810161	-0.907431	-0.907431	-0.98907	-0.98907	-0.645272	-0.567409	-0.567409	-0.749798	-0.749798	-0.667206	S	2	(R/K)xxxx(S/T);(S/T)xxxx(R/K);G protein-coupled receptor kinase 1 substrate motif	___1	0.897239	5.38e-06	87.298	43.786	73.067	0.23181	7501600	8;8	P05740;P46990	60S ribosomal protein L17-A;60S ribosomal protein L17-B	RPL17A;RPL17B	________MARYGATSTNPAKSASARGSYLR
-0.52847	-0.493143	-0.615192	-0.493143	-0.636913	-0.426113	-0.426113	-0.198336	-0.0124059	0.0445316	0.14878	0.224209	0.234227	0.637596	0.234227	0.0124059	0.0124059	0.586026	0.586026	0.572327	S	2	(D/E)xxxxx(S/T);(R/K)x(S/T);(R/K)xx(S/T);Aurora-A kinase substrate motif;Casein kinase I substrate motif;Casein kinase II substrate motif;MDC1 BRCT domain binding motif;New PKA kinase substrate motif_KRxS;New PKA kinase substrate motif_KxxS;New PKA kinase substrate motif_RxS;PAK2 kinase substrate motif;Phosphorylase kinase substrate motif;PKA kinase substrate motif;PKA kinase substrate motif_KRxS…	___1	0.974155	9.53e-139	210.4	175.05	138.42	0.19802	77843000	8	P04387	Galactose/lactose metabolism regulatory protein GAL80	GAL80	________MDYNKRSSVSTVPNAAPIRVGFV
0.0875501	0.130576	0.130576	-0.0707903	-0.0707903	0.0677404	0.0677404	0.0677404	0.21209	0.366127	0.085673	-0.0445242	-0.147958	-0.147958	-0.147958	-0.348885	-0.0632105	-0.424305	-0.211651	-0.387338	S	2	(D/E)xx(S/T);(D/E)xxx(S/T);(D/E)xxxxx(S/T);(S/T)xx(R/K);Casein kinase I substrate motif	___1	1	2.25e-13	118.28	102.12	50.207	0.07903	74077000	8	Q12016	Vacuolar protein sorting-associated protein 68	VPS68	________MEADDHVSLFRFPFKIPTFRGIR
0.801709	1.06565	1.18315	1.32408	1.32408	1.96403	1.34396	1.8399	1.34396	1.30424	-0.623993	-0.427287	-0.827718	-0.630738	-0.849197	-0.630738	-0.802513	-0.458609	-0.768585	-0.613597	S	2	(D/E)xx(S/T);(D/E)xxxx(S/T);(D/E)xxxxx(S/T);(R/K)xxx(S/T);(S/T)xx(D/E);(S/T)xxx(R/K);(S/T)xxxx(D/E);acidic-plus-3 pSTxxED;Casein kinase I substrate motif;Casein kinase II substrate motif;PKA kinase substrate motif;Sxx(E/D);SxxE	___1	0.983155	2.54e-08	115.78	77.028	72.643	0.52249	124740000	8	P25346	Probable metabolite transport protein GIT1	GIT1	________MEDKDITSVNEKEVNENTNPRII
0.222552	0.445108	0.445108	0.445108	0.0614276	0.0108255	0.0108255	0.160462	0.516541	0.694581	-0.0614276	-0.0614276	-0.154105	-0.246782	-0.28813	-0.329479	-0.358896	-0.358896	0.16529	0.44209	S	2	(D/E)xxxxx(S/T);(R/K)(S/T);(R/K)x(S/T);(R/K)xxx(S/T);(S/T)x(D/E);acidic-plus-2;acidic-plus-2 basic-2;acidic-plus-2 pSxE;acidic-plus-2 pSxE/D;basic-minus-acidic-plus KRKRxSTxED;basic-minus-acidic-plus KRxSTxED;Casein kinase II substrate motif;New PKA kinase substrate motif_RxS;PKA kinase substrate motif;PKA kinase substrate motif_RxS;PKC kinase substrate motif;RxS	___1	0.997191	5.44e-17	90.412	73.087	90.412	0.1475	8271400	8	Q07555	Uncharacterized protein YDL129W	YDL129W	________MELRSRRSAEAYLVTPEEPAKNK
0.235895	0.218055	0.104066	0.0587621	0.0587621	0.0587621	-0.385993	-0.385993	-0.0804143	-0.0128503	-0.695	-0.12993	-0.12993	-0.684162	-0.684162	0.128109	0.128109	0.281966	0.101319	0.191642	S	3	(R/K)(S/T);(R/K)x(S/T);(R/K)xx(S/T);14-3-3 domain binding motif;Calmodulin-dependent protein kinase II substrate motif;Casein kinase I substrate motif;Casein kinase II substrate motif;HxRxxS;HxxxxS;KxS;New PKA kinase substrate motif_KxS;New PKA kinase substrate motif_RKxS;New PKA kinase substrate motif_RxxS;PKA kinase substrate motif;PKC epsilon kinase substrate motif;PKC kinase substrate motif;R…	___1	0.963195	1.74e-177	219.21	198.76	155.49	-0.069464	166540000	8	Q03559	Uncharacterized protein YMR295C	YMR295C	________MMHFRKKSSISNTSDHDGANRAS
-0.0470265	-0.0155687	-0.0155687	-0.0155687	0.035552	0.0786719	0.08393	0.176671	0.262572	0.341466	-0.434976	-0.190996	-0.124917	0.176367	0.176367	0.0155687	-0.0786719	-0.0786719	-0.0880518	-0.263627	S	2	(D/E)xx(S/T);(D/E)xxxx(S/T);(S/T)Pxx(R/K);(S/T)Pxxx(R/K);(S/T)Pxxxx(R/K);(S/T)xxx(R/K);(S/T)xxxx(R/K);(S/T)xxxxx(R/K);Casein kinase I substrate motif;CDK kinase substrate motif_minimal;CDK kinase substrate motif_minimal_pS;ERK1,2 kinase substrate motif;GSK-3, ERK1, ERK2, CDK5 substrate motif;WW domain binding motif	___1	1	3.66e-31	147.42	125.09	133.18	-0.30279	259230000	8	P47082	Vacuolar amino acid transporter 1	AVT1	________MPEQEPLSPNGRKRSEVHYISIP
1.62732	1.79736	1.45528	1.39438	0.511553	0.112592	-0.50066	-0.50066	-0.315977	0.0200215	-0.196152	-0.0307331	-0.112592	-0.112592	-0.112592	-0.0119133	-0.0119133	-0.0119133	-0.252269	0.016723	S	2	(D/E)x(S/T);(D/E/N)xS;(K/R)(S/T)(I/L/V);(R/K)(S/T);(S/T)x(D/E);(S/T)xx(D/E);acidic-plus-2;acidic-plus-2 pSxD;acidic-plus-2 pSxE/D;acidic-plus-2-3 pSTxxED;acidic-plus-3 pSTxxED;basic-minus-acidic-plus KRxSTxED;Casein kinase II substrate motif;DxS;Plk1 kinase substrate motif;Sxx(E/D);SxxE	___1	0.999998	2.17e-06	80.979	63.248	69.979	-0.067147	9226000	8	Q12159	RNA annealing protein YRA1	YRA1	________MSANLDKSLDEIIGSNKAGSNRA
0.031832	-0.372932	0.188681	-0.15585	0.188681	0.395048	0.42153	0.448012	0.633723	0.726578	-1.73985	-1.73985	-1.54664	-1.42016	-1.42016	-1.42016	-1.34705	-1.20722	-0.69795	-0.443316	T	2	(D/E)x(S/T);(D/E)xx(S/T);(D/E)xxxx(S/T);(D/E/N)xT;Casein kinase I substrate motif;CDK kinase substrate motif_minimal;CDK kinase substrate motif_minimal_pT;ExT;GSK-3, ERK1, ERK2, CDK5 substrate motif;WW domain binding motif	___1	0.999975	2.76e-217	192.86	185.46	138.42	0.017812	229780000	8	P11746	Pheromone receptor transcription factor	MCM1	________MSDIEEGTPTNNGQQKERRKIEI
0.108373	0.155245	0.172234	0.172234	0.172234	0.489743	0.305054	0.489743	0.305054	0.55732	-0.980036	-0.881683	-1.39005	-0.881683	-0.868219	-0.275589	-0.275589	-0.231145	0.433336	0.791553	T	2	(D/E)xxx(S/T);(R/K)xx(S/T);(S/T)Pxxxx(R/K);(S/T)Pxxxxx(R/K);(S/T)x(D/E);(S/T)xxxxx(R/K);acidic-plus-2;acidic-plus-2 pTxE;acidic-plus-2 pTxE/D;Casein kinase I substrate motif;Casein kinase II substrate motif;CDK kinase substrate motif_minimal;CDK kinase substrate motif_minimal_pT;GSK-3, ERK1, ERK2, CDK5 substrate motif;PKA kinase substrate motif;PKC kinase substrate motif;RAF1 kinase substrate mot…	___1	0.999672	5.88e-18	149.33	135.64	54.608	0.23382	1292100000	8	Q12213	60S ribosomal protein L7-B	RPL7B	________MSTEKILTPESQLKKTKAQQKTA
-0.127041	0.283457	-0.077323	0.0724936	0.0724936	0.0724936	0.342231	0.0945292	0.0945292	0.0462451	-0.152966	-0.176188	-0.129745	-0.380008	0.00203896	0.0323849	0.136076	0.136076	-0.103625	-0.151336	T	3	(D/E)xxxx(S/T);CDK kinase substrate motif_minimal;CDK kinase substrate motif_minimal_pT;G protein-coupled receptor kinase 1 substrate motif;GSK-3, ERK1, ERK2, CDK5 substrate motif;WW domain binding motif	___1	0.999984	4.63e-26	94.837	81.381	92.098	0.16751	52220000	8	P43598	Inhibitor of glycogen debranching 1	IGD1	________MTDPHLNTPQVSTSPTFERSQDF
0.0818988	0.204491	0.33516	0.33516	0.220644	0.136906	0.118467	0.118467	0.183767	0.183767	-0.381006	-0.387992	-0.401964	-0.525367	-0.525367	-0.304376	0	0	-0.0400181	-0.0400181	S	2	(S/T)x(D/E);(S/T)xxx(R/K);acidic-plus-2;acidic-plus-2 pSxD;acidic-plus-2 pSxE/D	___1	0.996931	6.14e-51	169.81	156.37	169.81	0.23907	38055000	8	Q07362	Protein PBP4	PBP4	________MTTTSTTSVDGRTSSTLKATLSA
-0.112909	-0.0866838	-0.268884	-0.268884	-0.510436	-0.702664	-0.702664	-0.458862	-0.20213	-0.188443	0.101077	0.54088	0.54088	0.174757	0.174757	0.805697	0.805697	0.849403	1.09807	1.17063	T	2	(D/E)xxxx(S/T);(R/K)xx(S/T);(S/T)xxxxx(D/E) ;Calmodulin-dependent protein kinase II substrate motif;CDK kinase substrate motif_minimal;CDK kinase substrate motif_minimal_pT;GSK-3, ERK1, ERK2, CDK5 substrate motif;MDC1 BRCT domain binding motif;PKC kinase substrate motif;Plk1 PBD domain binding motif;RxxT;WW domain binding motif	___1	0.998913	2.43e-288	264.96	229.25	207.47	0.087593	2266800000	8	Q06146	Uncharacterized protein YLR257W	YLR257W	________MVDARGSTPCLIGDSIRNVNDGN
1.52466	1.52466	0.642839	-0.238982	-0.292471	-0.345959	-0.88009	-0.88009	-0.845285	-0.560817	0.70028	0.70028	0.557857	0.483369	0.483369	0.483369	0.0809055	-0.075256	-0.075256	0.081863	S	2	(S/T)xx(R/K);(S/T)xxx(R/K);Casein kinase II substrate motif	___1	0.984293	9.66e-08	71.241	46.859	71.241	0.54085	4232300	9	P33419	Spindle pole component 29	SPC29	_______MDYSNFGNSASKKFQDDTLNRVRK
-0.107258	-0.107258	0.0726115	0.252481	0.294588	0.336695	0.395049	0.395049	0.169902	0.0281515	-0.558581	-0.558581	-0.298736	-0.0388904	0	0.0388904	0.0398264	0.0398264	-0.195698	-0.313928	S	3	(D/E)xxxxx(S/T);(D/E/N)xS;(R/K)xxxx(S/T);(S/T)xx(D/E);(S/T)xxx(R/K);acidic-plus-3 pSTxxED;Casein kinase II substrate motif;NxS;Sxx(E/D);SxxE	___1	1	0.00120382	59.57	36.691	47.288	-0.092095	4231500	9	P08018	MAP kinase kinase PBS2	PBS2	_______MEDKFANLSLHEKTGKSSIQLNEQ
0.0116339	-0.0103979	0.0336657	0.13147	0.274932	0.398653	0.274932	0.398653	0.0984449	0.252644	-0.837766	-0.762373	-0.387627	-0.307407	-0.127653	-0.0362768	-0.00938225	0.0103979	-0.00938225	-0.0310805	S	2	(D/E)xxx(S/T);(R/K)x(S/T);(R/K)xx(S/T);(S/T)xx(D/E);(S/T)xxx(R/K);(S/T)xxxx(R/K);14-3-3 domain binding motif;acidic-plus-3 pSTxxED;Aurora-A kinase substrate motif;Calmodulin-dependent protein kinase II substrate motif;Casein kinase II substrate motif;DNA dependent Protein kinase substrate motif;New PKA kinase substrate motif_RRxS;New PKA kinase substrate motif_RxS;New PKA kinase substrate motif_R…	___1	1	0.000381714	83.456	65.392	47.228	-0.14856	80202000	9	P32864	Rab proteins geranylgeranyltransferase component A	MRS6	_______MLSPERRPSMAERRPSFFSFTQNP
0.375749	0.392096	0.000277042	-0.000277042	-0.000277042	-0.237352	-0.312825	-0.312825	-0.0382366	0.0682252	-0.0473855	-0.0324326	-0.0623384	-0.851338	-0.851338	0.09375	0.09375	0.09375	0.305177	0.43618	S	3	(R/K)x(S/T);(R/K)xx(S/T);(R/K)xxx(S/T);(S/T)xxxxx(D/E) ;Calmodulin-dependent protein kinase II substrate motif;Casein kinase II substrate motif;G protein-coupled receptor kinase 1 substrate motif;KxS;MDC1 BRCT domain binding motif;New PKA kinase substrate motif_KKxS;New PKA kinase substrate motif_KxS;New PKA kinase substrate motif_KxxS;Phosphorylase kinase substrate motif;Pim1 kinase substrate se…	___1	0.955066	8.57e-178	223.46	204.54	106.75	-0.24952	291510000	9	Q03559	Uncharacterized protein YMR295C	YMR295C	_______MMHFRKKSSISNTSDHDGANRASD
0.408429	0.0851288	0.546891	0.546891	0.546891	0.0108829	0.0108829	-0.530991	0.0190482	-0.370735	-0.456567	-0.46598	-0.271642	-0.0221019	-0.0108829	0.330614	-0.0108829	0.172178	-0.226717	-0.038101	S	2	(R/K)xx(S/T);(R/K)xxxxx(S/T);(S/T)(R/K);14-3-3 domain binding motif;Calmodulin-dependent protein kinase II substrate motif;Casein kinase II substrate motif;G protein-coupled receptor kinase 1 substrate motif;GSK3 kinase substrate motif;New PKA kinase substrate motif_RxxS;PKA kinase substrate motif;PKC kinase substrate motif;RxxS	___1	0.874226	7.32e-07	87.363	64.83	87.363	0.050987	95423000	9;9	O13516;P05755	40S ribosomal protein S9-A;40S ribosomal protein S9-B	RPS9A;RPS9B	_______MPRAPRTYSKTYSTPKRPYESSRL
-0.115113	-0.0116434	-0.0116434	1.2879	1.90056	1.90056	0.0014143	-0.0369263	-0.174947	-0.180952	0.0720218	0.0072937	-0.0955133	-0.180585	-0.180585	1.35328	1.35328	0.980183	0.200677	0.0966917	S	3	(D/E)xxxx(S/T);(D/E)xxxxx(S/T);(R/K)xx(S/T);(S/T)xxx(D/E);14-3-3 domain binding motif;ATM kinase substrate motif;Calmodulin-dependent protein kinase II substrate motif;DNA dependent Protein kinase substrate motif;MAPKAPK2 kinase substrate motif;New PKA kinase substrate motif_RxxS;PKA kinase substrate motif;PKC kinase substrate motif;RxxS	___1	1	5.64e-22	114.86	93.961	42.095	-0.14732	177610000	9	P47129	Assembly-complementing factor 4	ACF4	_______MSEDQRVISQPIELHKLSIVDKHS
0.00644588	0.021564	0.021564	-0.129059	-0.129059	0.00867224	0.143785	0.168732	0.633678	0.647649	-0.424362	-0.268406	-0.580318	-0.644351	-0.644351	-0.021564	-0.021564	0.164163	0.462702	0.604102	S	2	(D/E)x(S/T);(D/E)xxxxx(S/T);(D/E/N)xS;(R/K)xx(S/T);CDK kinase substrate motif_minimal;CDK kinase substrate motif_minimal_pS;ERK1,2 kinase substrate motif;ExS;G protein-coupled receptor kinase 1 substrate motif;GSK-3, ERK1, ERK2, CDK5 substrate motif;New PKA kinase substrate motif_KxxS;PKA kinase substrate motif;PKC kinase substrate motif;WW domain binding motif	___1	1	3.2e-61	159.08	120.52	122.42	-0.050372	401760000	9	Q12427	Protein STB3	STB3	_______MSENQKEVSPPQAISVKSEASSSI
0.037368	0.184767	0.303445	0.428908	0.484828	0.648079	0.666502	1.19435	0.666502	0.981858	-0.442713	-0.172253	-1.05768	-0.560385	-0.765794	-0.581293	-0.765794	-0.581293	-0.453867	-0.378656	S	3	(D/E)xx(S/T);(D/E)xxx(S/T);(R/K)xxxx(S/T);(S/T)x(R/K);(S/T)xxx(D/E);(S/T)xxxxx(D/E) ;Casein kinase I substrate motif;PKA kinase substrate motif;PKC kinase substrate motif	___1	1	3.17e-128	154.34	129.74	51.39	-0.35121	1297700000	9	P32457	Cell division control protein 3	CDC3	_______MSLKEEQVSIKQDPEQEERQHDQF
-0.112536	-0.0466294	0.0481386	0.0481386	-0.0481386	-0.301135	-0.321682	-0.593169	-1.15879	-1.04352	0.550511	0.492349	0.175995	0.492349	0.167296	0.0466294	0.0466294	0.0586133	0.0586133	-0.0731905	S	2	(D/E)(S/T);(D/E)x(S/T);(D/E/N)xS;(S/T)P(R/K);(S/T)Pxx(R/K);(S/T)Pxxx(R/K);(S/T)x(R/K);(S/T)xxx(R/K);(S/T)xxxx(R/K);b-Adrenergic Receptor kinase substrate motif;CDK kinase substrate motif_minimal;CDK kinase substrate motif_minimal_pS;DxS;ERK1,2 kinase substrate motif;Growth associated histone HI kinase substrate motif;GSK-3, ERK1, ERK2, CDK5 substrate motif;PKA kinase substrate motif;PKC kinase su…	___1	0.999576	1.78e-09	57.802	41.599	53.967	-0.12261	33957000	9	P34218	Histone acetyltransferase SAS3	SAS3	_______MSLTANDESPKPKKNALLKNLEID
-0.295753	-0.164602	-0.0133791	-0.0133791	-0.0133791	0.0717831	0.0133791	0.0133791	-0.0717831	-0.136346	0.234156	0.336808	0.131503	0.205061	0.10464	-0.165948	-0.165948	-0.286377	-0.211463	-0.24892	T	2	(D/E)xxx(S/T);(R/K)xxxx(S/T);(S/T)Px(R/K);(S/T)PxK;(S/T)xx(R/K);Cdc2 kinase substrate motif;CDK kinase substrate motif_minimal;CDK kinase substrate motif_minimal_pT;CDK1,2,4,6 kinase substrate motif;CDK5 kinase substrate motif_1;G protein-coupled receptor kinase 1 substrate motif;GSK-3, ERK1, ERK2, CDK5 substrate motif;pTPxK/R;RAF1 kinase substrate motif;TPxK;WW domain binding motif	___1	0.999627	1.06e-06	127.4	89.311	127.4	0.5263	34889000	9	P53946	Actin-related protein 5	ARP5	_______MSSRDASLTPLKAVVIDDPPLRQT
0.206926	0.356706	0.356706	0.657092	0.31208	1.37438	0.490304	0.598957	0.490304	0.333197	-0.511148	-0.413245	-0.609051	-0.441665	-0.441665	-0.366765	-0.366765	-0.432922	-0.432922	-0.268004	S	2	(D/E)x(S/T);(D/E)xxx(S/T);(D/E)xxxxx(S/T);(D/E/N)xS;(S/T)Pxxxx(R/K);(S/T)xxx(D/E);(S/T)xxxxx(R/K);Casein kinase I substrate motif;Casein kinase II substrate motif;CDK kinase substrate motif_minimal;CDK kinase substrate motif_minimal_pS;ERK1,2 kinase substrate motif;ExS;GSK-3, ERK1, ERK2, CDK5 substrate motif;WW domain binding motif	___1	0.998913	1.81e-27	114.74	93.789	100.55	-0.13213	58527000	9	P38174	Methionine aminopeptidase 2	MAP2	_______MTDAEIENSPASDLKELNLENEGV
-0.241969	-0.110959	-0.110959	-0.196095	-0.214118	-0.38835	-0.563208	-0.38835	-1.1351	-0.659047	1.81316	1.42037	2.20595	1.31183	1.31183	0.737807	0.737807	0.22437	0.110959	0.0672748	S	4	(D/E)x(S/T);(D/E/N)xS;(S/T)P(R/K);(S/T)Px(R/K);(S/T)PxK;(S/T)Pxx(R/K);(S/T)Pxxxx(R/K);(S/T)x(R/K);(S/T)xx(R/K);(S/T)xxx(R/K);(S/T)xxxxx(R/K);Cdc2 kinase substrate motif;CDK kinase substrate motif;CDK kinase substrate motif_minimal;CDK kinase substrate motif_minimal_pS;CDK1,2,4,6 kinase substrate motif;DxS;ERK1,2 kinase substrate motif;Growth associated histone HI kinase substrate motif;GSK-3, ERK…	___1	1	2.2e-27	130.95	119.03	130.95	0.19712	260130000	9	P31688	Trehalose-phosphatase	TPS2	_______MTTTAQDNSPKKRQRIINCVTQLP
-0.0356688	0.00567722	0.0676279	0.0676279	-0.0748138	-0.107696	-0.197702	-0.410007	-0.410007	-0.589588	0.205593	0.281388	0.281388	0.41237	0.41237	0.0126228	0.0126228	0.236197	0.236197	-0.0305945	S	3	(S/T)P(R/K);(S/T)Pxxxx(R/K);(S/T)x(R/K);(S/T)xxxxx(R/K);Casein kinase I substrate motif;Casein kinase II substrate motif;CDK kinase substrate motif_minimal;CDK kinase substrate motif_minimal_pS;ERK1,2 kinase substrate motif;G protein-coupled receptor kinase 1 substrate motif;Growth associated histone HI kinase substrate motif;GSK3 kinase substrate motif;GSK-3, ERK1, ERK2, CDK5 substrate motif;MDC…	___1	0.905392	1.48e-19	144.57	112.25	112.43	0.28082	49490000	9	Q03722	Uncharacterized protein YML020W	YML020W	_______MVTTPLHSSPKSSLKSSTTSLRSV
0.0614492	0.00703239	-0.00703239	-0.00703239	-0.0058645	0.446559	0.446559	0.446559	0.978181	1.35544	-0.624783	-0.624783	-0.883561	-0.883561	-0.772956	-0.639229	-0.639229	-0.639229	-0.062138	0.344236	S	2	(K/R)(S/T)(I/L/V);(R/K)(S/T);(R/K)xx(S/T);(R/K)xxxx(S/T);14-3-3 domain binding motif;Akt kinase substrate motif;Calmodulin-dependent protein kinase II substrate motif;Casein kinase I substrate motif;Casein kinase II substrate motif;G protein-coupled receptor kinase 1 substrate motif;MAPKAPK1 kinase substrate motif;New PKA kinase substrate motif_RxxS;p70 Ribosomal S6 kinase substrate motif;Phospho…	___1	0.999599	0.000442575	98.943	75.514	51.445	0.61557	12329000	9	P40986	Cell division control protein 1	CDC1	_______MVYRNRSKSVLSTHSKKSDDKAHY
-0.312764	-0.418191	-0.619346	-0.619346	-0.250289	-0.158256	-0.158256	-0.281724	-0.596427	-0.496004	0.661752	0.673188	0.437491	0.673188	0.437491	0.158256	0.158256	0.339087	0.339087	0.228843	S	3	(R/K)x(S/T);(R/K)xx(S/T);(R/K)xxx(S/T);(S/T)(D/E);(S/T)xxx(D/E);14-3-3 domain binding motif;Calmodulin-dependent protein kinase II substrate motif;Calmodulin-dependent protein kinase IV substrate motif;Casein kinase I substrate motif;Casein kinase II substrate motif;Chk1 kinase substrate motif;G protein-coupled receptor kinase 1 substrate motif;KxS;New PKA kinase substrate motif_KxS;New PKA kinas…	___1	0.998879	6.14e-41	159.18	125.34	144.29	-0.20471	184210000	10	P53254	U3 small nucleolar RNA-associated protein 22	UTP22	______MATSVKRKASETSDQNIVKVQKKHS
0.067525	0.03147	-0.0406399	-0.401266	-0.761892	-0.816567	-0.816567	-0.6305	-0.389759	-0.389759	0.547612	0.699154	0.868361	0.868361	0.734482	0.387561	0.0406399	-0.111263	-0.263166	-0.263166	S	3	(K/R)(S/T)(I/L/V);(R/K)(S/T);(R/K)xxxx(S/T);(S/T)xx(D/E);(S/T)xxxx(R/K);acidic-plus-3 pSTxxED;Casein kinase II substrate motif;G protein-coupled receptor kinase 1 substrate motif;GSK3 kinase substrate motif;Pyruvate dehydrogenase kinase substrate motif;Sxx(E/D);SxxD	___1	0.999983	9.2e-07	101.32	82.078	101.32	-0.064805	45612000	10;10	P00924;P00925	Enolase 1;Enolase 2	ENO1;ENO2	______MAVSKVYARSVYDSRGNPTVEVELT
-0.00449395	-0.0253153	0.0864606	0.352397	0.352397	0.621917	0.669643	0.702806	0.669643	0.590152	-0.294983	-0.283667	-0.468585	-0.283667	-0.468585	-0.0668955	-0.195786	-0.0668955	-0.0611959	-0.0222652	S	3	(D/E)(S/T);(D/E)xx(S/T);(R/K)x(S/T);(R/K)xxxxx(S/T);(S/T)xx(R/K);(S/T)xxxxx(D/E) ;b-Adrenergic Receptor kinase substrate motif;Casein kinase I substrate motif;KxS;MAPKAPK2 kinase substrate motif;New PKA kinase substrate motif_KxS;PKA kinase substrate motif;PKC kinase substrate motif	___1	0.892442	9.44e-54	166.52	144.71	123.14	0.0316	110110000	10	P27466	Calcium/calmodulin-dependent protein kinase I	CMK1	______MDDKVSEKESSPKQTEEDSEGKMAH
0.391079	0.385811	0.626149	0.483852	0.598089	0.598089	0.871108	1.15944	0.871108	1.18579	-0.600762	-0.375892	-0.700651	-0.375892	-0.598089	-0.598089	-0.652351	-0.652351	-0.599243	-0.319758	S	3	(D/E)(S/T);(D/E/N)xS;(R/K)xxx(S/T);(R/K)xxxx(S/T);(S/T)(D/E);(S/T)x(R/K);(S/T)xxxx(R/K);b-Adrenergic Receptor kinase substrate motif;G protein-coupled receptor kinase 1 substrate motif;NxS;PKA kinase substrate motif;PKC kinase substrate motif	___1	0.991487	0.000605075	63.727	41.529	43.382	-0.73675	45156000	10	Q08986	S-adenosylmethionine permease SAM3	SAM3	______MDILKRGNESDKFTKIETESTTIPN
0.291977	0.209947	0.185142	0.150644	0.114237	0.150644	0.180758	0.180758	0.154545	0.0690578	-0.616844	-0.616844	-0.389618	-0.162393	-0.114809	-0.114809	-0.248846	-0.248846	-0.20702	-0.0952953	T	2	(R/K)(S/T);(R/K)x(S/T);Casein kinase I substrate motif;Casein kinase II substrate motif;G protein-coupled receptor kinase 1 substrate motif;KxT;New PKA kinase substrate motif_KxT;PKA kinase substrate motif;PKC kinase substrate motif	___1	0.964508	5.67e-10	88.187	74.679	88.187	-0.043373	8169000	10	P40186	PHO85 cyclin-7	PCL7	______MELSSPSKKTTTSPINIPGGNRDNL
-0.767437	-0.430304	-0.430304	-0.530356	-0.590731	-0.714342	-0.590731	-0.247836	0.187176	0.19636	0.146647	0.182555	0.547209	0.547209	0.328001	-0.110739	-0.110739	0.623342	0.623342	0.633343	S	3	Casein kinase I substrate motif;Casein kinase II substrate motif;CDK kinase substrate motif_minimal;CDK kinase substrate motif_minimal_pS;ERK1,2 kinase substrate motif;GSK-3, ERK1, ERK2, CDK5 substrate motif;WW domain binding motif	___1	0.985376	3.83e-156	158.18	142.24	130.9	-0.18998	957680000	10;10;10;10;10;10;10;10;10;10;10;10;10;10;10;10	Q12414;Q07793;Q04214	Transposon Ty1-PL Gag-Pol polyprotein;Capsid protein;Ty1 protease;Integrase;Reverse transcriptase/ribonuclease H;Transposon Ty1-ER1 Gag-Pol polyprotein;Capsid protein;Ty1 protease;Integrase;Reverse transcriptase/ribonuclease H;Transposon Ty1-LR2 Gag-Pol polyprotein;Capsid protein;Ty1 protease;Integrase;Reverse transcriptase/ribonuclease H;Transposon Ty1-DR6 Gag-Pol polyprotein;Capsid protein;Ty1 …	TY1B-PL;TY1B-ER1;TY1B-LR2;TY1B-DR6;TY1A-PL;TY1A-LR2;TY1A-ER1;TY1A-DR6;TY1B-DR4;TY1B-PR1;TY1A-PR1;TY1A-A;TY1A-DR4;TY1B-MR1;TY1A-MR1;TY1A-DR2	______MESQQLSQHSPISHGSACASVTSKE
-0.377294	-0.30755	-0.28006	-0.28006	0.22155	0.22155	0.30193	0.30193	0.273251	0.218722	-0.603202	-0.603202	-0.250827	-0.108326	-0.108326	-0.209874	-0.209874	-0.209874	-0.312035	-0.417278	S	2	(R/K)(S/T);(R/K)x(S/T);(S/T)x(D/E);(S/T)xx(D/E);(S/T)xxxxx(D/E) ;acidic-plus-2;acidic-plus-2 basic-2;acidic-plus-2 pSxD;acidic-plus-2 pSxE/D;acidic-plus-2-3 pSTxxED;acidic-plus-3 pSTxxED;basic-minus-acidic-plus KRKRxSTxED;basic-minus-acidic-plus KRxSTxED;Casein kinase I substrate motif;Casein kinase II substrate motif;G protein-coupled receptor kinase 1 substrate motif;KxS;MAPKAPK2 kinase substra…	___1	0.993745	0.00269675	60.563	26.185	52.58	0.24484	2265200	10	P39104	Phosphatidylinositol 4-kinase PIK1	PIK1	______MHKASSSKKSFDDTIELKKNEQLLK
0.341314	0.154366	0.0632315	0.00727463	0.0632315	-0.0802212	0.122708	0.122708	0.25914	0.300157	0.08777	-0.00727463	-0.286078	-0.613644	-0.613644	-0.527621	-0.482057	-0.151178	-0.0632315	-0.0131659	S	3	(R/K)x(S/T);(R/K)xx(S/T);(R/K)xxxxx(S/T);14-3-3 domain binding motif;Calmodulin-dependent protein kinase II substrate motif;Casein kinase II substrate motif;G protein-coupled receptor kinase 1 substrate motif;New PKA kinase substrate motif_RRxS;New PKA kinase substrate motif_RxS;New PKA kinase substrate motif_RxxS;PAK2 kinase substrate motif;PKA kinase substrate motif;PKA kinase substrate motif_R…	___1	0.999979	6.07e-80	190.37	167.3	145.39	-0.060879	1830700000	10	P39705	Nucleoporin NUP60	NUP60	______MHRKSLRRASATVPSAPYRKQIISN
-0.481842	-0.540219	-0.540219	-0.395301	-0.275814	-0.275814	-0.375117	-0.375117	-0.332236	-0.332236	0.307645	0.461859	0.770289	0.835522	0.835522	0.749026	0.597297	0.365463	0.13363	0.13363	S	3	(D/E)(S/T);(R/K)x(S/T);(R/K)xx(S/T);(R/K)xxx(S/T);(S/T)xxxx(R/K);(S/T)xxxxx(R/K);b-Adrenergic Receptor kinase substrate motif;Calmodulin-dependent protein kinase II substrate motif;Casein kinase II substrate motif;G protein-coupled receptor kinase 1 substrate motif;GSK3 kinase substrate motif;New PKA kinase substrate motif_KRxS;New PKA kinase substrate motif_KxxS;New PKA kinase substrate motif_Rx…	___1	0.98656	0.000101483	90.434	86.028	90.434	-0.047837	34904000	10	P53297	PAB1-binding protein 1	PBP1	______MKGNFRKRDSSTNSRKGGNSDSNYT
-0.004457	-0.207341	0.198427	-0.249669	-0.0697851	-0.0697851	-0.0482626	-0.0267401	0.0802234	0.133705	0.035635	0.035635	-0.48123	-0.485678	-0.485678	-0.357685	-0.357685	-0.664555	-0.664555	-0.625778	S	2	(D/E)xxxxx(S/T);(R/K)xxx(S/T);(S/T)x(D/E);(S/T)xx(R/K);acidic-plus-2;acidic-plus-2 pSxE;acidic-plus-2 pSxE/D;Casein kinase I substrate motif;Casein kinase II substrate motif;G protein-coupled receptor kinase 1 substrate motif;GSK3 kinase substrate motif;PKA kinase substrate motif	___1	0.997502	0.007289	60.973	31.163	60.436	0.34459	3221800	10	Q08826	Sorting nexin-3	SNX3	______MPREFKSFGSTEKSLLSKGHGEPSY
-0.182218	-0.278354	-0.348238	-0.480994	-0.348238	-0.699969	-0.724932	-0.724932	-0.371737	-0.264033	0.836082	0.821803	0.821803	0.86289	0.86289	0.156328	0.156328	1.03603	1.03603	1.15066	S	2	(R/K)xxx(S/T);(S/T)xx(R/K);Casein kinase II substrate motif;G protein-coupled receptor kinase 1 substrate motif	___1	0.997198	0.00242854	88.948	63.389	87.476	-0.045668	37939000	10	P32567	Phosphatidic acid phosphohydrolase 1	PAH1	______MQYVGRALGSVSKTWSSINPATLSG
0.931279	0.982539	0.982539	0.912759	0.912759	0.254678	0.237112	0.237112	0.297482	0.402526	-0.110045	-0.237112	-0.358087	-0.605811	-0.605811	-0.458763	-0.458763	-0.127807	-0.306859	-0.161941	S	2	(D/E)xxxxx(S/T);(S/T)Pxx(R/K);(S/T)xxx(R/K);Casein kinase II substrate motif;CDK kinase substrate motif_minimal;CDK kinase substrate motif_minimal_pS;ERK1,2 kinase substrate motif;GSK-3, ERK1, ERK2, CDK5 substrate motif;WW domain binding motif	___1	0.917534	7e-72	106.32	92.166	49.31	-0.14333	30958000	10	Q3E784	SCOCO-like protein 1	SLO1	______MSAENISTGSPTGKQPSSEVNLGER
0.955832	1.04169	1.04169	0.922166	0.922166	0.648931	0.426568	0.426568	0.467628	0.676669	-0.751824	-0.623672	-0.879976	-1.06024	-1.06024	-0.712296	-0.712296	-0.770345	-0.770345	-0.514606	T	2	(D/E)(S/T);(R/K)xx(S/T);(S/T)xxx(D/E);b-Adrenergic Receptor kinase substrate motif;PKA kinase substrate motif;PKC kinase substrate motif	___1	1	4.44e-40	165.7	149.81	146.79	-0.62255	36076000	10	Q08245	Protein ZEO1	ZEO1	______MSEIQNKAETAAQDVQQKLEETKES
0.200321	0.234854	0.234854	-0.139186	-0.836069	-0.994426	-0.994426	-0.980239	-0.980239	-0.894357	1.94061	1.91376	1.82884	1.43495	1.03795	0.403764	0.139186	-0.0638123	-0.463736	-0.56205	T	2	(D/E)xx(S/T);(D/E/N)xT;(R/K)xxx(S/T);(S/T)Px(R/K);(S/T)PxR;(S/T)Pxxxx(R/K);(S/T)Pxxxxx(R/K);(S/T)xx(R/K);(S/T)xxxxx(R/K);Casein kinase I substrate motif;Cdc2 kinase substrate motif;CDK kinase substrate motif_minimal;CDK kinase substrate motif_minimal_pT;CDK1,2,4,6 kinase substrate motif;GSK-3, ERK1, ERK2, CDK5 substrate motif;NxT;PKA kinase substrate motif;pTPxK/R;TPxR;WW domain binding motif	___1	0.990504	1.37e-133	91.914	81.684	77.185	0.045203	97802000	10	Q05580	E3 ubiquitin-protein ligase HEL2	HEL2	______MSESVKENVTPTRNFRRTQGPQNNT
-1.00224	-1.00224	-0.48798	0.0262809	1.31225	2.59822	3.45619	3.45619	2.688	1.87493	-1.48265	-1.48265	-1.33627	-1.18989	-1.08903	-0.988163	0.426908	0.90785	0.90785	0.440784	S	2	(R/K)xxxx(S/T);(S/T)xxxx(R/K)	___1	0.945238	1.12e-90	196.11	154.83	182.28	-0.27877	89118000	10	P07560	Ras-related protein SEC4	SEC4	______MSGLRTVSASSGNGKSYDSIMKILL
0.463226	0.603037	0.323415	0.987258	0.14811	-0.380912	-0.380912	0	0	-0.00079465	0.0532746	0.0532746	0.249743	0.249743	0.116371	-0.146852	-0.146852	-0.146852	-0.229512	-0.30415	S	3	(D/E)xxx(S/T);(K/R)(S/T)(I/L/V);(R/K)(S/T);(R/K)xx(S/T);(S/T)xx(D/E);(S/T)xxxx(R/K);(S/T)xxxxx(R/K);14-3-3 domain binding motif;acidic-plus-3 pSTxxED;Calmodulin-dependent protein kinase I substrate motif;Calmodulin-dependent protein kinase II alpha substrate motif;Calmodulin-dependent protein kinase II substrate motif;Calmodulin-dependent protein kinase IV substrate motif;Casein kinase II substra…	___1	0.995612	0.000305737	78.342	51.669	78.342	0.77845	19019000	10	Q12442	ADIPOR-like receptor IZH2	IZH2	______MSTLLERTKSVQELKKRAAGKTSAN
-0.09586	-0.22861	0.0161252	0.0161252	0.0161252	0.123887	0.0231862	0.0231862	-0.10611	-0.114998	0.461025	0.191105	0.191105	0.283402	0.283402	-0.474718	-0.474718	-0.788021	-0.347655	-0.630558	S	2	(R/K)xx(S/T);(S/T)xx(D/E);(S/T)xxxxx(R/K);14-3-3 domain binding motif;acidic-plus-3 pSTxxED;Calmodulin-dependent protein kinase II substrate motif;Calmodulin-dependent protein kinase IV substrate motif;Casein kinase II substrate motif;Chk1 kinase substrate motif;G protein-coupled receptor kinase 1 substrate motif;New PKA kinase substrate motif_RxxS;PKA kinase substrate motif;PKC kinase substrate …	___1	0.999996	0.000108786	99.568	68.899	72.006	-0.24075	66394000	10	P46682	AP-3 complex subunit beta	APL6	______MVDSIHRIASALDTAKVITREAAAV
2.31615	2.31615	1.62116	0.926165	0.0515625	-0.528678	-0.528678	-0.238423	-0.238423	-0.240477	1.79789	1.79789	1.56832	1.33874	0.786528	0.234315	-0.019819	-0.273953	-0.427851	-0.504801	S	2	(S/T)Px(R/K);(S/T)PxK;(S/T)Pxxx(R/K);(S/T)xx(R/K);(S/T)xxxx(R/K);Cdc2 kinase substrate motif;CDK kinase substrate motif;CDK kinase substrate motif_minimal;CDK kinase substrate motif_minimal_pS;CDK1,2,4,6 kinase substrate motif;ERK1,2 kinase substrate motif;G protein-coupled receptor kinase 1 substrate motif;GSK-3, ERK1, ERK2, CDK5 substrate motif;pSPxK/R;SPxK;WW domain binding motif	___1	0.982545	2.07e-41	166.48	145.1	166.48	0.25391	46464000	10	P28006	Serine/threonine-protein phosphatase 1 regulatory subunit GAC1	GAC1	______MVIQTATTLSPAKARPSFPHNDLIK
0.521514	0.403383	0.639644	0.690072	0.969598	0.996924	0.969598	0.81337	-0.177569	-0.246602	-0.361683	-0.524515	-0.524515	-0.407445	-0.187242	-0.158903	-0.187242	-0.158903	0.177569	0.19316	T	4	(R/K)x(S/T);(R/K)xx(S/T);(S/T)Pxxxxx(R/K);Casein kinase I substrate motif;Casein kinase II substrate motif;CDK kinase substrate motif_minimal;CDK kinase substrate motif_minimal_pT;G protein-coupled receptor kinase 1 substrate motif;GSK-3, ERK1, ERK2, CDK5 substrate motif;KxT;MAPKAPK2 kinase substrate motif;MDC1 BRCT domain binding motif;New PKA kinase substrate motif_KKxT;New PKA kinase substrate…	___1	0.938455	5.94e-07	74.162	35.014	64.52	-0.11678	254390000	11	P38779	Proteasome-interacting protein CIC1	CIC1	_____MAKKSNSKKSTPVSTPSKEKKKVIEK
-0.0317555	-0.0190849	0.157914	0.0190849	0.247629	0.0871334	0.279611	0.0871334	0.279611	0.271962	-0.114652	-0.213659	-0.213659	-0.17887	-0.17887	-0.29266	-0.29266	-0.392336	-0.225111	-0.316608	S	2	(R/K)x(S/T);(R/K)xx(S/T);(R/K)xxxx(S/T);(S/T)(D/E);(S/T)xx(D/E);(S/T)xxx(D/E);14-3-3 domain binding motif;acidic-plus-3 pSTxxED;acidic-plus-3-4 pSTxxEDED;Akt kinase substrate motif;Calmodulin-dependent protein kinase II substrate motif;Casein kinase II substrate motif;MAPKAPK1 kinase substrate motif;New PKA kinase substrate motif_RRxS;New PKA kinase substrate motif_RxS;New PKA kinase substrate mo…	___1	1	2.01e-155	221.63	198.72	202.15	0.45445	661470000	11	P40340	Tat-binding homolog 7	YTA7	_____MARNLRNRRGSDVEDASNAKVGYETQ
0.0834842	0.0834842	0.100921	0.118357	0.256462	0.394567	0.634089	0.87361	0.95007	0.9883	-1.1198	-1.1198	-1.24012	-1.24012	-0.911467	-0.715576	-0.715576	-0.715576	-0.526066	-0.304775	S	2	(D/E/N)xS;(R/K)xxxxx(S/T);Casein kinase I substrate motif;Casein kinase II substrate motif;NxS	___1	0.995888	1.07e-167	219.01	194.98	100.31	-0.25685	228860000	11	P32047	Protein MLF3	MLF3	_____MCVYKSNSNNSNPSFIFERTVQEASS
-0.0978315	-0.0678062	0.16278	0.274796	0.274796	0.705635	0.653792	1.04885	0.653792	0.736972	-0.254271	-0.178452	-0.203512	-0.178452	-0.203512	-0.194727	-0.266582	-0.262424	-0.262424	-0.160052	S	3	(D/E)x(S/T);(D/E)xxx(S/T);(D/E/N)xS;(R/K)xx(S/T);(S/T)P(R/K);(S/T)x(R/K);(S/T)xxxx(D/E);(S/T)xxxxx(D/E) ;Casein kinase I substrate motif;CDK kinase substrate motif_minimal;CDK kinase substrate motif_minimal_pS;ERK1,2 kinase substrate motif;ExS;G protein-coupled receptor kinase 1 substrate motif;Growth associated histone HI kinase substrate motif;GSK-3, ERK1, ERK2, CDK5 substrate motif;MDC1 BRCT d…	___1	0.989316	6.54e-92	188.96	174.04	180.1	0.023692	293590000	11	P27466	Calcium/calmodulin-dependent protein kinase I	CMK1	_____MDDKVSEKESSPKQTEEDSEGKMAHV
0.107843	0.490036	-0.27435	0.182826	-0.454896	-0.522798	-0.522798	-0.463279	-0.381787	-0.341041	0.858157	0.858157	0.865884	0.865884	0.649913	0.649913	0.664586	0.664586	0.588652	0.431501	S	2	(R/K)(S/T);(R/K)x(S/T);Casein kinase I substrate motif;Casein kinase II substrate motif;KxS;New PKA kinase substrate motif_KxS;PKA kinase substrate motif;PKC kinase substrate motif	___1	0.927983	3.13e-253	258.72	240.05	163.9	-0.19594	248100000	11	Q12523	WD repeat-containing protein YPL247C	YPL247C	_____MDPFHNGNKRSSISFGSSQRQPYNKN
0.338449	-0.0291352	-0.0330257	-0.116525	-0.381985	-0.381985	-0.313501	-0.313501	-0.351612	-0.554852	0.185784	0.350683	0.375922	0.43532	0.489111	0.43532	0.352759	0.11252	0.11252	0.0708276	T	2	(D/E)(S/T);(D/E/N)xT;(S/T)P(R/K);(S/T)x(R/K);b-Adrenergic Receptor kinase substrate motif;CDK kinase substrate motif_minimal;CDK kinase substrate motif_minimal_pT;Growth associated histone HI kinase substrate motif;GSK-3, ERK1, ERK2, CDK5 substrate motif;NxT;PKA kinase substrate motif;PKC kinase substrate motif;WW domain binding motif	___1	1	6.44e-17	144.77	116.57	108.47	0.52178	51662000	11	P39685	Nucleoporin POM152	POM152	_____MEHRYNVFNDTPRGNHWMGSSVSGSP
0.0420983	0.0127554	0.0127554	0.825535	1.697	1.7828	1.7828	0.868838	-0.130924	-0.130924	-0.296209	-0.381106	-0.381106	-0.252485	0.0459304	0.311516	0.311516	0.213539	-0.150023	-0.150023	S	2	(D/E)xx(S/T);(R/K)xxxx(S/T);(R/K)xxxxx(S/T);(S/T)x(D/E);(S/T)xx(D/E);(S/T)xxx(D/E);(S/T)xxxxx(R/K);acidic-plus-2;acidic-plus-2 pSxD;acidic-plus-2 pSxE/D;acidic-plus-2-3 pSTxxED;acidic-plus-2-4 pSTxxED;acidic-plus-3 pSTxxED;acidic-plus-3-4 pSTxxEDED;Casein kinase I substrate motif;Casein kinase II substrate motif;Sxx(E/D);SxxE	___1	0.985409	5.95e-51	173.04	149.29	146.16	0.50721	30326000	11	Q08873	Transgelin	SCP1	_____MSYDKKADVTSLDEDLRQLRESKFSP
-0.204658	-0.287749	-0.526521	-0.746364	-0.526521	-0.746364	-1.00141	-1.07175	-1.19923	-1.26332	1.15373	1.03098	1.03098	1.58631	1.58631	0.6099	0.6099	0.300166	0.300166	0.210866	S	3	(D/E)xx(S/T);(D/E)xxx(S/T);(D/E)xxxx(S/T);(R/K)(S/T);(S/T)Pxxxxx(R/K);Casein kinase I substrate motif;CDK kinase substrate motif_minimal;CDK kinase substrate motif_minimal_pS;ERK1,2 kinase substrate motif;Growth associated histone HI kinase substrate motif;GSK-3, ERK1, ERK2, CDK5 substrate motif;WW domain binding motif	___1	0.999892	8.17e-34	124.08	104.83	77.847	0.010401	79390000	11	P43583	Proteasome activator BLM10	BLM10	_____MTANNDDDIKSPIPITNKTLSQLKRF
-0.50398	0.458901	0.4899	0.793798	1.01031	1.06135	1.01031	0.787701	0.787701	0.407541	-0.712825	-0.934147	-1.00868	-1.00868	-0.559919	0.0067091	-0.4899	-0.4899	-0.799075	-0.890298	S	3	(D/E)x(S/T);(D/E)xxxx(S/T);(D/E/N)xS;(R/K)xx(S/T);(S/T)xx(D/E);(S/T)xxxxx(D/E) ;acidic-plus-3 pSTxxED;Casein kinase II substrate motif;DxS;New PKA kinase substrate motif_KxxS;PKA kinase substrate motif;PKC kinase substrate motif;Plk1 kinase substrate motif;Pyruvate dehydrogenase kinase substrate motif;Sxx(E/D);SxxD	___1	0.91164	1.09e-15	68.689	60.195	52.237	0.065712	65990000	12	Q04739	SNF1 protein kinase subunit beta-3	GAL83	____MAGDNPENKDASMLDVSDAASNTTING
-0.0557935	-0.305357	-0.305357	0.199032	0.199032	0.654999	0.459826	0.459826	-0.197231	-0.314959	-0.115242	-0.266859	0.036375	0.140274	0.140274	0.140274	0.0575562	0.0575562	-0.140274	-0.144607	S	2	(D/E)x(S/T);(D/E/N)xS;(R/K)xx(S/T);14-3-3 domain binding motif;ATM kinase substrate motif;Calmodulin-dependent protein kinase II substrate motif;DNA dependent Protein kinase substrate motif;DxS;New PKA kinase substrate motif_RxxS;PKA kinase substrate motif;PKC kinase substrate motif;RxxS	___1	1	8.34e-14	139.52	105.13	46.706	0.33478	373090000	12;11	P39516	40S ribosomal protein S14-B;40S ribosomal protein S14-A	RPS14B;RPS14A	____MANDLVQARDNSQVFGVARIYASFNDT
-0.331154	-0.444739	-0.477163	-0.477163	-0.349108	-0.233543	-0.349108	-0.357122	-0.364974	-0.48292	0.720833	0.627741	0.627741	0.942545	0.942545	0.349108	0.349108	0.486145	0.486145	0.425757	T	3	(D/E)(S/T);(R/K)xxx(S/T);(R/K)xxxx(S/T);(R/K)xxxxx(S/T);(S/T)x(D/E);acidic-plus-2;acidic-plus-2 pTxD;acidic-plus-2 pTxE/D;b-Adrenergic Receptor kinase substrate motif;PKA kinase substrate motif	___1	0.968593	1.39e-41	166.04	125.86	157.68	-0.26097	196080000	12	P53254	U3 small nucleolar RNA-associated protein 22	UTP22	____MATSVKRKASETSDQNIVKVQKKHSTQ
0.016374	-0.136298	-0.286516	-0.286516	-0.168273	-0.168273	-0.00938511	-0.268157	0.00938511	-0.151961	0.0417835	0.185724	0.448873	0.646539	0.646539	0.391921	0.391921	0.391921	0.102157	0.0218369	S	3	(R/K)x(S/T);(R/K)xx(S/T);Aurora-A kinase substrate motif;Casein kinase II substrate motif;MDC1 BRCT domain binding motif;New PKA kinase substrate motif_KRxS;New PKA kinase substrate motif_KxxS;New PKA kinase substrate motif_RxS;PAK2 kinase substrate motif;Phosphorylase kinase substrate motif;PKA kinase substrate motif;PKA kinase substrate motif_KRxS;PKA kinase substrate motif_RxS;PKC kinase subst…	___1	0.996059	1.92e-150	226.31	210.11	164.6	-0.64389	208590000	12	Q12523	WD repeat-containing protein YPL247C	YPL247C	____MDPFHNGNKRSSISFGSSQRQPYNKNN
0.409117	0.482133	0.336102	0.189038	0.189038	0.0950222	0.179606	0.179606	0.751873	0.877621	-0.69649	-0.568497	-1.08645	-1.02748	-1.02748	-0.758681	-0.758681	-0.590721	-0.179606	-0.113341	T	2	(R/K)xxx(S/T);(R/K)xxxx(S/T);Casein kinase I substrate motif;Casein kinase II substrate motif;G protein-coupled receptor kinase 1 substrate motif	___1	0.965946	1.24e-40	166.69	136.01	146.71	-0.15636	37024000	12	P39705	Nucleoporin NUP60	NUP60	____MHRKSLRRASATVPSAPYRKQIISNAH
0.850853	1.02023	1.02023	0.613459	0.555976	0.40782	0.33323	0.33323	0.33323	0.356177	-0.472842	-0.391417	-0.605663	-0.661705	-0.661705	-0.38592	-0.38592	-0.38592	-0.290044	-0.212593	T	2	(D/E)xx(S/T);(R/K)xxxx(S/T);(S/T)P(R/K);(S/T)x(R/K);Casein kinase I substrate motif;CDK kinase substrate motif_minimal;CDK kinase substrate motif_minimal_pT;G protein-coupled receptor kinase 1 substrate motif;Growth associated histone HI kinase substrate motif;GSK-3, ERK1, ERK2, CDK5 substrate motif;MAPKAPK2 kinase substrate motif;PKA kinase substrate motif;PKC kinase substrate motif;RAF1 kinase …	___1	0.999988	0.00477985	103.19	56.301	96.331	0.39599	271730000	12	Q06324	Mitochondrial MYO2 receptor-related protein 1	MMR1	____MNSPTMKSEQLTPKLSPMSFCLDDQRN
-1.45441	-0.948994	0.0618315	0.429793	0.713115	0.713115	0.628475	-0.184128	-0.996731	-0.996731	-0.145961	-0.261685	-0.261685	0.684704	0.946389	0.946389	0.0302372	-0.302848	-0.635933	-0.635933	S	2	(D/E)xxxx(S/T);(S/T)Pxxxx(R/K);(S/T)xxx(D/E);(S/T)xxxxx(R/K);Casein kinase I substrate motif;Casein kinase II substrate motif;CDK kinase substrate motif_minimal;CDK kinase substrate motif_minimal_pS;ERK1,2 kinase substrate motif;GSK-3, ERK1, ERK2, CDK5 substrate motif;WW domain binding motif	___1	0.969969	1.28e-30	114.96	102.6	114.96	-0.38025	15463000	12	Q04934	Protein IVY1	IVY1	____MPDNNTEQLQGSPSSDQRLRVDWDNGN
-0.222008	-0.615951	-0.615951	0.193616	0.530398	1.46723	0.816207	0.816207	0.0200734	0.0186446	-0.749831	-0.405703	-0.364265	-0.0200734	-0.0200734	-0.0172157	-0.0172157	-0.0172157	-0.537233	-0.545906	S	2	(R/K)xx(S/T);(S/T)xxxx(R/K);14-3-3 domain binding motif;Calmodulin-dependent protein kinase II substrate motif;Casein kinase I substrate motif;Casein kinase II substrate motif;G protein-coupled receptor kinase 1 substrate motif;HxRxxS;HxxxxS;MDC1 BRCT domain binding motif;New PKA kinase substrate motif_RxxS;Phosphorylase kinase substrate motif;PKA kinase substrate motif;PKC kinase substrate motif…	___1	0.996044	2.78e-17	148.56	96.302	98.04	-0.0069039	77194000	12	P33306	Protein BCK2	BCK2	____MPKNSHHHRSSSVNSTKSRSTESTNKW
0.937422	0.51777	0.219377	0.219377	-0.0621233	-0.0621233	0.226611	0.401777	0.401777	0.344993	-0.168499	-0.168499	0.0804025	0.0804025	-0.012047	-0.286703	-0.286703	-0.220009	-0.155442	-0.123159	T	2	(R/K)xx(S/T);(R/K)xxxx(S/T);(S/T)Pxx(R/K);(S/T)Pxxxx(R/K);(S/T)xxx(R/K);(S/T)xxxxx(R/K);14-3-3 domain binding motif;Calmodulin-dependent protein kinase II substrate motif;Casein kinase I substrate motif;Casein kinase II substrate motif;CDK kinase substrate motif_minimal;CDK kinase substrate motif_minimal_pT;GSK-3, ERK1, ERK2, CDK5 substrate motif;MAPKAPK2 kinase substrate motif;PKC kinase substra…	___1	0.996632	0.00371664	96.668	76.386	76.679	0.14024	54359000	12	P12754	Translation initiation factor eIF-2B subunit delta	GCD2	____MSESEAKSRSATPPSKAKQATPTTTAA
-0.208336	0.07092	0.248871	0.248871	0.477189	0.230392	0.230392	0.230392	0.325016	0.401624	0.004872	0.155908	0.277987	0.277987	-0.103437	-0.276682	-0.276682	-0.276682	-0.155908	-0.113414	T	2	(D/E)(S/T);(D/E)xxxx(S/T);(S/T)(D/E);(S/T)xx(D/E);(S/T)xxxx(R/K);acidic-plus-3 pSTxxED;b-Adrenergic Receptor kinase substrate motif;Casein kinase II substrate motif;G protein-coupled receptor kinase 1 substrate motif;Txx(E/D)	___1	0.92052	4.19e-05	59.542	49.018	55.66	0.64604	5233900	12	P53049	Oligomycin resistance ATP-dependent permease YOR1	YOR1	____MTITVGDAVSETELENKSQNVVLSPKA
-0.0321455	0.0548439	0.0548439	0.0205407	-0.0205407	-0.0205407	0.0414581	0.274252	0.594387	0.691987	-0.246663	-0.302732	-0.579759	-0.302732	-0.579759	-0.664657	-0.85173	-0.85173	0.0309625	0.0772602	S	2	(R/K)xxx(S/T);(R/K)xxxxx(S/T);(S/T)xxx(R/K);(S/T)xxxx(R/K);Casein kinase I substrate motif;Casein kinase II substrate motif;PKA kinase substrate motif	___1	0.963341	5.75e-05	115.78	94.88	83.499	0.091875	56950000	12	P40986	Cell division control protein 1	CDC1	____MVYRNRSKSVLSTHSKKSDDKAHYKSR
-0.091891	0.0363474	-0.0887594	-0.0406046	-0.0406046	0.221683	0.221683	-0.0173063	-0.0173063	0.069424	-0.159788	-0.250459	-0.0691166	0.0173063	0.0451384	0.0451384	-0.0363474	-0.0363474	0.182908	0.469855	T	2	(R/K)xx(S/T);(S/T)xxx(D/E);CDK kinase substrate motif_minimal;CDK kinase substrate motif_minimal_pT;GSK-3, ERK1, ERK2, CDK5 substrate motif;MAPKAPK2 kinase substrate motif;MDC1 BRCT domain binding motif;PKA kinase substrate motif;PKC kinase substrate motif;Plk1 PBD domain binding motif;WW domain binding motif	___1	0.963442	1.05e-20	109	95.594	97.69	0.18056	27746000	13	Q06698	Putative ATP-dependent RNA helicase YLR419W	YLR419W	___MAKKTKNNSKSSTPVNDVPTTAGKKKAK
-0.175662	0.645188	-0.668053	0.58966	0.149551	0.149551	0.0258649	0.0258649	0.0781669	0.166161	0.108502	0.108502	-0.229271	-0.234611	-0.234611	-0.136647	-0.136647	-0.136647	-0.020045	0.15549	S	2	(S/T)xxx(R/K)	___1	0.999129	1.67e-29	86.497	73.936	86.497	0.74724	14525000	13	Q99385	Vacuolar calcium ion transporter	VCX1	___MDATTPLLTVANSHPARNPKHTAWRAAV
-0.102103	-0.00283384	-0.163018	-0.152659	-0.162261	-0.162261	-0.162261	-0.289646	0.0662327	-0.131762	0.046129	0.0846162	0.211971	0.211971	0.167768	0.030992	0.00283384	-0.0835004	-0.0835004	-0.0455711	S	3	(D/E)x(S/T);(D/E/N)xS;(R/K)xx(S/T);Calmodulin-dependent protein kinase II substrate motif;CDK kinase substrate motif_minimal;CDK kinase substrate motif_minimal_pS;Chk1 kinase substrate motif;ERK1,2 kinase substrate motif;ExS;GSK-3, ERK1, ERK2, CDK5 substrate motif;New PKA kinase substrate motif_KxxS;PKA kinase substrate motif;PKC kinase substrate motif;WW domain binding motif	___1	0.999999	1.15e-29	139.08	128.47	127.32	0.23976	160550000	13	P38085	Valine/tyrosine/tryptophan amino-acid permease 1	TAT1	___MDDSVSFIAKEASPAQYSHSLHERTHSE
0.813604	0.767713	0.675931	0.318888	-0.0381546	-0.0766828	-0.0766828	0.0511805	0.217572	0.217572	-0.0807577	-0.136728	-0.211679	-0.211679	-0.174688	-0.0749506	0.0247869	0.125126	0.225466	0.225466	S	2	(R/K)xxx(S/T);G protein-coupled receptor kinase 1 substrate motif;MDC1 BRCT domain binding motif;PKA kinase substrate motif;Plk1 PBD domain binding motif	___1	0.873871	5.47e-05	72.434	57.352	46.73	-0.37978	3007700	13	P05756	40S ribosomal protein S13	RPS13	___MGRMHSAGKGISSSAIPYSRNAPAWFKL
-0.107828	-0.0707945	0.0756364	0	0.066052	0.0507574	0.0507574	0.0354629	0	-0.0177315	-0.72357	-0.72357	-0.288704	-0.288704	-0.315591	-0.63435	-0.63435	-0.63435	-0.661393	-0.746411	S	2	(R/K)xxxxx(S/T);(S/T)P(R/K);(S/T)x(R/K);Casein kinase I substrate motif;CDK kinase substrate motif_minimal;CDK kinase substrate motif_minimal_pS;ERK1,2 kinase substrate motif;G protein-coupled receptor kinase 1 substrate motif;Growth associated histone HI kinase substrate motif;GSK3 kinase substrate motif;GSK-3, ERK1, ERK2, CDK5 substrate motif;PKA kinase substrate motif;PKC kinase substrate moti…	___1	0.931764	0.00120061	93.162	78.081	93.162	0.091968	23735000	13	P53388	Dicarboxylic amino acid permease	DIP5	___MKMPLKKMFTSTSPRNSSSLDSDHDAYY
0.28156	0.0425038	0.0425038	0.285184	0.285184	0.341187	0.500019	0.500019	0.0449853	-0.110967	-0.35249	-0.444597	-0.192717	-0.177271	-0.177271	-0.177271	0.0707545	0.177271	0.0707545	0.027987	T	2	(R/K)xxxxx(S/T);(S/T)x(D/E);(S/T)xxx(D/E);acidic-plus-2;acidic-plus-2 pTxD;acidic-plus-2 pTxE/D;acidic-plus-2-4 pSTxxED;MAPKAPK2 kinase substrate motif	___1	0.998874	0	277.82	253.66	150.35	-0.20221	5733900000	13	Q03559	Uncharacterized protein YMR295C	YMR295C	___MMHFRKKSSISNTSDHDGANRASDVKIS
0.148062	0.0219488	0.274176	0.407266	0.407266	0.295305	0.295305	0.295305	-0.0142078	-0.0729819	-0.189464	-0.232733	-0.232733	-0.150213	-0.14148	-0.0573635	-0.0573635	-0.0573635	0.0572309	0.0745463	S	2	(R/K)x(S/T);(R/K)xx(S/T);(R/K)xxx(S/T);(R/K)xxxx(S/T);(S/T)xxx(D/E);(S/T)xxxxx(D/E) ;14-3-3 domain binding motif;Akt kinase substrate motif;Calmodulin-dependent protein kinase II substrate motif;Casein kinase I substrate motif;Casein kinase II substrate motif;MAPKAPK1 kinase substrate motif;New PKA kinase substrate motif_RRxS;New PKA kinase substrate motif_RxS;New PKA kinase substrate motif_RxxS;…	___1	0.997829	1.74e-127	200.19	147.49	200.19	-0.066866	161170000	13	P43124	Non-structural maintenance of chromosome element 4	NSE4	___MSSTVISRKRRNSTVTEPDSSGETRKQK
0.0154195	0.0313106	0.000471592	0.000471592	0.000471592	-0.0313106	0.157863	0.454144	0.654976	0.700822	-0.063522	-0.0406814	-0.443107	-0.281572	-0.406248	-0.406248	-0.522691	-0.522691	0.218079	0.321227	T	3	(R/K)xxxx(S/T);(S/T)xx(R/K);(S/T)xxx(R/K);(S/T)xxxxx(D/E) ;MAPKAPK2 kinase substrate motif;MDC1 BRCT domain binding motif;Plk1 PBD domain binding motif	___1	0.895241	5.75e-05	120.99	98.347	70.908	0.15279	34781000	13	P40986	Cell division control protein 1	CDC1	___MVYRNRSKSVLSTHSKKSDDKAHYKSRS
-0.0917305	-0.105617	-0.105617	0.423222	0.423222	0.325101	0.325101	0.325101	0.34591	0.211877	-0.220644	-0.242855	-0.333224	-0.333224	-0.213534	-0.0565758	-0.0153675	0.318376	0.0153675	0.179019	S	2	(D/E/N)xS;(S/T)xxx(D/E);(S/T)xxxx(R/K);DNA dependent Protein kinase substrate motif;NxS	___1	1	7.48e-168	221.59	207.38	177.88	0.21246	509550000	14	P32047	Protein MLF3	MLF3	__MCVYKSNSNNSNPSFIFERTVQEASSNDL
0.346048	0.284303	0.407793	0.0610137	0.0610137	-0.0610137	-0.0610137	-0.0610137	-0.316206	-0.50742	-0.121757	-0.0732541	-0.0110393	0.138728	0.141677	0.600459	0.141677	0.298117	-0.112629	0.074864	S	3	(R/K)xx(S/T);(S/T)xxxxx(R/K);14-3-3 domain binding motif;Calmodulin-dependent protein kinase II substrate motif;G protein-coupled receptor kinase 1 substrate motif;MAPKAPK2 kinase substrate motif;New PKA kinase substrate motif_RxxS;Phosphorylase kinase substrate motif;PKA kinase substrate motif;PKC kinase substrate motif;RxxS	___1	0.996725	5.37e-29	101.49	90.549	86.539	0.2888	26958000	14	Q05518	Protein PAL1	PAL1	__MENRNSSTSSRPFSVNNPFRNATVDSSIN
-0.144381	-0.132606	-0.132606	-0.132606	-0.29977	-0.29977	-0.169342	-0.169342	-0.212975	-0.265182	0.621303	0.208504	1.159	1.22778	1.22778	0.812933	0.812933	0.677456	0.0612702	-0.0327114	S	2	(D/E)xxxx(S/T);(S/T)Pxx(R/K);(S/T)xxx(R/K);Casein kinase II substrate motif;CDK kinase substrate motif_minimal;CDK kinase substrate motif_minimal_pS;ERK1,2 kinase substrate motif;GSK-3, ERK1, ERK2, CDK5 substrate motif;WW domain binding motif	___1	0.98605	3.31e-108	195.6	175.76	135.14	-0.4477	85777000	14	P40302	Proteasome subunit alpha type-6	PRE5	__MFRNNYDGDTVTFSPTGRLFQVEYALEAI
0.273565	0.0677586	-0.421381	-1.09414	-1.09414	-1.09414	-0.313253	-0.313253	-0.257505	0.495012	0.280867	0.272638	-0.0677586	-1.15346	-1.15346	0.377855	0.377855	0.567232	1.13116	1.13772	T	2	(D/E)(S/T);(R/K)x(S/T);(R/K)xx(S/T);(S/T)xxx(R/K);Aurora-A kinase substrate motif;b-Adrenergic Receptor kinase substrate motif;Calmodulin-dependent protein kinase II alpha substrate motif;Calmodulin-dependent protein kinase II substrate motif;Calmodulin-dependent protein kinase IV substrate motif;Chk1 kinase substrate motif;MAPKAPK2 kinase substrate motif;New PKA kinase substrate motif_RRxT;New P…	___1	0.99755	0.00100069	79.474	58.32	52.482	0.27435	36305000	14	Q03783	Putative uncharacterized protein BUD26	BUD26	__MILIFFAYISRRETVSQRQTSTIVYNITL
0.181257	-0.154953	-0.154953	0.175593	0.175593	0.381613	0.536039	0.536039	-0.0997753	-0.176926	-0.350504	-0.481144	-0.0152922	-0.180603	-0.168916	-0.168916	0.113181	0.180603	0.113181	0.1184	S	2	(D/E/N)xS;(S/T)(D/E);(S/T)xx(D/E);acidic-plus-3 pSTxxED;Casein kinase II substrate motif;NxS;Pyruvate dehydrogenase kinase substrate motif;Sxx(E/D);SxxD	___1	0.999907	0	277.82	253.66	150.35	-0.20221	2926500000	14	Q03559	Uncharacterized protein YMR295C	YMR295C	__MMHFRKKSSISNTSDHDGANRASDVKISE
-0.921646	-0.251592	-0.0845294	-0.0845294	-0.445615	-0.445615	-0.39691	0.230593	0.230593	0.210913	-0.135635	0.0625925	-0.273296	0.423172	0.12992	0.12992	0.12992	-0.0625925	0.260526	0.0870344	T	3	(D/E)xx(S/T);(S/T)(D/E);(S/T)x(D/E);acidic-plus-1-2 pSTxxED;acidic-plus-2;acidic-plus-2 pTxE;acidic-plus-2 pTxE/D;Casein kinase I substrate motif;G protein-coupled receptor kinase 1 substrate motif	___1	0.8267	5.37e-39	99.059	87.955	45.423	-0.098954	290690000	14	P06738	Glycogen phosphorylase	GPH1	__MPPASTSTTNDMITEEPTSPHQIPRLTRR
-0.6918	-1.55566	0.0959048	-1.39829	0.0959048	-0.096721	-0.096721	-0.096721	-0.019893	0.266517	0.0125442	0.0125442	-0.450311	-0.913166	-1.00261	-1.00261	-0.802311	-0.512572	-0.262558	-0.137551	S	2	(R/K)xx(S/T);(R/K)xxx(S/T);(R/K)xxxxx(S/T);(S/T)xxxxx(R/K);New PKA kinase substrate motif_KxxS;PKA kinase substrate motif;PKC kinase substrate motif	___1	1	0.000327748	73.499	61.778	73.499	-0.02917	7527900	14;14	P0CX32	40S ribosomal protein S24-B;40S ribosomal protein S24-A	RPS24B;RPS24A	__MSDAVTIRTRKVISNPLLARKQFVVDVLH
0.34227	0.116428	0.460745	0.232703	0.344461	0.344461	0.751966	0.858612	0.858612	0.708184	-1.14434	-1.14434	-0.823386	-0.55091	-0.55091	-0.55091	-0.471925	-0.471925	-0.574123	-0.688954	S	3	(D/E)(S/T);(R/K)xx(S/T);(R/K)xxxxx(S/T);(S/T)x(D/E);14-3-3 domain binding motif;acidic-plus-2;acidic-plus-2 pSxD;acidic-plus-2 pSxE/D;b-Adrenergic Receptor kinase substrate motif;Calmodulin-dependent protein kinase II substrate motif;Calmodulin-dependent protein kinase IV substrate motif;Casein kinase I substrate motif;Casein kinase II substrate motif;Chk1 kinase substrate motif;G protein-coupled…	___1	0.974742	9.28e-45	147.1	130.42	70.413	-0.13756	40002000	14	Q06385	Vacuolar protein sorting-associated protein 74	VPS74	__MSTLQRRRVNRADSGDTSSIHSSANNTKG
-0.337274	-0.250012	-0.030509	0.106234	-0.030509	0.10784	0.251599	0.251599	-0.068922	-0.185944	0.117731	0.0977468	-0.109445	-0.123692	-0.109445	0.068922	0.10292	0.068922	0.030509	-0.10381	S	2	(S/T)Pxxx(R/K);(S/T)xxx(D/E);(S/T)xxxx(R/K);Casein kinase II substrate motif;CDK kinase substrate motif_minimal;CDK kinase substrate motif_minimal_pS;ERK1,2 kinase substrate motif;GSK-3, ERK1, ERK2, CDK5 substrate motif;WW domain binding motif	___1	0.873524	3.47e-83	157.01	149.79	55.755	-0.027283	332310000	14	P43598	Inhibitor of glycogen debranching 1	IGD1	__MTDPHLNTPQVSTSPTFERSQDFLNIDEP
0.0171285	-0.31735	-0.31735	-0.195288	-0.195288	-0.479122	-0.479122	-0.728575	-0.602837	-0.666862	-0.130308	0.0878572	0.195288	0.763228	0.763228	0.491724	0.491724	0.563034	0.563034	0.317402	S	2	(R/K)xx(S/T);(S/T)xxxxx(R/K);14-3-3 domain binding motif;Calmodulin-dependent protein kinase II substrate motif;Casein kinase II substrate motif;New PKA kinase substrate motif_RxxS;Phosphorylase kinase substrate motif;PKA kinase substrate motif;PKC kinase substrate motif;RxxS	___1	0.998911	1.75e-25	157.49	125.55	84.17	0.34727	167700000	14	P20485	Choline kinase	CKI1	__MVQESRPGSVRSYSVGYQARSRSSSQRRH
-0.206063	-0.25756	-0.25756	1.14983	1.44779	1.44779	0.235367	-0.319975	-0.875318	-0.875318	0.006917	0	0	0.054953	0.12374	0.81642	0.81642	0.738401	-0.032299	-0.032299	S	2	(R/K)xx(S/T);(R/K)xxxxx(S/T);(S/T)xx(R/K);(S/T)xxx(D/E);(S/T)xxxx(R/K);(S/T)xxxxx(R/K);14-3-3 domain binding motif;Calmodulin-dependent protein kinase II substrate motif;MDC1 BRCT domain binding motif;New PKA kinase substrate motif_RxxS;Phosphorylase kinase substrate motif;PKA kinase substrate motif;PKC kinase substrate motif;Plk1 PBD domain binding motif;RxxS	___1	0.973919	0.000713462	68.626	44.537	42.395	0.10495	19109000	15	P36116	Vacuolar protein sorting-associated protein 51	VPS51	_MAEQISHKKSLRVSSLNKDRRLLLREFYNL
0.109303	0.160948	0.160948	0.103289	-0.0576587	-0.431632	-0.622175	-0.622175	-0.438743	-0.438743	0.436369	0.48463	0.48463	0.443446	0.305741	-0.0356585	-0.260228	-0.260228	-0.143398	-0.143398	T	3	(R/K)xxxxx(S/T);(S/T)Px(R/K);(S/T)PxK;(S/T)Pxxx(R/K);(S/T)Pxxxx(R/K);(S/T)Pxxxxx(R/K);(S/T)xx(R/K);(S/T)xxx(D/E);(S/T)xxxx(R/K);(S/T)xxxxx(R/K);Cdc2 kinase substrate motif;CDK kinase substrate motif_minimal;CDK kinase substrate motif_minimal_pT;CDK1,2,4,6 kinase substrate motif;CDK5 kinase substrate motif_1;Growth associated histone HI kinase substrate motif;GSK-3, ERK1, ERK2, CDK5 substrate moti…	___1	0.972911	2.09e-09	101.32	75.497	101.32	-0.18647	29853000	15	P38779	Proteasome-interacting protein CIC1	CIC1	_MAKKSNSKKSTPVSTPSKEKKKVIEKKSST
1.48831	2.00793	2.00793	1.93428	0.421473	0.0617161	-0.529317	-0.529317	-0.391521	-0.234001	0.0337262	0.015995	-0.045414	-0.045414	-0.015995	0.329189	0.329189	-0.302147	-0.452996	-0.377571	S	2	(D/E)x(S/T);(D/E)xx(S/T);(D/E/N)xS;(S/T)xx(R/K);Casein kinase I substrate motif;DxS;G protein-coupled receptor kinase 1 substrate motif;GSK3 kinase substrate motif	___1	0.970591	6.1e-48	175.33	151.09	140.48	0.091787	44824000	15	Q03063	Down-regulator of invasive growth 1	DIG1	_MAVSARLRTTAEDTSIAKSTQDPIGDTEIS
-0.533826	-0.395519	-0.299631	-0.299631	-0.174654	-0.0920582	-0.034265	0.0188351	0.034265	0.282266	0.709405	0.566008	0.28094	0.566008	0.304543	0.304543	0.0660424	-0.0188351	-0.0188351	-0.043916	S	2	(D/E)xx(S/T);(S/T)(D/E);(S/T)xx(D/E);(S/T)xxxx(R/K);(S/T)xxxxx(D/E) ;acidic-plus-3 pSTxxED;Casein kinase I substrate motif;Casein kinase II substrate motif;Sxx(E/D);SxxE	___1	1	1.15e-44	157.98	139.62	43.084	0.25966	48600000	15	P09938	Ribonucleoside-diphosphate reductase small chain 1	RNR2	_MPKETPSKAAADALSDLEIKDSKSNLNKEL
0.811336	0.702549	0.6592	0.630451	0.6592	0.235187	0.783039	0.783039	0.803085	1.03442	-0.736613	-1.27008	-1.27008	-1.29594	-0.979535	-1.12349	-0.909191	-0.909191	-0.6592	-0.583247	S	2	(R/K)(S/T);(R/K)x(S/T);(R/K)xx(S/T);Calmodulin-dependent protein kinase II substrate motif;Casein kinase II substrate motif;KxS;New PKA kinase substrate motif_KKxS;New PKA kinase substrate motif_KxS;New PKA kinase substrate motif_KxxS;PKA kinase substrate motif;PKC kinase substrate motif	___1	0.993695	8.91e-06	117.7	85.378	99.653	0.18058	26800000	15;15	P0CX52	40S ribosomal protein S16-B;40S ribosomal protein S16-A	RPS16B;RPS16A	_MSAVPSVQTFGKKKSATAVAHVKAGKGLIK
-0.214336	-0.188101	-0.069025	-0.100603	-0.100603	-0.129739	-0.129739	-0.00632477	0.179524	0.275137	0.133175	0.191324	0.0291061	-0.354445	-0.354445	0.170706	0.170706	0.100603	0.00632477	0.0534639	S	3	(D/E)xxx(S/T);(D/E)xxxxx(S/T);(R/K)xx(S/T);(S/T)(R/K);(S/T)x(R/K);Casein kinase I substrate motif;G protein-coupled receptor kinase 1 substrate motif;GSK3 kinase substrate motif;New PKA kinase substrate motif_KxxS;PKA kinase substrate motif;PKC kinase substrate motif	___1	1	1.43e-217	139.58	114.65	44.632	0.098388	8495500000	15	P33399	La protein homolog	LHP1	_MSEKPQQEEQEKPQSRRNSFAVIEFTPEVL
0.772286	0.692376	0.852197	0.524172	-0.464458	-0.564554	-0.837442	-0.837442	-0.354903	-0.339666	0.123563	0.0803833	0.430878	0.134779	0.144373	0.134779	0.073	-0.073	-0.144373	-0.228614	T	2	(R/K)xxx(S/T);(S/T)Px(R/K);(S/T)PxR;(S/T)Pxxx(R/K);(S/T)xx(R/K);(S/T)xxxx(R/K);Cdc2 kinase substrate motif;CDK kinase substrate motif_minimal;CDK kinase substrate motif_minimal_pT;CDK1,2,4,6 kinase substrate motif;Growth associated histone HI kinase substrate motif;GSK-3, ERK1, ERK2, CDK5 substrate motif;MDC1 BRCT domain binding motif;Plk1 PBD domain binding motif;pTPxK/R;TPxR;WW domain binding m…	___1	0.992196	0.00628736	72.968	61.063	72.968	0.089518	240430000	15	Q02796	Transcriptional regulatory protein LGE1	LGE1	_MSGYTGNNYSRYSSTPPRQRGGYHHARRSR
0.316573	0.380427	0.380427	0.185823	0.171615	0.171615	0.171615	0.313862	0.522107	0.664954	-0.623895	-0.49856	-0.749229	-0.63863	-0.63863	-0.209593	-0.209593	-0.149538	-0.114265	-0.0428942	T	2	(D/E)x(S/T);(D/E/N)xT;(R/K)xxxx(S/T);(S/T)x(D/E);(S/T)xx(D/E);acidic-plus-2;acidic-plus-2 pTxE;acidic-plus-2 pTxE/D;acidic-plus-2-3 pSTxxED;acidic-plus-3 pSTxxED;Casein kinase II substrate motif;CDK kinase substrate motif_minimal;CDK kinase substrate motif_minimal_pT;ExT;GSK-3, ERK1, ERK2, CDK5 substrate motif;Txx(E/D);WW domain binding motif	___1	0.999924	4.6e-272	255.28	222.08	100.54	0.24401	771600000	15	Q06505	Transcription factor SPN1	SPN1	_MSTADQEQPKVVEATPEDGTASSQKSTINA
0.152791	0.0784454	0.2919	0.2919	0.2919	0.413166	0.495378	0.512823	0.495378	0.478602	-0.0523255	-0.0784454	-0.214747	-0.324413	-0.324413	-0.324413	-0.380425	-0.553095	-0.380425	-0.379759	S	3	(D/E)xx(S/T);(D/E)xxx(S/T);(D/E/N)xS;(R/K)xxxxx(S/T);(S/T)x(D/E);(S/T)xx(D/E);acidic-plus-2;acidic-plus-2 pSxD;acidic-plus-2 pSxE/D;acidic-plus-2-3 pSTxxED;acidic-plus-3 pSTxxED;Casein kinase I substrate motif;Casein kinase II substrate motif;G protein-coupled receptor kinase 1 substrate motif;NxS;Pyruvate dehydrogenase kinase substrate motif;Sxx(E/D);SxxD	___1	0.999923	1.14e-33	124.35	107.07	124.35	0.19313	53270000	15	P07260	Eukaryotic translation initiation factor 4E	CDC33	_MSVEEVSKKFEENVSVDDTTATPKTVLSDS
-0.403296	-0.10138	-0.10138	0.107052	0.178096	0.200293	0.178096	0.268887	0.081605	0.287741	-0.0843305	0.311989	0.311989	-0.107052	-0.107052	-0.107052	-0.0945816	-0.196953	-0.0945816	-0.0778485	S	4	(R/K)xx(S/T);(R/K)xxx(S/T);(S/T)x(D/E);(S/T)xx(D/E);14-3-3 domain binding motif;acidic-plus-2;acidic-plus-2 pSxD;acidic-plus-2 pSxE/D;acidic-plus-2-3 pSTxxED;acidic-plus-3 pSTxxED;Calmodulin-dependent protein kinase II substrate motif;Casein kinase II substrate motif;New PKA kinase substrate motif_RxxS;Phosphorylase kinase substrate motif;PKA kinase substrate motif;PKC kinase substrate motif;Pyru…	___1	1	1.79e-22	114.96	97.744	46.159	-0.46051	40124000	15	O13297	mRNA-capping enzyme subunit beta	CET1	_MSYTDNPPQTKRALSLDDLVNHDENEKVKL
0.655231	0.499307	0.87424	0.582111	0.87424	0.582111	0.782714	0.782714	0.870059	1.14715	-0.604801	-0.362998	-0.89671	-0.741894	-1.02921	-0.797682	-0.916965	-0.797682	-0.782714	-0.645765	T	2	(D/E)x(S/T);(D/E/N)xT;(R/K)xxxxx(S/T);(S/T)Pxxx(R/K);(S/T)xx(D/E);(S/T)xxxx(R/K);acidic-plus-3 pSTxxED;Casein kinase II substrate motif;CDK kinase substrate motif_minimal;CDK kinase substrate motif_minimal_pT;ExT;G protein-coupled receptor kinase 1 substrate motif;GSK-3, ERK1, ERK2, CDK5 substrate motif;Txx(E/D);WW domain binding motif	___1	0.999799	5.66e-128	177.1	150.72	177.1	-0.13053	168360000	15	P28000	DNA-directed RNA polymerases I and III subunit RPAC2	RPC19	_MTEDIEQKKTATEVTPQEPKHIQEEEEQDV
-0.149261	-0.034091	-0.024154	-0.024154	-0.244557	-0.339671	-0.4318	-0.4318	-0.428813	-0.428813	0.164918	0.297739	0.297739	0.265641	0.265641	0.431734	0.841332	0.841332	0.787098	0.787098	S	2	(D/E)(S/T);(S/T)x(R/K);(S/T)xxxxx(D/E) ;b-Adrenergic Receptor kinase substrate motif;PKA kinase substrate motif;PKC kinase substrate motif	___1	0.994275	0.000399253	59.35	48.74	58.676	0.19356	83539000	15	Q06146	Uncharacterized protein YLR257W	YLR257W	_MVDARGSTPCLIGDSIRNVNDGNSLDFQYT
-0.305562	-0.0439911	0.346391	0.61813	0.61813	1.49569	0.893033	0.90452	0.893033	0.61384	-1.22069	-0.682392	-0.108869	0.0439911	-0.108869	-0.852947	-0.852947	-0.55954	-0.55954	-0.840445	S	3	(R/K)x(S/T);(R/K)xx(S/T);(S/T)xx(D/E);(S/T)xxxxx(R/K);14-3-3 domain binding motif;acidic-plus-3 pSTxxED;Calmodulin-dependent protein kinase II substrate motif;Casein kinase II substrate motif;KxS;New PKA kinase substrate motif_KxS;New PKA kinase substrate motif_RKxS;New PKA kinase substrate motif_RxxS;PKA kinase substrate motif;PKC epsilon kinase substrate motif;PKC kinase substrate motif;Pyruvat…	___1	1	2.88e-05	115.14	81.874	72.496	-0.33141	14473000000	15;15	P04806	Hexokinase-1;Hexokinase-2	HXK1;HXK2	_MVHLGPKKPQARKGSMADVPKELMDEIHQL
-0.400452	-0.252782	-0.252782	-0.321627	-0.321627	-0.309119	-0.138052	-0.0995216	0.0774527	0.107752	0.525802	0.436309	0.436309	0.539133	0.539133	0.00234604	0.00234604	0.388056	0.57584	0.699013	S	3	(D/E)xxxx(S/T);(R/K)x(S/T);(R/K)xx(S/T);(S/T)xxx(R/K);(S/T)xxxxx(D/E) ;14-3-3 domain binding motif;Calmodulin-dependent protein kinase II substrate motif;Casein kinase II substrate motif;KxS;New PKA kinase substrate motif_KxS;New PKA kinase substrate motif_RKxS;New PKA kinase substrate motif_RxxS;Phosphorylase kinase substrate motif;PKA kinase substrate motif;PKC epsilon kinase substrate motif;PK…	___1	0.995133	0.000541349	78.655	40.352	78.655	0.029664	39502000	15	P05986	cAMP-dependent protein kinase type 3	TPK3	_MYVDPMNNNEIRKLSITAKTETTPDNVGQD
0.284979	0.242642	0.327315	0.364242	0.364242	0.0747864	0.0747864	0.174747	0.196842	0.207889	-0.273858	-0.273858	-0.308894	-0.34393	-0.386237	-0.428544	-0.893292	-0.893292	-0.666433	-0.320629	T	2	(R/K)xx(S/T);(R/K)xxxxx(S/T);(S/T)xx(D/E);(S/T)xxxx(R/K);acidic-plus-3 pSTxxED;Calmodulin-dependent protein kinase II substrate motif;Casein kinase II substrate motif;PKC kinase substrate motif;RxxT;Txx(E/D)	___1	0.999986	0.00408698	60.91	30.34	58.981	-0.15627	2819100	1114	Q00955	Acetyl-CoA carboxylase;Biotin carboxylase	ACC1	AAAAQVYIRRAYRAYTIGDIRVHEGVTVPIV
0.23065	0.329902	0.00644445	0.00644445	-0.015263	-0.10661	-0.10661	-0.0389543	-0.0226994	-0.0145719	0.22662	0.22662	0.303153	0.303153	0.0086705	-0.0633265	-0.0633265	0.235692	0.355455	0.415336	S	2	(R/K)xxxxx(S/T);(S/T)P(R/K);(S/T)Pxxxx(R/K);(S/T)x(R/K);(S/T)xxxxx(R/K);Casein kinase I substrate motif;CDK kinase substrate motif_minimal;CDK kinase substrate motif_minimal_pS;ERK1,2 kinase substrate motif;G protein-coupled receptor kinase 1 substrate motif;Growth associated histone HI kinase substrate motif;GSK3 kinase substrate motif;GSK-3, ERK1, ERK2, CDK5 substrate motif;PKA kinase substrate…	___1	0.977708	0.000976249	85.731	73.104	65.305	0.22459	10087000	23	Q04007	Uncharacterized protein YDR186C	YDR186C	AAAASINERRFAQSTSPKVSVKSQDSLFLIT
0.31752	0.296425	0.296425	0.301954	0.301954	0.632461	0.436819	0.436819	0.217139	0.0914451	-0.203465	-0.0588002	-0.0861039	-0.0588002	-0.0861039	-0.207877	-0.226275	-0.207877	-0.226275	-0.313468	S	2	(R/K)xx(S/T);(S/T)xxxxx(R/K);14-3-3 domain binding motif;Calmodulin-dependent protein kinase II substrate motif;G protein-coupled receptor kinase 1 substrate motif;MAPKAPK2 kinase substrate motif;New PKA kinase substrate motif_RxxS;PKA kinase substrate motif;PKC kinase substrate motif;RxxS	___1	1	0.000121717	100.69	58.686	58.274	0.18639	147590000	450	P06102	General negative regulator of transcription subunit 3	NOT3	AAATTTSSNANSRIGSALNTPKLSTSSLSLQ
0.206319	0.359649	0.359649	0.229695	-0.537221	-0.599936	-0.537221	-0.884412	-0.494572	-0.58808	0.289248	0.1834	0.0447531	-0.20017	-0.20017	-0.0447531	-0.0447531	-0.0447531	0.0962725	0.148221	T	2	(D/E)xxx(S/T);(R/K)xx(S/T);(S/T)Pxxx(R/K);(S/T)xxxx(R/K);Calmodulin-dependent protein kinase I substrate motif;Calmodulin-dependent protein kinase II substrate motif;Calmodulin-dependent protein kinase IV substrate motif;Casein kinase I substrate motif;Casein kinase II substrate motif;CDK kinase substrate motif_minimal;CDK kinase substrate motif_minimal_pT;GSK-3, ERK1, ERK2, CDK5 substrate motif;…	___1	0.985224	0.0019607	88.392	60.31	61.78	0.17767	41138000	36	P40063	Regulator of Ty1 transposition protein 105	RTT105	AAELQRTGVSFDRSLTPQSLRTSTRRLSEEN
0.146844	0.257661	0.423021	0.423021	0.399437	0.399437	0.432127	0.669324	0.906521	0.906521	-0.257368	-0.267312	-0.287202	-0.593066	-0.593066	-0.528701	-0.158473	-0.0972497	-0.0360265	-0.0360265	S	2	(D/E)x(S/T);(D/E)xx(S/T);(D/E)xxx(S/T);(D/E/N)xS;(S/T)x(D/E);(S/T)xx(R/K);(S/T)xxx(R/K);(S/T)xxxx(R/K);(S/T)xxxxx(R/K);acidic-plus-2;acidic-plus-2 pSxE;acidic-plus-2 pSxE/D;Casein kinase I substrate motif;Casein kinase II substrate motif;DxS;HxxxxS	___1	0.962704	1.89e-05	72.29	57.147	72.29	0.34495	8924300	225	Q03973	High mobility group protein 1	HMO1	AAEPPVEKRPHDDDGSSEKKKKKKKKDKKKD
-0.213616	-0.0679007	-0.11163	-0.11163	-0.11163	-0.182072	0.0532007	-0.0210114	0.0532007	0.132243	0.155676	0.364552	-0.0532007	-0.0713158	-0.0713158	0.355792	0.355792	0.565512	0.333871	0.449692	S	3	(D/E)(S/T);(R/K)xx(S/T);(R/K)xxx(S/T);(S/T)xx(D/E);acidic-plus-3 pSTxxED;b-Adrenergic Receptor kinase substrate motif;Calmodulin-dependent protein kinase II substrate motif;Casein kinase II substrate motif;CDK kinase substrate motif_minimal;CDK kinase substrate motif_minimal_pS;Chk1 kinase substrate motif;ERK1,2 kinase substrate motif;GSK-3, ERK1, ERK2, CDK5 substrate motif;New PKA kinase substra…	___1	0.920083	1.12e-07	76.151	56.312	63.134	-0.16837	25603000	260	P35732	RNA polymerase II degradation factor 1	DEF1	AAIATPKPKAVKKTESPLENVAELKKEISDI
-0.28387	-0.235733	-0.182435	-0.182435	-0.182435	-0.253372	-0.012794	-0.0434494	0.0260243	-0.00871255	0.0520255	0.231424	-0.127373	0.180555	0.180555	0.569649	0.569649	0.0434494	0.0434494	0.11164	S	2	(D/E)xxx(S/T);(R/K)xx(S/T);(R/K)xxxxx(S/T);(S/T)xx(D/E);(S/T)xxx(D/E);(S/T)xxxxx(R/K);14-3-3 domain binding motif;acidic-plus-3 pSTxxED;acidic-plus-3-4 pSTxxEDED;Calmodulin-dependent protein kinase II substrate motif;Casein kinase II substrate motif;New PKA kinase substrate motif_RxxS;PKA kinase substrate motif;PKC kinase substrate motif;RxxS;Sxx(E/D);SxxE	___1	0.999144	1.27e-07	116.77	89.804	116.77	-0.33991	73108000	186	P32772	Protein UGX2	UGX2	AAIMDRPRRKSERSISFVEDSKTGDYRYQTG
-0.203793	-0.0483623	-0.0483623	0.0608175	-0.224387	-0.202331	-0.202331	-0.17417	-0.17417	-0.212785	0.499258	0.499258	0.846614	0.846614	0.621166	0.503742	0.503742	0.697257	0.697257	0.566324	T	3	(R/K)xx(S/T);(R/K)xxxxx(S/T);(S/T)(R/K);(S/T)xxxxx(D/E) ;Calmodulin-dependent protein kinase II substrate motif;Calmodulin-dependent protein kinase IV substrate motif;Chk1 kinase substrate motif;MAPKAPK2 kinase substrate motif;PKC kinase substrate motif;RxxT	___1	0.960178	9.1e-06	79.875	54.216	79.875	-0.24375	15616000	231	Q03653	Protein EFR3	EFR3	AALESNLGKRLSRTQTRTIGLDKAAEDNHDL
0.426905	0.721351	0.721351	0.159527	0.159527	-0.339266	-0.225503	-0.225503	0.000112057	0.0121982	0.060196	-0.0242844	-0.0242844	-0.236232	-0.236232	-0.000112057	-0.000112057	0.0421677	-0.226543	-0.0921877	S	2	(R/K)xxxx(S/T);(S/T)Pxx(R/K);(S/T)Pxxx(R/K);(S/T)Pxxxx(R/K);(S/T)Pxxxxx(R/K);(S/T)xxx(R/K);(S/T)xxxx(R/K);(S/T)xxxxx(R/K);Casein kinase I substrate motif;Casein kinase II substrate motif;CDK kinase substrate motif_minimal;CDK kinase substrate motif_minimal_pS;ERK1,2 kinase substrate motif;GSK-3, ERK1, ERK2, CDK5 substrate motif;WW domain binding motif	___1	0.999966	7.68e-46	175.25	158.33	175.25	2.1983	807930000	523	P33749	Zinc finger protein MSN4	MSN4	AAQHHQQQPTKQATVSPNTRRRKSSSVTLSP
-0.766586	-0.684877	-1.12405	-1.17446	-1.17446	-1.15162	-0.880071	-0.880071	-0.86856	-0.803004	1.2089	0.798949	0.800629	0.798949	0.541005	0.468138	0.541005	0.751441	0.901507	0.876315	T	2	(R/K)xxxxx(S/T);(S/T)Pxx(R/K);(S/T)xxx(R/K);Casein kinase I substrate motif;Casein kinase II substrate motif;CDK kinase substrate motif_minimal;CDK kinase substrate motif_minimal_pT;GSK-3, ERK1, ERK2, CDK5 substrate motif;RAF1 kinase substrate motif;WW domain binding motif	___1	0.999988	1.18e-74	191.33	166.03	190.26	0.1765	123530000	512	P34217	RNA-binding protein PIN4	PIN4	AAQQQQSFLRQQATLTPSSRIPSGYSANHYQ
-0.0682785	0.0585461	0.0585461	-0.276906	-0.282661	-0.835997	-0.885403	-0.885403	-0.987117	-0.930628	0.621492	0.845409	0.727172	0.845409	0.727172	-0.0585461	-0.0585461	0.258319	0.258319	0.208684	S	3	(D/E)(S/T);(D/E)xxx(S/T);(D/E)xxxxx(S/T);(R/K)xx(S/T);(S/T)P(R/K);(S/T)Pxxx(R/K);(S/T)x(R/K);(S/T)xxxx(R/K);(S/T)xxxxx(D/E) ;b-Adrenergic Receptor kinase substrate motif;Calmodulin-dependent protein kinase II substrate motif;CDK kinase substrate motif_minimal;CDK kinase substrate motif_minimal_pS;Chk1 kinase substrate motif;ERK1,2 kinase substrate motif;Growth associated histone HI kinase substra…	___1	1	2.1e-27	132.45	119.62	114.99	-0.11639	125880000	979	P23201	Protein SPA2	SPA2	AARKLASSGEVDKIESPRMVRESESLEAVGN
-0.30498	-0.328387	-0.281574	0.0335855	0.0335855	0.339408	0.230205	0.230205	-0.148269	-0.223283	-0.138572	-0.210418	-0.0335855	-0.0335855	0.0706339	0.666394	0.233336	0.233336	0.148269	-0.121817	T	2	(R/K)xxxx(S/T);(S/T)xxxx(R/K);Casein kinase I substrate motif;G protein-coupled receptor kinase 1 substrate motif	___1	0.940548	1.45e-35	159.01	133.21	61.435	-0.18207	398100000	132	Q05050	Eisosome protein 1	EIS1	AASKMGPKVVRNNSITSATSKTSKESQTKRK
0.840611	1.40229	0.275652	0.182905	0.182905	-0.0356674	0.557358	0.557358	0.887756	1.31086	-1.29865	-0.933622	-1.86296	-1.13288	-1.13288	-0.445993	-0.445993	0.0356674	-0.182905	0.164169	S	2	(R/K)(S/T);(R/K)x(S/T);(R/K)xx(S/T);(R/K)xxxxx(S/T);(S/T)Pxxxx(R/K);(S/T)Pxxxxx(R/K);(S/T)xxxxx(R/K);Calmodulin-dependent protein kinase II substrate motif;Casein kinase I substrate motif;Casein kinase II substrate motif;CDK kinase substrate motif_minimal;CDK kinase substrate motif_minimal_pS;Chk1 kinase substrate motif;ERK1,2 kinase substrate motif;G protein-coupled receptor kinase 1 substrate m…	___1	0.999499	0.00257429	76.827	76.827	68.735	-0.16766	43715000	164	P53551	Histone H1	HHO1	AASTKLAPKKVVKKKSPTVTAKKASSPSSLT
-0.284368	-0.534019	-0.534019	-0.660905	-0.570301	-0.660905	-0.570301	-0.833938	-0.769234	-0.908622	0.364285	0.19959	0.693852	1.14493	1.14493	1.42841	1.42841	1.42841	0.498002	0.384872	T	2	(R/K)xx(S/T);(S/T)Pxxxx(R/K);(S/T)xxxxx(R/K);Calmodulin-dependent protein kinase II substrate motif;CDK kinase substrate motif_minimal;CDK kinase substrate motif_minimal_pT;GSK-3, ERK1, ERK2, CDK5 substrate motif;PKC kinase substrate motif;RxxT;WW domain binding motif	___1	0.994481	5.77e-11	133.42	100.04	71.555	0.38577	148560000	70	P32909	Protein SMY2	SMY2	AASVNTVPGSTFRSNTPLLGGRHPLSRTSSL
-0.160904	0	0	0	-0.127165	-0.482187	-0.825243	-1.01791	-1.01791	-0.942722	0.922584	0.922584	0.731369	0.540154	0.245352	0	0	0.0494509	0.276022	0.389307	T	3	(R/K)xxxx(S/T);(R/K)xxxxx(S/T);(S/T)P(R/K);(S/T)x(R/K);CDK kinase substrate motif_minimal;CDK kinase substrate motif_minimal_pT;G protein-coupled receptor kinase 1 substrate motif;Growth associated histone HI kinase substrate motif;GSK-3, ERK1, ERK2, CDK5 substrate motif;PKA kinase substrate motif;PKC kinase substrate motif;WW domain binding motif	___1	0.981762	0.0003283	79.148	66.572	70.1	0.018739	166530000	357	P47035	Nucleolar protein NET1	NET1	AAVTAQDINRKPPVTTPRITSGMLKIPEPRI
0.298277	-0.0381725	-0.0554504	-0.0554504	-0.184867	-0.184867	-0.03626	0.112347	0.200365	0.244375	-0.0963459	-0.0963459	0.098047	0.098047	0.076886	0.076886	0.094282	0.191341	0.191341	0.123396	S	3	(R/K)xx(S/T);(R/K)xxxx(S/T);(R/K)xxxxx(S/T);(S/T)(D/E);(S/T)xxx(R/K);(S/T)xxxxx(D/E) ;14-3-3 domain binding motif;AMP-activated protein kinase 2 substrate motif;Calmodulin-dependent protein kinase II substrate motif;G protein-coupled receptor kinase 1 substrate motif;MAPKAPK1 kinase substrate motif;New PKA kinase substrate motif_RxxS;PKA kinase substrate motif;PKC kinase substrate motif;RxxS	___1	1	1.41e-09	106.19	81.133	47.201	-0.10891	32850000	244	P53843	Vacuolar protein sorting-associated protein IST1	IST1	ADAKHPITVKKPRQNSENIKNELKIPKDIKK
-0.146933	-0.00737762	0.0848207	0.649004	0.222845	0.371099	0.222845	0.26727	0.062768	0.137324	-0.951397	-0.842114	-0.842114	-0.516407	-0.26727	0.429961	0.429961	-0.418036	-0.425654	-0.421845	S	3	(D/E)(S/T);(D/E/N)xS;(S/T)(D/E);(S/T)x(D/E);(S/T)xxxx(D/E);(S/T)xxxxx(R/K);acidic-plus-1-2 pSTxxED;acidic-plus-2;acidic-plus-2 pSxD;acidic-plus-2 pSxE/D;b-Adrenergic Receptor kinase substrate motif;Casein kinase I substrate motif;Casein kinase II substrate motif;NxS	___1	0.990848	1.26e-80	143.35	127.08	84.337	0.31758	60625000	360	Q07351	Zinc finger protein STP4	STP4	ADDQDDTARTSANNDSDDSNDKLAASSSSEE
0.997116	0.887302	0.873925	0.539228	0.539228	0.307029	0.970453	0.470603	0.970453	0.861492	-0.433204	-0.380609	-0.539228	-0.380609	-0.539228	-0.327493	-0.611587	-0.255891	-0.557934	-0.399476	S	2	(D/E)xx(S/T);(D/E)xxx(S/T);(D/E)xxxxx(S/T);(R/K)x(S/T);(S/T)(D/E);Casein kinase I substrate motif;Casein kinase II substrate motif;G protein-coupled receptor kinase 1 substrate motif;GSK3 kinase substrate motif;HxxxxS;KxS;New PKA kinase substrate motif_KxS;PKA kinase substrate motif;PKC kinase substrate motif	___1	0.997773	0.000269767	97.456	77.979	61.353	0.12958	7888100	245	P53278	Uncharacterized protein YGR130C	YGR130C	ADEATSVEEEHEDKVSESTSIGKGTADSAQI
0.470862	0.451839	0.200398	0.130193	0.130193	0.0545092	-0.0545092	-0.448474	-0.0545092	-0.0450065	0.142073	0.0785184	-0.0766988	-0.286149	-0.671586	-0.286149	-0.671586	-0.235047	-1.3499	-0.828124	T	2	(D/E)(S/T);(R/K)xxxx(S/T);(S/T)(D/E);(S/T)x(D/E);(S/T)xx(D/E);(S/T)xxx(D/E);acidic-plus-1-2 pSTxxED;acidic-plus-2;acidic-plus-2 pTxD;acidic-plus-2 pTxE/D;acidic-plus-2-3 pSTxxED;acidic-plus-2-4 pSTxxED;acidic-plus-3 pSTxxED;acidic-plus-3-4 pSTxxEDED;b-Adrenergic Receptor kinase substrate motif;Casein kinase II substrate motif;MAPKAPK2 kinase substrate motif;Txx(E/D)	___1	0.999919	0.000665755	67.563	67.563	67.563	0.068221	58841000	207	P36054	Calcipressin-like protein	RCN1	ADHVKTAFPPKSIFDTDDDD___________
-0.256124	-0.194068	-0.0203056	0.120556	0.106515	0.520325	0.441809	0.441809	0.209113	0.137233	-0.212458	-0.236002	-0.12785	0.0203056	0.0203056	-0.0653534	-0.0653534	-0.0653534	-0.236635	-0.531053	S	3	(D/E)(S/T);(R/K)xxxxx(S/T);(S/T)(D/E);(S/T)x(D/E);(S/T)xx(D/E);acidic-plus-1-2 pSTxxED;acidic-plus-2;acidic-plus-2 pSxE;acidic-plus-2 pSxE/D;acidic-plus-2-3 pSTxxED;acidic-plus-3 pSTxxED;b-Adrenergic Receptor kinase substrate motif;Casein kinase II substrate motif;Pyruvate dehydrogenase kinase substrate motif;Sxx(E/D);SxxD	___1	1	2.38e-147	208.58	196.63	198.54	-0.017668	235670000	340	P53686	NAD-dependent protein deacetylase HST2	HST2	ADKKDKKLQRLNGHDSDEDGASNSSSSQKAA
-0.0806502	-0.080864	-0.080864	-0.152212	-0.152212	-0.508114	0.0706916	0.0784283	0.0784283	0.0692928	0.416945	0.474405	0.474405	0.149925	0.0288873	-0.0784283	-0.126131	-0.0784283	-0.223436	-0.041624	S	3	(R/K)(S/T);(R/K)xxx(S/T);(S/T)xxx(D/E);CDK kinase substrate motif_minimal;CDK kinase substrate motif_minimal_pS;ERK1,2 kinase substrate motif;Growth associated histone HI kinase substrate motif;GSK-3, ERK1, ERK2, CDK5 substrate motif;WW domain binding motif	___1	0.999991	1.08e-30	112.58	107.53	102.43	-0.12327	59489000	66	Q08229	Protein NBA1	NBA1	ADQSDVFKPPSRLLRSPAGDVSLPPGDNRSS
1.10312	1.10312	-0.091755	-1.19968	-1.19968	-1.19968	-1.2388	-1.36487	-1.48522	-1.5454	1.38492	1.38492	1.38818	1.38818	0.88337	0.375299	0.327487	0.279675	0	-0.139838	S	3	(D/E)(S/T);(R/K)xxxxx(S/T);(S/T)Pxxx(R/K);(S/T)Pxxxx(R/K);(S/T)xxxx(R/K);(S/T)xxxxx(R/K);b-Adrenergic Receptor kinase substrate motif;Casein kinase I substrate motif;Casein kinase II substrate motif;CDK kinase substrate motif_minimal;CDK kinase substrate motif_minimal_pS;ERK1,2 kinase substrate motif;G protein-coupled receptor kinase 1 substrate motif;GSK3 kinase substrate motif;GSK-3, ERK1, ERK2…	___1	0.916227	2.31e-10	117.98	93.122	96.993	0.022479	15699000	623	P32325	DDK kinase regulatory subunit DBF4	DBF4	ADSKVHNDIKITTTESPTASKKSTSTNVTLH
-0.361483	-0.530362	-0.317614	-0.317614	-0.317614	-0.338572	-0.338572	-0.260118	-0.260118	-0.320021	1.0283	1.04355	1.04355	0.897369	0.856766	0.239611	0.239611	0.620461	0.620461	0.398694	S	3	(R/K)(S/T);(R/K)x(S/T);(R/K)xx(S/T);(R/K)xxx(S/T);(R/K)xxxx(S/T);(S/T)Pxxx(R/K);(S/T)x(D/E);(S/T)xxxx(R/K);14-3-3 domain binding motif;acidic-plus-2;acidic-plus-2 basic-2;acidic-plus-2 basic-2-3;acidic-plus-2 pSxD;acidic-plus-2 pSxE/D;Akt kinase substrate motif;basic-minus-acidic-plus KRKRxSTxED;basic-minus-acidic-plus KRxSTxED;Calmodulin-dependent protein kinase II substrate motif;Casein kinase …	___1	0.999448	0.000338974	85.958	69.384	72.2	0.16463	157690000	184	P36106	Transcription factor BYE1	BYE1	ADVFLDEESPRKRKRSPDSAKGIHIKSKQVK
0.066173	0.211772	0.211772	0.211772	0.169832	0.414571	0.0755177	0.637877	0.213826	0.563548	-0.252189	-0.171037	-0.333342	-0.644711	-0.644711	0.0403624	0.0403624	-0.193576	-0.193576	-0.134547	S	4	(D/E)x(S/T);(D/E/N)xS;(R/K)xxx(S/T);(S/T)(D/E);(S/T)x(D/E);(S/T)xxxx(D/E);(S/T)xxxxx(D/E) ;acidic-plus-1-2 pSTxxED;acidic-plus-2;acidic-plus-2 pSxE;acidic-plus-2 pSxE/D;Casein kinase II substrate motif;DxS;G protein-coupled receptor kinase 1 substrate motif;PKA kinase substrate motif	___1	0.986326	2.03e-41	115.55	91.268	91.942	-0.65985	60959000	70	Q08208	Nucleolar protein 12	NOP12	AEADQEEKEASKPDVSDEQTEEVALPKVKKA
1.72867	1.6719	1.6719	0.651207	0.13041	-0.376459	-0.376459	-0.376459	0.104392	0.089225	-0.442966	-0.151683	-0.196657	-0.0325971	0.0325971	0.0325971	-0.891284	-0.891284	-0.104392	0.124639	S	2	(D/E)xx(S/T);(S/T)Px(R/K);(S/T)PxK;(S/T)Pxx(R/K);(S/T)xx(R/K);(S/T)xxx(R/K);Casein kinase I substrate motif;Cdc2 kinase substrate motif;CDK kinase substrate motif;CDK kinase substrate motif_minimal;CDK kinase substrate motif_minimal_pS;CDK1,2,4,6 kinase substrate motif;ERK1,2 kinase substrate motif;GSK-3, ERK1, ERK2, CDK5 substrate motif;pSPxK/R;SPxK;WW domain binding motif	___1	0.999978	0.0011592	63.283	49.775	63.283	-0.19589	9823900	72	P42845	Protein STB1	STB1	AEDVDEDHKTLLEAISPAKKPLHDDTNKMTV
0.231372	0.0106964	0.322995	0.322995	0.322995	0.560781	0.511151	0.511151	0.511151	0.455883	-0.459781	-0.378059	-0.378059	-0.221509	-0.221509	-0.589199	-0.589199	-0.589199	-0.251762	-0.447051	S	3	(D/E)xxx(S/T);(D/E)xxxx(S/T);(R/K)xx(S/T);(S/T)x(D/E);14-3-3 domain binding motif;acidic-plus-2;acidic-plus-2 pSxD;acidic-plus-2 pSxE/D;Calmodulin-dependent protein kinase II substrate motif;CDK kinase substrate motif_minimal;CDK kinase substrate motif_minimal_pS;ERK1,2 kinase substrate motif;GSK-3, ERK1, ERK2, CDK5 substrate motif;MAPKAPK2 kinase substrate motif;MDC1 BRCT domain binding motif;Ne…	___1	0.964144	6.85e-15	132.24	110.05	111.38	0.089938	134030000	177	P47083	U3 small nucleolar RNA-associated protein MPP10	MPP10	AEEKRISSGQDERHSSPDPYGINDKFFDLEK
0.0609416	0.217665	0.30548	0.648191	0.648191	1.69295	0.812515	0.812515	0.331336	0.204417	-0.23463	-0.145909	-0.304413	-0.145909	-0.277596	-0.151145	-0.217665	-0.217665	-0.360798	-0.372092	S	2	(D/E)xx(S/T);(D/E)xxxxx(S/T);(R/K)xxxx(S/T);(S/T)xx(D/E);(S/T)xxx(D/E);(S/T)xxxx(R/K);(S/T)xxxxx(D/E) ;acidic-plus-3 pSTxxED;acidic-plus-3-4 pSTxxEDED;Casein kinase I substrate motif;Casein kinase II substrate motif;MAPKAPK2 kinase substrate motif;Sxx(E/D);SxxE	___1	0.999059	6.85e-70	129.84	92.856	129.84	0.54357	57293000	362	P38199	Heterogeneous nuclear rnp K-like protein 2	HEK2	AEGDATVVTERSDSASFLEEKEEPQENHDNK
-0.985094	-1.06907	-0.0775599	-0.0775599	-0.0574241	-0.0306621	0.101672	0.101672	-0.033722	-0.167586	0.475851	0.475851	0.197729	0.126524	0.126524	0.126524	-0.234392	-0.234392	-0.217901	0.0742607	T	3	(R/K)x(S/T);(S/T)P(R/K);(S/T)Pxxx(R/K);(S/T)x(R/K);(S/T)xxxx(R/K);AMP-activated protein kinase substrate motif;CDK kinase substrate motif_minimal;CDK kinase substrate motif_minimal_pT;Growth associated histone HI kinase substrate motif;GSK-3, ERK1, ERK2, CDK5 substrate motif;KxT;New PKA kinase substrate motif_KxT;PKA kinase substrate motif;PKC kinase substrate motif;RAF1 kinase substrate motif;WW…	___1	0.989319	0.00494823	43.991	29.997	41.54	-0.032959	3473700	36	P29478	Signal recognition particle subunit SEC65	SEC65	AELDPSLRTPIAPKITPKVVRSQDQENPAFL
-0.724419	-0.257766	0.00504446	0.00504446	0.00504446	-0.00504446	-0.00504446	-0.0820665	0.0957532	-0.0992534	-0.393833	-0.10216	0.126058	0.151115	0.151115	0.135417	-0.421164	0.104543	-0.433062	-0.18204	S	3	(R/K)x(S/T);(R/K)xx(S/T);(S/T)xxxx(R/K);AMP-activated protein kinase substrate motif;Calmodulin-dependent protein kinase II substrate motif;Casein kinase II substrate motif;Chk1 kinase substrate motif;KxS;New PKA kinase substrate motif_KKxS;New PKA kinase substrate motif_KxS;New PKA kinase substrate motif_KxxS;PKA kinase substrate motif;PKC kinase substrate motif	___1	0.994426	0.000276631	96.229	78.498	73.781	0.15256	54770000	139	Q08732	Serine/threonine-protein kinase HRK1	HRK1	AELKRFFRPSVNKKLSMSQLRSKKHSTHSPP
0.379975	0.304908	0.242696	0.242696	0.407984	0.407984	0.461329	0.340473	0.461329	0.465455	-0.831465	-0.792466	-0.759512	-0.759512	-0.710799	-0.375527	-0.375527	-0.243879	-0.243879	-0.243288	S	2	(R/K)(S/T)	___1	0.990715	5.93e-24	149.49	75.191	128.85	0.25838	43439000	40;40	P0CX30	40S ribosomal protein S23-B;40S ribosomal protein S23-A	RPS23B;RPS23A	AENNYKKRLLGTAFKSSPFGGSSHAKGIVLE
0.000714	0.134599	0.134599	0.134599	0.0109816	-0.111929	0.0109816	-0.0394039	0.392871	0.210343	0.140327	0.155255	-0.0109816	0.0394039	-0.100369	-0.0557137	-0.0717735	-0.0717735	-0.0717735	0.0601985	S	2	(D/E)(S/T);(R/K)xx(S/T);(S/T)xx(D/E);acidic-plus-3 pSTxxED;b-Adrenergic Receptor kinase substrate motif;Casein kinase II substrate motif;G protein-coupled receptor kinase 1 substrate motif;GSK3 kinase substrate motif;New PKA kinase substrate motif_KxxS;PKA kinase substrate motif;PKC kinase substrate motif;Sxx(E/D);SxxE	___1	0.975576	2.07e-08	80.469	66.311	80.469	-0.014292	8416100	154;154	P0CX40	40S ribosomal protein S8-B;40S ribosomal protein S8-A	RPS8B;RPS8A	AERKWAARAASAKIESSVESQFSAGRLYACI
0.00596905	0	-0.0119381	-0.302562	-0.420339	-0.420339	-0.247494	0.145009	0.537512	0.537512	0.954175	0.97072	0.97072	0.534239	0.0646687	-0.228522	-0.337976	-0.337976	-0.15424	-0.15424	S	3	(D/E)xx(S/T);(S/T)xx(D/E);(S/T)xxxx(D/E);acidic-plus-3 pSTxxED;Casein kinase I substrate motif;Casein kinase II substrate motif;Pyruvate dehydrogenase kinase substrate motif;Sxx(E/D);SxxD	___1	0.999939	8.99e-82	164.27	155.23	119.83	0.13126	82131000	394	P32566	Cell wall assembly regulator SMI1	SMI1	AESIKGEDSGSADVQSVQDHESVKIVKTEPS
-0.143267	-0.336465	-0.336465	-0.132692	-0.132692	-0.279346	-0.279346	-0.0499301	-0.0499301	-0.13241	0.623037	0.587147	0.587147	0.805152	0.805152	0.000985146	0.000985146	0.339434	0.372439	0.355936	S	3	(R/K)(S/T);(R/K)x(S/T);(R/K)xx(S/T);(R/K)xxx(S/T);(S/T)xxx(R/K);(S/T)xxxx(D/E);14-3-3 domain binding motif;Calmodulin-dependent protein kinase II substrate motif;Casein kinase II substrate motif;New PKA kinase substrate motif_RRxS;New PKA kinase substrate motif_RxS;New PKA kinase substrate motif_RxxS;PAK2 kinase substrate motif;Pim1 kinase substrate sequence;PKA kinase substrate motif;PKA kinase …	___1	0.997577	0.00688662	52.579	38.584	52.579	-0.55918	23073000	450	P16664	Guanine nucleotide exchange factor subunit RGP1	RGP1	AESSLRSDAVTKRRKSYSVRDNISNLEQKMW
0.202081	0.258756	0.346632	0.547633	0.726551	0.758855	0.77038	0.957269	0.77038	0.830011	-1.34643	-1.22459	-1.46828	-1.03273	-1.03273	-0.258756	-0.258756	-0.760792	-0.760792	-0.596651	S	2	(D/E)xx(S/T);(R/K)xxx(S/T);(R/K)xxxx(S/T);(S/T)(D/E);(S/T)xx(D/E);(S/T)xxx(D/E);acidic-plus-3 pSTxxED;acidic-plus-3-4 pSTxxEDED;Casein kinase I substrate motif;Casein kinase II substrate motif;PKA kinase substrate motif;Sxx(E/D);SxxE	___1	0.999059	0	295.26	264.19	236.7	0.19643	396790000	47	Q01448	Histone promoter control protein 2	HPC2	AEVLNTDNSIKKETGSDSEDLFNKFSNKKTN
-0.251554	-0.206436	-0.0397425	0.0388041	0.0784597	0.60971	0.821253	0.957696	1.16479	1.24161	-0.821214	-0.835467	-0.919845	-1.12313	-1.12313	-0.204886	-0.0388041	0.0397425	1.08165	1.13482	S	2	(R/K)x(S/T);(R/K)xx(S/T);(R/K)xxx(S/T);14-3-3 domain binding motif;Aurora-A kinase substrate motif;Calmodulin-dependent protein kinase II substrate motif;Casein kinase I substrate motif;Casein kinase II substrate motif;G protein-coupled receptor kinase 1 substrate motif;New PKA kinase substrate motif_RRxS;New PKA kinase substrate motif_RxS;New PKA kinase substrate motif_RxxS;PAK2 kinase substrate…	___1	0.999996	1.49e-36	155.08	139.8	91.914	-0.37036	458170000	345	Q06648	GTPase-interacting component 2	GIC2	AFFPSRQSPLPKRRNSIATPSPQSKFSYSDS
-0.193908	0.0248122	0.0873013	0.236966	0.236966	0.386463	0.443772	1.0576	0.443772	0.736778	-1.18214	-0.909638	-0.598814	-0.373475	-0.165329	-0.165329	-0.608625	-0.608625	-0.0873013	-0.0560567	S	2	(D/E)xxxxx(S/T);(R/K)x(S/T);(S/T)x(D/E);(S/T)xxxx(D/E);acidic-plus-2;acidic-plus-2 basic-2;acidic-plus-2 pSxD;acidic-plus-2 pSxE/D;G protein-coupled receptor kinase 1 substrate motif;GSK3 kinase substrate motif;New PKA kinase substrate motif_RxS;PKA kinase substrate motif;PKA kinase substrate motif_RxS;PKC kinase substrate motif;RxS	___1	0.980247	1.38e-108	203.8	157.78	82.171	0.031867	27180000	188	P16861	ATP-dependent 6-phosphofructokinase subunit alpha	PFK1	AFLEATSEDEIISRASSDASDLLRQTLGSSQ
0.832389	0.781583	0.781583	-0.0264988	-0.113675	-0.929686	-0.61991	-0.626887	-0.61991	-0.281744	0.556866	0.594511	0.594511	-0.0412636	-0.0412636	-0.113402	-0.113402	-0.113402	0.0264988	0.12877	S	2	(D/E)xxxxx(S/T);(R/K)xxxx(S/T);(S/T)Px(R/K);(S/T)PxK;(S/T)xx(R/K);Casein kinase I substrate motif;Cdc2 kinase substrate motif;CDK kinase substrate motif;CDK kinase substrate motif_minimal;CDK kinase substrate motif_minimal_pS;CDK1,2,4,6 kinase substrate motif;ERK1,2 kinase substrate motif;G protein-coupled receptor kinase 1 substrate motif;Growth associated histone HI kinase substrate motif;GSK-3…	___1	0.934085	0.000144421	115.71	68.633	115.71	0.56044	50281000	19	P48235	Extender of the chronological lifespan protein 1	ECL1	AFNDYCTVCDRLIPTSPQKTNINTRKIQRDN
-0.106019	-0.0523493	-0.212671	-0.0523493	-0.018024	0.045804	0.045804	0.063828	0.063828	0.040926	0.210293	0.210293	0.0953334	-0.0196261	-0.0246882	-0.0246882	0.116352	0.238719	0.238719	0.226851	S	3	(R/K)x(S/T);(R/K)xx(S/T);(S/T)xxxx(D/E);14-3-3 domain binding motif;Calmodulin-dependent protein kinase II substrate motif;Casein kinase I substrate motif;Casein kinase II substrate motif;MDC1 BRCT domain binding motif;New PKA kinase substrate motif_RRxS;New PKA kinase substrate motif_RxS;New PKA kinase substrate motif_RxxS;PAK2 kinase substrate motif;PKA kinase substrate motif;PKA kinase substra…	___1	0.831264	7.96e-09	88.561	59.263	88.561	0.079426	19301000	228	Q99332	Protein HPH1	FRT1	AFNQIQGSSSSQRRSSAGSFDYERKRLVNQF
0.14768	0.14768	0.0244349	0.0244349	0.274961	0.289295	0.289295	-0.0078087	-0.0078087	0.0233588	-0.108197	-0.108197	-0.0813617	-0.0813617	-0.280523	-0.280523	-0.066974	0.286409	0.286409	0.243327	S	2	(R/K)xx(S/T);(R/K)xxx(S/T);14-3-3 domain binding motif;Calmodulin-dependent protein kinase II alpha substrate motif;Calmodulin-dependent protein kinase II substrate motif;Calmodulin-dependent protein kinase IV substrate motif;Casein kinase I substrate motif;Casein kinase II substrate motif;Chk1 kinase substrate motif;Doublecortin kinase-1 kinase substrate motif;G protein-coupled receptor kinase 1…	___1	0.946397	7.15e-06	101.95	76.517	93.258	0.1156	3680700	1309	P32634	Negative regulator of sporulation PMD1	PMD1	AFPSNSGVQNIRRSVSLFSPATKKKSSLSRE
-0.309428	-0.309428	-0.379941	-0.379941	-0.03317	0.206113	0.206113	0.206113	0.207492	0.297183	-0.0281115	-0.0281115	-0.0884043	-0.116681	-0.116681	-0.0846643	0.215288	0.515241	0.566338	0.591887	S	3	(R/K)xxxxx(S/T);(S/T)xxx(D/E);(S/T)xxxxx(D/E) ;Casein kinase I substrate motif;Casein kinase II substrate motif	___1	0.866775	1.39e-49	137.52	129.99	137.52	-0.11235	33750000	71	P08018	MAP kinase kinase PBS2	PBS2	AFQEQRALKRSASVGSNQSEQDKGSSQSPKH
0.626526	0.437976	0.747474	0.747474	0.747474	0.776676	0.763227	0.776676	0.884479	0.893263	-1.53984	-0.857834	-2.22184	-1.32525	-1.32525	-0.577841	-0.577841	-0.402474	-0.712485	-0.492658	S	2	(D/E)(S/T);(S/T)(D/E);(S/T)xxx(R/K);b-Adrenergic Receptor kinase substrate motif	___1	0.999991	6.84e-217	239.75	205.86	198.85	0.21828	160460000	187	P26785	60S ribosomal protein L16-B	RPL16B	AFTKKVSSASAAASESDVAKQLASFGY____
-0.161031	-0.0531244	-0.268937	0.0531244	0.0531244	0.505302	0.505302	0.505302	0.978931	1.06679	-0.410313	-0.388205	-0.388205	-0.692981	-0.692981	-0.179645	-0.179645	-0.179645	0.308907	0.564698	S	2	(D/E)x(S/T);(D/E/N)xS;(K/R)(S/T)(I/L/V);(R/K)(S/T);(R/K)xxx(S/T);(R/K)xxxx(S/T);(R/K)xxxxx(S/T);(S/T)xxxx(D/E);(S/T)xxxxx(D/E) ;Casein kinase II substrate motif;ExS;PKA kinase substrate motif	___1	0.885574	0.000269767	74.944	48.342	74.944	-0.076963	5905100	184	P32772	Protein UGX2	UGX2	AGAAIMDRPRRKSERSISFVEDSKTGDYRYQ
-0.164269	0.0871534	0.633799	1.09297	1.09297	0.225795	-0.662849	-0.662849	-0.402044	-0.25898	0.0351422	-0.0871534	-0.0940166	-0.160414	-0.160414	0.222912	0.250664	0.250664	0.0940166	-0.0900412	S	2	(D/E)xx(S/T);(D/E)xxx(S/T);(D/E)xxxx(S/T);(S/T)(R/K);(S/T)xxxxx(D/E) ;Casein kinase I substrate motif;Casein kinase II substrate motif;G protein-coupled receptor kinase 1 substrate motif	___1	1	2.45e-09	111.12	82.415	111.12	-0.014197	14121000	278	P47035	Nucleolar protein NET1	NET1	AGKKIKSSIVEEDIVSRSATVDPDKTKQQRL
-0.154769	0.0684655	0.514935	0.555565	0.596195	0.737249	0.878304	0.903943	0.929583	0.929583	-0.218844	-0.128229	-0.106201	-0.106201	-0.265402	-0.268795	-0.268795	-0.162594	-0.0529995	-0.0529995	S	2	(R/K)xx(S/T);(S/T)(D/E);14-3-3 domain binding motif;Calmodulin-dependent protein kinase II substrate motif;Casein kinase II substrate motif;DNA dependent Protein kinase substrate motif;G protein-coupled receptor kinase 1 substrate motif;New PKA kinase substrate motif_RxxS;PKA kinase substrate motif;PKC kinase substrate motif;RxxS	___1	0.987601	2.59e-09	110.8	92.766	78.157	-0.88107	59463000	388	P38349	UBX domain-containing protein 7	UBX7	AHASPMLTPSGTRYPSETNLTTSRSVSPNVF
-0.091811	0.111851	-0.0179787	0.379995	0.0179787	0.379995	0.450158	0.450158	-0.0147805	-0.46334	0.816768	0.816768	0.729815	0.642862	0.246245	-0.150373	-0.155873	-0.155873	0.396894	0.676027	T	2	(S/T)Pxxxxx(R/K);Casein kinase I substrate motif;Casein kinase II substrate motif;CDK kinase substrate motif_minimal;CDK kinase substrate motif_minimal_pT;ERK1,2 kinase substrate motif;GSK3, Erk1, Erk2 and CDK5 kinase motif;GSK-3, ERK1, ERK2, CDK5 substrate motif;WW domain binding motif	___1	0.900607	7.77e-28	88.507	73.535	88.507	-0.11395	10310000	495	Q08732	Serine/threonine-protein kinase HRK1	HRK1	AHESNLKTVQNQVPNTPASIQGKSDNKPDIV
1.21274	0.11219	0.0325474	-0.385764	-0.441413	-0.449034	-0.449034	-0.291995	-0.291995	-0.418734	1.06629	1.06629	0.559324	0.150936	0.150936	0.150936	-0.161908	-0.267406	-0.267406	-0.114444	S	2	(R/K)(S/T);(R/K)xxxx(S/T);(S/T)Px(R/K);(S/T)PxR;(S/T)xx(R/K);Casein kinase II substrate motif;Cdc2 kinase substrate motif;CDK kinase substrate motif;CDK kinase substrate motif_minimal;CDK kinase substrate motif_minimal_pS;CDK1,2,4,6 kinase substrate motif;ERK1,2 kinase substrate motif;Growth associated histone HI kinase substrate motif;GSK-3, ERK1, ERK2, CDK5 substrate motif;pSPxK/R;SPxR;WW domai…	___1	0.999196	0.00028507	92.538	76.205	92.538	0.20365	147690000	220	Q04087	Monopolin complex subunit LRS4	LRS4	AHIRNDTTSSKIAGKSPSRLSALQKSPELRK
-0.786321	-0.684052	-0.726643	-0.138302	0.664724	0.664724	0.0515575	0.0297089	0.0297089	0.162492	-0.374808	-0.348822	-0.400795	-0.553392	-0.553392	0.469114	0.469114	1.39053	1.11455	1.25254	S	2	(D/E)xxx(S/T);(R/K)xx(S/T);(R/K)xxxxx(S/T);(S/T)x(D/E);(S/T)xx(D/E);14-3-3 domain binding motif;acidic-plus-2;acidic-plus-2 pSxE;acidic-plus-2 pSxE/D;acidic-plus-2-3 pSTxxED;acidic-plus-3 pSTxxED;Calmodulin-dependent protein kinase II substrate motif;Casein kinase II substrate motif;DNA dependent Protein kinase substrate motif;G protein-coupled receptor kinase 1 substrate motif;New PKA kinase sub…	___1	1	3.43e-53	162.32	141.59	139.46	0.098798	1041300000	69	P38809	Uncharacterized protein YHR097C	YHR097C	AHNSSVSNSRQERLPSYEEAAGTPKQQAPYP
-0.198069	-0.132436	-0.133665	-0.132436	0.00415134	0.00415134	0.183383	-0.00415134	-0.0541444	-0.150238	-0.0729351	0.0818257	0.0818257	-0.0656996	-0.100679	-0.0656996	0.256621	0.352281	0.256621	0.242104	S	2	(R/K)xx(S/T);(S/T)x(D/E);(S/T)xxx(R/K);(S/T)xxxxx(R/K);acidic-plus-2;acidic-plus-2 pSxE;acidic-plus-2 pSxE/D;Calmodulin-dependent protein kinase II substrate motif;Casein kinase II substrate motif;Chk1 kinase substrate motif;New PKA kinase substrate motif_KxxS;PKA kinase substrate motif;PKC kinase substrate motif	___1	1	0.00135524	108.15	77.35	94.309	0.17375	2979200000	44	P53278	Uncharacterized protein YGR130C	YGR130C	AHQQESPYQFLQKVVSNEPKGKEEWVSPFRQ
-0.298442	-0.578405	-0.864745	-0.864745	0.0184789	0.498503	0.498503	0.269229	0.0973496	-0.142288	-0.446788	-0.414512	-0.18904	-0.18904	-0.0973496	0.11048	0.622507	1.0751	0.87722	0.97616	S	2	(D/E/N)xS;(K/R)(S/T)(I/L/V);(R/K)(S/T);(R/K)xx(S/T);(S/T)xxx(R/K);14-3-3 domain binding motif;Calmodulin-dependent protein kinase II alpha substrate motif;Calmodulin-dependent protein kinase II substrate motif;Calmodulin-dependent protein kinase IV substrate motif;Casein kinase II substrate motif;Chk1 kinase substrate motif;New PKA kinase substrate motif_RxxS;NxS;Phosphorylase kinase substrate mo…	___1	0.999612	0.000796658	81.338	61.307	71.451	-0.013209	836800000	391	Q05518	Protein PAL1	PAL1	AHSYHNRNGGLQRNKSLSQRLGLGGSGDSNA
-0.0737685	0.0806942	0.272399	0.125122	0.125122	-0.0806942	-0.0806942	0.142682	0.216145	0.238972	-0.69836	-0.569397	-0.827323	-0.699327	-0.699327	-0.152748	-0.152748	-0.152748	0.0535555	0.437195	S	2	(R/K)xxx(S/T);G protein-coupled receptor kinase 1 substrate motif	___1	0.93277	3.04e-86	182.91	173.72	175.69	-0.33732	124220000	242	P40956	Protein GTS1	GTS1	AIDYLEKSSSSRNSVSAAATTSTPPLPRRRA
-0.146178	0.193774	-0.0433254	-0.0433254	-0.0927162	-0.317528	-0.368237	-0.317528	-0.110738	0.071875	0.226251	0.00241375	0.450089	0.357404	0.357404	0.357404	0.362466	0.362466	-0.00241375	-0.0572644	T	2	(D/E)(S/T);(D/E)x(S/T);(D/E)xxxxx(S/T);(D/E/N)xT;b-Adrenergic Receptor kinase substrate motif;ExT	___1	1	5.72e-19	85.258	81.157	85.258	0.21858	27156000	331	P25619	30 kDa heat shock protein	HSP30	AIHEPEPEAEQAVEDTA______________
0.24451	0.142712	0.346308	0.438216	0.438216	0.438216	0.719674	0.719674	-0.300237	-0.327123	-0.141508	-0.201064	-0.201064	-0.236571	-0.135163	-0.0178652	0.0178652	0.0819521	0.146865	0.234628	S	2	(S/T)Px(R/K);(S/T)PxR;(S/T)xx(R/K);(S/T)xxxx(D/E);Casein kinase I substrate motif;Cdc2 kinase substrate motif;CDK kinase substrate motif;CDK kinase substrate motif_minimal;CDK kinase substrate motif_minimal_pS;CDK1,2,4,6 kinase substrate motif;ERK1,2 kinase substrate motif;G protein-coupled receptor kinase 1 substrate motif;GSK3 kinase substrate motif;GSK-3, ERK1, ERK2, CDK5 substrate motif;pSPxK…	___1	1	1.36e-75	192.6	171.86	192.6	-0.15035	141840000	101	Q03790	Nucleoporin NUP53	NUP53	AIPNSIIKRSNGQSLSPVRSDSADVPAFSNS
0.047636	0.085647	0.085647	0.085647	-0.64658	-0.445389	-0.445389	-0.0778618	0.0214411	0.0710926	0.647952	0.647952	0.227588	-0.192777	-0.358921	-0.358921	-0.0449115	0.256552	0.256552	0.167207	S	2	(R/K)xx(S/T);(R/K)xxxx(S/T);14-3-3 domain binding motif;Akt kinase substrate motif;Calmodulin-dependent protein kinase II substrate motif;Casein kinase I substrate motif;Casein kinase II substrate motif;G protein-coupled receptor kinase 1 substrate motif;GSK3 kinase substrate motif;MAPKAPK1 kinase substrate motif;New PKA kinase substrate motif_RxxS;PKA kinase substrate motif;PKC kinase substrate …	___1	0.830156	1.87e-12	75.239	71.578	75.239	0.83547	6354400	275	P47135	Protein JSN1	JSN1	AIPNSVWSNTRQRSQSNASSIYTDAPLYEQP
-0.396692	-0.459444	-0.345588	-0.381559	-0.345588	-0.381559	-0.493366	-0.493366	-0.465237	-0.318307	1.24591	1.03187	1.03187	0.97832	0.97832	1.02111	1.06113	1.06113	0.381559	0.260944	S	3	(R/K)x(S/T);(S/T)P(R/K);(S/T)Pxxxxx(R/K);(S/T)x(R/K);Casein kinase I substrate motif;Casein kinase II substrate motif;CDK kinase substrate motif_minimal;CDK kinase substrate motif_minimal_pS;ERK1,2 kinase substrate motif;Growth associated histone HI kinase substrate motif;GSK-3, ERK1, ERK2, CDK5 substrate motif;New PKA kinase substrate motif_RxS;PKA kinase substrate motif;PKA kinase substrate mot…	___1	0.896524	1.54e-41	118.37	101.3	84.365	0.007135	212380000	601	Q06440	Coronin-like protein	CRN1	AITASSKEEPSAARTSPKSLGLKKSVEKLST
-0.432645	-0.0727797	-0.00553942	-0.00553942	0.284498	0.539342	0.284498	0.0798979	0.0798979	0.29042	-0.0738473	-0.153234	-0.0930924	-0.0930924	0.0426831	0.0727797	0.0426831	-0.0294652	-0.485903	-0.603526	S	4	(R/K)x(S/T);(R/K)xx(S/T);(R/K)xxx(S/T);(R/K)xxxx(S/T);(R/K)xxxxx(S/T);(S/T)x(D/E);(S/T)xx(D/E);14-3-3 domain binding motif;acidic-plus-2;acidic-plus-2 basic-2;acidic-plus-2 basic-2-3;acidic-plus-2 pSxD;acidic-plus-2 pSxE/D;acidic-plus-2-3 pSTxxED;acidic-plus-3 pSTxxED;Akt kinase substrate motif;Aurora-A kinase substrate motif;Calmodulin-dependent protein kinase II substrate motif;Casein kinase II…	___1	0.975319	3.03e-09	66.282	57.118	64.315	0.052003	21515000	216	Q08923	Histone deacetylase complex subunit CTI6	CTI6	AKDGNTRSSRRRRRNSMDDASTDQYSLDPGD
0.369563	0.336428	0.336428	0.0780497	0.0780497	-0.0046978	0.0224104	0.0224104	0.328939	0.451993	-0.418841	-0.267376	-0.653016	-0.666237	-0.666237	-0.0743494	-0.0743494	0.0046978	-0.0224104	0.0668558	S	2	(D/E)xx(S/T);(S/T)(R/K);(S/T)x(R/K);(S/T)xxxx(R/K);Casein kinase I substrate motif;G protein-coupled receptor kinase 1 substrate motif;GSK3 kinase substrate motif;MAPKAPK2 kinase substrate motif;PKA kinase substrate motif;PKC kinase substrate motif	___1	0.994968	8.89e-10	116.75	104.82	110.74	-0.055106	1561300000	341	Q12427	Protein STB3	STB3	AKIDLEKLTATSEPTSRRASRLSVSKESSIR
0.517621	0.677791	0.677791	0.535675	0.535675	0.296522	0.186306	-0.10357	0.186306	0.317066	-0.518745	-0.424033	-0.697714	-0.513525	-0.513525	-0.186306	-0.186306	0.272188	-0.472168	-0.085748	S	2	(D/E)(S/T);(R/K)xx(S/T);(S/T)(R/K);(S/T)xxx(R/K);14-3-3 domain binding motif;b-Adrenergic Receptor kinase substrate motif;Calmodulin-dependent protein kinase II substrate motif;Calmodulin-dependent protein kinase IV substrate motif;New PKA kinase substrate motif_RxxS;PKA kinase substrate motif;PKC kinase substrate motif;RxxS	___1	1	8.33e-07	70.977	32.684	51.949	0.18057	111970000	26;26	P04449;P24000	60S ribosomal protein L24-A;60S ribosomal protein L24-B	RPL24A;RPL24B	AKIYPGRGTLFVRGDSKIFRFQNSKSASLFK
-0.472665	-0.367458	-0.716776	-0.716776	-0.75039	-0.884133	-0.884133	-0.871498	-0.642231	-0.481227	1.36047	1.54751	1.45787	1.67479	1.45787	1.27652	0.507938	0.423498	0.320223	0.131441	T	2	(D/E)xx(S/T);(D/E)xxx(S/T);(D/E)xxxx(S/T);(D/E)xxxxx(S/T);(S/T)(D/E);(S/T)xx(D/E);acidic-plus-3 pSTxxED;Casein kinase I substrate motif;Casein kinase II substrate motif;Txx(E/D)	___1	1	4.81e-29	136.51	131.14	91.032	0.13147	380030000	341	P38079	Protein YRO2	YRO2	AKKAKKAQEEEEDVATDSE____________
1.5288	1.2716	1.2716	0.0106711	-0.851825	-0.964642	-0.851825	-0.134713	-0.123205	-0.0648943	-0.298995	0.00658369	0.00658369	-0.409248	-0.409248	0.277088	0.277088	0.277088	0.418935	0.586867	S	2	(R/K)xxxx(S/T);(S/T)Px(R/K);(S/T)PxK;(S/T)Pxxxxx(R/K);(S/T)xx(R/K);(S/T)xxxxx(D/E) ;Cdc2 kinase substrate motif;CDK kinase substrate motif;CDK kinase substrate motif_minimal;CDK kinase substrate motif_minimal_pS;CDK1,2,4,6 kinase substrate motif;ERK1,2 kinase substrate motif;GSK-3, ERK1, ERK2, CDK5 substrate motif;pSPxK/R;SPxK;WW domain binding motif	___1	0.999947	6.29e-07	126.07	60.843	87.913	0.11646	243920000	89	P42845	Protein STB1	STB1	AKKPLHDDTNKMTVISPVKFVEKPNTPPSSR
0.296028	0.338078	0.341669	0.341669	0.0867195	0.0867195	0.179796	0.337689	0.47796	0.670733	-1.31154	-1.30426	-1.30426	-1.30575	-1.30575	-0.865664	-0.865664	-0.865664	-0.121595	0.015205	T	3	(R/K)xx(S/T);(R/K)xxxxx(S/T);(S/T)xxxx(D/E);Calmodulin-dependent protein kinase II substrate motif;Casein kinase I substrate motif;Casein kinase II substrate motif;PKC kinase substrate motif;RxxT	___1	0.98907	3.54e-05	60.768	39.815	60.768	-0.128	15405000	83;83	P04449;P24000	60S ribosomal protein L24-A;60S ribosomal protein L24-B	RPL24A;RPL24B	AKKRSRKTVKAQRPITGASLDLIKERRSLKP
0.400468	0.286848	0.225237	0.225237	0.151856	0.115271	0.115271	0.115271	0.0123555	-0.0452797	0.259321	0.259321	0.013653	-0.232015	-0.273232	-0.314449	-0.324922	-0.335395	-0.43167	-0.479807	S	3	(R/K)xxxx(S/T);(R/K)xxxxx(S/T);(S/T)(D/E);(S/T)x(D/E);acidic-plus-1-2 pSTxxED;acidic-plus-2;acidic-plus-2 pSxD;acidic-plus-2 pSxE/D;Casein kinase I substrate motif;Casein kinase II substrate motif;G protein-coupled receptor kinase 1 substrate motif	___1	0.923723	6.9e-136	206.8	195	206.8	0.37392	24916000	18	Q06636	Glycosylphosphatidylinositol anchor biosynthesis protein 11	GPI11	AKKRTRKTVKKTVSFSDDTTLTTHQNREKKN
0.483881	0.353403	0.353403	-0.0218105	-0.500747	-0.988643	-0.759564	-0.7703	-0.759564	-0.746763	0.489929	0.433228	0.546631	0.382728	0.203398	0.0218105	0.0218105	0.0028162	-0.361694	-0.412301	S	2	(D/E)(S/T);(R/K)xxxx(S/T);(S/T)Px(R/K);(S/T)PxK;(S/T)xx(R/K);b-Adrenergic Receptor kinase substrate motif;Casein kinase I substrate motif;Cdc2 kinase substrate motif;CDK kinase substrate motif;CDK kinase substrate motif_minimal;CDK kinase substrate motif_minimal_pS;CDK1,2,4,6 kinase substrate motif;ERK1,2 kinase substrate motif;G protein-coupled receptor kinase 1 substrate motif;GSK3 kinase subst…	___1	0.999835	0.000521725	80.706	65.624	77.744	1.1242	41183000	1678	Q02455	Protein MLP1	MLP1	AKMESQLSETKQSAESPPKSVNNVQNPLLGL
-0.0615905	-0.199054	-0.26251	-0.26251	-0.110421	-0.0758729	-0.0185928	-0.0758729	-0.504544	-0.612346	-0.0964855	0.215633	0.215633	0.385356	0.0185928	0.385356	0.156178	0.380819	0.245178	0.312999	S	2	(S/T)xxx(R/K);(S/T)xxxxx(R/K)	___1	1	4.13e-51	171.74	46.447	107.79	-0.15542	614060000	71	P34167	Eukaryotic translation initiation factor 4B	TIF3	AKNNSNNTRSGGFGGSFGGRSRLDPALGGGS
-0.350504	-0.338808	-0.338808	0.155872	0.277593	1.75042	0.277593	-0.0240993	-0.872233	-0.891222	-0.267898	-0.207367	-0.0673332	-0.0852985	0.0240993	0.295073	0.844578	0.844578	0.0852985	-0.0970327	S	2	(R/K)xx(S/T);(R/K)xxxx(S/T);(S/T)xx(D/E);(S/T)xxxxx(D/E) ;14-3-3 domain binding motif;acidic-plus-3 pSTxxED;Akt kinase substrate motif;Calmodulin-dependent protein kinase II substrate motif;Casein kinase II substrate motif;MAPKAPK1 kinase substrate motif;MDC1 BRCT domain binding motif;New PKA kinase substrate motif_RxxS;PKA kinase substrate motif;PKC kinase substrate motif;Plk1 PBD domain binding…	___1	0.961802	2.62e-154	221.56	198.54	202.69	-1.249	373100000	923	Q04279	Eisosome protein SEG1	SEG1	AKNSNPSMTNRLRFSSNPENGESRLPQAQEV
0.355393	0.355371	0.355371	-0.0475464	-0.0475464	-0.203904	0.0475464	0.00862408	0.0475464	0.0819235	-0.0636355	-0.00862408	-0.118647	-0.719712	-0.719712	0.0937691	0.0937691	0.171845	-0.368643	-0.098399	S	4	(D/E)xxxx(S/T);(R/K)(S/T);(R/K)xxxxx(S/T);(S/T)P(R/K);(S/T)Px(R/K);(S/T)PxR;(S/T)x(R/K);(S/T)xx(R/K);Cdc2 kinase substrate motif;CDK kinase substrate motif;CDK kinase substrate motif_minimal;CDK kinase substrate motif_minimal_pS;CDK1,2,4,6 kinase substrate motif;ERK1,2 kinase substrate motif;Growth associated histone HI kinase substrate motif;GSK-3, ERK1, ERK2, CDK5 substrate motif;PKA kinase sub…	___1	0.997175	0.000516242	65.574	50.602	65.395	-0.084057	122170000	424	Q01448	Histone promoter control protein 2	HPC2	AKNSTSNVRKEPTAKSPKRLVAAPTVSPPKI
0.063676	0	-0.010108	0	-0.0686789	0.022852	0.0571485	0.096542	0.096542	0.053325	0.203497	0.203497	0.41662	0.41662	0.240423	0.235075	0.235075	0.235075	0.0437655	-0.243876	S	3	(R/K)(S/T);(R/K)xxx(S/T);(S/T)x(D/E);acidic-plus-2;acidic-plus-2 pSxE;acidic-plus-2 pSxE/D;basic-minus-acidic-plus KRxSTxED;Casein kinase II substrate motif	___1	0.991285	0.000174172	49.592	39.905	48.077	0.24735	17669000	108	Q05812	Meiotic sister-chromatid recombination protein 3	MSC3	AKQYSQKTYSLRSQRSGEYHLHPPGYTTNGS
0.350604	0.350604	0.116041	-0.118522	-0.194154	-0.194154	0.09379	0.219841	0.219841	0.101078	-0.447692	-0.447692	-0.393074	-0.338456	-0.009345	0.168725	0.168725	0.168725	0.319872	0.470965	S	2	(R/K)xxxx(S/T);(S/T)xxxx(D/E);CDK kinase substrate motif_minimal;CDK kinase substrate motif_minimal_pS;ERK1,2 kinase substrate motif;G protein-coupled receptor kinase 1 substrate motif;GSK-3, ERK1, ERK2, CDK5 substrate motif;MDC1 BRCT domain binding motif;Plk1 PBD domain binding motif;WW domain binding motif	___1	0.86115	2.72e-09	74.987	55.744	74.987	-0.077173	6958300	405	P33301	DNA repair protein XRS2	XRS2	AKRLNCGAESKTVISSPNIAEADEKHAPFLQ
-0.457923	-0.475406	-0.555651	-0.555651	-0.892891	-0.892891	-0.744726	-0.735948	-0.735948	-0.787609	0.501558	0.552676	0.610455	0.602694	0.602694	0.584688	0.584688	0.522049	0.555651	0.53885	T	2	(R/K)xx(S/T);(R/K)xxxx(S/T);Casein kinase I substrate motif;CDK kinase substrate motif_minimal;CDK kinase substrate motif_minimal_pT;G protein-coupled receptor kinase 1 substrate motif;GSK-3, ERK1, ERK2, CDK5 substrate motif;PKA kinase substrate motif;PKC kinase substrate motif;WW domain binding motif	___1	0.995652	1.62e-63	172.91	150.03	172.91	-0.096372	43819000	21	P12754	Translation initiation factor eIF-2B subunit delta	GCD2	AKSRSATPPSKAKQATPTTTAAANGEKKLTN
0.510779	0.343887	0.343887	-0.226677	-0.900703	-1.00081	-1.39414	-1.00081	-1.03066	-0.545958	0.686091	1.12249	1.35319	1.12402	1.12402	0.623172	-0.0189915	-0.0503125	-0.0503125	-0.0236166	S	2	(S/T)Px(R/K);(S/T)PxR;(S/T)Pxxx(R/K);(S/T)xx(R/K);(S/T)xxxx(R/K);Cdc2 kinase substrate motif;CDK kinase substrate motif;CDK kinase substrate motif_minimal;CDK kinase substrate motif_minimal_pS;CDK1,2,4,6 kinase substrate motif;ERK1,2 kinase substrate motif;GSK-3, ERK1, ERK2, CDK5 substrate motif;pSPxK/R;SPxR;WW domain binding motif	___1	1	0	276.75	250.23	276.75	-0.001317	119880000	762	Q07834	KH domain-containing protein YLL032C	YLL032C	AKSRTTIDNTSQSGASPQRHKMPVITTVGGA
0.024508	0.120906	0.120906	-0.0237083	-0.0237083	0.0334291	0.0334291	0.164878	0.205655	0.570785	0.450602	0.328582	-0.120906	-0.713675	-0.713675	-0.592778	-0.592778	-0.255509	-0.216172	-0.036069	S	3	(R/K)xxxxx(S/T);(R/K)xxxxx(S/T);(S/T)xx(R/K);(S/T)xx(R/K)	___1	0.940609	9.45e-05	90.685	58.677	90.685	0.63675	7871500	29;29	P17076;P29453	60S ribosomal protein L8-A;60S ribosomal protein L8-B	RPL8A;RPL8B	AKSTKSNKAKNPLTHSTPKNFGIGQAVQPKR;AKSTKSNKTRNPLTHSTPKNFGIGQAVQPKR
0.166135	0.157144	0.155218	0.155218	0.155218	-0.161696	0.38187	0.0537634	0.0537634	-0.0650543	0.101838	-0.0762453	-0.110228	-0.110228	-0.110228	-0.0419893	-0.0419893	-0.0419893	0.0244198	0.0332046	S	4	(D/E)(S/T);b-Adrenergic Receptor kinase substrate motif;CDK kinase substrate motif_minimal;CDK kinase substrate motif_minimal_pS;ERK1,2 kinase substrate motif;G protein-coupled receptor kinase 1 substrate motif;GSK-3, ERK1, ERK2, CDK5 substrate motif;WW domain binding motif	___1	0.995937	3.61e-83	148.66	136.1	110.7	-0.10688	131700000	223	P07270	Phosphate system positive regulatory protein PHO4	PHO4	AKTSSSAEGVVVASESPVIAPHGSSHSRSLS
0.302394	0.00175142	0.603037	0.458249	1.25985	1.25985	1.44676	1.49191	1.49191	1.42104	-0.904814	-0.904814	-0.894112	-0.88341	-0.7923	-0.735176	-0.735176	-0.735176	-0.6861	-0.644568	S	3	(D/E)xxxxx(S/T);(R/K)(S/T);(R/K)x(S/T);(R/K)xx(S/T);14-3-3 domain binding motif;Calmodulin-dependent protein kinase II substrate motif;Casein kinase I substrate motif;Casein kinase II substrate motif;New PKA kinase substrate motif_RRxS;New PKA kinase substrate motif_RxS;New PKA kinase substrate motif_RxxS;PAK2 kinase substrate motif;PKA kinase substrate motif;PKA kinase substrate motif_RRxS;PKA k…	___1	0.999262	7.43e-15	103.88	68.402	63.181	-4.3399	36965000	146	Q12427	Protein STB3	STB3	AKVKDLISQESQRRKSNNSNSNSGGKVEMPM
-0.0618992	-0.0477076	-0.0760908	-0.257019	-0.257019	0.00464821	0.00464821	0.00464821	0.211085	0.57476	0.105127	0.202496	0.202496	-0.25074	-0.25074	0.44313	0.44313	0.707676	0.562159	0.634917	S	3	(D/E)xx(S/T);(S/T)(D/E);Casein kinase I substrate motif;G protein-coupled receptor kinase 1 substrate motif;GSK3 kinase substrate motif;HxxxxS	___1	0.999641	1.99e-73	164.27	152.48	150.36	0.50671	322310000	363	Q05812	Meiotic sister-chromatid recombination protein 3	MSC3	ALEVAKRNVYHTDAASDNASAPLGSNKSRKS
-0.135211	0.0678658	0.0678658	0.103463	0.103463	0.140233	0.199214	0.199214	0.199214	0.187817	-0.253632	-0.16863	-0.338635	-0.359466	-0.359466	-0.248583	-0.248583	-0.0815859	-0.0815859	0.045237	S	3	(D/E)xxxx(S/T);(R/K)x(S/T);(R/K)xx(S/T);(R/K)xxxxx(S/T);(S/T)(D/E);14-3-3 domain binding motif;Calmodulin-dependent protein kinase II substrate motif;G protein-coupled receptor kinase 1 substrate motif;MAPKAPK2 kinase substrate motif;New PKA kinase substrate motif_RRxS;New PKA kinase substrate motif_RxS;New PKA kinase substrate motif_RxxS;PAK2 kinase substrate motif;PKA kinase substrate motif;PKA…	___1	0.999998	1.02e-31	120.25	109.66	120.25	-0.20585	176790000	263	P33749	Zinc finger protein MSN4	MSN4	ALKFMPDAGRDARRYSEVVTSSFPSMTDSRN
0.355244	0.38615	0.38615	0.0483085	-0.254997	-0.254997	-0.15865	0.40942	0.977489	0.977489	0.0214329	0	-0.0428658	-0.0809659	-0.119066	-0.216294	-0.216294	-0.0459715	0.22158	0.22158	S	2	(S/T)Px(R/K);(S/T)PxR;(S/T)xx(R/K);Casein kinase I substrate motif;Casein kinase II substrate motif;Cdc2 kinase substrate motif;CDK kinase substrate motif;CDK kinase substrate motif_minimal;CDK kinase substrate motif_minimal_pS;CDK1,2,4,6 kinase substrate motif;DNA dependent Protein kinase substrate motif;ERK1,2 kinase substrate motif;G protein-coupled receptor kinase 1 substrate motif;GSK3 kinas…	___1	0.8807	3.21e-35	143.38	98.12	100.45	0.22903	13622000	200	P32578	SNF1 protein kinase subunit beta-1	SIP1	ALKKNLLESSATASPSPTRSSSVHSASLPAL
-0.121884	-0.0376425	-0.0376425	-0.575175	-1.08832	-1.08832	-0.895447	-0.522899	-0.150351	-0.150351	1.80852	1.71201	1.53928	1.53928	1.53928	0.71437	0.076007	0.076007	0.282854	0.282854	S	2	(D/E)(S/T);(R/K)xxxxx(S/T);(S/T)Pxxx(R/K);(S/T)Pxxxxx(R/K);(S/T)xxxx(R/K);b-Adrenergic Receptor kinase substrate motif;Casein kinase I substrate motif;Casein kinase II substrate motif;CDK kinase substrate motif_minimal;CDK kinase substrate motif_minimal_pS;ERK1,2 kinase substrate motif;G protein-coupled receptor kinase 1 substrate motif;GSK-3, ERK1, ERK2, CDK5 substrate motif;WW domain binding mo…	___1	0.87068	5.28e-52	175.21	158.96	104.94	-0.34135	81438000	165	Q05040	Factor arrest protein 8	FAR8	ALLDTKPNPKQGPSESPSPTKVKSLFSTANK
0.365338	0.365338	0.510683	0.583726	0.583726	0.574624	0.574624	0.637825	0.682084	0.704214	-0.408563	-0.408563	-0.444209	-0.444209	-0.422597	-0.422597	-0.427887	-0.490437	-0.534594	-0.556673	S	3	(R/K)x(S/T);(S/T)(R/K);(S/T)x(R/K);(S/T)xxxx(D/E);New PKA kinase substrate motif_RxS;PKA kinase substrate motif;PKA kinase substrate motif_RxS;PKC kinase substrate motif;RxS	___1	1	1.35e-05	74.678	57.353	74.678	-0.12136	7600700	62;62	P05743;P53221	60S ribosomal protein L26-A;60S ribosomal protein L26-B	RPL26A;RPL26B	ALPIRRDDEVLVVRGSKKGQEGKISSVYRLK
0.164969	0.319126	0.451745	0.529396	0.529396	0.656545	0.656545	0.896429	1.08573	1.10208	-0.592562	-0.170144	-1.01498	-0.562298	-0.562298	-0.470739	-0.470739	-0.192538	-0.319126	-0.255832	S	2	(D/E)x(S/T);(D/E)xxx(S/T);(D/E/N)xS;(S/T)x(D/E);(S/T)xxx(D/E);(S/T)xxxx(R/K);(S/T)xxxxx(R/K);acidic-plus-2;acidic-plus-2 pSxD;acidic-plus-2 pSxE/D;acidic-plus-2-4 pSTxxED;DxS	___1	1	8.25e-63	152.13	137.01	44.612	-0.56489	539340000	34	Q04500	U3 small nucleolar RNA-associated protein 14	UTP14	ALQLAEREINGEFDNSSDNDKRHDARRNGTV
0.0570939	-0.0164542	0.0465274	-0.128644	-0.0465274	-0.0465274	-0.0465274	-0.0990815	-0.207289	-0.259562	0.525338	0.619394	0.613136	0.619394	0.613136	-0.259419	-0.259419	0.144042	0.144042	0.007372	S	2	(R/K)x(S/T);(R/K)xx(S/T);(R/K)xxx(S/T);(R/K)xxxx(S/T);(R/K)xxxxx(S/T);(S/T)xx(D/E);(S/T)xxxx(R/K);(S/T)xxxxx(R/K);acidic-plus-3 pSTxxED;Casein kinase II substrate motif;KxS;New PKA kinase substrate motif_KKxS;New PKA kinase substrate motif_KxS;New PKA kinase substrate motif_KxxS;Pim1 kinase substrate sequence;PKA kinase substrate motif;PKC kinase substrate motif;Sxx(E/D);SxxE	___1	0.984476	0.000168361	87.001	57.66	45.137	3.7501	215700000	1015;1015	P16521	Elongation factor 3A;Elongation factor 3B	YEF3;HEF3	AMGNKIAGGKKKKKLSSAELRKKKKERMKKK
-0.176283	-0.225214	-0.246316	-0.438336	-0.246316	-0.842099	-0.255754	-0.559163	-0.301297	-0.43023	0.30822	0.365045	0.472443	0.523824	0.523824	0.1871	0.1871	0.38156	0.537648	0.609693	S	3	(R/K)x(S/T);(R/K)xx(S/T);(R/K)xxx(S/T);(R/K)xxxxx(S/T);(S/T)xxx(R/K);14-3-3 domain binding motif;Aurora-A kinase substrate motif;Calmodulin-dependent protein kinase II alpha substrate motif;Calmodulin-dependent protein kinase II substrate motif;Calmodulin-dependent protein kinase IV substrate motif;Chk1 kinase substrate motif;Doublecortin kinase-1 kinase substrate motif;MAPKAPK1 kinase substrate …	___1	1	0.000402573	106.18	82.189	51.927	0.34665	152450000	217	P38970	Serine/threonine-protein kinase HAL5	HAL5	AMLDYDEESKLRRRNSLGVRNHSNRTRSRKN
0.372248	0.0673776	0.552984	0.0673776	-0.361387	-0.709622	-0.709622	-0.241829	-0.00374746	0.0869978	0.254244	0.270861	0.237627	0.246756	0.0737553	-0.516929	-0.516929	-0.516929	-0.754415	-0.936742	S	3	(D/E)xxxx(S/T);(S/T)P(R/K);(S/T)Px(R/K);(S/T)PxR;(S/T)x(R/K);(S/T)xx(R/K);Cdc2 kinase substrate motif;CDK kinase substrate motif;CDK kinase substrate motif_minimal;CDK kinase substrate motif_minimal_pS;CDK1,2,4,6 kinase substrate motif;ERK1,2 kinase substrate motif;Growth associated histone HI kinase substrate motif;GSK-3, ERK1, ERK2, CDK5 substrate motif;MDC1 BRCT domain binding motif;PKA kinase…	___1	0.997502	4.86e-41	165.42	135.98	141.37	-0.06039	3112800000	317	Q12518	Epsin-1	ENT1	AMSNNPFAKSEQSSSSPKRNQLVAASSPQQL
0.690373	0.532842	0.818141	0.436221	0.168377	0.0206089	0.168377	-0.0206089	-0.168377	-0.200607	0.106731	-0.0893354	-0.293097	-0.146607	-0.146607	-0.146607	-0.470455	-0.470455	-0.339723	-0.0140165	S	2	(D/E)xxxx(S/T);(R/K)xxx(S/T);(S/T)Pxx(R/K);(S/T)xxx(R/K);(S/T)xxxxx(D/E) ;CDK kinase substrate motif_minimal;CDK kinase substrate motif_minimal_pS;ERK1,2 kinase substrate motif;GSK-3, ERK1, ERK2, CDK5 substrate motif;PKA kinase substrate motif;WW domain binding motif	___1	0.98699	8.51e-11	133.57	99.187	130.75	-0.026377	35206000	623	Q06315	Protein SKG3	SKG3	ANAAELSALYDKYSTSPFGKSEANSSPKPQK
-0.0735478	-0.0735478	-0.0425854	-0.016838	-0.016838	-0.0220532	-0.32693	-0.544937	-0.544937	-0.501502	0.766854	0.766854	0.622962	0.47907	0.389077	0.389077	0.429531	0.429531	0.2858	0.148711	S	2	(R/K)(S/T);(R/K)xxx(S/T);(R/K)xxxxx(S/T);(S/T)xxxxx(R/K);AMP-activated protein kinase substrate motif;PKA kinase substrate motif	___1	1	0.000110482	76.282	37.26	48.091	-0.12084	8763600	561	P38080	Serine/threonine-protein kinase AKL1	AKL1	ANEKTAGINKMKQHKSNNPFPKMNVAYHSTN
2.36302	2.52363	2.52363	2.1585	1.05103	0.929179	-0.188362	-0.360656	-0.188362	-0.233234	0.0856965	0.105813	0.105813	-0.0832305	-0.0832305	-0.0655799	-0.0655799	-0.094316	-0.343189	-0.218753	T	2	(D/E)x(S/T);(D/E)xxxx(S/T);(D/E/N)xT;(S/T)xxxxx(R/K);DxT	___1	1	5e-28	146	117.72	145.71	-0.14957	59450000	47	P11632	Non-histone chromosomal protein 6A	NHP6A	ANENRDIVRSENPDITFGQVGKKLGEKWKAL
1.60545	1.62012	2.03139	1.62012	1.33589	0.710722	-0.13131	-0.166147	-0.172758	-0.261654	0.108107	0.0500679	-0.0411987	-0.192387	-0.192387	0.0411987	0.0411987	-0.250006	-0.400269	-0.325137	T	2	(D/E)x(S/T);(D/E)xxxx(S/T);(D/E/N)xT;(S/T)xxxxx(R/K);DxT	___1	1	1.25e-183	231.07	200.68	223.46	-0.7943	237300000	53	P11633	Non-histone chromosomal protein 6B	NHP6B	ANENRDIVRSENPDVTFGQVGRILGERWKAL
0.181402	0.127635	0.127635	0.150237	0.150237	-0.0913515	-0.463076	-0.536195	-0.609314	-0.609314	-0.190492	-0.169023	-0.126083	-0.0641401	-0.00219727	0	0.00219727	0.0519486	0.1017	0.1017	S	2	(R/K)xx(S/T);14-3-3 domain binding motif;Calmodulin-dependent protein kinase II substrate motif;Casein kinase I substrate motif;Casein kinase II substrate motif;New PKA kinase substrate motif_RxxS;Phosphorylase kinase substrate motif;PKA kinase substrate motif;PKC kinase substrate motif;RxxS	___1	0.992954	5.8e-10	117.21	95.663	61.233	-0.16197	27594000	325	P53890	Bud neck protein 5	BNI5	ANFETRRPTNPFRVISVSSNSNSRNGSRKSS
0.533117	0.629327	0.406765	0.157299	0.157299	-0.106269	0.379943	0.379943	0.542163	0.678902	-0.173415	-0.106803	-0.567781	-0.81676	-0.81676	-0.228469	-0.228469	-0.228469	-0.547528	-0.220629	T	2	(D/E)xxx(S/T);(R/K)xx(S/T);(S/T)Pxxxxx(R/K);(S/T)xxx(D/E);Calmodulin-dependent protein kinase II substrate motif;CDK kinase substrate motif_minimal;CDK kinase substrate motif_minimal_pT;GSK-3, ERK1, ERK2, CDK5 substrate motif;PKC kinase substrate motif;RAF1 kinase substrate motif;RxxT;WW domain binding motif	___1	0.999617	1.14e-46	168.3	144.74	168.3	-0.00037125	25339000	138	P17106	Centromere-binding protein 1	CBF1	ANGEHKDSLNGERAITPSNEGVKPNTSLEGM
-0.177143	-0.0999089	0.0545592	0.0788896	0.0788896	0.0665018	0.0297837	-0.0500342	-0.129852	-0.129852	-0.211975	-0.134321	0.0209861	0.502618	0.502618	0.481632	-0.0209861	-0.0478859	-0.0747857	-0.0747857	T	3	(D/E)(S/T);(D/E)x(S/T);(D/E/N)xT;(R/K)xx(S/T);(S/T)xxxxx(D/E) ;b-Adrenergic Receptor kinase substrate motif;Calmodulin-dependent protein kinase II substrate motif;Casein kinase I substrate motif;Casein kinase II substrate motif;CDK kinase substrate motif_minimal;CDK kinase substrate motif_minimal_pT;ExT;GSK-3, ERK1, ERK2, CDK5 substrate motif;PKC kinase substrate motif;RxxT;WW domain binding motif	___1	0.999754	1.93e-73	172.69	155.09	172.69	0.43191	43890000	1079	Q08773	ISWI chromatin-remodeling complex ATPase ISW2	ISW2	ANKKKRSRTSATREDTPLSQNESTRASTVPN
1.85733	1.63235	2.04362	1.63235	2.04362	1.00168	0.823025	0.812618	0.812618	1.43948	-1.36463	-1.14367	-1.5856	-1.26494	-1.26494	-0.834343	-0.834343	-0.834343	-1.13673	-0.974674	S	2	(S/T)(D/E);(S/T)x(R/K);(S/T)xx(R/K);(S/T)xxx(D/E);(S/T)xxxxx(R/K);G protein-coupled receptor kinase 1 substrate motif;MAPKAPK2 kinase substrate motif;PKA kinase substrate motif;PKC kinase substrate motif	___1	1	1.78e-14	122.39	87.7	97.911	-0.1488	707260000	89	Q08245	Protein ZEO1	ZEO1	ANKVEETKKQASAAVSEKKETKKEGGFLKKL
0.311475	0.109719	-0.289114	-0.591368	-0.591368	-0.488496	-0.48324	-0.48324	-0.490009	-0.574823	0.217892	0.333048	0.391172	0.703213	0.703213	0.00615692	0.00615692	0.00615692	-0.00615692	-0.057938	S	2	(D/E)xxxx(S/T);(S/T)Px(R/K);(S/T)PxR;(S/T)xx(R/K);Cdc2 kinase substrate motif;CDK kinase substrate motif;CDK kinase substrate motif_minimal;CDK kinase substrate motif_minimal_pS;CDK1,2,4,6 kinase substrate motif;ERK1,2 kinase substrate motif;GSK-3, ERK1, ERK2, CDK5 substrate motif;MAPKAPK2 kinase substrate motif;pSPxK/R;SPxR;WW domain binding motif	___1	1	1.06e-78	189.43	175.28	189.43	0.032472	147670000	1515	P48415	COPII coat assembly protein SEC16	SEC16	ANLPYTHRIGDSLQGSPQRIHNTQFAAAEPQ
0.0571356	0.105383	0.105383	-0.0581055	-0.0581055	-0.0925598	-0.0354776	-0.0354776	0.448301	0.456461	0.0191827	0.0953274	-0.056962	-0.0633183	-0.0633183	-0.0393276	-0.0393276	-0.0393276	-0.00888824	0.0132947	T	3	Casein kinase I substrate motif;Casein kinase II substrate motif;CDK kinase substrate motif_minimal;CDK kinase substrate motif_minimal_pT;DNA dependent Protein kinase substrate motif;GSK-3, ERK1, ERK2, CDK5 substrate motif;MAPKAPK2 kinase substrate motif;WW domain binding motif	___1	0.988673	9.47e-54	143.67	119.38	121.26	-0.10431	179270000	103	Q06608	Pyridoxamine 5'-phosphate oxidase homolog	YPR172W	ANNLSVGKESISGTPTPTSIPHEEQRQSELL
-0.157225	0.0222203	-0.417078	-0.30365	-0.30365	-0.289913	-0.174999	-0.100895	-0.100895	-0.1213	1.14097	1.14097	0.885364	0.629759	0.392392	0.392392	0.522502	0.522502	0.475033	0.267559	S	3	(D/E)xxxxx(S/T);(R/K)xx(S/T);(R/K)xxxx(S/T);(S/T)xx(D/E);(S/T)xxxx(D/E);14-3-3 domain binding motif;acidic-plus-3 pSTxxED;Akt kinase substrate motif;AMP-activated protein kinase substrate motif;Calmodulin-dependent protein kinase II substrate motif;Casein kinase II substrate motif;HMGCoA Reductase kinase substrate motif;MAPKAPK1 kinase substrate motif;MDC1 BRCT domain binding motif;New PKA kinase…	___1	0.886496	2.25e-21	98.507	69.531	78.95	-0.035059	8473900	856	Q06704	Golgin IMH1	IMH1	ANNSNPTKLEKIRSSSSLELDSEKNEKIAYI
0.438552	0.283123	0.278457	0.178836	0.278457	-0.535699	0.230325	0.20815	0.230325	0.526473	-0.549359	-0.543305	-0.543305	-0.812612	-0.812612	-0.393003	-0.393003	0.294103	-0.230325	0.191987	S	2	(R/K)xxxxx(S/T);(S/T)xxx(R/K);(S/T)xxxx(R/K);MDC1 BRCT domain binding motif;Plk1 PBD domain binding motif	___1	0.956445	2.63e-74	184.98	144.26	111.94	-0.38597	187670000	303	P27705	Regulatory protein MIG1	MIG1	ANPNNNGSLRAQTQSSVQLKRPSSVLSLNDL
0.0967411	0.123141	0.198813	0.198813	0.132946	0.0313024	0.0313024	0.0313024	0.193598	0.325568	-0.262824	-0.262824	-0.220281	-0.220281	-0.305863	-0.305863	-0.181663	-0.0546368	-0.0546368	-0.117286	T	2	(D/E)(S/T);(D/E)xxxx(S/T);(R/K)xx(S/T);(S/T)xx(D/E);(S/T)xxxxx(R/K);acidic-plus-3 pSTxxED;b-Adrenergic Receptor kinase substrate motif;Calmodulin-dependent protein kinase II substrate motif;Casein kinase II substrate motif;PKC kinase substrate motif;RxxT;Txx(E/D)	___1	0.981011	0.0182084	49.5	21.102	48.004	0.99889	2475700	1061	P25558	Bud site selection protein 3	BUD3	ANRVSTTSAGDQRIDTQSEFLRAADVENLSD
0.966865	0.643031	-0.035181	-0.658574	-0.658574	-0.321865	-0.0491481	0.401886	0.401886	0.373816	-0.0034897	0.035181	0.035181	-0.631924	-0.631924	-0.444287	-0.444287	0.135879	0.608842	0.641618	S	3	(D/E)xxxx(S/T);(R/K)(S/T);(S/T)Px(R/K);(S/T)PxK;(S/T)xx(R/K);Casein kinase II substrate motif;Cdc2 kinase substrate motif;CDK kinase substrate motif;CDK kinase substrate motif_minimal;CDK kinase substrate motif_minimal_pS;CDK1,2,4,6 kinase substrate motif;ERK1,2 kinase substrate motif;G protein-coupled receptor kinase 1 substrate motif;Growth associated histone HI kinase substrate motif;GSK-3, ER…	___1	0.995089	1.37e-21	110.34	88.124	110.34	-0.41798	35305000	683	P41813	Fork head protein homolog 2	FKH2	ANSLRLSQPYDTLLRSPTKAFHITAMEAYTP
-0.23883	-0.0729079	-0.0729079	-0.170572	-0.170572	0.225599	0.225599	0.210519	0.19925	0.184927	0.0702751	0.0729079	0.0729079	0.0821514	-0.141127	-0.195569	-0.195569	-0.265865	-0.163462	-0.246621	S	2	(D/E)(S/T);(S/T)P(R/K);(S/T)x(R/K);b-Adrenergic Receptor kinase substrate motif;Casein kinase I substrate motif;CDK kinase substrate motif_minimal;CDK kinase substrate motif_minimal_pS;ERK1,2 kinase substrate motif;G protein-coupled receptor kinase 1 substrate motif;Growth associated histone HI kinase substrate motif;GSK3 kinase substrate motif;GSK-3, ERK1, ERK2, CDK5 substrate motif;MAPKAPK2 kin…	___1	0.999956	0	303.14	274.84	159.81	0.11138	654710000	1100	P34216	EH domain-containing and endocytosis protein 1	EDE1	ANSNEDGESVSSIQESPKISAQPKAKTINEE
-0.109765	-0.0401797	0.0627575	0.0627575	0.0627575	-0.197381	-0.0627575	-0.0627575	0.518215	0.669855	0.20587	0.14941	0.0401797	-0.446519	-0.446519	-0.310028	-0.310028	-0.0989099	0.691848	0.727633	T	2	(R/K)xxx(S/T);AMP-activated protein kinase substrate motif;CDK kinase substrate motif_minimal;CDK kinase substrate motif_minimal_pT;GSK-3, ERK1, ERK2, CDK5 substrate motif;PKA kinase substrate motif;WW domain binding motif	___1	0.999191	1.06e-17	139.89	126.29	139.89	1.6233	15086000	865	Q00816	Resistance to glucose repression protein 1	REG1	ANSQLVNRSVLKGSVTPANISSQKKKALPKQ
-0.146146	-0.181645	-0.181645	0.604198	0.724528	0.724528	-0.0119848	-0.411451	-0.810918	-0.810918	0.0959482	0.0267765	-0.0497911	-0.0497911	0.0119848	0.432324	0.523152	0.523152	0.193641	0.193641	S	2	(R/K)xx(S/T);(S/T)xxx(R/K);14-3-3 domain binding motif;Calmodulin-dependent protein kinase II substrate motif;Calmodulin-dependent protein kinase IV substrate motif;Casein kinase I substrate motif;Casein kinase II substrate motif;Chk1 kinase substrate motif;New PKA kinase substrate motif_RxxS;PKA kinase substrate motif;PKC kinase substrate motif;RxxS	___1	0.971056	5.82e-17	146.58	59.751	85.676	-1.4807	71590000	194	P32873	GTPase-activating protein BEM3	BEM3	ANSSFSSPKIINRSVSSPTKIHSEQLASPAA
-0.361883	-0.283475	-0.274432	-0.027359	-0.0535555	-0.0535555	-0.0535555	-0.110461	0.0493565	0.0060765	0.295839	0.624598	0.0329208	0.531876	0.0329208	-0.109821	-0.109821	0.027359	0.361518	0.194439	S	3	(D/E)xxxxx(S/T);(R/K)xxxx(S/T);(S/T)xx(D/E);(S/T)xxx(D/E);acidic-plus-3 pSTxxED;acidic-plus-3-4 pSTxxEDED;Casein kinase II substrate motif;DNA dependent Protein kinase substrate motif;Pyruvate dehydrogenase kinase substrate motif;Sxx(E/D);SxxD	___1	0.964931	4.34e-19	88.396	63.803	88.396	0.042802	12010000	365	P54838	Dihydroxyacetone kinase 1	DAK1	APGWPIADFEKTSAPSVNDDLLHNEVTAKAV
0.580651	0.701073	0.782801	0.708962	0.782801	0.708962	0.876736	0.57359	0.828017	0.626212	-0.795022	-0.874542	-0.997105	-0.905365	-0.905365	-0.787071	-0.787071	-0.615005	-0.782801	-0.698903	S	2	(R/K)(S/T);(R/K)x(S/T);(R/K)xx(S/T);(S/T)xxxxx(D/E) ;AMP-activated protein kinase substrate motif;Calmodulin-dependent protein kinase II substrate motif;Chk1 kinase substrate motif;MAPKAPK2 kinase substrate motif;New PKA kinase substrate motif_KRxS;New PKA kinase substrate motif_KxxS;New PKA kinase substrate motif_RxS;PAK2 kinase substrate motif;PKA kinase substrate motif;PKA kinase substrate mot…	___1	0.997404	9.48e-134	217.24	188.51	134.56	-0.27489	761770000	242	P07270	Phosphate system positive regulatory protein PHO4	PHO4	APHGSSHSRSLSKRRSSGALVDDDKRESHKH
0.450008	-0.138584	-0.216658	-0.260275	-0.505832	-0.768199	-0.964615	-0.964615	-0.900098	-0.769632	0.419613	0.419613	0.498839	0.541438	0.541438	0.504812	0.254015	0.0032177	0	-0.00160885	S	2	(D/E/N)xS;(S/T)Px(R/K);(S/T)PxK;(S/T)xx(R/K);Cdc2 kinase substrate motif;CDK kinase substrate motif;CDK kinase substrate motif_minimal;CDK kinase substrate motif_minimal_pS;CDK1,2,4,6 kinase substrate motif;ERK1,2 kinase substrate motif;GSK-3, ERK1, ERK2, CDK5 substrate motif;NxS;pSPxK/R;SPxK;WW domain binding motif	___1	0.999913	5.8e-07	67.136	49.404	66.533	0.12172	31936000	502	Q03497	Serine/threonine-protein kinase STE20	STE20	APIIKSPVMNSAANVSPLKQTHAPTTPNRTS
-0.606322	-0.279766	0.259395	0.259395	0.0490808	-0.708942	-1.14301	-1.36769	-1.48878	-1.4909	0.13552	0.128345	0.128345	-0.0490808	-0.0490808	0.428901	0.428901	0.803836	0.633657	0.804863	T	2	(D/E)xxx(S/T);(R/K)xx(S/T);(S/T)Pxx(R/K);(S/T)Pxxx(R/K);(S/T)xxx(R/K);(S/T)xxxx(R/K);Calmodulin-dependent protein kinase II substrate motif;CDK kinase substrate motif_minimal;CDK kinase substrate motif_minimal_pT;GSK-3, ERK1, ERK2, CDK5 substrate motif;PKC kinase substrate motif;RxxT;WW domain binding motif	___1	0.994511	2.05e-13	121.93	77.505	82.287	0.15964	2139600000	313	P20676	Nucleoporin NUP1	NUP1	APIQESFVPNSERSGTPTLKKNIEPKKDKES
-0.198282	-0.199353	-0.199353	-0.449382	-0.599904	-0.772332	-0.819675	-0.819675	-0.819675	-0.839499	0.332761	0.46617	0.46617	0.651763	0.453686	0.621955	0.453686	0.621955	0.389321	0.432086	S	2	(R/K)xxx(S/T);(S/T)Pxxxxx(R/K);Casein kinase I substrate motif;Casein kinase II substrate motif;CDK kinase substrate motif_minimal;CDK kinase substrate motif_minimal_pS;ERK1,2 kinase substrate motif;G protein-coupled receptor kinase 1 substrate motif;GSK3 kinase substrate motif;GSK-3, ERK1, ERK2, CDK5 substrate motif;WW domain binding motif	___1	0.98454	7.85e-79	190.36	160.61	105.65	0.097241	345490000	784	P47116	Serine/threonine-protein kinase PTK2/STK2	PTK2	APNVSSSSNSLRSLGSPSVSSSKKKKVIHHH
0.040011	0.0432749	0.0432749	0.0271502	0.0271502	-0.036747	-0.261802	-0.261802	0.0540771	0.264488	-0.375605	-0.324383	-0.576463	-0.840656	-0.840656	-0.0271502	-0.0271502	0.194384	0.23736	0.461533	S	2	(S/T)xxx(R/K);MAPKAPK2 kinase substrate motif	___1	0.999993	9.33e-64	167.71	128.44	159.13	0.11677	72911000	476	P38266	Altered inheritance of mitochondria protein 3	AIM3	APSGKIQPNTTSSAASLPAKHSRTTTADNER
-0.3823	-0.15714	-0.425118	-0.0729962	-0.0729962	0.045593	0.045593	0.045593	0.058315	0.139052	0.58095	0.58095	0.250631	-0.0669141	-0.0669141	-0.0541396	0.219522	0.273662	0.273662	0.163901	S	3	(D/E)xxxxx(S/T);(D/E)xxxxx(S/T);(R/K)xx(S/T);(R/K)xx(S/T);(S/T)(D/E);(S/T)(D/E);14-3-3 domain binding motif;14-3-3 domain binding motif;Calmodulin-dependent protein kinase II substrate motif;Calmodulin-dependent protein kinase II substrate motif;Casein kinase II substrate motif;Casein kinase II substrate motif;G protein-coupled receptor kinase 1 substrate motif;G protein-coupled receptor kinase 1…	___1	0.994929	0.000585107	60.49	38.932	44.299	0.073681	3956400	188;188	P00924;P00925	Enolase 1;Enolase 2	ENO1;ENO2	APTGAKTFAEALRIGSEVYHNLKSLTKKRYG;APTGAKTFAEAMRIGSEVYHNLKSLTKKRYG
-0.343149	-0.426921	-0.415267	-0.415267	-0.0722177	0.0628648	0.0628648	-0.0522184	-0.0522184	-0.0285394	-0.20879	-0.20879	-0.27568	-0.27568	-0.167931	0.00670862	0.139045	0.139045	0.138121	0.0714905	S	2	(R/K)xxxxx(S/T);G protein-coupled receptor kinase 1 substrate motif	___1	0.999989	1.34e-28	102.38	64.952	102.38	-1.6377	3938200	42	P53925	Uncharacterized vacuolar membrane protein YNL115C		AQPLLNNNHRTLGAGSANGPAVNEGRDIESD
0.19046	0.230655	0.150265	0.120613	0.0607505	0.0607505	-0.121172	-0.0607505	-0.0607505	0.0116973	0.221335	0.132167	-0.0817103	-0.084496	-0.0817103	-0.0669637	-0.0669637	-0.355474	-0.365776	-0.408582	S	2	(D/E)x(S/T);(D/E)xx(S/T);(D/E)xxx(S/T);(D/E/N)xS;(R/K)xxxxx(S/T);(S/T)(D/E);(S/T)x(D/E);(S/T)xx(D/E);acidic-plus-1-2 pSTxxED;acidic-plus-2;acidic-plus-2 pSxE;acidic-plus-2 pSxE/D;acidic-plus-2-3 pSTxxED;acidic-plus-3 pSTxxED;BARD1 BRCT domain binding motif;Casein kinase I substrate motif;Casein kinase II substrate motif;DxS;G protein-coupled receptor kinase 1 substrate motif;Sxx(E/D);SxxE	___1	1	0.000248363	92.062	90.857	45.137	0.14579	58342000	289	P54000	RNA polymerase II transcriptional coactivator SUB1	SUB1	AQSLEAEMNKAEDDISEEE____________
-0.353818	-0.327877	-0.327877	-0.327877	-0.478861	-0.575044	-0.720856	-0.872282	-0.785347	-0.829674	0.48654	0.627625	0.627625	0.43812	0.417261	0.43812	0.417261	0.52919	0.546237	0.663429	T	2	(D/E)xxxxx(S/T);(R/K)xx(S/T);(R/K)xxx(S/T);Calmodulin-dependent protein kinase II substrate motif;CDK kinase substrate motif_minimal;CDK kinase substrate motif_minimal_pT;G protein-coupled receptor kinase 1 substrate motif;GSK-3, ERK1, ERK2, CDK5 substrate motif;PKC kinase substrate motif;RxxT;WW domain binding motif	___1	0.99871	7.53e-169	226.93	201.48	168.5	0.13147	680380000	170	P35197	ADP-ribosylation factor GTPase-activating protein GCS1	GCS1	AQSREGTPLENRRSATPANSSNGANFQKEKN
0.248543	0.303907	0.448691	0.645253	0.66077	0.66077	0.66077	0.585608	0.723811	0.658496	-0.775017	-0.745826	-0.745826	-0.480703	-0.849222	-0.480703	-0.849222	-0.387548	-0.303907	-0.248543	S	2	(D/E)xx(S/T);(R/K)xxx(S/T);(S/T)xxxx(R/K);Casein kinase I substrate motif;Casein kinase II substrate motif;PKA kinase substrate motif	___1	0.987976	8.87e-74	192.95	150.61	107.85	0.17702	790520000	346	Q00816	Resistance to glucose repression protein 1	REG1	AQVNAQYYHYPKESNSSVSLKSQHSDKKDNS
0.16006	0.225726	0.225726	0.046926	-0.0149417	-0.108645	-0.0149417	0.0149417	0.140999	0.260603	0.229513	0.0274906	-0.170729	-0.275248	-0.275248	-0.196619	-0.196619	-0.196619	-0.126708	-0.0770993	T	3	(D/E)x(S/T);(D/E)xxx(S/T);(D/E/N)xT;(S/T)(D/E);(S/T)x(D/E);(S/T)xxxx(R/K);acidic-plus-1-2 pSTxxED;acidic-plus-2;acidic-plus-2 pTxD;acidic-plus-2 pTxE/D;ExT;G protein-coupled receptor kinase 1 substrate motif;MDC1 BRCT domain binding motif;Plk1 PBD domain binding motif	___1	0.841566	8.7e-29	102.33	90.161	87.49	-0.086875	42348000	240	P33419	Spindle pole component 29	SPC29	AREDRSSQIHIENESTEDILKILSSSFHN__
-0.0514675	-0.153538	0.0506029	-0.226105	0.137447	0.138596	0.307274	0.475951	0.488333	0.494524	-0.660295	-0.660295	-0.66311	-0.665926	-0.751341	-0.751341	-0.630463	-0.424172	-0.237387	-0.143995	S	2	(S/T)xxxxx(R/K);ATM kinase substrate motif;Casein kinase I substrate motif;Casein kinase II substrate motif;DNA dependent Protein kinase substrate motif	___1	0.957227	3.14e-84	185.32	151.44	63.727	0.10006	17209000	476	Q05785	Epsin-2	ENT2	ARIPAQHTKTGTFINSQGTGYKQVTNEPKNN
2.10886	1.65125	0.802461	0.183667	-0.0284123	-0.400771	-0.220468	-0.270734	-0.220468	-0.236815	0.107123	0.158267	0.158267	0.0284123	0.0284123	0.202176	0.202176	0.0574999	-0.35176	-0.14713	S	3	(D/E)x(S/T);(D/E/N)xS;(S/T)Px(R/K);(S/T)PxK;(S/T)Pxx(R/K);(S/T)x(D/E);(S/T)xx(R/K);(S/T)xxx(R/K);(S/T)xxxx(D/E);acidic-plus-2;acidic-plus-2 pSxE;acidic-plus-2 pSxE/D;Casein kinase II substrate motif;Cdc2 kinase substrate motif;CDK kinase substrate motif;CDK kinase substrate motif_minimal;CDK kinase substrate motif_minimal_pS;CDK1,2,4,6 kinase substrate motif;ERK1,2 kinase substrate motif;ExS;Grow…	___1	0.986082	3.82e-46	161.48	142.4	140.81	0.069255	848120000	382	P39705	Nucleoporin NUP60	NUP60	ARSSSLRSNVVVAETSPEKKDGGDKPPSSAF
-0.187642	-0.191015	-0.428786	-0.867443	-1.11167	-1.36519	-1.49626	-1.36519	-1.49626	-1.22587	0.881531	1.19954	1.16716	1.37309	1.16716	0.191015	0.191015	0.341914	0.573006	0.734089	S	2	(R/K)x(S/T);(R/K)xxxxx(S/T);(S/T)(R/K);Casein kinase I substrate motif;Casein kinase II substrate motif;G protein-coupled receptor kinase 1 substrate motif;GSK3 kinase substrate motif;MAPKAPK2 kinase substrate motif;New PKA kinase substrate motif_RxS;PKA kinase substrate motif;PKA kinase substrate motif_RxS;PKC kinase substrate motif;RxS	___1	0.999913	0.00369406	64.711	22.835	64.711	0.38728	63554000	920	P39960	GTPase-activating protein BEM2/IPL2	BEM2	ASDAKLPPPRSSARLSKSLSISEPIPIASNS
-0.25943	0.0342627	0.0342627	-0.116704	-0.171101	-0.171101	-0.0732818	-0.0500288	-0.0342627	-0.0179785	0.0444591	0.087224	0.354869	0.354869	0.315217	-0.0350909	-0.0350909	0.242545	0.267535	0.25504	S	3	(S/T)P(R/K);(S/T)Pxxx(R/K);(S/T)Pxxxxx(R/K);(S/T)x(R/K);(S/T)xxxx(R/K);CDK kinase substrate motif_minimal;CDK kinase substrate motif_minimal_pS;ERK1,2 kinase substrate motif;Growth associated histone HI kinase substrate motif;GSK-3, ERK1, ERK2, CDK5 substrate motif;PKA kinase substrate motif;PKC kinase substrate motif;WW domain binding motif	___1	0.9961	1.09e-40	111.67	101.33	87.509	1.4784	234160000	39	P39008	Poly(A) ribonuclease POP2	POP2	ASEQHQQQNMGPQVYSPKVNRARMFPQGMPV
-0.204939	-0.591872	0.0285687	-0.0464697	-0.0464697	-0.0464697	0.131169	0.411462	0.411462	-0.0549095	0.150084	0.0464697	-0.0285687	-0.168586	-0.168586	-0.197522	-0.040091	-0.040091	0.130992	0.184323	S	3	(R/K)xxxx(S/T);(S/T)Px(R/K);(S/T)PxK;(S/T)Pxxxx(R/K);(S/T)Pxxxxx(R/K);(S/T)xx(R/K);(S/T)xxxxx(R/K);Casein kinase II substrate motif;Cdc2 kinase substrate motif;CDK kinase substrate motif;CDK kinase substrate motif_minimal;CDK kinase substrate motif_minimal_pS;CDK1,2,4,6 kinase substrate motif;ERK1,2 kinase substrate motif;GSK-3, ERK1, ERK2, CDK5 substrate motif;pSPxK/R;SPxK;WW domain binding motif	___1	0.999387	0.000298987	87.258	59.081	83.883	0.69928	74523000	470	Q04779	Transcriptional regulatory protein RCO1	RCO1	ASFKNLGSKWKCPLHSPTKVYKKIHHCQEDN
-0.015918	0.0461855	0.0461855	-0.0197096	-0.0197096	-0.0461855	-0.0461855	-0.0461855	0.160717	0.213983	0.164724	0.284293	0.0197096	0.284293	0.0414648	0.0414648	-0.358577	-0.358577	-0.399764	-0.306166	S	3	(R/K)xx(S/T);(S/T)x(D/E);(S/T)xx(D/E);(S/T)xxxx(R/K);(S/T)xxxxx(R/K);14-3-3 domain binding motif;acidic-plus-2;acidic-plus-2 pSxE;acidic-plus-2 pSxE/D;acidic-plus-2-3 pSTxxED;acidic-plus-3 pSTxxED;AMP-activated protein kinase substrate motif;Calmodulin-dependent protein kinase I substrate motif;Calmodulin-dependent protein kinase II alpha substrate motif;Calmodulin-dependent protein kinase II sub…	___1	0.999178	7.02e-08	124.1	112.15	124.1	-0.24734	76211000	18	P53917	Factor arrest protein 11	FAR11	ASGRSHSKGPIIRSVSLEDLKRNSSFKGNLK
1.11297	0.659142	0.252389	-0.361817	-0.361817	-0.497327	-0.497327	-0.497327	-0.0738201	-0.0650048	0.448303	0.181971	0.0262365	0.0142794	0.0262365	0.0854712	0.0854712	-0.0142794	-0.0142794	0.0104003	T	3	(S/T)Px(R/K);(S/T)PxR;(S/T)Pxxx(R/K);(S/T)Pxxxxx(R/K);(S/T)xx(R/K);(S/T)xxxx(R/K);Cdc2 kinase substrate motif;CDK kinase substrate motif_minimal;CDK kinase substrate motif_minimal_pT;CDK1,2,4,6 kinase substrate motif;GSK-3, ERK1, ERK2, CDK5 substrate motif;pTPxK/R;TPxR;WW domain binding motif	___1	0.999999	5.64e-37	166.04	153.46	166.04	-0.38467	61322000	474	P38283	Inner centromere protein-related protein SLI15	SLI15	ASISPNKNKNLTTSQTPHRLKIKEKTLRKLS
1.03387	-0.072402	0.0824833	0.0824833	0.0824833	-0.837014	-0.837014	-0.699448	-0.525285	-0.438203	0.992031	0.992031	0.710681	0.445022	0.445022	0.445022	-0.0374415	-0.30904	-0.30904	-0.195762	S	2	(D/E)xx(S/T);(S/T)xx(R/K);(S/T)xxxx(R/K);Casein kinase I substrate motif	___1	1	4.8e-10	131.83	107.53	96.113	-0.2826	22710000	95	P11709	Nuclear fusion protein BIK1	BIK1	ASISQTSRRTTMEPLSIPKNRSIVRLTNQFS
-0.21187	-0.256162	-0.256162	0.561858	0.561858	0.441657	-0.429163	-0.429163	-0.27318	-0.27318	0.220033	0.272487	0.377397	0.552506	0.727615	1.05073	1.05073	0.56139	-0.25106	-0.25106	S	2	(R/K)xx(S/T);14-3-3 domain binding motif;Calmodulin-dependent protein kinase II substrate motif;Casein kinase I substrate motif;Casein kinase II substrate motif;G protein-coupled receptor kinase 1 substrate motif;GSK3 kinase substrate motif;MDC1 BRCT domain binding motif;New PKA kinase substrate motif_RxxS;PKA kinase substrate motif;PKC kinase substrate motif;Plk1 PBD domain binding motif;RxxS	___1	0.979391	1.63e-113	203.11	178.34	196.38	-0.057349	34849000	385	P25623	Suppressor of yeast profilin deletion	SYP1	ASITETPNNSSTRVSSTATSSIYQKQRRPTY
-0.182939	-0.252405	-0.40327	-0.435824	-0.435824	-0.0373917	0.287496	0.689152	1.16541	1.22323	-0.142657	-0.140932	-0.0976925	0.18551	-0.0976925	-0.245874	-0.245874	0.0976925	0.699003	1.06819	S	2	(R/K)xx(S/T);(R/K)xxxx(S/T);(S/T)Pxxxx(R/K);(S/T)xxxxx(R/K);14-3-3 domain binding motif;Akt kinase substrate motif;Calmodulin-dependent protein kinase II substrate motif;Casein kinase II substrate motif;CDK kinase substrate motif_minimal;CDK kinase substrate motif_minimal_pS;ERK1,2 kinase substrate motif;GSK-3, ERK1, ERK2, CDK5 substrate motif;MAPKAPK1 kinase substrate motif;New PKA kinase substr…	___1	0.96672	2.2e-72	191.4	163.3	108.47	-0.041366	77213000	115	P38590	Tyrosine-protein phosphatase MSG5	MSG5	ASIYTLPTSLKNRTVSPSVYTKSSTVSSISK
-0.328104	-0.225067	-0.0632688	-0.0632688	-0.107546	-0.447769	-0.447769	-0.3845	0.0189915	0.0189915	1.04236	1.01421	1.01421	1.12334	1.12334	0.568211	0.211756	0.211756	0.57584	0.57584	S	2	(D/E)x(S/T);(D/E/N)xS;(R/K)xx(S/T);(R/K)xxxxx(S/T);Casein kinase II substrate motif;ExS;New PKA kinase substrate motif_KxxS;PKA kinase substrate motif;PKC kinase substrate motif	___1	0.965932	4.8e-64	170.5	153.13	77.185	0.34163	26708000	948	P53094	Negative regulator of sporulation MDS3	MDS3	ASLDGQMLGKSLKEGSTSQYTQPRMNSFPKA
0.152893	0.234839	0.234839	0.234839	0.436639	0.659571	0.685102	0.710632	0.743057	0.759269	-1.17746	-1.17746	-0.85069	-0.825571	-0.825571	-1.03714	-1.03714	-0.947067	-0.555346	-0.359486	S	3	(D/E)x(S/T);(D/E)xxx(S/T);(D/E/N)xS;(S/T)(D/E);DxS	___1	0.997953	2.69e-41	118.22	107.12	100.79	-0.20467	111690000	44	Q06631	Protein BFR2	BFR2	ASLFQHNEKNGESDLSDYGNSNTEETKKAHY
-0.275538	-0.218683	-0.211625	-0.211625	-0.211625	-0.290245	0.0198469	0.0198469	0.387327	0.437609	0.457353	0.363939	0.318583	-0.0931015	-0.102777	-0.481211	-0.481211	0.118839	0.118839	0.0494961	T	2	(R/K)xxxx(S/T);(S/T)P(R/K);(S/T)x(R/K);Casein kinase I substrate motif;Casein kinase II substrate motif;CDK kinase substrate motif_minimal;CDK kinase substrate motif_minimal_pT;Growth associated histone HI kinase substrate motif;GSK-3, ERK1, ERK2, CDK5 substrate motif;PKA kinase substrate motif;PKC kinase substrate motif;WW domain binding motif	___1	0.993608	0.000607269	114.2	80.405	86.953	0.036429	17959000000	1340	P34216	EH domain-containing and endocytosis protein 1	EDE1	ASLSKGPIVNRGVATTPKSLAVEELSGMGFT
0.092416	-0.010296	-0.010296	0.17773	0.546958	0.546958	0.522737	0.180207	-0.162324	-0.162324	-0.133027	-0.143264	-0.143264	-0.0840519	-0.00436687	0.362074	0.366441	0.366441	0.00436687	0.00436687	S	3	(R/K)x(S/T);(R/K)xx(S/T);Casein kinase I substrate motif;Casein kinase II substrate motif;G protein-coupled receptor kinase 1 substrate motif;GSK3 kinase substrate motif;New PKA kinase substrate motif_KRxS;New PKA kinase substrate motif_KxxS;New PKA kinase substrate motif_RxS;PAK2 kinase substrate motif;PKA kinase substrate motif;PKA kinase substrate motif_KRxS;PKA kinase substrate motif_RxS;PKC …	___1	0.955911	5.17e-10	104.24	84.64	42.338	-0.038459	77267000	62	Q04279	Eisosome protein SEG1	SEG1	ASMTNLRKPSAPKRMSSISSISSESRRSDGK
0.314696	0.31897	0.186813	-0.0676394	-0.0676394	-0.21549	-0.0233355	-0.0233355	0.017664	0.285691	-0.0030427	-0.017664	-0.0303164	-0.154822	-0.154822	0.0501833	0.0501833	0.0233355	-0.0363302	-0.100523	S	3	(R/K)xx(S/T);14-3-3 domain binding motif;Calmodulin-dependent protein kinase II substrate motif;Calmodulin-dependent protein kinase IV substrate motif;Casein kinase II substrate motif;Chk1 kinase substrate motif;G protein-coupled receptor kinase 1 substrate motif;New PKA kinase substrate motif_RxxS;PKA kinase substrate motif;PKC kinase substrate motif;RxxS	___1	0.998156	1.53e-09	103.67	94.727	89.507	-0.40455	103970000	469	P18494	Nitrogen regulatory protein GLN3	GLN3	ASNANLNSNNLMRHNSNTVTPNFRRSSRRSS
-0.55197	-0.55197	-0.380528	-0.276053	-0.276053	-0.276053	-0.115569	-0.115569	-0.127284	-0.246868	0.0208445	0.0208445	0.248131	0.248131	0.227286	0.227286	0.237761	0.278217	0.278217	0.169142	S	2	(R/K)x(S/T);(R/K)xx(S/T);14-3-3 domain binding motif;Calmodulin-dependent protein kinase II substrate motif;Calmodulin-dependent protein kinase IV substrate motif;Chk1 kinase substrate motif;MAPKAPK2 kinase substrate motif;MDC1 BRCT domain binding motif;New PKA kinase substrate motif_RRxS;New PKA kinase substrate motif_RxS;New PKA kinase substrate motif_RxxS;PAK2 kinase substrate motif;PKA kinase…	___1	0.963156	9.98e-07	105.65	91.685	82.489	-0.43403	31913000	75	P33329	Serine/threonine-protein phosphatase PP-Z2	PPZ2	ASNVQAQTQPLSRRSSTLGNGNRNHRRSNNA
-0.113029	-0.0127378	-0.0127378	0.193224	0.495613	0.495613	0.254175	0.0127378	-0.00431915	-0.0128476	-0.137975	-0.137975	0.350525	0.368304	0.368304	0.286173	0.286173	0.426006	0.426006	0.301627	S	2	(D/E)xxx(S/T);(R/K)xx(S/T);(R/K)xxxx(S/T);(R/K)xxxxx(S/T);(S/T)Pxx(R/K);(S/T)Pxxxxx(R/K);(S/T)xxx(R/K);Akt kinase substrate motif;CDK kinase substrate motif_minimal;CDK kinase substrate motif_minimal_pS;ERK1,2 kinase substrate motif;GSK-3, ERK1, ERK2, CDK5 substrate motif;New PKA kinase substrate motif_KxxS;PKA kinase substrate motif;PKC kinase substrate motif;WW domain binding motif	___1	0.999874	4.05e-05	91.318	85.234	70.919	-0.05149	40546000	99	Q03707	Inner nuclear membrane protein SRC1	SRC1	ASPRRSRRARREKSASPMAKQFKKNRILDDV
0.419882	-0.0320239	0.474561	-0.479667	0.135258	0	0	-0.135258	-0.194665	-0.224368	0.295	0.295	0.0061775	0.003441	0.003441	0.030695	0.030695	-0.228137	-0.567058	-0.736519	S	3	(D/E)x(S/T);(D/E)xxxxx(S/T);(D/E/N)xS;(R/K)xx(S/T);(S/T)Pxx(R/K);(S/T)Pxxx(R/K);(S/T)xxx(R/K);(S/T)xxxx(R/K);CDK kinase substrate motif_minimal;CDK kinase substrate motif_minimal_pS;DxS;ERK1,2 kinase substrate motif;GSK-3, ERK1, ERK2, CDK5 substrate motif;New PKA kinase substrate motif_KxxS;PKA kinase substrate motif;PKC kinase substrate motif;WW domain binding motif	___1	1	0.000561242	66.92	58.007	50.452	-0.18012	17891000	206	Q00453	Probable transcription repressor protein RGM1	RGM1	ASPSKVQSFDQAKDASPNAKK__________
0.793922	0.91804	0.447924	0.120342	0.082232	0.082232	0.419806	0.514503	0.514503	0.674968	-0.55273	-0.490605	-0.300038	-0.171196	-0.300038	-0.35736	-0.684681	-0.35736	-0.082232	0.011335	S	2	(S/T)Pxx(R/K);(S/T)Pxxxx(R/K);(S/T)Pxxxxx(R/K);(S/T)xxx(R/K);(S/T)xxxxx(R/K);Casein kinase I substrate motif;Casein kinase II substrate motif;CDK kinase substrate motif_minimal;CDK kinase substrate motif_minimal_pS;ERK1,2 kinase substrate motif;GSK-3, ERK1, ERK2, CDK5 substrate motif;MAPKAPK2 kinase substrate motif;WW domain binding motif	___1	0.99894	1.23e-113	204.85	137.74	168.31	-0.10214	61913000	176	Q08269	Magnesium transporter ALR1	ALR1	ASSGNKSKLSASSSASPITKVRKSSLVSPVL
-1.83019	-1.98136	-1.98136	-1.07084	-0.149763	-0.149763	-1.53802	-1.81626	-2.24491	-2.72127	0.856425	0.719488	0.993362	0.997398	0.997398	0.149763	0.149763	0.271353	0.271353	0.222845	T	2	(R/K)xx(S/T);Calmodulin-dependent protein kinase II substrate motif;Casein kinase I substrate motif;Casein kinase II substrate motif;CDK kinase substrate motif_minimal;CDK kinase substrate motif_minimal_pT;GSK-3, ERK1, ERK2, CDK5 substrate motif;PKC kinase substrate motif;RxxT;WW domain binding motif	___1	0.996179	1.47e-100	191.19	174.25	191.19	-0.031276	234750000	1050	P38968	Protein transport protein SEC31	SEC31	ASSNPYAPPPQQRVATPLSGGVPPAPLPKAS
0.373432	0.361658	0.338109	-0.160802	-0.659712	-0.922221	-0.922221	-0.598574	-0.0124183	-0.0124183	0.0671995	0.121981	0.121981	-0.07654	-0.384623	-0.468682	-0.468682	0.032643	0.618026	0.618026	S	3	(R/K)xxx(S/T);CDK kinase substrate motif_minimal;CDK kinase substrate motif_minimal_pS;ERK1,2 kinase substrate motif;GSK-3, ERK1, ERK2, CDK5 substrate motif;WW domain binding motif	___1	0.999318	8.83e-15	101.04	71.697	101.04	0.12101	25067000	251	P32900	Protein SKG6	SKG6	ASSRFQESESFRSHGSPIHNNQLSRGSATEG
0.123363	-0.0264363	-0.0264363	-0.0892989	-0.0892989	-0.0597097	-0.0597097	-0.163174	-0.201141	-0.220124	-0.47773	-0.47773	0.0272685	0.244256	0.244256	0.105737	0.105737	0.255228	0.389725	0.456973	S	2	(S/T)P(R/K);(S/T)x(R/K);Casein kinase I substrate motif;CDK kinase substrate motif_minimal;CDK kinase substrate motif_minimal_pS;ERK1,2 kinase substrate motif;G protein-coupled receptor kinase 1 substrate motif;Growth associated histone HI kinase substrate motif;GSK3 kinase substrate motif;GSK-3, ERK1, ERK2, CDK5 substrate motif;PKA kinase substrate motif;PKC kinase substrate motif;WW domain bind…	___1	0.998702	9.81e-07	80.102	61.356	80.102	-0.083873	4161500	387	Q04183	Trafficking protein particle complex II-specific subunit 120	TRS120	ASSTPRNSISIAAMQSPRNSIMSLSAPALNI
-0.599212	-0.581423	-0.320738	-0.279351	-0.279351	-0.0575867	-0.0774813	-0.0774813	-0.231291	-0.254541	0.022268	0.162864	0.582102	0.670108	0.670108	0.408297	0.385041	0.408297	0.385041	0.479285	S	2	(R/K)xxx(S/T);(S/T)Pxx(R/K);(S/T)xxx(R/K);CDK kinase substrate motif_minimal;CDK kinase substrate motif_minimal_pS;ERK1,2 kinase substrate motif;GSK-3, ERK1, ERK2, CDK5 substrate motif;WW domain binding motif	___1	1	0.000916368	106	76.916	97.734	-0.25038	4235100000	430	P53172	Protein SDS23	SDS23	ASSYHSNTQSSRMANSPVLKSSDTSNNKINV
0.181477	-0.0743556	-0.112307	-0.497372	-0.112307	-0.35034	-0.296825	-0.35034	-0.891419	-0.990454	0.280417	0.229961	0.0962563	0.0962563	0.120304	0.139226	0.139226	0.139226	0.540029	0.605359	S	2	(D/E)xxxx(S/T);(R/K)xxx(S/T);ATM kinase substrate motif;DNA dependent Protein kinase substrate motif;G protein-coupled receptor kinase 1 substrate motif;GSK3 kinase substrate motif;PKA kinase substrate motif	___1	0.966996	4.02e-10	119.25	91.924	119.25	0.29418	5397500	692	P11978	Regulatory protein SIR4	SIR4	ASTEKPENKTDKVSLSQPVSASKHEYSDNFP
0.48292	0.504206	0.461634	0.214766	0.214766	0.165267	0.0445733	-0.131747	0.0445733	0.0796245	-0.939116	-0.429492	-0.429492	-0.409935	-0.409935	-0.288848	-0.288848	0.117883	-0.0445733	0.255372	S	3	(D/E)xxxx(S/T);(D/E)xxxxx(S/T);(R/K)x(S/T);G protein-coupled receptor kinase 1 substrate motif;GSK3 kinase substrate motif;New PKA kinase substrate motif_RxS;PKA kinase substrate motif;PKA kinase substrate motif_RxS;PKC kinase substrate motif;RxS	___1	0.993705	0	265.52	257.77	232.2	0.12853	94796000	293	Q03063	Down-regulator of invasive growth 1	DIG1	ASTGKTRRSEEGSRNSSVGSSANAGPTQQRA
-0.0248005	-0.000576019	-0.000576019	-0.0631323	-0.128204	-0.138107	-0.138107	-0.137448	0.178293	0.314802	-0.0372347	0.0499506	0.0499506	0.24576	0.0504198	0.0504198	0.000576019	0.000576019	0.169229	0.278589	S	2	(R/K)xxxxx(S/T);(S/T)Pxxxxx(R/K);Casein kinase I substrate motif;Casein kinase II substrate motif;CDK kinase substrate motif_minimal;CDK kinase substrate motif_minimal_pS;ERK1,2 kinase substrate motif;G protein-coupled receptor kinase 1 substrate motif;GSK3 kinase substrate motif;GSK-3, ERK1, ERK2, CDK5 substrate motif;WW domain binding motif	___1	0.9396	8.61e-139	211.22	190.76	122.39	-0.1829	1204800000	397	P43603	LAS seventeen-binding protein 3	LSB3	ASTPQTSQGRFTAPTSPSTSSPKAVALYSFA
-0.572439	-0.354661	-0.145489	-0.145489	-0.337371	-0.337371	0.00695896	0.0536509	0.0536509	0.0444686	0.100458	0.234204	0.487546	0.698017	0.698017	0.162154	0.162154	0.162154	-0.127365	-0.190048	S	3	(D/E)xx(S/T);(D/E)xxx(S/T);(S/T)Pxxxx(R/K);(S/T)xxxxx(R/K);Casein kinase I substrate motif;CDK kinase substrate motif_minimal;CDK kinase substrate motif_minimal_pS;ERK1,2 kinase substrate motif;GSK-3, ERK1, ERK2, CDK5 substrate motif;WW domain binding motif	___1	0.933871	1.64e-99	166.57	155.96	114.62	-0.14322	514850000	19	P06738	Glycogen phosphorylase	GPH1	ASTSTTNDMITEEPTSPHQIPRLTRRLTGFL
-0.290773	-0.290773	-0.397399	-0.503857	-0.503857	-0.503688	-0.246885	-0.24244	-0.24244	-0.368618	0.347983	0.347983	0.759826	0.776047	0.776047	0.647682	0.647682	0.647682	0.452512	0.221297	S	2	(R/K)x(S/T);(R/K)xxx(S/T);Casein kinase I substrate motif;Casein kinase II substrate motif;G protein-coupled receptor kinase 1 substrate motif;New PKA kinase substrate motif_RxS;PKA kinase substrate motif;PKA kinase substrate motif_RxS;PKC kinase substrate motif;RxS	___1	0.98512	4.35e-09	106.49	93.139	47.288	-1.4752	23665000	722	P36165	Lipase 4	TGL4	ASTYGRSPSGFRPRYSITSASLNPRHQRRKS
0.123519	0.23992	0.309268	0.879449	0.879449	0.672963	0.672963	0.473683	0.303792	0.148337	-0.474982	-0.391518	-0.360247	-0.320938	-0.360247	-0.310375	-0.355469	-0.355469	-0.355469	-0.314838	S	2	(R/K)x(S/T);(R/K)xx(S/T);14-3-3 domain binding motif;Calmodulin-dependent protein kinase II substrate motif;Casein kinase I substrate motif;Casein kinase II substrate motif;KxS;New PKA kinase substrate motif_KxS;New PKA kinase substrate motif_RKxS;New PKA kinase substrate motif_RxxS;PKA kinase substrate motif;PKC epsilon kinase substrate motif;PKC kinase substrate motif;R(R/K)xS;RKxS;RxxS	___1	0.999372	1.19e-22	132.62	118.82	115.91	-0.25361	427760000	196	P40917	AP-1-like transcription factor YAP4	CIN5	ASYFPSNSTPATRKNSATTNLPSEERRRVSV
0.0357835	-0.00477743	-0.0248814	-0.0248814	-0.0248814	-0.045918	-0.045918	-0.045918	-0.235078	-0.380504	-0.0375665	0.138521	0.138521	0.441024	0.471489	0.493688	0.471489	0.772802	0.0757179	0.387734	T	2	(R/K)xxx(S/T);(S/T)Pxxxx(R/K);(S/T)Pxxxxx(R/K);(S/T)xxxxx(R/K);CDK kinase substrate motif_minimal;CDK kinase substrate motif_minimal_pT;GSK-3, ERK1, ERK2, CDK5 substrate motif;PKA kinase substrate motif;WW domain binding motif	___1	0.995047	2.86e-74	188.91	156.3	183.22	0.1051	736160000	70	Q03233	Alpha1-proteinase inhibitor-degradation deficient protein 37	ADD37	ATEVLDLYGNTKTATTPPPVLRRPSVTAAQQ
0.0967582	0.204966	-0.0367866	-0.411431	-0.411431	-0.456106	-0.388488	-0.388488	-0.218927	-0.0543825	0.365133	0.700487	0.255751	0.255751	0.218817	0.0490112	0.0490112	-0.00319624	-0.0490112	-0.0909891	S	3	(D/E)(S/T);(D/E)xxxxx(S/T);(S/T)xx(D/E);(S/T)xxx(D/E);(S/T)xxxxx(D/E) ;acidic-plus-3 pSTxxED;acidic-plus-3-4 pSTxxEDED;b-Adrenergic Receptor kinase substrate motif;Casein kinase II substrate motif;Sxx(E/D);SxxE	___1	1	7.55e-23	122.01	113.62	122.01	0.37559	75722000	342	Q03654	Pre-mRNA-splicing factor CEF1	CEF1	ATGTVLTPKELLPHDSGQEDNERSNIKSGKQ
-0.268544	-0.0644298	-0.0603738	-0.0603738	-0.0603738	-0.658949	-0.000488758	-0.000488758	0.32382	0.417118	0.144384	0.0004673	-0.0004673	-0.434577	-0.434577	0.189498	0.189498	0.499016	1.0083	1.02313	T	2	(D/E)xxxxx(S/T);(D/E/N)xT;(S/T)P(R/K);(S/T)x(R/K);CDK kinase substrate motif_minimal;CDK kinase substrate motif_minimal_pT;G protein-coupled receptor kinase 1 substrate motif;Growth associated histone HI kinase substrate motif;GSK-3, ERK1, ERK2, CDK5 substrate motif;NxT;PKA kinase substrate motif;PKC kinase substrate motif;WW domain binding motif	___1	1	0.00026765	103.91	78.524	76.228	-0.15807	160950000	618	P38283	Inner centromere protein-related protein SLI15	SLI15	ATINTVDHREIIGNVTPKIASVNDSLPEINT
-0.504148	-0.545969	-0.462327	-0.195142	-0.176569	-0.132608	0.147009	0.176569	0.147009	0.200232	0.471031	0.408932	0.408932	0.499177	0.499177	-0.951419	-0.951419	-1.01093	-0.986147	-0.998538	S	2	(D/E)xxxx(S/T);(R/K)xx(S/T);(R/K)xxx(S/T);(S/T)xxx(D/E);(S/T)xxxxx(D/E) ;14-3-3 domain binding motif;Calmodulin-dependent protein kinase II substrate motif;CDK kinase substrate motif_minimal;CDK kinase substrate motif_minimal_pS;ERK1,2 kinase substrate motif;GSK-3, ERK1, ERK2, CDK5 substrate motif;New PKA kinase substrate motif_RxxS;PKA kinase substrate motif;PKC kinase substrate motif;RxxS;WW do…	___1	0.99202	0	274.8	255.52	143.42	0.38666	347660000	56	P32379	Proteasome subunit alpha type-5	PUP2	ATKEGVVLGVEKRATSPLLESDSIEKIVEID
0.00214219	-0.00508404	-0.00508404	-0.0296764	0.00508404	0.00508404	0.478266	0.478266	0.239053	-0.117145	-0.016551	-0.016551	0.00991585	0.0363827	0.0451641	0.0451641	0.0231266	-0.00769234	-0.0603562	-0.0866881	T	2	(R/K)xxxx(S/T);(S/T)(D/E);(S/T)xxxx(R/K);(S/T)xxxxx(R/K);Casein kinase I substrate motif;Casein kinase II substrate motif	___1	0.91323	1.52e-26	151.07	119.78	126.33	-0.22127	19726000	91	P40917	AP-1-like transcription factor YAP4	CIN5	ATLEEPGYESRTGSLTDLSGRRNSVNIGALC
0.0032215	0.0194159	0.0194159	-0.0706844	-0.0706844	0.084795	0.084795	0.0613871	-0.128502	-0.0335574	-0.103412	-0.204809	0.0215912	0.0215912	0.0215912	-0.185476	-0.185476	-0.0215912	0.0195141	0.0912741	S	2	(D/E)x(S/T);(D/E/N)xS;(R/K)xxxxx(S/T);(S/T)(D/E);(S/T)xxx(R/K);DxS;MAPKAPK2 kinase substrate motif	___1	0.998287	5.32e-06	98.04	63.834	46.73	0.15978	10267000	192	P16861	ATP-dependent 6-phosphofructokinase subunit alpha	PFK1	ATSEDEIISRASSDASDLLRQTLGSSQKKKK
-0.965283	-0.538977	-0.803003	-0.538977	0.266781	0.266781	0.0992804	-0.262643	-0.434998	-0.690017	0.001811	-0.0992804	0.0584245	0.0584245	0.596129	0.611879	1.66053	1.66053	0.131597	0.0365863	S	2	(R/K)xx(S/T);14-3-3 domain binding motif;Calmodulin-dependent protein kinase II substrate motif;New PKA kinase substrate motif_RxxS;PKA kinase substrate motif;PKC kinase substrate motif;RxxS	___1	1	8.32e-51	167.71	126.43	167.71	0.51312	34215000	306	P32047	Protein MLF3	MLF3	ATSPYVSPQQSARQYSNNANNNAKSPKNRSS
0.0343733	0.0718689	0.0718689	0.143612	0.143612	0.188793	0.258752	0.330936	0.467798	0.545847	-0.490793	-0.364422	-0.63017	-0.776979	-0.776979	-0.513945	-0.513945	-0.513945	0.00312233	0.0362697	S	2	(S/T)(R/K);(S/T)x(D/E);acidic-plus-2;acidic-plus-2 pSxE;acidic-plus-2 pSxE/D;Casein kinase II substrate motif;G protein-coupled receptor kinase 1 substrate motif	___1	0.999885	1.04e-166	216.35	196.78	216.35	-0.57148	317170000	157	P35197	ADP-ribosylation factor GTPase-activating protein GCS1	GCS1	ATSQTAASATPGVAQSREGTPLENRRSATPA
0.0828602	-0.00442314	-0.0600863	-0.00442314	0.00442314	0.00442314	0.0603409	-0.373871	-0.329947	-0.370881	-0.258791	0.0412922	0.0412922	-0.17277	-0.17277	0.269923	0.269923	0.634413	0.342355	0.495191	S	3	(D/E)xx(S/T);(R/K)x(S/T);(R/K)xxxxx(S/T);(S/T)(R/K);(S/T)xxx(R/K);(S/T)xxxxx(D/E) ;Casein kinase I substrate motif;Casein kinase II substrate motif;New PKA kinase substrate motif_RxS;PKA kinase substrate motif;PKA kinase substrate motif_RxS;PKC kinase substrate motif;RxS	___1	1	6.52e-05	120.31	113.41	108.47	-0.39286	560090000	95	P39015	Suppressor protein STM1	STM1	ATTKKSNTRRATDRHSRTGKTDTKKKVNQGW
-0.0758965	-0.209784	-0.283414	-0.738969	-0.398011	-0.738969	-0.398011	-1.01892	-0.460381	-0.78814	0.194692	0.0579901	0.43694	1.00088	1.00088	1.20232	1.17407	1.17407	0.209784	0.12867	S	2	(R/K)(S/T);Casein kinase II substrate motif;MAPKAPK2 kinase substrate motif	___1	0.948263	2.32e-05	120.86	83.781	97.452	0.11575	94729000	68	P32909	Protein SMY2	SMY2	AVAASVNTVPGSTFRSNTPLLGGRHPLSRTS
-0.14719	0.0224495	0.0224495	-0.336532	-0.336532	-0.267483	-0.177353	-0.160855	-0.0224495	0.281304	0.20866	0.160645	0.160645	0.160645	-0.0397959	-0.113563	-0.0397959	0.179688	0.179688	0.174775	S	3	(S/T)xxx(R/K);(S/T)xxxxx(D/E)	___1	0.995681	2.72e-14	88.992	65.243	76.151	0.12423	46019000	158	Q03262	Phosphoribomutase	PRM15	AVDKLKASVGVMITASHNPKMDNGYKVYYSN
-0.147388	-0.153759	0.219967	0.089756	0.089756	0.089756	0.0158749	0.0840816	0.0158749	-0.189895	-0.49158	-0.339434	-0.0840816	0.184668	0.184668	-0.0158749	-0.14872	-0.14872	0.0423374	0.0753662	S	2	(D/E)(S/T);(R/K)xx(S/T);(S/T)Pxx(R/K);(S/T)xxx(R/K);b-Adrenergic Receptor kinase substrate motif;CDK kinase substrate motif_minimal;CDK kinase substrate motif_minimal_pS;ERK1,2 kinase substrate motif;GSK-3, ERK1, ERK2, CDK5 substrate motif;New PKA kinase substrate motif_KxxS;PKA kinase substrate motif;PKC kinase substrate motif;WW domain binding motif	___1	1	9.98e-05	115.7	99.817	101.25	-0.74978	204770000	1006	P23201	Protein SPA2	SPA2	AVGNTIPSNMTVKMESPNLKGNTVSEPQEIR
-0.759973	-0.215191	-0.215191	-0.270941	-0.556484	-0.883272	-0.776135	-0.857361	-0.776135	-0.794486	0.175589	0.215191	0.596523	0.83851	0.83851	0.598738	0.571857	0.571857	0.490444	0.410837	T	3	(D/E)xxxx(S/T);(S/T)xxx(R/K);MAPKAPK2 kinase substrate motif	___1	0.861309	1.54e-12	76.378	63.259	76.378	-0.1303	48739000	914	P23201	Protein SPA2	SPA2	AVGPESDSRVESPGMTGQIKSLNMAGKVVGP
-0.125363	0.269639	0.269639	0.499937	0.0213151	0.282279	0.0213151	0.282279	0.397486	0.497822	-0.210477	-0.463656	0.128046	-0.463656	-0.273341	-0.273341	-0.273341	-0.130845	-0.678777	-0.273966	S	2	(S/T)(D/E);(S/T)xxx(R/K);(S/T)xxxx(D/E)	___1	0.99372	2.09e-07	78.763	57.923	72.891	0.066361	8405100	676	P38928	Axial budding pattern protein 2	AXL2	AVNKSWRYTGNLSPVSDIVRDSYGSQKTVDT
1.29539	1.65041	0.81157	0.81157	0.81157	-0.965159	-1.47807	-1.54191	-1.65829	-1.76653	1.14829	0.941232	0.954271	0.941232	0.199164	0.199164	0.0142918	0.0142918	-0.308732	-0.485673	T	2	(R/K)xxxx(S/T);MDC1 BRCT domain binding motif;Plk1 PBD domain binding motif	___1	0.972355	3.71e-09	111.52	91.238	111.52	-0.20343	74610000	129;129	P02293;P02294	Histone H2B.1;Histone H2B.2	HTB1;HTB2	AVSEGTRAVTKYSSSTQA_____________
0.394829	0.661235	0.810797	0.933419	0.933419	1.49952	0.983926	0.983926	0.959722	0.742381	-0.464413	-0.25586	-0.52504	-0.25586	-0.52504	-0.238173	-0.753029	-0.254203	-0.753029	-0.688366	S	2	(D/E)xxx(S/T);(D/E)xxxx(S/T);(S/T)x(D/E);(S/T)xx(R/K);acidic-plus-2;acidic-plus-2 pSxE;acidic-plus-2 pSxE/D;Casein kinase II substrate motif	___1	0.995467	0	306.05	281.32	179.5	0.45214	170220000	45	P32901	Peptide transporter PTR2	PTR2	AVTLKDSYVSDDVANSTERYNLSPSPEDEDF
0.495783	-0.0033741	0.910491	0.312424	0.45035	0.312424	0.45035	0.171833	0.951196	0.692257	-0.403353	0.0130787	-1.10747	-0.388226	-0.45035	-0.388226	-0.45035	-0.25979	-1.44125	-0.718938	T	3	(R/K)(S/T);(R/K)xx(S/T);(R/K)xxxxx(S/T);(S/T)xxxx(R/K);AMP-activated protein kinase substrate motif;Casein kinase I substrate motif;PKA kinase substrate motif;PKC kinase substrate motif	___1	0.882142	0.000632008	72.848	53.577	72.848	-0.13898	24523000	28	P04456	60S ribosomal protein L25	RPL25	AVVKGTNGKKALKVRTSATFRLPKTLKLARA
0.951627	-0.343525	0.809522	-0.075698	-0.075698	-0.81828	-0.81828	-0.773885	-0.773885	-0.83146	0.856103	0.856103	0.61211	0.61211	0.640297	0.640297	0.034048	-0.606249	-0.606249	-0.487183	S	2	(R/K)xx(S/T);(S/T)xxx(R/K);New PKA kinase substrate motif_KxxS;PKA kinase substrate motif;PKC kinase substrate motif	___1	0.954117	3.22e-07	127.56	70.387	75.38	-0.088768	30254000	359	P40020	Factor interacting with REF2	FIR1	CEEKNTEKNVSLKILSTPNKLIDIPDLEHMK
-0.334373	-0.373283	-0.222507	-0.373283	-0.380971	-0.380971	-0.173799	0.0255194	0.0255194	0.0122197	0.0487313	0.0487313	0.0837902	0.0837902	-0.0175445	-0.076429	-0.076429	0.00108004	0.05463	0.081405	S	2	(R/K)(S/T);MAPKAPK2 kinase substrate motif	___1	0.936472	2.72e-129	218.12	175.96	158.04	0.13835	108290000	448	Q03735	RNA-binding protein NAB6	NAB6	CFYVSLAPLVVSSARSSVANIYEGKTSTHRL
-0.138657	-0.0366478	0.0482459	0.480798	0.480798	1.53097	0.447871	0.447871	-0.154817	-0.516809	-0.246021	-0.0482459	-0.0691967	-0.0691967	-0.0691967	0.107993	0.107993	-0.124102	-0.124102	-0.131822	S	2	(D/E)xxx(S/T);(D/E)xxxxx(S/T);(S/T)(R/K);Casein kinase I substrate motif;DNA dependent Protein kinase substrate motif;G protein-coupled receptor kinase 1 substrate motif;GSK3 kinase substrate motif	___1	1	6.96e-77	177.39	153.64	141	-0.68107	115020000	98	P23493	Mitochondrial biogenesis regulation protein 1	MBR1	CKIDEALPAESELAPSRNGSVSEANSDTNSI
0.229254	0.250803	0.250803	-0.0377817	-0.0377817	-0.126642	0.152137	0.131231	0.152137	0.2603	0.348771	0.126642	-0.0394354	-0.0533361	-0.0533361	-0.348053	-0.226941	-0.348053	-0.226941	-0.196772	S	3	(D/E)x(S/T);(D/E/N)xS;(R/K)xxxx(S/T);(S/T)x(D/E);acidic-plus-2;acidic-plus-2 pSxD;acidic-plus-2 pSxE/D;CDK kinase substrate motif_minimal;CDK kinase substrate motif_minimal_pS;DNA dependent Protein kinase substrate motif;ERK1,2 kinase substrate motif;ExS;GSK-3, ERK1, ERK2, CDK5 substrate motif;WW domain binding motif	___1	0.999999	8.62e-22	84.948	80.877	84.948	-0.088105	40178000	319	P49573	Copper transport protein CTR1	CTR1	CPGFGNCQCGRHPEPSPDPIAVADTTSGSDQ
1.80025	1.16133	1.93853	0.459933	0.101102	0.0817652	0.101102	0.10056	0.10056	-0.0098295	-0.0914336	-0.0817652	-0.101102	-0.230686	-0.230686	-0.419852	-0.427969	-0.435931	-0.53168	-0.548061	S	2	(D/E)x(S/T);(D/E/N)xS;(R/K)(S/T);(R/K)xxx(S/T);(S/T)Px(R/K);(S/T)PxK;(S/T)Pxxx(R/K);(S/T)xx(R/K);(S/T)xxxx(R/K);(S/T)xxxxx(D/E) ;Casein kinase I substrate motif;Casein kinase II substrate motif;Cdc2 kinase substrate motif;CDK kinase substrate motif;CDK kinase substrate motif_minimal;CDK kinase substrate motif_minimal_pS;CDK1,2,4,6 kinase substrate motif;ERK1,2 kinase substrate motif;ExS;G protein…	___1	0.960091	0.000749006	80.706	68.492	46.158	0.32032	151970000	65	P53899	CDC48-associated ubiquitin-like/zinc finger protein 1	CUZ1	CRWLLEHEEVHKTEKSPSKSRDGSSSNDEAY
0.093355	-0.0272084	0.218093	0.218093	0.218093	-0.0250511	-0.0250511	-0.0250511	-0.147358	-0.21066	-1.2705	-1.2705	-0.624873	-0.111964	-0.111964	-0.111964	0.289387	0.462613	0.462613	0.282192	S	2	(R/K)xx(S/T);(S/T)xxxx(R/K);14-3-3 domain binding motif;Calmodulin-dependent protein kinase II substrate motif;Casein kinase I substrate motif;Casein kinase II substrate motif;G protein-coupled receptor kinase 1 substrate motif;MAPKAPK2 kinase substrate motif;New PKA kinase substrate motif_RxxS;Phosphorylase kinase substrate motif;PKA kinase substrate motif;PKC kinase substrate motif;RxxS	___1	0.996076	0.00137327	93.096	75.276	60.518	0.34295	3711200	216	P42223	Protein SBE2	SBE2	CSMSTITTCIPSRQNSVSTPKLSRTVGLPGS
0.271607	-0.070107	0.528528	-0.889349	0.528528	0.629919	0.629919	0.300749	0.300749	0.315153	-0.580696	-0.580696	-0.725399	-0.725399	-0.652721	-0.652721	-0.811669	-0.811669	-0.729971	-0.500956	S	2	(D/E)xx(S/T);(D/E)xxxx(S/T);(K/R)(S/T)(I/L/V);(R/K)(S/T);(S/T)xxxxx(R/K);Casein kinase I substrate motif;Casein kinase II substrate motif;G protein-coupled receptor kinase 1 substrate motif;GSK3 kinase substrate motif	___1	0.999212	0.00224446	80.239	59.909	80.239	-0.28102	7068100	367	P47136	Bud site selection protein 4	BUD4	CSNEPVTFLGENDTRSIVYSNKGTNANVQEF
-0.208779	-0.410291	-0.410291	-0.953101	-0.953101	-0.971766	-0.971766	-1.04025	-0.702617	-0.903368	0.574682	0.74451	1.10519	1.16904	1.16904	0.3547	0.3547	0.478601	0.525059	0.50183	S	2	(R/K)x(S/T);(R/K)xx(S/T);(R/K)xxxxx(S/T);(S/T)xxx(R/K);14-3-3 domain binding motif;Aurora-A kinase substrate motif;Calmodulin-dependent protein kinase II substrate motif;New PKA kinase substrate motif_RRxS;New PKA kinase substrate motif_RxS;New PKA kinase substrate motif_RxxS;PAK2 kinase substrate motif;Phosphorylase kinase substrate motif;PKA kinase substrate motif;PKA kinase substrate motif_RRx…	___1	1	0.000772498	93.178	63.011	93.178	0.030641	142020000	56	Q07825	Putative Xaa-Pro aminopeptidase FRA1	FRA1	CTCSPGLLSRQGRRASLFLRQLENSRRSSSM
0.0377648	-0.0288005	-0.102322	-0.102322	-0.302071	-0.294246	-0.294246	-0.286421	-0.12881	-0.0500049	0.194489	0.194489	0.207292	0.207292	0.004723	0.004723	0.068369	0.347388	0.394563	0.418151	T	3	(D/E)xxx(S/T);(R/K)x(S/T);(R/K)xx(S/T);(S/T)xx(D/E);(S/T)xxxxx(R/K);acidic-plus-3 pSTxxED;Calmodulin-dependent protein kinase II substrate motif;Calmodulin-dependent protein kinase IV substrate motif;Casein kinase II substrate motif;New PKA kinase substrate motif_RRxT;New PKA kinase substrate motif_RxT;PAK2 kinase substrate motif;PKA kinase substrate motif;PKC kinase substrate motif;R(R/K)xT;RRxT…	___1	0.999831	1.03e-07	125.36	107.55	125.36	-0.1128	22496000	1073	Q03661	Silent chromatin protein ESC1	ESC1	CVEKTHNEVLFERRATTIENTKALENNTNMH
0.0724271	0.0272622	-0.0272622	-0.0697374	-0.0697374	-0.0667768	0.101825	0.101825	0.575823	0.597872	-0.011358	0.0382285	-0.0609446	-0.578404	-0.578404	-0.381728	-0.381728	-0.177924	0.0609446	0.0697491	S	3	(D/E)xxx(S/T);(R/K)x(S/T);(R/K)xx(S/T);(S/T)xx(D/E);(S/T)xxxx(R/K);14-3-3 domain binding motif;acidic-plus-3 pSTxxED;Aurora-A kinase substrate motif;Calmodulin-dependent protein kinase II alpha substrate motif;Calmodulin-dependent protein kinase II substrate motif;Calmodulin-dependent protein kinase IV substrate motif;Casein kinase II substrate motif;Chk1 kinase substrate motif;New PKA kinase sub…	___1	0.999918	1.41e-05	120.36	95.485	111.27	-0.31664	160260000	88	P39959	Zinc finger protein YER130C	YER130C	CVTTATSSNQLERRLSISDYRTENGNYYEYE
0.131086	-0.0514293	-0.0514293	-0.0389147	0.0514293	0.107611	0.479365	0.479365	0.801886	0.4204	-0.652385	-0.462351	-0.462351	-0.216598	-0.216598	-0.0705781	-0.0705781	0.166415	0.65368	0.689054	S	2	(D/E/N)xS;(R/K)xx(S/T);(S/T)Pxxxx(R/K);(S/T)xxxxx(R/K);Calmodulin-dependent protein kinase II substrate motif;Casein kinase I substrate motif;Casein kinase II substrate motif;CDK kinase substrate motif_minimal;CDK kinase substrate motif_minimal_pS;Chk1 kinase substrate motif;ERK1,2 kinase substrate motif;GSK-3, ERK1, ERK2, CDK5 substrate motif;New PKA kinase substrate motif_KxxS;NxS;PKA kinase su…	___1	0.997127	2.2e-25	157.24	121.73	157.24	-0.39819	491920000	80	P50105	Transcription initiation factor TFIID subunit 4	TAF4	DAAGNTDDSVLPKNVSPTTNLRVESNGDTNN
0.347846	0.273458	0.273458	-0.883017	-0.883017	-0.883017	-0.0481725	-0.572522	-0.572522	-0.899321	0.243959	0.469379	0.469379	-0.25128	-0.25128	-0.0185399	-0.0185399	-0.0185399	0.0496402	0.0986406	S	2	(R/K)xxxx(S/T);(S/T)P(R/K);(S/T)x(R/K);CDK kinase substrate motif_minimal;CDK kinase substrate motif_minimal_pS;ERK1,2 kinase substrate motif;Growth associated histone HI kinase substrate motif;GSK-3, ERK1, ERK2, CDK5 substrate motif;PKA kinase substrate motif;PKC kinase substrate motif;WW domain binding motif	___1	0.999974	0.0167498	51.995	39.77	51.995	0.14215	19953000	103	P25579	Laminarase-resistance protein LRE1	LRE1	DAGTLDLPEPRFYPLSPKNNLQTPSPRFFIS
0.0103207	-0.00996875	-0.00996875	0.771791	1.45448	1.45448	1.31483	0.840937	0.367045	0.367045	-0.629232	-0.642173	-0.642173	-0.349333	-0.0306101	0.448119	0.448119	0.176848	-0.573152	-0.573152	S	3	(D/E)(S/T);(R/K)xxx(S/T);(S/T)xx(D/E);(S/T)xxx(D/E);(S/T)xxxx(D/E);acidic-plus-3 pSTxxED;acidic-plus-3-4 pSTxxEDED;b-Adrenergic Receptor kinase substrate motif;Casein kinase II substrate motif;PKA kinase substrate motif;Sxx(E/D);SxxE	___1	0.970504	8.83e-101	186.11	166.54	186.11	-0.18346	46536000	163	P32499	Nucleoporin NUP2	NUP2	DAKPAKVEDVQKSSDSSSEDEVKVEGPKFTI
-0.419749	-0.383935	-0.361243	-0.241138	-0.361243	-0.378198	-0.378198	-0.364458	0.0644331	0.0818863	0.604425	0.453222	0.453222	0.290099	0.216651	0.0873184	0.0873184	0.0755491	0.0755491	-0.00588465	S	2	(R/K)xx(S/T);(R/K)xxxxx(S/T);(S/T)xxxxx(R/K);14-3-3 domain binding motif;Calmodulin-dependent protein kinase II alpha substrate motif;Calmodulin-dependent protein kinase II substrate motif;Calmodulin-dependent protein kinase IV substrate motif;Chk1 kinase substrate motif;G protein-coupled receptor kinase 1 substrate motif;GSK3 kinase substrate motif;New PKA kinase substrate motif_RxxS;Phosphoryla…	___1	1	5.42e-11	115.82	103.59	54.871	0.63126	119650000	651	P27472	Glycogen [starch] synthase isoform 2	GSY2	DALAGGKKLKVARPLSVPGSPRDLRSNSTVY
2.23531	2.28597	2.49067	2.64696	2.64696	1.57799	0.897717	0.249239	0.249239	0.495268	-0.2444	-0.322647	-0.348427	-0.367117	-0.526712	-0.526712	-0.25983	-0.249239	-0.249239	-0.252717	S	2	(R/K)xxx(S/T);(R/K)xxxx(S/T);PKA kinase substrate motif	___1	0.998907	0.000875969	76.805	70.441	76.805	-0.05998	1733200000	65	Q3E752	Uncharacterized protein YPR036W-A	YPR036W-A	DASASSRSHSRKNSLSLL_____________
-0.42023	-0.353571	-0.353571	-0.353571	-0.271564	-0.463368	0.109888	0.0610104	0.0610104	-0.196866	0.369417	0.558158	0.180677	-0.0310955	-0.0310955	-0.0236511	0.0236511	0.42234	0.222181	0.571761	S	3	(D/E)xxxxx(S/T);(D/E/N)xS;CDK kinase substrate motif_minimal;CDK kinase substrate motif_minimal_pS;ERK1,2 kinase substrate motif;GSK-3, ERK1, ERK2, CDK5 substrate motif;MDC1 BRCT domain binding motif;NxS;Plk1 PBD domain binding motif;WW domain binding motif	___1	0.974536	1.63e-32	123.55	103.71	123.55	-0.31553	47067000	319	Q08831	Protein VTS1	VTS1	DASQRSKSAEPHVNSSPNLIPVQKQFNNGNS
-0.358627	-0.334568	-0.334568	-0.530418	-0.530418	-0.412332	-0.239506	-0.239506	0.00629854	0.214718	0.273134	0.39173	0.39173	0.301053	0.076436	0.301053	0.667644	0.667644	0.648875	0.458813	S	4	(R/K)(S/T);(R/K)xx(S/T);(R/K)xxxxx(S/T);14-3-3 domain binding motif;Calmodulin-dependent protein kinase II substrate motif;New PKA kinase substrate motif_RxxS;PKA kinase substrate motif;PKC kinase substrate motif;RxxS	___1	0.977112	2.6e-73	169.9	146.1	169.9	-0.322	49588000	238	P50109	Protein PSP2	PSP2	DDAGKPFITKTQRSKSNPFGSAKPVDTQSKI
-0.125804	-0.260099	-0.00849009	-0.35654	-0.591153	-0.591153	-0.163673	0.263807	0.286904	0.298452	-0.668109	-0.668109	-0.56411	-0.460111	-0.433551	-0.406992	-0.177038	0.052917	0.119401	0.152644	T	3	(D/E)xxx(S/T);(R/K)xx(S/T);(R/K)xxxxx(S/T);(S/T)xxx(D/E);Calmodulin-dependent protein kinase II substrate motif;CDK kinase substrate motif_minimal;CDK kinase substrate motif_minimal_pT;Chk1 kinase substrate motif;GSK-3, ERK1, ERK2, CDK5 substrate motif;PKA kinase substrate motif;PKC kinase substrate motif;WW domain binding motif	___1	0.916322	2.01e-52	160.76	134.62	133.47	-0.43465	109780000	85	P38915	Transcription factor SPT8	SPT8	DDDGEDDAARMDKTATPTNEHQHDEQKAAAA
-0.221364	-0.0219398	-0.283952	-0.225576	-0.225576	-0.179388	-0.0717373	-0.179388	-0.0656939	0.05429	-0.0754597	-0.0710039	0.0656939	0.337912	0.337912	0.490176	0.490176	0.388162	0.388162	0.344405	S	3	(D/E)(S/T);(D/E)xx(S/T);(S/T)(D/E);(S/T)x(D/E);(S/T)xx(D/E);(S/T)xxx(D/E);(S/T)xxxxx(D/E) ;acidic-plus-1-2 pSTxxED;acidic-plus-2;acidic-plus-2 pSxD;acidic-plus-2 pSxE/D;acidic-plus-2-3 pSTxxED;acidic-plus-2-4 pSTxxED;acidic-plus-3 pSTxxED;acidic-plus-3-4 pSTxxEDED;b-Adrenergic Receptor kinase substrate motif;BARD1 BRCT domain binding motif;Casein kinase I substrate motif;Casein kinase II substrat…	___1	1	6.41e-226	237.46	230.41	187.86	-0.0063058	609050000	301	P32793	Protein YSC84	YSC84	DDDGYGRGRGYGDFDSEDEDYDYGRSPNRNS
0.190291	0.190291	0.194718	0.194718	0.161239	0.123332	0.110479	0.0976262	0	-0.0488131	-0.231999	-0.231999	-0.455173	-0.455173	-0.435862	-0.193376	-0.1479	-0.102424	0.205563	0.359556	S	2	(R/K)x(S/T);(R/K)xx(S/T);(R/K)xxxx(S/T);14-3-3 domain binding motif;Calmodulin-dependent protein kinase II substrate motif;G protein-coupled receptor kinase 1 substrate motif;MAPKAPK1 kinase substrate motif;MAPKAPK2 kinase substrate motif;New PKA kinase substrate motif_RRxS;New PKA kinase substrate motif_RxS;New PKA kinase substrate motif_RxxS;PAK2 kinase substrate motif;PKA kinase substrate moti…	___1	0.986831	1.44e-10	110.32	86.33	80.507	-0.43459	55209000	773	P32567	Phosphatidic acid phosphohydrolase 1	PAH1	DDEDSNYNRTKSRRASSAAATSIDKEFKKLS
0.019156	0.019156	0.0517092	0.0842624	0.315895	0.318662	0.318662	0.0897965	-0.0506363	-0.120853	-0.193798	-0.193798	-0.183885	-0.173972	-0.107779	-0.0415854	-0.0303707	-0.019156	0.009233	0.0234275	S	3	(D/E)(S/T);(R/K)x(S/T);(R/K)xxx(S/T);(R/K)xxxxx(S/T);(S/T)xxx(D/E);(S/T)xxxx(D/E);(S/T)xxxxx(D/E) ;b-Adrenergic Receptor kinase substrate motif;New PKA kinase substrate motif_RxS;PKA kinase substrate motif;PKA kinase substrate motif_RxS;PKC kinase substrate motif;RxS	___1	0.999999	3.75e-13	77.445	65.479	77.445	-0.19741	11957000	105	P38439	RNA polymerase-associated protein LEO1	LEO1	DDEGENINHRSRHRESLGLDDDEAEEQAMYT
-0.214801	-0.160364	-0.346824	-0.160364	-0.252419	-0.063138	-0.041555	-0.041555	-0.08829	-0.21709	0.0116472	0.0116472	0.337481	0.337481	0.325833	0.208713	0.208713	0.429074	0.648809	0.758677	S	2	(D/E)xxxx(S/T);(D/E/N)xS;(R/K)xxx(S/T);(S/T)xx(D/E);(S/T)xxx(R/K);(S/T)xxxx(R/K);acidic-plus-3 pSTxxED;Casein kinase II substrate motif;NxS;PKA kinase substrate motif;Pyruvate dehydrogenase kinase substrate motif;Sxx(E/D);SxxD	___1	0.999679	0.000703692	106.29	62.088	106.29	0.11511	44820000	75	P47018	Maintenance of telomere capping protein 1	MTC1	DDIFEFLEELEKSNLSLTDKKGVEKKAPSES
-0.100376	-0.213381	-0.213381	0.508	1.84887	1.84887	1.3058	0.439898	0.18465	-0.348922	-0.940253	-0.719159	-0.719159	-0.719159	-0.534903	0.213381	0.283112	0.283112	-0.0126295	-0.289662	S	2	(D/E)xxxxx(S/T);(R/K)xx(S/T);(S/T)xxx(R/K);(S/T)xxxx(D/E);14-3-3 domain binding motif;Calmodulin-dependent protein kinase II substrate motif;New PKA kinase substrate motif_RxxS;PKA kinase substrate motif;PKC kinase substrate motif;RxxS	___1	0.894176	0.00127342	71.501	41.692	42.109	0.36633	8884200	655	P14164	ARS-binding factor 1	ABF1	DDKLPHEVAEQLRLLSSHLKEVENLHQNNDD
-0.195352	0.257383	-0.063004	0.257383	-0.063004	0.0744075	0.0744075	0.197137	0.197137	-0.0399975	0.063004	0.063004	0.438112	0.575336	0.575336	0.337451	0.312769	0.288087	-0.081381	-0.266115	S	2	(D/E)xx(S/T);(R/K)xxxxx(S/T);(S/T)(D/E);(S/T)xxxx(D/E);Casein kinase I substrate motif;Casein kinase II substrate motif;G protein-coupled receptor kinase 1 substrate motif	___1	0.986481	2.13e-14	106.13	92.726	106.13	-0.42447	3794600	71	Q8J0M4	UPF0357 protein YCL012C		DDLENGLHSRNFDIISENSNDVRGGLDDVSK
-0.523189	-0.272591	-0.452077	-0.313124	-0.313124	0.0120335	0.0617986	0.374447	0.374447	0.200587	-0.57184	-0.469939	0.0866909	0.160916	0.160916	-0.0120335	-0.0120335	0.113628	0.268106	0.534434	S	2	(R/K)xxxx(S/T);G protein-coupled receptor kinase 1 substrate motif	___1	0.903641	4.34e-47	115.8	102.04	62.042	0.54939	20404000	383	P43603	LAS seventeen-binding protein 3	LSB3	DDLSNRFSKSRISSASTPQTSQGRFTAPTSP
1.03372	1.22913	1.28157	1.22913	0.845938	0.206829	-0.198004	-0.59985	-0.198004	-0.33618	0.0008924	0.0707245	0.0707245	-0.362389	-0.362389	0.136198	0.136198	-0.364109	-0.441014	-0.629318	T	3	(R/K)(S/T);(R/K)x(S/T);(R/K)xxxx(S/T);(S/T)Pxxx(R/K);(S/T)Pxxxx(R/K);(S/T)Pxxxxx(R/K);(S/T)x(D/E);(S/T)xxxx(R/K);(S/T)xxxxx(R/K);acidic-plus-2;acidic-plus-2 basic-2;acidic-plus-2 pTxD;acidic-plus-2 pTxE/D;basic-minus-acidic-plus KRKRxSTxED;basic-minus-acidic-plus KRxSTxED;Casein kinase I substrate motif;Casein kinase II substrate motif;CDK kinase substrate motif_minimal;CDK kinase substrate motif…	___1	0.999996	3.44e-05	90.15	49.121	85.807	0.18042	104120000	154	P53854	Pre-mRNA-splicing factor CWC25	CWC25	DDPMSKFKVTKQQRRTPDSTKKRAMSQRGKP
-0.164801	-0.00993109	-0.31967	-0.340952	-0.340952	-0.340952	-0.1513	-0.1513	-0.0648904	-0.0032344	-0.098405	0.223514	0.223514	0.00993109	0.00993109	0.602297	0.602297	0.723012	0.416419	0.569715	S	3	(D/E)xx(S/T);(R/K)xxxx(S/T);(R/K)xxxxx(S/T);(S/T)(D/E);(S/T)xx(D/E);acidic-plus-3 pSTxxED;Casein kinase I substrate motif;Casein kinase II substrate motif;G protein-coupled receptor kinase 1 substrate motif;MAPKAPK2 kinase substrate motif;Pyruvate dehydrogenase kinase substrate motif;Sxx(E/D);SxxD	___1	0.998645	1.69e-62	165.71	152.31	135.28	-0.18441	55725000	371	Q12132	Nutrient and stress factor 1	USV1	DDRNDNNNKKRSETLSESDISVNTNKKRLSV
0.818061	0.444021	0.158235	-0.82597	-0.82597	-0.48622	-0.125504	-0.125504	-1.26816	-1.40986	0.563599	0.539941	0.629276	0.539941	0.221081	-0.000397682	-0.000397682	-0.000397682	-0.221081	-0.044223	S	3	(R/K)xxx(S/T);(S/T)Pxx(R/K);(S/T)Pxxx(R/K);(S/T)Pxxxx(R/K);(S/T)xxx(R/K);(S/T)xxxx(R/K);(S/T)xxxxx(R/K);CDK kinase substrate motif_minimal;CDK kinase substrate motif_minimal_pS;ERK1,2 kinase substrate motif;GSK-3, ERK1, ERK2, CDK5 substrate motif;WW domain binding motif	___1	0.999831	0.000125884	116.77	98.159	78.342	0.029118	1357700000	428	P21192	Metallothionein expression activator	ACE2	DDRYAAGTFTPRTQLSPIHKKRESVVSTVST
0.142018	0.0374899	0.40984	0.787906	0.787906	1.2418	1.33073	1.33073	0.577209	0.519675	-0.738738	-0.580428	-0.575483	-0.267983	-0.575483	-0.0374899	-0.171463	-0.171463	-0.414515	-0.527614	S	2	(D/E/N)xS;(R/K)xx(S/T);(S/T)x(D/E);(S/T)xx(D/E);acidic-plus-2;acidic-plus-2 pSxD;acidic-plus-2 pSxE/D;acidic-plus-2-3 pSTxxED;acidic-plus-3 pSTxxED;Casein kinase II substrate motif;MDC1 BRCT domain binding motif;New PKA kinase substrate motif_KxxS;NxS;PKA kinase substrate motif;PKC kinase substrate motif;Plk1 PBD domain binding motif;Sxx(E/D);SxxE	___1	0.997375	2.87e-36	149.22	114.21	149.22	0.12556	24750000	161	P20134	Flocculation suppression protein	SFL1	DDSNTHDDNSGNKNSSGDENTGGGVQEKEKS
0.109054	-0.0491438	-0.0491438	-0.113911	-0.179537	-0.179537	0.0491438	0.331239	0.331239	0.306895	-0.343513	-0.231962	0.194174	0.323514	0.194174	-0.120946	-0.188526	-0.120946	0.113911	0.330054	S	2	(S/T)Px(R/K);(S/T)PxR;(S/T)xx(R/K);Cdc2 kinase substrate motif;CDK kinase substrate motif;CDK kinase substrate motif_minimal;CDK kinase substrate motif_minimal_pS;CDK1,2,4,6 kinase substrate motif;ERK1,2 kinase substrate motif;G protein-coupled receptor kinase 1 substrate motif;GSK-3, ERK1, ERK2, CDK5 substrate motif;pSPxK/R;SPxR;WW domain binding motif	___1	1	3.94e-07	121.68	90.393	91.937	-0.18466	47659000	1387	P53094	Negative regulator of sporulation MDS3	MDS3	DDSVDPLFKSSAFPQSPIRAYGSTTRTSSAS
0.202406	-0.100282	-0.139997	-0.139997	-0.325794	-0.0849752	-0.108063	0.03652	-0.0518661	0.138563	-0.007718	0.090055	0.377176	0.441281	0.377176	0.0518661	0.0518661	0.154781	0.221887	0.47429	S	2	(D/E)xxxxx(S/T);(R/K)x(S/T);(R/K)xx(S/T);(S/T)xxx(D/E);14-3-3 domain binding motif;Calmodulin-dependent protein kinase II substrate motif;New PKA kinase substrate motif_RRxS;New PKA kinase substrate motif_RxS;New PKA kinase substrate motif_RxxS;PAK2 kinase substrate motif;PKA kinase substrate motif;PKA kinase substrate motif_RRxS;PKA kinase substrate motif_RxS;PKC epsilon kinase substrate motif;P…	___1	1	9.98e-10	128.36	116.32	128.36	0.41441	39313000	521	P34163	Sterol esterase TGL1	TGL1	DDTEDQIHKEQQRRLSAYLESSKDLRQLDAN
-0.0945185	0.214206	0.229097	0.214206	0.159131	0.130547	0.0544434	0.130547	0.466322	0.475395	-0.235433	-0.418473	-0.329151	-0.418473	-0.706458	-0.706458	-0.721734	-0.034091	-0.446428	-0.240259	S	2	(R/K)x(S/T);(R/K)xxxxx(S/T);(S/T)x(D/E);(S/T)xxx(D/E);acidic-plus-2;acidic-plus-2 basic-2;acidic-plus-2 pSxD;acidic-plus-2 pSxE/D;acidic-plus-2-4 pSTxxED;Casein kinase I substrate motif;Casein kinase II substrate motif;New PKA kinase substrate motif_RxS;PKA kinase substrate motif;PKA kinase substrate motif_RxS;PKC kinase substrate motif;RxS	___1	0.997179	9.96e-10	105.95	80.565	54.7	0.56179	9549800	255	Q08269	Magnesium transporter ALR1	ALR1	DDTLERKPVRMNTRASFDSDVSQASRDSQET
-0.32309	-0.779922	-0.779922	-0.477097	0.337987	0.337987	0.0715313	-0.140763	-0.281995	-0.537333	-0.192015	-0.133742	-0.133742	-0.133742	-0.0210266	0.171806	0.461256	0.498548	0.461256	0.267714	S	3	(R/K)x(S/T);(R/K)xx(S/T);(S/T)xxx(R/K);14-3-3 domain binding motif;Calmodulin-dependent protein kinase II substrate motif;Calmodulin-dependent protein kinase IV substrate motif;Chk1 kinase substrate motif;KxS;New PKA kinase substrate motif_KxS;New PKA kinase substrate motif_RKxS;New PKA kinase substrate motif_RxxS;PKA kinase substrate motif;PKA, PKG kinase substrate motif;PKC epsilon kinase subst…	___1	0.941868	0.00262517	70.1	55.324	44.614	0.10945	270680000	579	P34072	Negative regulator of RAS-cAMP pathway	MKS1	DDTSNQRTEALGRKTSNGGRI__________
-0.271607	-0.178347	-0.178347	-0.398176	-0.398176	-0.398176	-0.622598	-0.622598	-0.017561	0.066508	0.626215	0.579646	0.587116	0.579646	0.150063	0.017561	0.150063	0.247444	0.247444	0.0486905	S	3	(S/T)Pxx(R/K);(S/T)Pxx(R/K);(S/T)Pxxxx(R/K);(S/T)Pxxxx(R/K);(S/T)xxx(R/K);(S/T)xxx(R/K);(S/T)xxxxx(R/K);(S/T)xxxxx(R/K);Casein kinase II substrate motif;Casein kinase II substrate motif;CDK kinase substrate motif_minimal;CDK kinase substrate motif_minimal;CDK kinase substrate motif_minimal_pS;CDK kinase substrate motif_minimal_pS;ERK1,2 kinase substrate motif;ERK1,2 kinase substrate motif;GSK-3, …	___1	0.981146	2.62e-21	105.17	96.831	88.507	-0.53891	12683000	384;384	P32589;P32590	Heat shock protein homolog SSE1;Heat shock protein homolog SSE2	SSE1;SSE2	DEAIAKGAAFICAIHSPTLRVRPFKFEDIHP;DEAVAKGAAFICAIHSPTLRVRPFKFEDIDP
-0.264867	-0.469155	-0.0390382	-0.0502415	-0.0502415	-0.113124	-0.322288	-0.322288	-0.513466	-0.154299	0.616576	0.380107	0.380107	0.0900507	0.378543	0.087471	0.378543	0.0502415	0.0502415	-0.0175964	T	2	(D/E)xx(S/T);(R/K)xxxxx(S/T);(S/T)P(R/K);(S/T)Px(R/K);(S/T)PxK;(S/T)x(R/K);(S/T)xx(R/K);Casein kinase I substrate motif;Cdc2 kinase substrate motif;CDK kinase substrate motif_minimal;CDK kinase substrate motif_minimal_pT;CDK1,2,4,6 kinase substrate motif;CDK5 kinase substrate motif_1;Growth associated histone HI kinase substrate motif;GSK-3, ERK1, ERK2, CDK5 substrate motif;PKA kinase substrate m…	___1	1	0.0014599	108.98	58.371	91.584	0.66683	15777000	167;167	P53176	Multicopy suppressor of SEC21 protein 27;Multicopy suppressor of SEC21 protein 28	MST27;MST28	DEDCYRYFLRLVEGVTPKKQTATSIGNSPVT
-0.261485	-0.630752	-0.068728	-0.630614	-0.068728	0.222145	0.419042	0.419042	0.334228	0.193372	-0.23344	-0.23344	-0.2817	-0.32996	-0.549402	-0.549402	-0.281812	0.0763517	0.0763517	0.0119176	S	2	(D/E)x(S/T);(D/E)xxxx(S/T);(D/E/N)xS;(R/K)xx(S/T);(S/T)x(D/E);acidic-plus-2;acidic-plus-2 pSxE;acidic-plus-2 pSxE/D;ATM kinase substrate motif;Casein kinase II substrate motif;DNA dependent Protein kinase substrate motif;ExS;New PKA kinase substrate motif_KxxS;PKA kinase substrate motif;PKC kinase substrate motif	___1	1	1.18e-06	66.285	49.653	66.285	0.35748	10153000	1142	P40340	Tat-binding homolog 7	YTA7	DEEKRAAMELEAKEQSQENILQEPDLKDNKA
0.555342	0.757819	0.292549	0.292549	0.0744415	-0.0467239	-0.0467239	-0.0115228	0.524509	0.792524	-1.16533	-1.16533	-0.864867	-0.564404	0.0195275	0.307491	0.307491	0.0115228	-0.0132651	-0.0256591	S	2	(D/E)(S/T);(D/E)xx(S/T);(D/E)xxx(S/T);(S/T)(D/E);(S/T)x(D/E);(S/T)xx(D/E);acidic-plus-1-2 pSTxxED;acidic-plus-2;acidic-plus-2 pSxD;acidic-plus-2 pSxE/D;acidic-plus-2-3 pSTxxED;acidic-plus-3 pSTxxED;b-Adrenergic Receptor kinase substrate motif;BARD1 BRCT domain binding motif;Casein kinase I substrate motif;Casein kinase II substrate motif;HxxxxS;Sxx(E/D);SxxE	___1	1	9.24e-19	86.313	78.402	86.313	0.060032	7245100	250	P53904	Tubulin-specific chaperone B	ALF1	DEESAEVEDVHDDVESDDEI___________
0.145899	0.221547	0.44477	0.588667	0.44477	0.906458	0.235103	1.12873	0.748511	0.978675	-0.79593	-0.28644	-1.30542	-0.729148	-0.837897	-0.729148	-0.837897	-0.537287	-0.39748	-0.239386	S	3	(D/E)x(S/T);(D/E)xxx(S/T);(D/E/N)xS;(S/T)Px(R/K);(S/T)PxK;(S/T)xx(R/K);(S/T)xxx(D/E);(S/T)xxxx(D/E);(S/T)xxxxx(D/E) ;Cdc2 kinase substrate motif;CDK kinase substrate motif;CDK kinase substrate motif_minimal;CDK kinase substrate motif_minimal_pS;CDK1,2,4,6 kinase substrate motif;ERK1,2 kinase substrate motif;ExS;GSK-3, ERK1, ERK2, CDK5 substrate motif;pSPxK/R;SPxK;WW domain binding motif	___1	0.998038	2.33e-85	166.23	152.33	130.01	0.26051	109740000	52	P17891	Clathrin light chain	CLC1	DEFKTEQDDILETEASPAKDDDEIRDFEEQF
0.329389	0.642196	0.642196	-0.016582	-0.016582	-0.016582	0.458185	0.458185	1.06154	1.33181	-0.928831	-0.773602	-0.773602	-0.737867	-0.737867	-0.496767	-0.496767	0.168557	0.754776	1.04041	S	2	(R/K)x(S/T);(R/K)xxx(S/T);(S/T)xx(R/K);Casein kinase II substrate motif;G protein-coupled receptor kinase 1 substrate motif;GSK3 kinase substrate motif;New PKA kinase substrate motif_RxS;PKA kinase substrate motif;PKA kinase substrate motif_RxS;PKC kinase substrate motif;RxS	___1	0.997481	0.00262779	89.08	63.505	74.173	-0.16752	3291000000	134	Q12515	Protein PAR32	PAR32	DEGGSNPVTNTRSRISATRSHQSLHATTSSP
0.751627	0.626936	0.926801	0.626936	0.561186	0.402901	0.384553	0.137014	0.0524578	-0.0080879	-0.0942272	-0.0524578	-0.0524578	-0.281743	-0.357836	-0.384594	-0.569127	-0.502764	-0.619187	-0.777637	T	2	(D/E)xxx(S/T);(D/E)xxxxx(S/T);(S/T)Pxxx(R/K);(S/T)Pxxxxx(R/K);(S/T)xxxx(R/K);CDK kinase substrate motif_minimal;CDK kinase substrate motif_minimal_pT;G protein-coupled receptor kinase 1 substrate motif;GSK-3, ERK1, ERK2, CDK5 substrate motif;MDC1 BRCT domain binding motif;Plk1 PBD domain binding motif;WW domain binding motif	___1	0.979251	2.02e-51	167.2	142.97	111.94	0.21515	85198000	130	Q04477	Kinetochore protein SPC24	SPC24	DEKMKLYLKDSEIISTPNGSKIKAKVIEPEL
0.0876438	0.246787	0.246787	0.169957	0.169957	0.291098	0.311474	0.311474	0.61275	0.714545	-0.581914	-0.538033	-0.538033	-1.04702	-1.04702	-0.0638275	-0.0638275	-0.338529	-0.338529	-0.276621	S	2	(D/E)x(S/T);(D/E)xx(S/T);(D/E)xxx(S/T);(D/E)xxxx(S/T);(D/E/N)xS;(S/T)Pxx(R/K);(S/T)xxx(R/K);Casein kinase I substrate motif;CDK kinase substrate motif_minimal;CDK kinase substrate motif_minimal_pS;DxS;ERK1,2 kinase substrate motif;GSK-3, ERK1, ERK2, CDK5 substrate motif;WW domain binding motif	___1	1	2.87e-253	248.81	222.21	248.81	-0.029203	278050000	151	Q04500	U3 small nucleolar RNA-associated protein 14	UTP14	DEKTAQSNGNDDEDASPQLKLQDTDISSESS
-0.0688013	-0.00307751	0.201115	0.201115	0.00307751	-0.0385289	0.00307751	0.0593872	0.117311	0.181341	-0.163468	-0.106723	-0.220213	0.0385289	-0.424047	-0.414757	-0.414757	-0.0758724	0.154631	0.28894	S	2	(R/K)xxx(S/T);(S/T)Px(R/K);(S/T)PxK;(S/T)xx(R/K);Cdc2 kinase substrate motif;CDK kinase substrate motif;CDK kinase substrate motif_minimal;CDK kinase substrate motif_minimal_pS;CDK1,2,4,6 kinase substrate motif;ERK1,2 kinase substrate motif;GSK-3, ERK1, ERK2, CDK5 substrate motif;pSPxK/R;SPxK;WW domain binding motif	___1	0.999962	9.15e-29	109.44	84.651	84.213	0.301	86420000	304	Q07418	Peroxisomal membrane protein import receptor PEX19	PEX19	DELEQLGDSPIRSANSPLKHGNEEEELMKML
0.0055146	0.05088	0.05088	0.05088	-0.0172534	0.457202	0.281702	0.472623	0.436228	0.729544	-0.0991398	-0.215533	-0.0427289	-0.136511	-0.136511	-0.481606	-0.481606	-0.452488	0.182455	0.284095	S	2	(D/E/N)xS;(S/T)x(R/K);(S/T)xx(D/E);(S/T)xxx(R/K);acidic-plus-3 pSTxxED;Casein kinase II substrate motif;NxS;PKA kinase substrate motif;PKC kinase substrate motif;Sxx(E/D);SxxE	___1	0.999994	2.24e-11	134.75	102.62	134.75	-0.13744	38157000	577	Q03361	Uncharacterized protein JIP4	JIP4	DENDVMSVKSLTSNISVKEKLCTMARKRRKS
-0.303222	-0.176609	-0.612115	-0.362504	-0.364725	-0.364725	-0.513866	-0.513866	-0.156009	-0.0808405	0.0447766	0.156719	0.214462	0.214462	0.156009	0.156009	0.250108	0.250108	0.250108	0.252088	S	2	(D/E)xxxxx(S/T);(K/R)(S/T)(I/L/V);(R/K)(S/T);(R/K)xx(S/T);(R/K)xxx(S/T);Calmodulin-dependent protein kinase II substrate motif;Casein kinase I substrate motif;Casein kinase II substrate motif;Chk1 kinase substrate motif;New PKA kinase substrate motif_KxxS;Phosphorylase kinase substrate motif;PKA kinase substrate motif;PKC kinase substrate motif	___1	0.999754	0.000551825	110.53	95.86	110.53	-0.44654	33102000	478	P53974	Actin-regulating kinase 1	ARK1	DESYSGDVDELKKTRSLGSYSTRGNIKKNQS
0.381428	0.221315	0.541541	0.494056	0.494056	0.494056	0.514655	0.514655	0.449716	0.420657	-0.381009	-0.317277	-0.444741	-0.288438	-0.623124	-0.53238	-0.53238	-0.429421	-0.429421	-0.54888	S	2	(D/E)x(S/T);(D/E)xxxx(S/T);(D/E/N)xS;(R/K)xx(S/T);(S/T)Pxx(R/K);(S/T)Pxxx(R/K);(S/T)xxx(R/K);(S/T)xxxx(R/K);Casein kinase I substrate motif;Casein kinase II substrate motif;CDK kinase substrate motif_minimal;CDK kinase substrate motif_minimal_pS;DxS;ERK1,2 kinase substrate motif;GSK-3, ERK1, ERK2, CDK5 substrate motif;New PKA kinase substrate motif_KxxS;PKA kinase substrate motif;PKC kinase subst…	___1	0.999838	0.000302666	101.38	87.174	95.502	0.060952	583860000	29	Q07897	Protein CMS1	CMS1	DFDAEHEVIFDAKDGSPPTKKVQKRSIEQDD
0.036381	0.314902	0.572247	0.706577	0.572247	0.832243	0.0358248	1.00415	0.160941	0.582546	-0.505099	-0.193653	-0.816546	-0.511477	-0.511477	-0.171684	-0.171684	-0.0851021	-0.0851021	-0.0602551	S	2	(D/E)(S/T);(D/E)x(S/T);(D/E)xx(S/T);(D/E)xxxx(S/T);(D/E/N)xS;(S/T)(D/E);(S/T)xxxx(R/K);b-Adrenergic Receptor kinase substrate motif;Casein kinase I substrate motif;ExS;G protein-coupled receptor kinase 1 substrate motif	___1	1	0	297.77	270.48	178.23	-0.54591	288930000	86	Q06344	Pre-rRNA-processing protein ESF1	ESF1	DFDKYFEKEAENDEDSEVNAKTVVDRARGEV
-0.148989	0.0332251	0.0332251	-0.0397692	-0.0397692	-0.0376015	-0.0376015	-0.0376015	-0.0332251	0.119172	-0.0890716	-0.0580893	0.252599	0.252599	0.101081	0.101081	0.101081	0.0500898	-0.222917	-0.0864136	T	3	(D/E)xx(S/T);(S/T)xxxxx(R/K);Casein kinase I substrate motif	___1	0.870234	4.62e-29	104.61	96.109	101.64	-0.17828	67831000	162	P06242	Serine/threonine-protein kinase KIN28	KIN28	DFGLARAIPAPHEILTSNVVTRWYRAPELLF
0.169276	0.251051	0.0875001	0.23061	0.040338	-0.0722985	-0.0722985	0.063952	0.063952	0.011807	-0.325147	-0.325147	-0.191246	-0.0573449	0.07556	0.208465	0.392471	0.392471	-0.003766	-0.293887	S	3	(R/K)xx(S/T);14-3-3 domain binding motif;Calmodulin-dependent protein kinase II substrate motif;Casein kinase I substrate motif;Casein kinase II substrate motif;New PKA kinase substrate motif_RxxS;PKA kinase substrate motif;PKC kinase substrate motif;RxxS	___1	0.972917	1.36e-21	111.34	98.549	57.52	0.067434	17110000	662	Q03088	Styryl dye vacuolar localization protein 3	SVL3	DFGRPPNNSSQTRLNSMPTHSIVNQNRLRSQ
-0.015152	-0.0328074	-0.0832901	-0.220437	-0.220437	-0.319398	-0.269052	-0.514998	-0.269052	-0.261201	0.035621	0.141152	0.141152	0.0911074	0.0911074	0.196872	0.196872	0.165162	0.114892	0.0330352	S	3	(R/K)x(S/T);(R/K)xx(S/T);(S/T)(D/E);14-3-3 domain binding motif;Calmodulin-dependent protein kinase I substrate motif;Calmodulin-dependent protein kinase II substrate motif;Calmodulin-dependent protein kinase IV substrate motif;G protein-coupled receptor kinase 1 substrate motif;New PKA kinase substrate motif_RRxS;New PKA kinase substrate motif_RxS;New PKA kinase substrate motif_RxxS;PAK2 kinase …	___1	1	1.51e-70	181.15	165.39	140.26	-0.19393	616180000	136	P53719	Uncharacterized protein YNR014W		DFHQCAHHKNFQRRASEPQLPSFDNRSSSEM
-0.306922	-0.406959	-0.501121	-0.577067	-0.577067	-0.46416	-0.411464	-0.140164	-0.0401416	0.0141561	0.43394	0.288585	0.23698	0.23698	0.111451	0.0401416	0.0401416	0.422054	0.498479	0.520202	S	2	(R/K)xx(S/T);(R/K)xxx(S/T);(S/T)Px(R/K);(S/T)PxR;(S/T)Pxxxxx(R/K);(S/T)xx(R/K);14-3-3 domain binding motif;AMP-activated protein kinase substrate motif;Calmodulin-dependent protein kinase I substrate motif;Calmodulin-dependent protein kinase II substrate motif;Calmodulin-dependent protein kinase IV substrate motif;Casein kinase II substrate motif;Cdc2 kinase substrate motif;CDK kinase substrate m…	___1	0.997753	0.000765345	83.623	69.848	56.729	0.15359	116320000	160	Q06407	Rho-type GTPase-activating protein 2	RGA2	DFPIKLPERSVKRPLSPTRINGKSDVSTNNT
-0.420541	-0.52211	-0.52211	-0.52211	-0.510756	-0.793592	-0.510756	-0.069891	-0.0167427	0.101318	0.688922	0.716496	0.808679	0.716496	0.496241	0.0167427	0.0167427	0.363546	0.420297	0.391921	S	4	(R/K)x(S/T);(R/K)xx(S/T);(R/K)xxxx(S/T);DNA dependent Protein kinase substrate motif;KxS;New PKA kinase substrate motif_KKxS;New PKA kinase substrate motif_KxS;New PKA kinase substrate motif_KxxS;Phosphorylase kinase substrate motif;PKA kinase substrate motif;PKC kinase substrate motif	___1	0.999995	2.7e-14	95.654	76.076	95.654	0.025056	38968000	241	P25339	Pumilio homology domain family member 4	PUF4	DFQSDMQNFSKAKKPSVGANNTAKTRTQSIS
-0.471606	-0.545876	-0.372023	-0.480878	-0.372023	-0.23803	-0.23803	-0.341515	-0.551708	-0.656805	0.49014	0.49014	1.02583	1.02583	0.867817	0.722296	0.722296	0.722296	0.702508	0.418527	S	3	(D/E)xxx(S/T);(D/E)xxxx(S/T);(R/K)xx(S/T);(S/T)(R/K);(S/T)xxxx(R/K);(S/T)xxxxx(R/K);14-3-3 domain binding motif;Calmodulin-dependent protein kinase II substrate motif;Casein kinase I substrate motif;Casein kinase II substrate motif;G protein-coupled receptor kinase 1 substrate motif;GSK3 kinase substrate motif;MAPKAPK2 kinase substrate motif;New PKA kinase substrate motif_RxxS;PKA kinase substrat…	___1	1	4.24e-17	143.7	130.42	101.71	0.11032	141740000	522	P39935	Eukaryotic initiation factor 4F subunit p150	TIF4631	DFRNTSVRNMDDRANSRTSSKRRSKRMNDDR
-0.982697	-0.0707664	-0.0707664	-0.0707664	0.303055	0.384396	0.655516	0.84745	0.816161	0.831806	-0.663854	-0.522903	-0.118554	-0.0877957	-0.0877957	-0.000585556	-0.182296	-0.000585556	0.734622	0.737707	S	2	(D/E)xxxxx(S/T);(R/K)xxxx(S/T);(S/T)(D/E);Casein kinase I substrate motif;Casein kinase II substrate motif;DNA dependent Protein kinase substrate motif;G protein-coupled receptor kinase 1 substrate motif;GSK3 kinase substrate motif	___1	0.778752	0.000333465	55.314	47.669	46.706	-0.47052	96507000	402	P13574	Protein STE12	STE12	DFYSSNNNKEKLVSPSDPTSYMKYDEPVMDF
-0.262294	-0.362032	-0.362032	-0.372332	-0.979007	-0.979007	-0.895338	-0.454951	-0.444166	-0.197937	0.759934	1.04748	0.516199	1.04748	0.516199	0.125352	-0.0410218	-0.0410218	0.299884	0.473393	S	3	(D/E)xx(S/T);(D/E)xxxxx(S/T);(R/K)(S/T);(R/K)xxx(S/T);(S/T)Px(R/K);(S/T)PxR;(S/T)Pxxxx(R/K);(S/T)Pxxxxx(R/K);(S/T)xx(R/K);(S/T)xxxxx(R/K);Casein kinase I substrate motif;Casein kinase II substrate motif;Cdc2 kinase substrate motif;CDK kinase substrate motif;CDK kinase substrate motif_minimal;CDK kinase substrate motif_minimal_pS;CDK1,2,4,6 kinase substrate motif;ERK1,2 kinase substrate motif;Grow…	___1	0.998222	0.000802405	107.56	52.851	68.893	0.12987	452700000	147	P40433	6-phosphofructo-2-kinase 1	PFK26	DGANEVTRIDLKDIKSPTRHHKRRPTTIDVP
-0.321955	-0.497377	-0.146533	-0.0561657	-0.0561657	-0.192023	-0.192023	-0.0326576	0.271996	0.288128	0.297595	0.327902	0.327902	-0.25479	-0.25479	0.0561657	0.0561657	0.0561657	0.161074	0.165576	T	2	(R/K)xx(S/T);(S/T)xx(D/E);(S/T)xxx(R/K);acidic-plus-3 pSTxxED;Calmodulin-dependent protein kinase II alpha substrate motif;Calmodulin-dependent protein kinase II substrate motif;Calmodulin-dependent protein kinase IV substrate motif;Casein kinase II substrate motif;Chk1 kinase substrate motif;PKC kinase substrate motif;RxxT;Txx(E/D)	___1	0.999904	0.00186332	110.87	68.407	92.062	-0.19605	21550000	155	P32832	Chromatin structure-remodeling complex subunit RSC7	NPL6	DGDLLGGREFLVRTFTLTEKGNRKFMLATEP
0.0746905	-0.135945	-0.213455	-0.213455	-0.18986	-0.180066	-0.180066	-0.0876179	0.262593	0.29522	-0.185782	-0.115557	-0.031723	0.704663	0.704663	0.031723	0.031723	0.212916	0.384796	0.298856	S	2	(D/E)xxx(S/T);(R/K)xxxx(S/T);(R/K)xxxxx(S/T);(S/T)xx(R/K);Casein kinase I substrate motif;Casein kinase II substrate motif;G protein-coupled receptor kinase 1 substrate motif;GSK3 kinase substrate motif	___1	0.995605	0.0008002	107.56	79.681	102.07	0.032247	91772000	332	P14742	Glutamine--fructose-6-phosphate aminotransferase [isomerizing]	GFA1	DGELHIHRSRREVGASMTRSIQTLEMELAQI
0.288543	0.264444	0.523524	0.264444	0.47633	0.391637	0.47633	0.682857	0.682857	0.623506	-1.25385	-0.930048	-1.76676	-0.952752	-1.18808	-0.952752	-1.18808	-0.903708	-0.47633	-0.19415	S	2	(D/E)xxxxx(S/T);(R/K)(S/T);Casein kinase I substrate motif;Casein kinase II substrate motif;G protein-coupled receptor kinase 1 substrate motif	___1	0.878992	1.77e-05	102.52	75.851	67.207	0.40884	73867000	154	Q07872	Epsin-4	ENT4	DGLLEKQRKDVIQFRSSISTPGRKSTDNSHL
1.0101	0.324922	0.324922	-0.0438285	-0.0438285	-0.655663	-0.382446	-1.01011	-0.382446	-0.700357	0.704306	0.611415	0.611415	0.355399	0.355399	0.0119467	-0.0119467	-0.244598	-0.244598	-0.230075	S	3	(R/K)xx(S/T);(R/K)xxx(S/T);(S/T)Pxxx(R/K);(S/T)x(D/E);(S/T)xxxx(R/K);14-3-3 domain binding motif;acidic-plus-2;acidic-plus-2 pSxE;acidic-plus-2 pSxE/D;Calmodulin-dependent protein kinase II substrate motif;Casein kinase II substrate motif;CDK kinase substrate motif_minimal;CDK kinase substrate motif_minimal_pS;ERK1,2 kinase substrate motif;GSK-3, ERK1, ERK2, CDK5 substrate motif;New PKA kinase su…	___1	1	2.31e-05	92.866	66.854	43.628	0.020386	96334000	74	Q03898	Filament protein FIN1	FIN1	DGMKHSIQVTPRRIMSPECLKGYVSKETQSL
0.730487	0.909245	0.551728	-0.304688	-0.304688	-0.506791	-0.0606456	0.399032	0.468375	0.620219	0.0988363	0.0904245	-0.0904245	-0.803198	-0.803198	-0.41021	-0.41021	-0.147799	0.0606456	0.264867	S	2	(S/T)P(R/K);(S/T)x(R/K);Casein kinase I substrate motif;Casein kinase II substrate motif;CDK kinase substrate motif_minimal;CDK kinase substrate motif_minimal_pS;ERK1,2 kinase substrate motif;G protein-coupled receptor kinase 1 substrate motif;Growth associated histone HI kinase substrate motif;GSK3 kinase substrate motif;GSK-3, ERK1, ERK2, CDK5 substrate motif;PKA kinase substrate motif;PKC kina…	___1	0.999989	1.84e-258	256.95	192.22	227.57	-0.19876	481450000	264	P27705	Regulatory protein MIG1	MIG1	DGPEQKQLQQQQNSLSPRYSNTVILPRPRSL
-0.03791	-0.0255752	-0.0255752	-0.0739579	-0.0739579	0.0502448	0.0502448	0.0502448	0.768286	0.780909	-0.12062	-0.277546	-0.277546	-0.770512	-0.770512	-0.173224	-0.173224	0.147062	0.212696	0.333874	T	2	(R/K)xxxx(S/T);(R/K)xxxxx(S/T)	___1	0.994761	0.000389474	78.334	62.132	78.334	0.1042	98545000	343	Q12000	Translation machinery-associated protein 46	TMA46	DGSNPTFDIKKANSATLA_____________
0.199492	0.148118	0.250865	0.154607	0.343723	0.154607	0.30071	0.08463	0.214983	0.149806	-0.149806	-0.08463	-0.214983	-0.194444	-0.31564	-0.194444	-0.390349	-0.130815	-0.274754	-0.0403135	S	2	(R/K)xx(S/T);(S/T)Pxx(R/K);(S/T)Pxxxx(R/K);(S/T)xxx(R/K);(S/T)xxxxx(R/K);CDK kinase substrate motif_minimal;CDK kinase substrate motif_minimal_pS;ERK1,2 kinase substrate motif;GSK-3, ERK1, ERK2, CDK5 substrate motif;MAPKAPK2 kinase substrate motif;MDC1 BRCT domain binding motif;New PKA kinase substrate motif_KxxS;PKA kinase substrate motif;PKA kinase substrate motif_KxxSxQ;PKC kinase substrate mo…	___1	0.995973	0.000654996	112.11	75.726	106.68	0.095106	45581000	238	P40364	Mitochondrial peculiar membrane protein 1	MPM1	DGTVDITTTTTSKGSSPQVKHKVVSVDEDN_
-0.0836288	-0.00688457	0.0220513	0.0690241	0.0690241	-0.158647	-0.397152	-0.397152	-0.397152	-0.299839	0.11432	0.00688457	0.00688457	0.951678	0.951678	0.344528	0.344528	0.0124731	-0.337948	-0.550152	S	3	(D/E)(S/T);(R/K)x(S/T);(R/K)xx(S/T);(S/T)xxxx(D/E);14-3-3 domain binding motif;AMP-activated protein kinase substrate motif;Aurora-A kinase substrate motif;b-Adrenergic Receptor kinase substrate motif;Calmodulin-dependent protein kinase I substrate motif;Calmodulin-dependent protein kinase II alpha substrate motif;Calmodulin-dependent protein kinase II substrate motif;Calmodulin-dependent protein…	___1	0.999993	3.35e-20	147.7	120.6	147.7	-0.28585	41295000	303	P43633	Serine/threonine-protein kinase Haspin homolog ALK1	ALK1	DHHSLKTFPAVNRRDSMTPVEPRNMVKHKTS
-0.539557	-0.694698	-0.694698	0.0326266	1.43481	1.65429	2.22146	2.22146	0.221284	-0.345937	-0.592826	-0.221284	-0.121653	-0.221284	-0.121653	-0.0326266	0.237374	0.682204	0.682204	0.570857	S	3	(D/E)xxx(S/T);(R/K)x(S/T);(R/K)xx(S/T);(S/T)xx(D/E);acidic-plus-3 pSTxxED;Casein kinase II substrate motif;KxS;New PKA kinase substrate motif_KKxS;New PKA kinase substrate motif_KxS;New PKA kinase substrate motif_KxxS;PKA kinase substrate motif;PKC kinase substrate motif;Pyruvate dehydrogenase kinase substrate motif;Sxx(E/D);SxxD	___1	0.956809	1.8e-06	105	81.252	70.889	0.28275	51442000	372	P21192	Metallothionein expression activator	ACE2	DHNNTSDKNNNDKKNSTGDNIFRLFEKTSPG
0.026931	-0.23186	-0.24412	-0.368371	-0.368371	-0.848047	-0.313886	-0.722166	-0.313886	-0.292929	0.240473	0.182159	0.542418	0.369461	0.369461	0.300967	0.300967	0.0911503	0.0614719	-0.037418	S	3	(D/E)xxxxx(S/T);(R/K)(S/T);(S/T)Px(R/K);(S/T)PxR;(S/T)Pxx(R/K);(S/T)xx(R/K);(S/T)xxx(R/K);Cdc2 kinase substrate motif;CDK kinase substrate motif;CDK kinase substrate motif_minimal;CDK kinase substrate motif_minimal_pS;CDK1,2,4,6 kinase substrate motif;ERK1,2 kinase substrate motif;Growth associated histone HI kinase substrate motif;GSK-3, ERK1, ERK2, CDK5 substrate motif;MAPKAPK2 kinase substrate…	___1	0.999933	6.31e-53	158.45	143.76	101.39	-0.22355	90879000	82	Q99296	Uncharacterized protein YLR149C	YLR149C	DHSIRVLDTDSSVLRSPVRRHNSIQPSNSGK
-0.0899463	-0.0592856	-0.0592856	0.0449155	-0.0592265	-0.0592265	-0.145953	-0.23268	-0.287365	-0.314707	0.177721	0.177721	0.118474	0.118474	0.179533	0.218331	0.218331	0.218331	0.291124	0.368275	S	2	(D/E)xxxx(S/T);(R/K)xx(S/T);(S/T)xxxxx(R/K);14-3-3 domain binding motif;Calmodulin-dependent protein kinase II substrate motif;Casein kinase II substrate motif;MAPKAPK2 kinase substrate motif;New PKA kinase substrate motif_RxxS;Phosphorylase kinase substrate motif;PKA kinase substrate motif;PKC kinase substrate motif;RxxS	___1	0.99822	0.000125465	95.618	69.81	61.353	-0.19712	46459000	325	P41696	Asparagine-rich zinc finger protein AZF1	AZF1	DHSSQNAFIPESRLNSLSVNNKANGDPVADN
-0.230684	0	-0.490189	-0.369396	-0.369396	-0.301466	-0.0750885	0.151289	0.415258	0.547243	-0.0594726	-0.0594726	0	0	-0.187034	-0.187034	-0.100264	0.233012	0.964091	1.32963	T	2	(R/K)xxx(S/T);PKA kinase substrate motif	___1	0.894851	4.79e-17	90.731	79.241	90.731	0.15782	6047900	1147	Q12466	Tricalbin-1	TCB1	DIASKGLGTGLKAGTTVIGGGVGAIGKIKKG
1.12852	0.926761	0.203976	0.203976	0.848943	0.848943	-0.576743	-1.20664	-0.833818	-1.32676	-0.145203	0.141065	0.141065	-0.015625	-0.307506	-0.473966	-0.473966	-0.141065	1.37609	1.46215	S	2	(S/T)Pxx(R/K);(S/T)xxx(R/K);CDK kinase substrate motif_minimal;CDK kinase substrate motif_minimal_pS;ERK1,2 kinase substrate motif;GSK-3, ERK1, ERK2, CDK5 substrate motif;WW domain binding motif	___1	0.999882	1.82e-52	158.52	142.95	158.52	-0.0053948	53621000	252	P47035	Nucleolar protein NET1	NET1	DIGERSFLPPPTQPQSPPIRISSGIDAGKKI
-0.12425	-0.371985	-0.371985	-0.0395317	-0.0395317	-0.149267	-0.149267	-0.149267	-0.34254	-0.421437	0.0911193	0.0395317	0.0395317	0.373932	0.373932	0.0716343	0.0716343	0.0716343	0.129192	0.04152	S	2	(D/E)x(S/T);(D/E)xxxxx(S/T);(D/E/N)xS;(S/T)P(R/K);(S/T)x(R/K);CDK kinase substrate motif_minimal;CDK kinase substrate motif_minimal_pS;ERK1,2 kinase substrate motif;ExS;Growth associated histone HI kinase substrate motif;GSK-3, ERK1, ERK2, CDK5 substrate motif;PKA kinase substrate motif;PKC kinase substrate motif;WW domain binding motif	___1	1	2.2e-133	213.06	204.46	84.892	-0.11297	178680000	372	P36027	Cell wall integrity sensor MID2	MID2	DIIEEKFYDEQGNELSPRNY___________
0.0188606	0.0105429	-0.0503445	-0.0503445	-0.0503445	0.281071	-0.61436	-0.04073	-0.61436	-0.344065	0.10264	0.0780544	0.0780544	0.1344	0.1344	-0.0105429	-0.0105429	-0.0271783	0.437238	0.20503	S	3	(R/K)xx(S/T);(R/K)xxx(S/T);(S/T)(D/E);14-3-3 domain binding motif;Calmodulin-dependent protein kinase II substrate motif;Casein kinase II substrate motif;G protein-coupled receptor kinase 1 substrate motif;New PKA kinase substrate motif_RxxS;PKA kinase substrate motif;PKC kinase substrate motif;RxxS;ZIP kinase substrate motif	___1	0.989394	1.06e-05	61.692	39.494	61.692	0.28982	8592300	1028	P07866	Guanine nucleotide exchange factor LTE1	LTE1	DINDTSSARNTRRANSESAFTGSLNKKNLNE
-0.130492	-0.10611	-0.168948	-0.10611	-0.0154176	-0.00932121	0.0375795	0.265335	0.0375795	0.274204	0.0127437	0.0154176	0.0100698	0.232852	-0.294918	-0.296734	-0.296734	-0.211802	0.00932121	-0.0576098	S	3	(D/E)(S/T);(R/K)xxx(S/T);(S/T)(D/E);(S/T)xx(D/E);acidic-plus-3 pSTxxED;b-Adrenergic Receptor kinase substrate motif;Casein kinase II substrate motif;PKA kinase substrate motif;Pyruvate dehydrogenase kinase substrate motif;Sxx(E/D);SxxD	___1	0.998905	1.84e-56	126.99	112.38	100.27	0.18089	63617000	477	P47134	Protein BIR1	BIR1	DIPIPTSSHLLKGIDSDNDNVIREDDTGINT
0.066654	-0.0660768	-0.0660768	0.112246	0.150249	0.150249	0.506874	0.663939	1.04119	1.23757	-0.303325	-0.425678	-0.606727	-0.606727	-0.606727	-0.29421	-0.29421	-0.219741	0.26161	0.9984	T	2	(D/E)(S/T);(R/K)xxx(S/T);(R/K)xxxx(S/T);(S/T)x(D/E);(S/T)xxxx(R/K);acidic-plus-2;acidic-plus-2 pTxD;acidic-plus-2 pTxE/D;b-Adrenergic Receptor kinase substrate motif	___1	1	1.42e-06	109.84	92.113	83.182	0.082958	15839000	323	Q05518	Protein PAL1	PAL1	DIYQYSSQTLRRGGDTQDAIKANVGNVQQMD
0.187397	0.308871	0.308871	0.0258427	0.0258427	0.267557	0.354543	0.428097	0.428097	0.543275	-0.142882	-0.259921	-0.259921	-0.192616	-0.192616	-0.50304	-0.50304	-0.577032	-0.2255	-0.299654	S	2	(D/E)xxx(S/T);(R/K)xxxx(S/T);(S/T)xxx(D/E);(S/T)xxxx(R/K);MDC1 BRCT domain binding motif;Plk1 PBD domain binding motif	___1	0.914416	2.73e-06	113.63	84.902	113.63	-0.067337	10154000	848	Q12451	Oxysterol-binding protein homolog 2	OSH2	DKESQVKEKTKEIASSVIGEKTIVAVTTVQK
0.448314	0.713145	0.183482	0.159096	0.159096	0.235102	0.235102	0.235102	0.748779	0.887999	-1.07612	-1.087	-1.087	-1.21964	-1.21964	-1.14869	-1.14869	-1.14869	-0.159096	-0.0584222	S	2	(K/R)(S/T)(I/L/V);(R/K)(S/T);(R/K)xxx(S/T);(S/T)xxxxx(R/K);PKA kinase substrate motif	___1	1	1.34e-09	107.83	33.455	84.213	0.19422	168310000	313	Q03780	Uncharacterized protein YDR239C	YDR239C	DKFSFSTSASGKSTKSLQQVSKDESSGFKAA
-0.0580465	0.0549421	-0.221685	-0.0662413	-0.0662413	-0.0662413	-0.096221	-0.096221	-0.0437536	-0.0102989	-0.250542	-0.206043	0.0437536	0.562925	0.562925	0.26041	0.26041	0.128722	-0.00290155	-0.164177	S	2	(D/E)xxx(S/T);(K/R)(S/T)(I/L/V);(R/K)(S/T);(R/K)x(S/T);(R/K)xx(S/T);(S/T)xxx(D/E);KxS;New PKA kinase substrate motif_KKxS;New PKA kinase substrate motif_KxS;New PKA kinase substrate motif_KxxS;Phosphorylase kinase substrate motif;PKA kinase substrate motif;PKC kinase substrate motif	___1	1	3.43e-13	127.3	109.93	59.57	-0.5924	74665000	629	P54861	Dynamin-related protein DNM1	DNM1	DKKGQPVFDASDKKRSIAGDGNIEDFRNLQI
0.743042	0.713338	0.437607	0.233845	0.014565	-0.53418	-0.014565	-0.014565	0.0122328	0.0808564	-0.0065945	-0.0122328	-0.0755095	-0.0755095	-0.0755095	-0.0399485	-0.0399485	-0.0399485	-0.112077	0.0167535	S	2	(R/K)xxx(S/T);(S/T)Px(R/K);(S/T)PxK;(S/T)Pxxxxx(R/K);(S/T)xx(R/K);AMP-activated protein kinase substrate motif;Cdc2 kinase substrate motif;CDK kinase substrate motif;CDK kinase substrate motif_minimal;CDK kinase substrate motif_minimal_pS;CDK1,2,4,6 kinase substrate motif;ERK1,2 kinase substrate motif;Growth associated histone HI kinase substrate motif;GSK-3, ERK1, ERK2, CDK5 substrate motif;MDC1…	___1	0.993384	9.16e-05	116.37	59.194	71.223	-0.40179	116210000	149	P47136	Bud site selection protein 4	BUD4	DKLARDEEKPVKLSSSPLKFTLKSTQPLLSY
-0.0415831	-0.030437	-0.030437	-0.373117	-0.475524	-0.489202	-0.659866	-0.659866	-0.646819	-0.56301	0.257423	0.238173	0.276674	0.309416	0.309416	0.156747	0.030437	0.030437	0.323676	0.41221	S	2	(D/E)xx(S/T);(D/E/N)xS;(R/K)xxx(S/T);(S/T)xxxx(R/K);(S/T)xxxxx(R/K);Casein kinase I substrate motif;NxS	___1	0.907662	2.4e-07	126.03	99.239	59.426	-0.20623	115250000	433	P38193	Serine/threonine-protein phosphatase 4 regulatory subunit 2	PSY4	DKMVAIAGITYRENISSPLGKKSR_______
-0.458142	-0.681827	-0.681827	-0.29916	1.8435	2.20397	2.20397	1.11949	-0.166982	-0.430229	-0.856646	-0.0975122	-0.0975122	-0.0975122	0.0975122	0.682123	1.70791	1.70791	0.992612	0.463322	S	3	(R/K)xxx(S/T);(S/T)(D/E);(S/T)xxx(R/K);(S/T)xxxx(D/E);Casein kinase I substrate motif;Casein kinase II substrate motif;G protein-coupled receptor kinase 1 substrate motif;MDC1 BRCT domain binding motif;Plk1 PBD domain binding motif	___1	0.859693	1.25e-110	173.96	155.08	173.96	-0.16687	596500000	1050	P32521	Actin cytoskeleton-regulatory complex protein PAN1	PAN1	DKNRRNVTQSSRSISSENSREQPQQIAGSSN
-0.597104	-0.659768	-0.446068	-0.286587	1.042	1.30185	1.30185	0.547819	0.017496	-0.247665	0.0765495	0.0765495	-0.109985	-0.186535	-0.186535	-0.0765495	0.433444	0.433444	0.257834	-0.0849688	S	2	(D/E)xxxx(S/T);(R/K)xx(S/T);(R/K)xxx(S/T);(S/T)x(D/E);(S/T)xxx(R/K);14-3-3 domain binding motif;acidic-plus-2;acidic-plus-2 pSxD;acidic-plus-2 pSxE/D;Calmodulin-dependent protein kinase II substrate motif;MAPKAPK2 kinase substrate motif;MDC1 BRCT domain binding motif;New PKA kinase substrate motif_RxxS;PKA kinase substrate motif;PKC kinase substrate motif;Plk1 PBD domain binding motif;RxxS	___1	0.97146	0.00301864	100.02	24.279	100.02	0.23871	35832000	305	P54786	Protein ZDS2	ZDS2	DKPQEGEIQVDKRISSSDIKTIRSVSLKEIT
-0.133704	0.466963	-0.0738826	0.330427	-0.0738826	-0.177302	-0.177302	-0.177302	-0.416232	-0.666615	0.0738826	0.0738826	0.288031	0.351101	0.351101	0.349591	0.349591	0.349591	0.186661	0.0304132	T	2	(R/K)(S/T);G protein-coupled receptor kinase 1 substrate motif	___1	0.833767	8.74e-17	142.98	127.76	142.98	-0.077464	190370000	43	P34250	Eisosome protein SEG2	SEG2	DKSKIPQYNQSFTSRTTSIAGINRYTMLSNS
-0.217163	0.822704	-0.601396	0.868945	-0.0398669	-0.0398669	-0.06818	-0.0947919	-0.0947919	-0.0939412	1.92368	1.92368	2.19671	2.19671	1.64669	1.64669	2.07837	2.07837	1.68648	0.863175	S	2	(D/E)xxxx(S/T);(R/K)xx(S/T);14-3-3 domain binding motif;Calmodulin-dependent protein kinase II substrate motif;Casein kinase I substrate motif;Casein kinase II substrate motif;G protein-coupled receptor kinase 1 substrate motif;GSK3 kinase substrate motif;MDC1 BRCT domain binding motif;New PKA kinase substrate motif_RxxS;PKA kinase substrate motif;PKC kinase substrate motif;Plk1 PBD domain bindin…	___1	0.95653	9.87e-24	120.57	95.015	120.57	0.10744	18394000	343	P17555	Adenylyl cyclase-associated protein	SRV2	DKSQQTHKNPELRQSSTVSSTGSKSGPPPRP
-0.508403	-0.634288	-0.972477	-0.634288	-0.353442	-0.335474	0.418345	0.594568	0.594568	0.676453	-0.159958	-0.0430789	-0.276838	-0.102796	-0.102796	0.276838	0.835896	1.21457	1.73684	1.98614	S	3	(D/E/N)xS;(R/K)xxxxx(S/T);(S/T)P(R/K);(S/T)Pxxxx(R/K);(S/T)x(R/K);(S/T)xxx(D/E);(S/T)xxxxx(R/K);CDK kinase substrate motif_minimal;CDK kinase substrate motif_minimal_pS;ERK1,2 kinase substrate motif;Growth associated histone HI kinase substrate motif;GSK-3, ERK1, ERK2, CDK5 substrate motif;NxS;PKA kinase substrate motif;PKC kinase substrate motif;WW domain binding motif	___1	1	6.12e-24	150.62	98.04	47.037	0.047119	333280000	191	P38634	Protein SIC1	SIC1	DKVITFELAKNWNNNSPKNDARSQESEDEED
0.148131	-0.0098505	0.524263	0.254699	0.254699	0.210924	0.210924	0.210924	0.168545	0.0630827	-0.1578	-0.1578	0.25738	0.293285	0.293285	-0.085988	-0.16051	-0.182998	-0.182998	-0.156981	S	2	(S/T)x(D/E);(S/T)xxxxx(R/K);acidic-plus-2;acidic-plus-2 pSxE;acidic-plus-2 pSxE/D;Casein kinase II substrate motif;G protein-coupled receptor kinase 1 substrate motif	___1	0.994887	4.58e-29	137.84	114.6	137.84	-0.012002	5315700	384	P39104	Phosphatidylinositol 4-kinase PIK1	PIK1	DLHNIQPRTSSASSASLEGTPKLNRTNSQPL
0.112367	0.112367	0.205077	0.205077	0.125558	0.0591908	0.0591908	0.165051	0.230653	0.263454	-0.145284	-0.145284	-0.21872	-0.292157	-0.386941	-0.419641	-0.419641	-0.357556	-0.155443	-0.0543869	S	3	(R/K)xx(S/T);(R/K)xxx(S/T);(R/K)xxxxx(S/T);(S/T)x(D/E);(S/T)xxxx(R/K);(S/T)xxxxx(R/K);14-3-3 domain binding motif;acidic-plus-2;acidic-plus-2 pSxE;acidic-plus-2 pSxE/D;Calmodulin-dependent protein kinase II substrate motif;Calmodulin-dependent protein kinase IV substrate motif;Casein kinase II substrate motif;Chk1 kinase substrate motif;New PKA kinase substrate motif_RxxS;PKA kinase substrate mot…	___1	1	5.59e-05	91.961	74.636	91.961	0.05814	9367900	21	P25628	Sterol O-acyltransferase 1	ARE1	DLLQDEEFLKIRRLNSAEANKRHSVTYDNVI
-0.466474	-0.533216	-0.532055	-0.546951	-0.532055	-0.410972	-0.306129	-0.162807	-0.162807	-0.143337	0.791066	0.758953	0.758953	0.792433	0.792433	0.162807	0.162807	0.636505	0.636505	0.695163	S	3	(R/K)x(S/T);(R/K)xx(S/T);(R/K)xxxx(S/T);(S/T)xxx(R/K);14-3-3 domain binding motif;AMP-activated protein kinase 2 substrate motif;Aurora-A kinase substrate motif;Calmodulin-dependent protein kinase II substrate motif;Casein kinase I substrate motif;Casein kinase II substrate motif;DMPK1 kinase substrate motif;MAPKAPK1 kinase substrate motif;New PKA kinase substrate motif_RRxS;New PKA kinase substr…	___1	0.999994	1.29e-05	119.21	62.95	90.696	-0.068139	457350000	295	P14680	Dual specificity protein kinase YAK1	YAK1	DLQPVLNATPKFRRASLNSKTISPLVSVTKS
-0.802844	-0.469797	-1.02395	-0.295011	-0.574321	0.125866	0.125866	0.420786	0.420786	0.218152	-0.581818	-0.581818	-0.281866	0.0180869	0.0556769	0.0556769	0.0388741	0.0388741	0.686016	1.03678	T	2	(R/K)xxxxx(S/T);(S/T)Pxxxxx(R/K);Casein kinase I substrate motif;CDK kinase substrate motif_minimal;CDK kinase substrate motif_minimal_pT;G protein-coupled receptor kinase 1 substrate motif;GSK-3, ERK1, ERK2, CDK5 substrate motif;MAPKAPK2 kinase substrate motif;MDC1 BRCT domain binding motif;Plk1 PBD domain binding motif;WW domain binding motif	___1	0.980675	1.67e-45	164.48	147.81	110.91	-0.56884	31792000	384	P43603	LAS seventeen-binding protein 3	LSB3	DLSNRFSKSRISSASTPQTSQGRFTAPTSPS
0.739516	0.683815	1.2378	1.31747	1.31747	1.55502	1.4688	1.68422	1.4688	1.22041	-0.658433	-0.366474	-0.756607	-0.366474	-0.756607	-0.897724	-0.967903	-0.897724	-0.89171	-0.671091	S	2	(D/E)(S/T);(S/T)x(D/E);acidic-plus-2;acidic-plus-2 pSxD;acidic-plus-2 pSxE/D;b-Adrenergic Receptor kinase substrate motif	___1	1	1.85e-63	168.89	145.28	113.76	0.32898	943950000	321	P25297	Inorganic phosphate transporter PHO84	PHO84	DMAINGLERASTAVESLDNHPPKASFKDFCR
-0.0082345	-0.401763	0.387846	-0.225661	0.535032	0.819761	0.819761	0.819761	0.893483	1.0078	-0.552187	-0.552187	-0.662135	-0.662135	-0.652871	-0.604869	-0.604869	-0.604869	-0.531964	-0.459905	S	3	(R/K)x(S/T);(S/T)x(R/K);(S/T)xx(D/E);acidic-plus-3 pSTxxED;Casein kinase I substrate motif;Casein kinase II substrate motif;G protein-coupled receptor kinase 1 substrate motif;GSK3 kinase substrate motif;KxS;New PKA kinase substrate motif_KxS;PKA kinase substrate motif;PKC kinase substrate motif;Pyruvate dehydrogenase kinase substrate motif;Sxx(E/D);SxxD	___1	0.999999	2.19e-10	110.22	90.11	86.367	0.91868	113490000	99	P00445	Superoxide dismutase [Cu-Zn]	SOD1	DMGNVKTDENGVAKGSFKDSLIKLIGPTSVV
-0.411099	-0.411099	-0.338264	-0.296342	-0.296342	-0.296342	0.0545575	0.213102	0.213102	0.101468	0.134177	0.134177	0.100078	0.0733457	0.0733457	0.0733457	0.0454392	0.0101666	-0.0480627	-0.0771774	S	2	(D/E)xxxxx(S/T);(R/K)xx(S/T);(S/T)xxx(D/E);Casein kinase II substrate motif;CDK kinase substrate motif_minimal;CDK kinase substrate motif_minimal_pS;ERK1,2 kinase substrate motif;GSK-3, ERK1, ERK2, CDK5 substrate motif;MAPKAPK2 kinase substrate motif;New PKA kinase substrate motif_KxxS;PKA kinase substrate motif;PKC kinase substrate motif;WW domain binding motif	___1	0.959983	1.73e-51	168.43	147.96	168.43	-0.012584	36672000	239	P34072	Negative regulator of RAS-cAMP pathway	MKS1	DMNMNCIDNETSKSTSPTLENMGSRKSSFPQ
-0.119994	-0.156405	-0.156405	-0.0852079	0.0322371	0.0322371	0.0310707	0.0310707	0.0564785	0.0564785	-0.0508858	0.0587435	0.278002	0.450922	0.450922	0.296858	-0.0178948	-0.0178948	-0.00566292	-0.00566292	S	2	(D/E)xx(S/T);(S/T)(R/K);(S/T)x(R/K);Casein kinase I substrate motif;Casein kinase II substrate motif;G protein-coupled receptor kinase 1 substrate motif;GSK3 kinase substrate motif;MAPKAPK2 kinase substrate motif;MDC1 BRCT domain binding motif;PKA kinase substrate motif;PKC kinase substrate motif;Plk1 PBD domain binding motif	___1	0.949283	0.000343181	94.909	88.555	94.909	0.18651	44790000	63	P21373	NAD(+) kinase	UTR1	DNAKEMLRKISSESSSRRSSLLNKDSSLVNG
-0.193353	-0.421746	0.280156	0.420019	0.420019	1.06786	0.714468	0.714468	0.0449734	-0.0353168	-0.0239125	-0.0449734	0.052063	0.052063	0.052063	0.206663	-0.052063	-0.052063	-0.130032	-0.295869	S	2	(R/K)(S/T);(R/K)xx(S/T);(S/T)x(D/E);(S/T)xxxxx(R/K);acidic-plus-2;acidic-plus-2 pSxD;acidic-plus-2 pSxE/D;basic-minus-acidic-plus KRxSTxED;New PKA kinase substrate motif_KxxS;PKA kinase substrate motif;PKC kinase substrate motif	___1	0.978423	7e-11	132.76	90.362	103.82	0.25027	211030000	73	Q08921	Target of rapamycin complex 1 subunit TCO89	TCO89	DNDYFNKHNVSQKCKSSDALFRKRTISGLNM
-0.538407	-0.389599	-0.242889	-0.242889	-0.347043	-0.588032	-0.596418	-0.596418	-0.394538	-0.284566	0.717519	0.762579	0.826401	0.828768	0.828768	0.38217	0.38217	0.337486	0.337486	0.290188	S	2	(D/E)(S/T);(R/K)xxxxx(S/T);(S/T)x(R/K);(S/T)xxxx(R/K);(S/T)xxxxx(D/E) ;b-Adrenergic Receptor kinase substrate motif;Casein kinase II substrate motif;G protein-coupled receptor kinase 1 substrate motif;GSK3 kinase substrate motif;PKA kinase substrate motif;PKC kinase substrate motif	___1	0.986625	3.49e-40	158.08	142.2	144.77	0.10241	136550000	52	P53898	Protein NSG2	NSG2	DNEIYEELKRSVSIDSTKYSRDQTIDSTFYL
0.996244	0.938296	1.23754	1.37945	1.52304	1.37945	1.3734	0.684152	0.684152	1.00509	-1.26586	-1.08538	-1.08538	-1.12561	-1.12561	-0.79779	-0.79779	-0.79779	-0.715095	-0.699624	S	2	(D/E)xxx(S/T);(R/K)x(S/T);(R/K)xx(S/T);(R/K)xxxx(S/T);(R/K)xxxxx(S/T);(S/T)xxxxx(D/E) ;14-3-3 domain binding motif;Calmodulin-dependent protein kinase II substrate motif;G protein-coupled receptor kinase 1 substrate motif;GSK3 kinase substrate motif;MAPKAPK1 kinase substrate motif;New PKA kinase substrate motif_RRxS;New PKA kinase substrate motif_RxS;New PKA kinase substrate motif_RxxS;PAK2 kinas…	___1	1	5.39e-178	229.63	196.23	221.09	-0.15469	7033000000	69	P16965	ATPase-stabilizing factor 15 kDa protein	STF2	DNGEIPPVFKKDRRGSNLQSHEQKFENVQKE
-0.141622	-0.282359	-0.282359	-0.418137	-0.262761	-0.450709	-0.262761	-0.521084	-0.14803	-0.334557	0.153697	0.0428104	0.0428104	0.0766926	0.0766926	0.0272355	0.0272355	0.0825157	0.141212	0.364089	S	2	(R/K)xx(S/T);(R/K)xxx(S/T);(R/K)xxxx(S/T);(R/K)xxxxx(S/T);14-3-3 domain binding motif;Akt kinase substrate motif;Calmodulin-dependent protein kinase II substrate motif;Casein kinase II substrate motif;G protein-coupled receptor kinase 1 substrate motif;MAPKAPK1 kinase substrate motif;New PKA kinase substrate motif_RxxS;p70 Ribosomal S6 kinase substrate motif;Phosphorylase kinase substrate motif;P…	___1	0.985806	1.86e-51	167.89	142.33	77.912	-0.11627	95844000	143	Q03016	GLC7-interacting protein 3	GIP3	DNGSSTQFVRKKRSTSISNAVVSSKPRLASS
-0.363324	-0.290807	-0.30405	-0.258236	-0.258236	-0.19919	-0.19919	0.039053	-0.0283933	0.00532985	0.361688	0.367741	0.201691	0.367741	0.18969	0.0795426	0.0283933	-0.039053	0.0283933	0.206338	S	2	(D/E)xxxx(S/T);(R/K)xxxxx(S/T);(S/T)xx(D/E);(S/T)xxx(R/K);acidic-plus-3 pSTxxED;ATM kinase substrate motif;Casein kinase II substrate motif;DNA dependent Protein kinase substrate motif;Sxx(E/D);SxxE	___1	0.993564	3.57e-06	112.5	90.753	107.09	-0.080661	17400000	993	P53920	Pro-apoptotic serine protease NMA111	NMA111	DNITHKWIEKEFTGNSQSEK___________
0.826047	1.43324	1.43324	-0.252351	-0.441099	-0.441099	0.0214548	1.3307	1.46456	1.5327	-0.221374	-0.23614	-0.23614	-0.313832	-0.313832	-0.0209036	-0.0209036	-0.0209036	0.108949	0.458815	S	2	(D/E)xxx(S/T);(S/T)P(R/K);(S/T)Px(R/K);(S/T)PxK;(S/T)x(R/K);(S/T)xx(R/K);Casein kinase I substrate motif;Cdc2 kinase substrate motif;CDK kinase substrate motif;CDK kinase substrate motif_minimal;CDK kinase substrate motif_minimal_pS;CDK1,2,4,6 kinase substrate motif;ERK1,2 kinase substrate motif;G protein-coupled receptor kinase 1 substrate motif;Growth associated histone HI kinase substrate moti…	___1	0.988153	1.35e-10	117.07	90.446	117.07	-0.30031	171500000	79	Q06604	Protein BSP1	BSP1	DNLAYRSAYNYEMTFSPKKTHYSLSELNLER
-0.312488	-0.154876	-0.154876	-0.154876	-0.0958037	-0.149747	-0.0958037	-0.149747	-0.0210462	-0.106051	0.0481092	0.115977	0.342214	0.347773	0.342214	0.154948	0.154948	0.154948	0.11953	0.0651997	S	3	(R/K)xx(S/T);(R/K)xxx(S/T);(S/T)xx(D/E);acidic-plus-3 pSTxxED;Casein kinase II substrate motif;New PKA kinase substrate motif_KxxS;PKA kinase substrate motif;PKC kinase substrate motif;Pyruvate dehydrogenase kinase substrate motif;Sxx(E/D);SxxD	___1	0.992557	1.47e-08	82.55	69.995	52.254	-0.80955	68323000	209	Q07533	Cytokinesis protein 3	CYK3	DNMRKTDKRAPKKSYSANDLHMARSSREYNY
0.255963	0.146655	0.0178	0.0178	0.0829351	0.0829351	0.0829351	0.298903	0.539496	0.539496	0.0253976	0	-0.0507951	-0.0846241	-0.117423	-0.117423	-0.116393	-0.0966465	-0.0769	-0.0769	S	2	(R/K)xx(S/T);(R/K)xxxx(S/T);(S/T)x(D/E);(S/T)xx(D/E);14-3-3 domain binding motif;acidic-plus-2;acidic-plus-2 pSxD;acidic-plus-2 pSxE/D;acidic-plus-2-3 pSTxxED;acidic-plus-3 pSTxxED;Akt kinase substrate motif;Calmodulin-dependent protein kinase II substrate motif;Casein kinase II substrate motif;G protein-coupled receptor kinase 1 substrate motif;MAPKAPK1 kinase substrate motif;New PKA kinase subs…	___1	0.989837	0.000303266	70.977	56.46	70.977	-0.031579	4120500	212	Q08208	Nucleolar protein 12	NOP12	DNNEFAIESIRFRSISFDEALPRKVAFVQQK
-0.212684	-0.475103	-0.559495	-0.475103	-0.0758934	-0.0758934	-0.248085	-0.354002	-0.248085	-0.212942	-0.0306922	0.0758934	0.0758934	0.0758934	0.0611172	0.383245	0.460203	0.691006	0.773458	0.827564	S	2	(R/K)xx(S/T);(S/T)x(R/K);(S/T)xxx(D/E);(S/T)xxxxx(R/K);14-3-3 domain binding motif;Calmodulin-dependent protein kinase II substrate motif;Casein kinase I substrate motif;Casein kinase II substrate motif;New PKA kinase substrate motif_RxxS;PKA kinase substrate motif;PKC kinase substrate motif;RxxS	___1	0.999166	0.000107068	93.096	75.276	93.096	-0.489	175920000	666	P46949	Protein FYV8	FYV8	DNSNNTANDLAARSASFKSENRTVSQGEMTS
-0.329123	-0.201145	-0.791028	-0.80783	-0.80783	-0.80783	-0.797034	-0.797034	-0.132782	-0.0572736	0.103057	0.466802	0.466802	0.341868	0.341868	1.0513	1.0513	1.16234	1.16234	1.2592	S	3	(D/E)xx(S/T);(S/T)(D/E);(S/T)x(R/K);(S/T)xx(D/E);acidic-plus-3 pSTxxED;Casein kinase I substrate motif;Casein kinase II substrate motif;PKA kinase substrate motif;PKC kinase substrate motif;Pyruvate dehydrogenase kinase substrate motif;Sxx(E/D);SxxD	___1	0.999983	1.19e-213	235.99	222.56	196.2	1.2912	124340000	303	Q07653	Protein HBT1	HBT1	DNSSATKGYSNTDSNSDRDVIPGSFRGMTGT
0.0681186	0.0681186	0.0079813	-0.052156	-0.0625253	-0.0627637	-0.0627637	-0.0526328	-0.0002384	0.0259588	0.742493	0.742493	0.842901	0.842901	0.332377	0.089804	0.089804	0.139504	0.139504	-0.0198245	S	3	(R/K)x(S/T);(R/K)xx(S/T);(R/K)xxxxx(S/T);(S/T)(D/E);AMP-activated protein kinase substrate motif;Calmodulin-dependent protein kinase II substrate motif;Casein kinase I substrate motif;Casein kinase II substrate motif;Chk1 kinase substrate motif;KxS;New PKA kinase substrate motif_KKxS;New PKA kinase substrate motif_KxS;New PKA kinase substrate motif_KxxS;PKA kinase substrate motif;PKC kinase subst…	___1	0.989365	8.64e-10	89.541	70.761	47.532	0.31701	15614000	458	P29366	Bud emergence protein 1	BEM1	DNTLTGEDLKLNKKLSDLSLSGSKQAPAQST
-0.18148	-0.253237	-0.155677	-0.155677	-0.118006	-0.118006	-0.118006	-0.385671	-0.027545	-0.161644	0.181955	0.213998	0.00706005	0.00706005	0.00706005	0.00753307	0.0162725	0.0700064	0.0700064	0.053874	S	4	(D/E)(S/T);(D/E)xx(S/T);(D/E)xxx(S/T);(R/K)xxxxx(S/T);(S/T)(D/E);(S/T)x(D/E);(S/T)xx(D/E);(S/T)xxxxx(D/E) ;acidic-plus-1-2 pSTxxED;acidic-plus-2;acidic-plus-2 pSxD;acidic-plus-2 pSxE/D;acidic-plus-2-3 pSTxxED;acidic-plus-3 pSTxxED;b-Adrenergic Receptor kinase substrate motif;BARD1 BRCT domain binding motif;Casein kinase I substrate motif;Casein kinase II substrate motif;Sxx(E/D);SxxE	___1	1	2.69e-266	252.88	236.91	99.711	-0.13782	628280000	147	P38351	RNA polymerase II-associated protein 1	PAF1	DNTSLKRKRRLDDGDSDDENLDVNHIISRVE
0.0342825	-0.329988	0.0302272	-0.598679	-0.0302272	-0.924258	-0.185554	-0.930201	-0.249566	-0.589884	0.430349	0.77287	0.0878282	0.680408	0.680408	0.79254	0.79254	0.329988	0.101916	0.215952	S	2	(D/E)x(S/T);(D/E)xx(S/T);(D/E/N)xS;(S/T)xx(R/K);(S/T)xxxx(R/K);Casein kinase I substrate motif;Casein kinase II substrate motif;DxS;G protein-coupled receptor kinase 1 substrate motif	___1	0.998125	1.66e-31	107.09	90.457	107.09	2.8593	6731000	273	P19880	AP-1-like transcription factor YAP1	YAP1	DNVIYTNRFVSGDDGSNSKTKNLDSNMFSND
-0.582367	-0.422688	0.422688	0.725109	0.725109	0.791894	0.982031	1.68739	0.982031	1.17272	-1.05043	-0.760223	-1.37576	-1.10487	-1.10487	-0.859113	-0.859113	-0.816848	0.53018	0.748618	S	2	(R/K)x(S/T);Aurora-A kinase substrate motif;Casein kinase I substrate motif;Casein kinase II substrate motif;New PKA kinase substrate motif_RxS;PKA kinase substrate motif;PKA kinase substrate motif_RxS;PKC kinase substrate motif;RxS	___1	0.998685	1.15e-07	129.39	44.65	51.445	0.24465	107070000	292	P53267	DASH complex subunit DAM1	DAM1	DNVVNLGDLHPNNRISLGSGAARVVNGPVTK
0.403307	0.52426	0.684874	0.52426	0.684874	0.412556	0.812312	0.242728	0.514857	0.324228	-0.305007	-0.512512	-0.514857	-0.67737	-0.752558	-0.807102	-0.752558	-0.620985	-0.620985	-0.667581	S	3	(D/E)(S/T);(D/E)xx(S/T);(R/K)xxxxx(S/T);b-Adrenergic Receptor kinase substrate motif;Casein kinase I substrate motif;Casein kinase II substrate motif;G protein-coupled receptor kinase 1 substrate motif;GSK3 kinase substrate motif	___1	0.861988	1.37e-28	102.28	87.011	52.541	0.49023	199450000	577	P25297	Inorganic phosphate transporter PHO84	PHO84	DPATLNFRNKNNDIESSSPSQLQHEA_____
-0.510114	-0.411049	-0.0456133	0.351043	0.363528	0.351043	0.791357	0.187556	0.702429	0.436138	-0.495623	-0.511338	-0.511338	-0.576783	-0.576783	0.0533266	0.0533266	0.0456133	-0.0755682	-0.0149774	S	3	(R/K)(S/T);(R/K)x(S/T);(S/T)xx(D/E);acidic-plus-3 pSTxxED;AMP-activated protein kinase substrate motif;Casein kinase II substrate motif;KxS;New PKA kinase substrate motif_KxS;PKA kinase substrate motif;PKC kinase substrate motif;Pyruvate dehydrogenase kinase substrate motif;Sxx(E/D);SxxD	___1	0.945427	1.38e-72	159.66	142.58	114.57	0.023444	61770000	501	Q12495	Chromatin assembly factor 1 subunit p90	RLF2	DPFKEPKTSSLPSKRSNSDLQAQTASQSQSP
-0.389755	-0.372547	-0.372547	0.196863	0.196863	0.590393	-0.109367	-0.109367	-0.967482	-1.38015	-0.284245	0.095736	0.222375	1.4869	1.4869	1.58392	1.01445	1.01445	-0.121419	-0.716784	S	2	(D/E)(S/T);(R/K)xx(S/T);(R/K)xxx(S/T);(R/K)xxxxx(S/T);(S/T)xxxxx(R/K);14-3-3 domain binding motif;b-Adrenergic Receptor kinase substrate motif;Calmodulin-dependent protein kinase II alpha substrate motif;Calmodulin-dependent protein kinase II substrate motif;Calmodulin-dependent protein kinase IV substrate motif;Chk1 kinase substrate motif;Doublecortin kinase-1 kinase substrate motif;New PKA kina…	___1	0.998933	2.64e-17	145.41	139.1	145.41	0.038078	31690000	88	P28743	Kinesin-like protein KIP2	KIP2	DPFLHPGRIRIRRSDSINNNSRKNDTYTGSI
0.129716	-0.149652	-0.149652	0.134829	0.134829	-0.121643	-0.121643	-0.121643	-0.774319	-0.850132	-0.0680645	-0.00164604	-0.00164604	0.0695915	0.0695915	-0.0825691	-0.0825691	0.21636	0.21636	0.255659	S	2	(R/K)(S/T);(R/K)xxxx(S/T);Casein kinase II substrate motif;G protein-coupled receptor kinase 1 substrate motif	___1	0.917332	1.43e-24	150.66	135.03	139.32	-0.043269	253760000	167	P32900	Protein SKG6	SKG6	DPFVGSMHSSKYNVRSATPPAIGRSWYVDPF
0.10263	0.176056	0.141804	0.176056	0.141804	-0.214034	-0.214034	-0.059454	-0.059454	-0.180949	-0.000636101	-0.000636101	0.447401	0.447401	0.439979	0.183526	0.183526	0.183526	0.0785105	-0.0735003	S	2	(D/E/N)xS;(R/K)xx(S/T);(S/T)x(D/E);acidic-plus-2;acidic-plus-2 pSxD;acidic-plus-2 pSxE/D;G protein-coupled receptor kinase 1 substrate motif;GSK3 kinase substrate motif;HxxxxS;New PKA kinase substrate motif_KxxS;NxS;Phosphorylase kinase substrate motif;PKA kinase substrate motif;PKC kinase substrate motif	___1	0.999754	7.16e-06	102.4	83.776	101.39	0.21262	11832000	690	P47046	Uncharacterized protein IRC8	IRC8	DPINYSFGHGHNKNQSIDFSYVRTLQSSHSP
0.185398	0.424884	0.976213	0.976213	0.366481	0.102029	-0.105442	-1.06534	-0.16535	-0.615345	-0.34578	-0.220235	-0.220235	0.176908	0.455144	0.540486	0.540486	-0.285689	-0.285689	-0.158764	T	2	(R/K)xxxx(S/T);(S/T)(D/E);(S/T)x(R/K);DNA dependent Protein kinase substrate motif;PKA kinase substrate motif;PKC kinase substrate motif	___1	0.856866	0.000144779	118.32	76.215	118.32	0.3336	145850000	120	P17123	Sporulation-specific protein 12	SPO12	DPKRKLQLQQRFASPTDRLVSPCSLKLNEHK
0.114017	0.0551987	0.0551987	0.0551987	0.00347614	0.00967979	-0.00347614	-0.00347614	-0.0566845	-0.114957	0.183442	0.132348	-0.00967979	-0.00967979	0.3685	0.3685	-0.10615	-0.10615	-0.0244408	0.271882	S	2	(D/E)x(S/T);(D/E/N)xS;(S/T)P(R/K);(S/T)x(R/K);CDK kinase substrate motif_minimal;CDK kinase substrate motif_minimal_pS;ERK1,2 kinase substrate motif;ExS;Growth associated histone HI kinase substrate motif;GSK-3, ERK1, ERK2, CDK5 substrate motif;PKA kinase substrate motif;PKC kinase substrate motif;WW domain binding motif	___1	0.999999	1.8e-24	107.74	84.131	107.74	0.39012	89302000	56	P14737	DNA repair protein RAD9	RAD9	DPLENKVNSTNIIEGSPKANPNPVKFMNTSE
1.26583	1.26583	0.835255	0.40468	0.087772	-0.229136	-0.303829	-0.378521	-0.500589	-0.561624	0.198346	0.198346	0	0	0.064426	0.064426	-0.122144	-0.161359	-0.161359	0.0437058	S	2	(R/K)xxx(S/T);(S/T)xx(R/K);(S/T)xxxx(R/K);PKA kinase substrate motif	___1	0.985587	0.00891865	58.981	17.532	58.981	-0.54223	10152000	258	P38283	Inner centromere protein-related protein SLI15	SLI15	DPLIIQHIPPTKSSGSIPKVRTVKESPIAFK
-0.515679	-0.515679	0.529235	1.57415	1.62481	1.62481	1.01373	0.351986	-0.217551	-0.502319	-0.422322	-0.422322	-0.387154	-0.351986	0.515592	1.32696	1.32696	1.27075	0.433311	0.0145908	S	2	(D/E)xxxxx(S/T);(D/E/N)xS;(R/K)xx(S/T);(R/K)xxx(S/T);(S/T)xxxxx(R/K);14-3-3 domain binding motif;ATM kinase substrate motif;Calmodulin-dependent protein kinase II substrate motif;DNA dependent Protein kinase substrate motif;New PKA kinase substrate motif_RxxS;NxS;PKA kinase substrate motif;PKC kinase substrate motif;RxxS;ZIP kinase substrate motif	___1	0.999859	0.000269767	74.944	57.559	74.944	-0.01379	6222000	899	P34244	Probable serine/threonine-protein kinase HSL1	HSL1	DQGKPSLSLDPRRNISQPVNSKVESLLQGLK
0.373623	0.249999	-0.0248156	-0.0301755	-0.0248156	-0.00985336	0.00752592	0.0173793	0.0173793	0.0136163	0.0410013	0.0410013	0.0606737	0.0606737	0.0336066	-0.013133	-0.174919	-0.327131	-0.327131	-0.322344	S	3	(R/K)xx(S/T);(R/K)xxx(S/T);(R/K)xxxxx(S/T);(S/T)(D/E);14-3-3 domain binding motif;Calmodulin-dependent protein kinase II substrate motif;Calmodulin-dependent protein kinase IV substrate motif;Chk1 kinase substrate motif;G protein-coupled receptor kinase 1 substrate motif;New PKA kinase substrate motif_RxxS;PKA kinase substrate motif;PKC kinase substrate motif;RxxS;ZIP kinase substrate motif	___1	0.99997	7.19e-36	158.56	124.68	58.831	-0.019518	77001000	269	P25341	Serine/threonine-protein kinase KIN82	KIN82	DQIPMNITPRLRRAASEPFNTAKDGLMREDY
-0.409526	-0.137588	-0.546466	-0.311112	-0.546466	-0.311112	-0.253155	0.207697	0.207697	0.143866	0.139253	0.139253	0.0961782	0.0531034	-0.21764	-0.262716	-0.262716	-0.0370474	0	0.0185237	S	2	(D/E)xxxx(S/T);(D/E)xxxxx(S/T);(S/T)Pxxxx(R/K);(S/T)xxx(D/E);(S/T)xxxxx(R/K);Casein kinase II substrate motif;CDK kinase substrate motif_minimal;CDK kinase substrate motif_minimal_pS;ERK1,2 kinase substrate motif;GSK-3, ERK1, ERK2, CDK5 substrate motif;WW domain binding motif	___1	0.978447	1.24e-35	148.72	135.84	141.54	0.14339	38468000	557	Q03758	Ubiquitin ligase-binding protein BUL2	BUL2	DQLHINNRIDDTASQSPSYDSKNMAPKENLV
0.763088	0.95158	0.95158	0.684661	0.684661	0.709007	0.991075	1.18078	1.69942	1.83808	-1.25988	-0.986897	-1.31615	-1.18814	-1.18814	-0.986107	-0.986107	-0.986107	-0.684661	-0.547885	S	2	(D/E)xxxxx(S/T);(D/E/N)xS;(R/K)(S/T);Casein kinase I substrate motif;Casein kinase II substrate motif;G protein-coupled receptor kinase 1 substrate motif;NxS	___1	0.999953	3.4e-156	226.85	204.07	101.39	0.27005	360530000	270	P53890	Bud neck protein 5	BNI5	DQTPHDDNSENCPNRSGGSTPLDSQTKIFIP
-0.513535	-0.65749	-0.428481	-0.428481	-0.153089	0.439252	0.0305519	0.0305519	-0.0448904	-0.177372	0.146715	0.115108	0.178322	0.292796	0.292796	-0.0305519	-0.0305519	-0.505975	0.213122	-0.30218	T	4	(D/E)(S/T);(D/E)xx(S/T);(D/E)xxx(S/T);(D/E)xxxx(S/T);(D/E)xxxxx(S/T);(S/T)(R/K);(S/T)xxxx(R/K);(S/T)xxxxx(R/K);b-Adrenergic Receptor kinase substrate motif;Casein kinase I substrate motif;Casein kinase II substrate motif	___1	0.991331	9.12e-130	201.29	179.43	169.8	-0.024043	395840000	501	P16140	V-type proton ATPase subunit B	VMA2	DRARDDADEDEEDPDTRSSGKKKDASQEESL
0.749408	0.71025	0.00688505	-0.438638	-0.438638	0.159382	0.159382	0.159382	0.445569	0.829679	0.0158372	0.0158372	-0.371601	-0.382963	-0.382963	-0.163918	-0.163918	-0.163918	0.305106	0.618134	S	3	(K/R)(S/T)(I/L/V);(R/K)(S/T);(R/K)xxxx(S/T);(S/T)xx(R/K);Casein kinase II substrate motif;MAPKAPK2 kinase substrate motif	___1	0.999995	0.000274072	95.822	55.471	57.836	-0.071512	162540000	240	Q06146	Uncharacterized protein YLR257W	YLR257W	DRQKSSAEFLRSLSRSISRGPTKNKTVSPSK
0.268365	-0.0239558	-0.0933199	-0.591622	-0.591622	-0.591622	-0.871741	-1.27632	-1.18772	-1.23202	0.0887075	0.0933199	0.0933199	0.0933199	0.184146	0.471097	0.471097	0.839164	0.777061	0.808113	T	2	(D/E)xxx(S/T);(D/E)xxxx(S/T);(R/K)xxxxx(S/T);(S/T)P(R/K);(S/T)x(R/K);CDK kinase substrate motif_minimal;CDK kinase substrate motif_minimal_pT;ERK1,2 kinase substrate motif;G protein-coupled receptor kinase 1 substrate motif;Growth associated histone HI kinase substrate motif;GSK3, Erk1, Erk2 and CDK5 kinase motif;GSK-3, ERK1, ERK2, CDK5 substrate motif;MDC1 BRCT domain binding motif;PKA kinase su…	___1	0.999341	4.58e-25	152.69	110.35	115.39	0.21918	696500000	125	P42845	Protein STB1	STB1	DRSQQIKPRKEDTPSTPRASATPIILPHASS
-0.346867	-0.0774567	-0.161212	-0.0774567	0.0167766	0.0814288	0.0814288	0.0814288	0.013148	-0.0533185	-0.456005	-0.456005	-0.171272	0.113462	0.239108	0.239108	0.173988	0.173988	0.645272	0.976296	S	2	(R/K)(S/T);(S/T)xxxxx(R/K);ATM kinase substrate motif;DNA dependent Protein kinase substrate motif	___1	1	0.00250327	103.26	24.6	103.26	0.19146	23934000	251	P53925	Uncharacterized vacuolar membrane protein YNL115C		DRSQYGSGSPTPTHRSQLVQNKHTLTEWVSI
0.159965	0.0692234	0.294732	0.0692234	0.0940652	0.0245275	0.0245275	0.0245275	0.445353	0.659606	-0.253817	-0.307749	-0.395115	-0.395115	-0.395115	-0.349285	-0.197846	-0.141406	0.363506	0.414928	S	2	(R/K)xxxxx(S/T);(S/T)Pxx(R/K);(S/T)xxx(R/K);CDK kinase substrate motif_minimal;CDK kinase substrate motif_minimal_pS;DNA dependent Protein kinase substrate motif;ERK1,2 kinase substrate motif;GSK-3, ERK1, ERK2, CDK5 substrate motif;WW domain binding motif	___1	0.997834	1.45e-26	150.35	103.27	90.964	0.37656	33520000	1030	P38167	Protein ECM21	ECM21	DRSRFNNLDKLLSTPSPVNRSHNSSPTNGLS
-0.00077175	0.0130234	0.0130234	0.144497	0.144497	0.211428	0.396183	0.696487	0.696487	0.503228	-0.313799	-0.336143	-0.37298	-0.336143	-0.0387726	-0.0387726	-0.139309	-0.139309	-0.0130234	0.0936548	S	3	(D/E)xxxxx(S/T);(R/K)x(S/T);(S/T)(R/K);(S/T)xx(R/K);AMP-activated protein kinase substrate motif;Casein kinase II substrate motif;MAPKAPK2 kinase substrate motif;New PKA kinase substrate motif_RxS;PKA kinase substrate motif;PKA kinase substrate motif_RxS;PKC kinase substrate motif;RxS	___1	0.996056	1.54e-09	99.011	81.685	99.011	-0.22286	22135000	375	P43603	LAS seventeen-binding protein 3	LSB3	DRTKDREVDDLSNRFSKSRISSASTPQTSQG
0.45974	0.600441	0.12395	0.0810547	0.0810547	-0.118046	0.0353756	0.0353756	0.447905	0.568047	-0.45763	-0.184065	-0.731194	-0.580387	-0.580387	-0.0353756	-0.0353756	0.118046	-0.398724	-0.140339	S	2	(D/E)(S/T);(D/E)xxxx(S/T);(S/T)xx(D/E);(S/T)xxxxx(R/K);acidic-plus-3 pSTxxED;b-Adrenergic Receptor kinase substrate motif;Casein kinase II substrate motif;Pyruvate dehydrogenase kinase substrate motif;Sxx(E/D);SxxD	___1	1	2.04e-44	142.79	131.49	98.573	3.6539	162160000	73	P22943	12 kDa heat shock protein	HSP12	DSAEKGKDNAEGQGESLADQARDYMGAAKSK
-0.523504	-0.27219	-0.0747013	0.321496	0.712595	1.01936	1.1132	1.1132	0.777906	0.610461	-0.648349	-0.586278	-0.282314	-0.0378695	-0.0378695	-0.0845623	-0.0845623	-0.0467215	0.0378695	0.0612159	S	3	(D/E)x(S/T);(D/E/N)xS;(R/K)xx(S/T);(S/T)xx(D/E);(S/T)xxxx(R/K);(S/T)xxxxx(R/K);14-3-3 domain binding motif;acidic-plus-3 pSTxxED;Calmodulin-dependent protein kinase II substrate motif;Casein kinase II substrate motif;DxS;HxRxxS;HxxxxS;MAPKAPK2 kinase substrate motif;New PKA kinase substrate motif_RxxS;Phosphorylase kinase substrate motif;PKA kinase substrate motif;PKC kinase substrate motif;Plk1 …	___1	0.99899	9.29e-14	98.048	73.273	55.426	0.18025	102440000	578	P38041	Protein BOB1	BOI1	DSARRKSSYGHSRDASLSEMKKHRRNSSILS
0.164124	0.558428	1.52597	1.52597	1.44452	0.376939	0.325027	-0.817744	-0.998452	-1.10657	-0.051269	0.103545	0.103545	-0.103545	-0.103545	0.311351	0.311351	-0.35539	-0.613084	-0.715595	S	2	(D/E)xx(S/T);(D/E)xxxxx(S/T);(R/K)xxx(S/T);(S/T)xxx(R/K);Casein kinase I substrate motif;PKA kinase substrate motif	___1	0.98852	2.88e-12	118.03	68.973	65.347	-0.052972	134310000	832	P41813	Fork head protein homolog 2	FKH2	DSDSNSNDLETKDINSSPLKNQGGSTANAKE
-0.215469	0.121391	0.383646	0.461483	0.383646	0.342473	0.299777	0.299777	0.0602016	0.222097	-0.771609	-0.768229	-0.768229	-0.820708	-0.820708	-0.256395	-0.256395	-0.00856352	-0.0553246	-0.0233805	S	2	(R/K)(S/T);(S/T)xxxx(D/E);CDK kinase substrate motif_minimal;CDK kinase substrate motif_minimal_pS;ERK1,2 kinase substrate motif;Growth associated histone HI kinase substrate motif;GSK-3, ERK1, ERK2, CDK5 substrate motif;WW domain binding motif	___1	0.999968	3.79e-06	90.614	67.185	84.169	0.31309	19028000	649	P38283	Inner centromere protein-related protein SLI15	SLI15	DSEDEASVTLAAWAKSPYLQEQLIRQQDINP
-0.265075	-0.411777	0.0234027	-0.047028	-0.047028	-0.047028	0.0209685	0.0209685	-0.52467	-0.904455	-0.0234027	-0.0234027	0.117206	0.117206	-0.0662025	-0.177416	-0.177416	-0.177416	-0.205301	-0.325645	S	3	(R/K)x(S/T);(R/K)xx(S/T);(R/K)xxxx(S/T);(S/T)xxxxx(D/E) ;14-3-3 domain binding motif;Calmodulin-dependent protein kinase II substrate motif;Casein kinase II substrate motif;MAPKAPK1 kinase substrate motif;New PKA kinase substrate motif_RRxS;New PKA kinase substrate motif_RxS;New PKA kinase substrate motif_RxxS;PAK2 kinase substrate motif;PKA kinase substrate motif;PKA kinase substrate motif_RRxS;…	___1	0.998325	6.45e-09	95.656	70.818	70.089	0.46287	54622000	69	Q06177	Translation machinery-associated protein 10	TMA10	DSGEIKTVFNKTRRGSNSQNNERRLSDLQQY
0.152715	0.255213	0.255213	0.240264	0.020319	0	0	0.218614	0.457546	0.457546	0.00753475	-0.265743	-0.8123	-1.27972	-1.36437	-1.36437	-1.0182	-1.0182	-1.05481	-1.05481	S	2	(D/E)(S/T);(D/E)xxx(S/T);(R/K)xx(S/T);14-3-3 domain binding motif;b-Adrenergic Receptor kinase substrate motif;Calmodulin-dependent protein kinase II substrate motif;Casein kinase II substrate motif;New PKA kinase substrate motif_RxxS;PKA kinase substrate motif;PKC kinase substrate motif;RxxS	___1	0.846677	2.03e-05	62.287	39.409	47.201	0.40199	5815000	57	P27692	Transcription elongation factor SPT5	SPT5	DSGNVTTTESTERAESTSNIPPLDGEEKEAK
0.00618315	0.107697	0.107697	0.297867	0.158203	0.948848	0.158203	0.0237551	0.0237551	0.0321167	-0.268413	-0.192373	-0.192373	-0.0199575	-0.0199575	0.0146031	0.0199575	0.0199575	-0.398137	-0.544427	T	2	(D/E)xxx(S/T);(D/E)xxxx(S/T);(S/T)(R/K);G protein-coupled receptor kinase 1 substrate motif	___1	0.971222	1.49e-05	63.727	47.095	54.157	0.58055	24941000	1041	P19659	Mediator of RNA polymerase II transcription subunit 15	GAL11	DSKKIKVDSPDDPFMTKSGATTSEKQEVTNE
-0.0204653	0	0	-0.96958	-1.98009	-2.0997	-2.0997	-1.91885	-1.61838	-1.61838	1.33099	1.28157	1.18273	0.893817	0.604904	0.139683	-0.0631875	-0.0631875	0.199162	0.199162	S	2	(R/K)xxxx(S/T);(S/T)Px(R/K);(S/T)PxK;(S/T)Pxxxx(R/K);(S/T)xx(R/K);(S/T)xxxxx(R/K);Cdc2 kinase substrate motif;CDK kinase substrate motif;CDK kinase substrate motif_minimal;CDK kinase substrate motif_minimal_pS;CDK1,2,4,6 kinase substrate motif;ERK1,2 kinase substrate motif;GSK-3, ERK1, ERK2, CDK5 substrate motif;pSPxK/R;SPxK;WW domain binding motif	___1	1	0.00149588	71.349	50.195	63.283	-0.026264	12466000	239	P53197	APC/C activator protein CDH1	CDH1	DSMSPVRPDSKQLLLSPGKQFRQIAKVPYRV
-0.0406355	-0.234666	-0.459662	-0.459662	-0.353465	-0.353465	-0.410334	-0.586571	-0.762808	-0.762808	-0.071753	0.009889	0.173173	0.346029	0.518884	0.875492	1.11285	1.11285	0.99361	0.99361	S	3	(R/K)xxxx(S/T);(R/K)xxxxx(S/T);(S/T)(R/K);(S/T)x(D/E);(S/T)xxxx(D/E);acidic-plus-2;acidic-plus-2 pSxD;acidic-plus-2 pSxE/D	___1	0.977237	1.32e-84	174.53	154.03	174.53	0.21433	44885000	418	Q05518	Protein PAL1	PAL1	DSNAPMTGVRRNLSLSRDNYDVGHSNEGVRR
-0.145145	-0.0520673	-0.0520673	-0.19386	-0.355617	-0.19386	0.0279474	0.137817	0.137817	0.0410418	0.333201	0.400023	0.266378	0.120555	0.120555	0.120555	0.191041	-0.136325	-0.249875	-0.256011	S	4	(R/K)(S/T);(R/K)xxx(S/T);(S/T)xx(D/E);(S/T)xxx(D/E);(S/T)xxxx(D/E);acidic-plus-3 pSTxxED;acidic-plus-3-4 pSTxxEDED;Casein kinase II substrate motif;PKA kinase substrate motif;Sxx(E/D);SxxE	___1	0.999985	1.3e-127	175.3	163.84	52.155	-0.090249	132820000	51	P39010	Palmitoyltransferase AKR1	AKR1	DSNEITSLASLKAIRSGNEEESGNEQVNHND
0.0209305	-0.460132	-0.107018	-0.509593	-0.42205	-0.42205	-0.133794	-0.0774505	-0.0774505	-0.193407	0.496146	0.496146	0.301582	0.256177	0.256177	0.256177	-0.082246	-0.426123	-0.426123	-0.354271	T	2	(R/K)xxxx(S/T);(S/T)Pxxx(R/K);(S/T)Pxxxx(R/K);(S/T)xxxx(R/K);(S/T)xxxxx(R/K);CDK kinase substrate motif_minimal;CDK kinase substrate motif_minimal_pT;G protein-coupled receptor kinase 1 substrate motif;GSK-3, ERK1, ERK2, CDK5 substrate motif;WW domain binding motif	___1	0.998802	1.28e-05	109.24	77.742	109.24	-0.0037731	8133900	389	P49687	Nucleoporin NUP145;Nucleoporin NUP145N;Nucleoporin NUP145C	NUP145	DSNRSAAKKLKLLSGTPAITKKHMQDEQDSS
-0.0683855	0.00400257	0.00400257	0.0217009	0.0217009	0.428117	0.226743	0.226743	-0.212575	-0.419951	-0.0833779	-0.145055	-0.0217009	-0.00400257	0.0310049	0.0310049	0.493918	0.493918	-0.0206232	-0.0744211	S	2	(R/K)xx(S/T);(S/T)x(D/E);14-3-3 domain binding motif;acidic-plus-2;acidic-plus-2 pSxD;acidic-plus-2 pSxE/D;Calmodulin-dependent protein kinase II substrate motif;G protein-coupled receptor kinase 1 substrate motif;MAPKAPK2 kinase substrate motif;New PKA kinase substrate motif_RxxS;PKA kinase substrate motif;PKC kinase substrate motif;RxxS	___1	0.995584	6.28e-24	148.41	126.78	101.43	-0.091806	53111000	49	Q05518	Protein PAL1	PAL1	DSQFQEWAKNQSRTNSFDMPQLNTRTSSQLS
0.170205	0.10005	0.135452	0.10005	0.135452	0.14169	0.354856	0.354856	0.386164	0.0184705	-0.468653	-0.404788	-0.404788	-0.176506	-0.176506	-0.067111	-0.156876	-0.067111	-0.135452	-0.035622	S	2	(S/T)Pxxx(R/K);(S/T)xxxx(R/K);CDK kinase substrate motif_minimal;CDK kinase substrate motif_minimal_pS;ERK1,2 kinase substrate motif;GSK-3, ERK1, ERK2, CDK5 substrate motif;WW domain binding motif	___1	0.999999	1.75e-17	136.7	114.22	136.7	-0.30664	21618000	42	P53273	Uncharacterized vacuolar membrane protein YGR125W		DSSVNKMHRASVSAMSPPLCRSYMSGFFTGG
-0.665689	-0.949792	-0.381585	-1.04627	-0.305981	-0.233001	-0.148833	-0.148833	-0.328654	-0.619861	0.659302	1.03389	1.16977	1.05884	1.05884	1.05884	1.12657	1.12657	0.176793	0.134591	S	3	(R/K)xx(S/T);(R/K)xxx(S/T);14-3-3 domain binding motif;Calmodulin-dependent protein kinase II alpha substrate motif;Calmodulin-dependent protein kinase II substrate motif;Calmodulin-dependent protein kinase IV substrate motif;Chk1 kinase substrate motif;Doublecortin kinase-1 kinase substrate motif;G protein-coupled receptor kinase 1 substrate motif;GSK3 kinase substrate motif;New PKA kinase subst…	___1	0.999938	5.38e-40	163.51	149.54	74.475	-0.20497	199150000	89	Q99296	Uncharacterized protein YLR149C	YLR149C	DTDSSVLRSPVRRHNSIQPSNSGKNSTEKTS
0.0043435	-0.0112743	-0.0112743	-0.0391493	-0.269455	-0.269455	-0.0272341	0.0112743	0.49054	0.533125	0.0682006	0.109167	0.0272341	-0.304427	-0.304427	-0.318478	-0.228477	-0.228477	0.487218	0.596003	T	3	(R/K)xxxxx(S/T);(R/K)xxxxx(S/T);(S/T)(R/K);(S/T)(R/K);Casein kinase I substrate motif;Casein kinase I substrate motif;G protein-coupled receptor kinase 1 substrate motif;G protein-coupled receptor kinase 1 substrate motif	___1	1	0.000352381	112.71	66.321	81.525	0.12349	493100000	468;384	Q05785;Q12518	Epsin-2;Epsin-1	ENT2;ENT1	DTFGNTGEARIPAQHTKTGTFINSQGTGYKQ;DTFGNVGEARIPAQHTKTGTFINSQGTGYRQ
-0.216667	-0.315374	-0.441001	-1.03137	-1.17998	-1.17998	-0.567126	0.0492797	0.0492797	0.111966	0.830699	0.927255	0.963025	0.963025	0.709397	-0.273211	-0.273211	0.276416	0.276416	0.238955	S	3	(R/K)xxx(S/T);(S/T)Px(R/K);(S/T)PxK;(S/T)Pxx(R/K);(S/T)xx(R/K);(S/T)xxx(R/K);Cdc2 kinase substrate motif;CDK kinase substrate motif;CDK kinase substrate motif_minimal;CDK kinase substrate motif_minimal_pS;CDK1,2,4,6 kinase substrate motif;ERK1,2 kinase substrate motif;Growth associated histone HI kinase substrate motif;GSK-3, ERK1, ERK2, CDK5 substrate motif;MDC1 BRCT domain binding motif;PKA kin…	___1	0.998202	2.5e-07	124.98	111.31	113.18	-0.12737	509740000	527	P34216	EH domain-containing and endocytosis protein 1	EDE1	DTFSAQPPPVPKHASSPVKRTASTTLPQVPN
0.335986	0.248022	0.193262	-0.183785	0.00381708	-0.614943	-0.300854	-0.875691	-0.300854	-0.542599	0.0239897	0.0517964	-0.00381708	-0.0517964	-0.0517964	0.312948	0.312948	0.924554	0.15216	0.620455	S	3	(D/E)(S/T);(R/K)x(S/T);(R/K)xx(S/T);(R/K)xxxx(S/T);(R/K)xxxxx(S/T);(S/T)xxx(R/K);Aurora-A kinase substrate motif;b-Adrenergic Receptor kinase substrate motif;Casein kinase I substrate motif;Casein kinase II substrate motif;New PKA kinase substrate motif_KRxS;New PKA kinase substrate motif_KxxS;New PKA kinase substrate motif_RxS;PAK2 kinase substrate motif;Phosphorylase kinase substrate motif;PKA …	___1	0.999961	2.35e-05	118.21	91.753	86.898	0.6643	135570000	62	Q04978	Uncharacterized protein YML053C		DTHTFYQRSKRTKRDSVSTKFSVGSGCANLN
-0.0228309	-0.052628	0.00696611	0.0207515	0.146042	0.594985	0.146042	0.0734344	0.0734344	0.325769	-0.095144	-0.466801	-0.520436	-0.466801	0.052628	0.052628	-0.567854	-0.738587	-0.567854	-0.652027	S	5	(D/E)(S/T);(D/E)xxx(S/T);(D/E)xxxx(S/T);(S/T)x(D/E);(S/T)xxxxx(D/E) ;acidic-plus-2;acidic-plus-2 pSxD;acidic-plus-2 pSxE/D;b-Adrenergic Receptor kinase substrate motif;CDK kinase substrate motif_minimal;CDK kinase substrate motif_minimal_pS;ERK1,2 kinase substrate motif;GSK-3, ERK1, ERK2, CDK5 substrate motif;WW domain binding motif	___1	1	4e-56	126.31	116.12	47.237	0.30517	30819000	60	P41920	Ran-specific GTPase-activating protein 1	YRB1	DTKEETKKEGDDAPESPDIHFEPVVHLEKVD
-0.736466	-0.525922	-0.634715	-0.393061	-0.0105424	-0.0105424	-0.487423	-0.487423	-0.559377	-0.45502	0.742809	0.616718	0.524325	0.524325	0.524325	1.67039	0.621674	0.621674	0.0105424	-0.205508	T	2	(R/K)xxx(S/T);MDC1 BRCT domain binding motif;Plk1 PBD domain binding motif	___1	0.898249	8.81e-80	192.4	151.24	116.51	0.25517	47975000	44	P36166	Paxillin-like protein 1	PXL1	DTKPRNPFSSQRNASTGSLQASVKSPPITRQ
-0.952268	-0.79452	-1.17136	-1.20492	-1.20492	-1.37971	-0.765627	-0.694711	-0.193326	0.0610555	0.423142	0.472165	0.472165	0.193326	0.193326	1.1182	1.1182	1.19802	1.18817	1.19309	S	3	(D/E)xx(S/T);(D/E)xxx(S/T);(D/E)xxxx(S/T);(S/T)P(R/K);(S/T)Pxxxxx(R/K);(S/T)x(R/K);Casein kinase I substrate motif;CDK kinase substrate motif_minimal;CDK kinase substrate motif_minimal_pS;ERK1,2 kinase substrate motif;G protein-coupled receptor kinase 1 substrate motif;Growth associated histone HI kinase substrate motif;GSK-3, ERK1, ERK2, CDK5 substrate motif;PKA kinase substrate motif;PKC kinase…	___1	1	1.4e-36	154.39	139.01	103.88	0.070988	345120000	671	Q07653	Protein HBT1	HBT1	DTLSKSVQKQDEDPLSPRQTTNRAGMETARD
-0.0191765	-0.320544	-0.320544	-0.0413771	-0.0413771	0.165088	0.161939	0.161939	-0.613459	-0.650796	-0.13996	-0.165088	0.0194063	0.854566	0.854566	0.314139	0.314139	0.314139	-0.0124331	-0.118139	S	4	(D/E)xx(S/T);(D/E)xxxx(S/T);(D/E/N)xS;(S/T)(D/E);(S/T)x(D/E);(S/T)xx(D/E);(S/T)xxx(D/E);(S/T)xxxxx(R/K);acidic-plus-1-2 pSTxxED;acidic-plus-2;acidic-plus-2 pSxD;acidic-plus-2 pSxE/D;acidic-plus-2-3 pSTxxED;acidic-plus-2-4 pSTxxED;acidic-plus-3 pSTxxED;acidic-plus-3-4 pSTxxEDED;Casein kinase I substrate motif;Casein kinase II substrate motif;NxS;Pyruvate dehydrogenase kinase substrate motif;Sxx(E/…	___1	1	0	300.83	276.23	172	-0.13521	360320000	1075	P25558	Bud site selection protein 3	BUD3	DTQSEFLRAADVENLSDDDEHRQNESRVFND
-0.505236	-0.576034	-0.576034	-0.173545	0.370539	0.692689	1.01484	1.11217	1.20951	1.20951	0.0852256	0.084044	0.0816808	0	-0.0816808	-0.139902	-0.146545	-0.146545	-0.0949674	-0.0949674	S	3	(R/K)(S/T);(R/K)xxxx(S/T);(S/T)Px(R/K);(S/T)PxK;(S/T)xx(R/K);Cdc2 kinase substrate motif;CDK kinase substrate motif;CDK kinase substrate motif_minimal;CDK kinase substrate motif_minimal_pS;CDK1,2,4,6 kinase substrate motif;ERK1,2 kinase substrate motif;Growth associated histone HI kinase substrate motif;GSK-3, ERK1, ERK2, CDK5 substrate motif;pSPxK/R;SPxK;WW domain binding motif	___1	1	0.00345909	53.751	43.747	45.368	0.076073	8478100	316;316	P00330	Alcohol dehydrogenase 1;Alcohol dehydrogenase 2	ADH1;ADH2	DTREALDFFARGLVKSPIKVVGLSTLPEIYE
-0.101036	-0.192153	-0.192153	0.0257087	0.0257087	0.00991917	-0.25721	-0.139483	-0.139483	-0.0825958	0.786735	0.626046	0.947425	1.09677	1.09677	0.0632968	0.0632968	-0.165328	-0.331995	-0.547482	S	2	(D/E)(S/T);(D/E)x(S/T);(D/E)xxxxx(S/T);(D/E/N)xS;b-Adrenergic Receptor kinase substrate motif;ExS;MAPKAPK2 kinase substrate motif	___1	0.999982	1.67e-09	102.07	93.727	102.07	-0.48128	124230000	515	P16140	V-type proton ATPase subunit B	VMA2	DTRSSGKKKDASQEESLI_____________
-0.0656769	-0.0133591	-0.144713	-1.06912	-1.09359	-1.06912	-0.931177	-0.735308	-0.480931	-0.608119	1.14419	1.05731	1.11886	1.1104	1.1104	0.144713	0.144713	0.516061	0.516061	0.410522	S	2	(R/K)xxx(S/T);(R/K)xxxx(S/T);(S/T)Pxxx(R/K);(S/T)xxxx(R/K);CDK kinase substrate motif_minimal;CDK kinase substrate motif_minimal_pS;ERK1,2 kinase substrate motif;GSK-3, ERK1, ERK2, CDK5 substrate motif;MDC1 BRCT domain binding motif;Plk1 PBD domain binding motif;WW domain binding motif	___1	0.878268	0.00113672	67.563	40.965	56.563	0.13789	6205300	159	P53244	Arrestin-related trafficking adapter 5	ART5	DTSGNAIFLSKRSLSSPVFNKIIRRKTHSSH
0.0322797	0.00777435	0.00777435	-0.134821	-0.152314	-0.346641	-0.346641	-0.151463	0.0957761	0.11723	0.317259	0.246386	0.176101	-0.00777435	-0.086741	-0.337454	-0.337454	0.146257	0.146257	0.191268	S	3	(R/K)x(S/T);(R/K)xx(S/T);(S/T)xxxx(R/K);Aurora-A kinase substrate motif;Casein kinase I substrate motif;Casein kinase II substrate motif;DNA dependent Protein kinase substrate motif;New PKA kinase substrate motif_KRxS;New PKA kinase substrate motif_KxxS;New PKA kinase substrate motif_RxS;PAK2 kinase substrate motif;Phosphorylase kinase substrate motif;PKA kinase substrate motif;PKA kinase substra…	___1	1	1.01e-05	121.36	91.554	113.69	0.27979	651780000	225	P34761	Protein WHI3	WHI3	DTSRLNKSNSGMKRPSLLSQRSRFSFSDPFS
0.339491	0.261393	0.174592	0.174592	0.182146	0.182146	0.182146	0.281092	0.521054	0.428347	-0.18868	-0.174592	-0.174592	-0.422121	-0.422121	-0.259924	-0.259924	-0.382782	-0.396718	-0.38975	T	2	(R/K)xx(S/T);(S/T)xx(D/E);(S/T)xxxx(R/K);acidic-plus-3 pSTxxED;Calmodulin-dependent protein kinase II substrate motif;Casein kinase II substrate motif;PKA kinase substrate motif;PKC kinase substrate motif;Txx(E/D)	___1	0.999857	0.00178641	106.2	53.944	77.677	0.36457	40032000	184	Q99383	Nuclear polyadenylated RNA-binding protein 4	HRP1	DTTEDNLREYFGKYGTVTDLKIMKDPATGRS
0.185298	0.191876	0.276346	0.294679	0.279162	0.294679	0.489576	0.530241	0.633189	0.705888	-0.854602	-0.674233	-1.03497	-1.12126	-1.12126	-0.33438	-0.33438	-0.302897	-0.191876	-0.185298	S	3	(D/E)xxx(S/T);(D/E)xxxx(S/T);(K/R)(S/T)(I/L/V);(R/K)(S/T);(R/K)xx(S/T);(S/T)x(D/E);(S/T)xx(D/E);(S/T)xxx(R/K);(S/T)xxxx(D/E);acidic-plus-2;acidic-plus-2 pSxE;acidic-plus-2 pSxE/D;acidic-plus-2-3 pSTxxED;acidic-plus-3 pSTxxED;basic-minus-acidic-plus KRxSTxED;Casein kinase II substrate motif;New PKA kinase substrate motif_KxxS;Phosphorylase kinase substrate motif;PKA kinase substrate motif;PKC kina…	___1	0.999783	0	267.71	248.32	62.362	0.41926	242200000	461	Q04279	Eisosome protein SEG1	SEG1	DTTSSPTQDLDEKSRSIEEKDTLEGTESSKK
-0.408226	-0.382668	-0.382668	0.173914	0.366382	0.366382	-0.0874233	-0.398458	-0.532416	-0.683474	0.107245	0.0952387	-0.119251	-0.119251	0.0874233	0.830236	1.08698	1.08698	0.254204	0.0403395	S	3	(R/K)xx(S/T);(R/K)xxx(S/T);(R/K)xxxx(S/T);(S/T)(D/E);(S/T)x(R/K);(S/T)xxxx(D/E);14-3-3 domain binding motif;Akt kinase substrate motif;Calmodulin-dependent protein kinase II substrate motif;G protein-coupled receptor kinase 1 substrate motif;MAPKAPK1 kinase substrate motif;New PKA kinase substrate motif_RxxS;PKA kinase substrate motif;PKC kinase substrate motif;RxxS	___1	0.979132	5.73e-26	131.11	114.43	131.11	-0.13714	31340000	52	P36145	Transcription initiation factor IIE subunit beta	TFA2	DTVITIDGNTRKRTASERAQENTLNSAKNPV
-0.119985	0.101374	0.101374	0.440033	0.245251	0.265906	0.265906	0.286561	0.514751	0.628846	-0.0626707	-0.0626707	-0.288057	-0.513444	-1.01598	-1.02089	-1.02089	-0.523257	-0.515692	-0.511909	S	2	(D/E)x(S/T);(D/E/N)xS;(R/K)xxx(S/T);(R/K)xxxxx(S/T);(S/T)(D/E);DxS;PKA kinase substrate motif	___1	1	0.00314361	75.378	69.897	72.928	0.32452	165520000	235	Q12163	NAP1-binding protein 2	NBP2	DVAEVEADMKTKLDISD______________
-0.171259	-0.0751534	0.127589	0.421184	0.421184	1.73785	0.536632	0.536632	-0.542715	-0.564772	-0.121124	-0.00755405	0.157441	0.242658	0.242658	-0.127589	-0.127589	-0.127589	0.00755405	-0.226523	S	2	(D/E)x(S/T);(D/E)xx(S/T);(D/E)xxx(S/T);(D/E)xxxx(S/T);(D/E)xxxxx(S/T);(D/E/N)xS;(S/T)(D/E);(S/T)x(D/E);acidic-plus-1-2 pSTxxED;acidic-plus-2;acidic-plus-2 pSxE;acidic-plus-2 pSxE/D;Casein kinase I substrate motif;Casein kinase II substrate motif;DxS	___1	1	0	290.27	279.48	104.21	0.36237	727930000	720	P14164	ARS-binding factor 1	ABF1	DVAGLIGKADDEEDLSDENIQPELRGQ____
-0.014628	-0.112095	-0.115756	-0.331737	-0.258381	-0.331737	-0.258381	0.00609016	0.00609016	-0.036499	0.62328	0.561018	0.685542	0.5263	0.5263	-0.0378237	-0.0378237	-0.00609016	0.370666	0.182288	S	3	(D/E)xxx(S/T);(R/K)x(S/T);(R/K)xx(S/T);(S/T)(D/E);(S/T)xxx(R/K);Calmodulin-dependent protein kinase II substrate motif;KxS;New PKA kinase substrate motif_KKxS;New PKA kinase substrate motif_KxS;New PKA kinase substrate motif_KxxS;PKA kinase substrate motif;PKC kinase substrate motif	___1	0.999238	0.000550891	94.692	73.822	64.297	0.24636	46333000	321	P49723	Ribonucleoside-diphosphate reductase small chain 2	RNR4	DVATAGKTTFFEKKVSDYQKASDMSKSATPS
-0.17535	-0.261279	-0.33737	-0.33737	-0.320568	-0.320568	-0.254376	-0.254376	-0.184995	-0.0898129	0.578412	0.629528	0.496946	0.629528	0.496946	-0.00536919	-0.00536919	0.477413	0.477413	0.34421	S	2	(D/E)x(S/T);(D/E/N)xS;(R/K)xx(S/T);(R/K)xxx(S/T);(R/K)xxxx(S/T);(S/T)xxxx(R/K);14-3-3 domain binding motif;Calmodulin-dependent protein kinase II substrate motif;Casein kinase II substrate motif;DNA dependent Protein kinase substrate motif;ExS;G protein-coupled receptor kinase 1 substrate motif;MAPKAPK1 kinase substrate motif;New PKA kinase substrate motif_RxxS;p70 Ribosomal S6 kinase substrate m…	___1	0.999319	4.64e-08	128.81	116.18	112.36	-0.47405	157680000	284	P33338	Protein SLA2	SLA2	DVDESKEIKFKKREPSVTPARTPARTPTPTP
-0.189058	-0.0363121	-0.341804	0.0641082	-0.0783181	-0.059423	-0.059423	-0.0405278	0	0.0202639	0.497075	0.497075	0.358207	0.21934	-0.221594	-0.221594	-0.0896715	0.483185	0.507347	0.519428	S	2	(R/K)xxx(S/T);(S/T)xx(D/E);(S/T)xxxx(R/K);acidic-plus-3 pSTxxED;Casein kinase II substrate motif;G protein-coupled receptor kinase 1 substrate motif;GSK3 kinase substrate motif;Pyruvate dehydrogenase kinase substrate motif;Sxx(E/D);SxxD	___1	0.990483	0.00715866	51.268	23.525	51.268	0.095615	3203300	233	P40413	T-complex protein 1 subunit epsilon	CCT5	DVDFDLIKMQGRVGGSISDSKLINGVILDKD
-0.551344	-0.41305	-0.972686	-0.618435	-0.768725	-0.618435	-0.760286	-0.509591	-0.497803	-0.341756	0.22475	0.497803	0.730555	1.07681	0.953442	0.986579	0.953442	0.986579	1.28252	1.55207	S	2	(D/E)(S/T);(D/E)xxxx(S/T);(R/K)xxxxx(S/T);(S/T)P(R/K);(S/T)x(R/K);(S/T)xxxxx(D/E) ;b-Adrenergic Receptor kinase substrate motif;Casein kinase I substrate motif;CDK kinase substrate motif_minimal;CDK kinase substrate motif_minimal_pS;ERK1,2 kinase substrate motif;G protein-coupled receptor kinase 1 substrate motif;Growth associated histone HI kinase substrate motif;GSK3 kinase substrate motif;GSK-…	___1	1	4.75e-24	152.37	137.43	125.57	0.31079	472530000	308	P25619	30 kDa heat shock protein	HSP30	DVEDAAPETKEAVPESPRASGETAIHEPEPE
-0.0544851	-0.141976	-0.25475	-0.25475	-0.192541	-0.131837	-0.0711322	-0.0146079	0.0419164	0.0419164	0.0382544	0.109515	0.180717	0.180717	0.109398	-0.137932	-0.137932	-0.0602125	0.264838	0.264838	S	2	(D/E)xxxx(S/T);(R/K)xx(S/T);(R/K)xxxxx(S/T);(S/T)xxx(R/K);(S/T)xxxx(D/E);ATM kinase substrate motif;DNA dependent Protein kinase substrate motif;New PKA kinase substrate motif_KxxS;PKA kinase substrate motif;PKC kinase substrate motif	___1	0.999089	0.00285126	90.761	80.98	90.761	-0.17604	36466000	418	P32561	Histone deacetylase RPD3	RPD3	DVEEDSAEAKDTKGGSQYARDLHVEHDNEFY
0.282299	0.589314	0.431728	0.431728	0.311911	0.0039091	0.0039091	0.0999603	0.280195	0.370313	0.0419292	0.0419292	-0.510075	-0.587712	-0.587712	-0.370604	-0.370604	-0.370604	0.048963	0.387376	T	2	(D/E)xxxxx(S/T);(R/K)(S/T);(R/K)xxx(S/T);CDK kinase substrate motif_minimal;CDK kinase substrate motif_minimal_pT;G protein-coupled receptor kinase 1 substrate motif;Growth associated histone HI kinase substrate motif;GSK-3, ERK1, ERK2, CDK5 substrate motif;HxxxxT;PKA kinase substrate motif;WW domain binding motif	___1	0.994065	0.000472865	76.143	65.269	63.283	0.37841	15619000	682	P36124	SET domain-containing protein 3	SET3	DVEESQSKNEHKLSRTPSLSNFNKELSKEAQ
-0.380904	-0.113938	-0.113938	-0.007092	0.218774	0.470621	0.689701	0.996038	1.26991	1.45498	-0.584269	-0.222371	-0.946167	-1.08821	-1.08821	0.007092	0.007092	0.007092	0.097837	0.391448	T	4	(D/E)x(S/T);(D/E)xx(S/T);(D/E/N)xT;(R/K)xxx(S/T);(R/K)xxxx(S/T);(S/T)xxxxx(D/E) ;Casein kinase I substrate motif;ExT;PKA kinase substrate motif	___1	0.809015	6.91e-14	91.657	60.429	46.159	0.18361	27056000	656	P37838	Nucleolar protein 4	NOP4	DVGESENKKPKKEEATTPTNPDDKKMGDDIK
-0.015497	0.0722413	-0.137666	-0.658511	-0.658511	-0.77613	-0.348202	-0.348202	0.564885	0.879517	-0.0347114	-0.0722413	-0.286348	-0.646801	-0.646801	0.166897	0.166897	0.166897	0.952017	1.25665	S	3	(R/K)xx(S/T);(R/K)xxx(S/T);(S/T)xxx(D/E);(S/T)xxxx(R/K);14-3-3 domain binding motif;Calmodulin-dependent protein kinase II substrate motif;Calmodulin-dependent protein kinase IV substrate motif;Casein kinase II substrate motif;Chk1 kinase substrate motif;New PKA kinase substrate motif_RxxS;PKA kinase substrate motif;PKC kinase substrate motif;RxxS	___1	0.993632	5.97e-09	132.03	114.64	106.26	0.3833	96547000	85	P53274	Uncharacterized protein YGR126W		DVHSHHSSSTLKRPTSNSIEKMVTHNALEGN
0.388177	0.164464	0.164464	0.430568	0.430568	1.29114	0.792797	0.792797	0.624359	0.546717	-0.588726	-0.222742	-0.775054	-0.296942	-0.775054	-0.296942	-0.614707	-0.272015	-0.17078	-0.167622	S	2	(R/K)(S/T);(R/K)x(S/T);(S/T)x(D/E);acidic-plus-2;acidic-plus-2 basic-2;acidic-plus-2 pSxD;acidic-plus-2 pSxE/D;basic-minus-acidic-plus KRKRxSTxED;basic-minus-acidic-plus KRxSTxED;G protein-coupled receptor kinase 1 substrate motif;GSK3 kinase substrate motif;New PKA kinase substrate motif_RxS;PKA kinase substrate motif;PKA kinase substrate motif_RxS;PKC kinase substrate motif;RxS	___1	0.987543	6.03e-07	126.33	81.193	106.29	0.35745	278380000	163	Q07872	Epsin-4	ENT4	DVIQFRSSISTPGRKSTDNSHLKLEEMRSEL
0.136639	0.155134	0.230303	0.33411	0.404238	0.404238	0.404238	0.397563	0.274179	0.122063	-0.775971	-0.434751	-0.284215	-0.284215	-0.588069	-0.588069	-0.329425	-0.32785	-0.230303	-0.100125	S	2	(D/E)xxx(S/T);(D/E)xxxxx(S/T);(S/T)(D/E);(S/T)x(D/E);acidic-plus-1-2 pSTxxED;acidic-plus-2;acidic-plus-2 pSxE;acidic-plus-2 pSxE/D;Casein kinase II substrate motif	___1	0.999999	9.93e-73	168.08	162.3	168.08	-0.30558	74789000	34	P08456	CDP-diacylglycerol--serine O-phosphatidyltransferase	CHO1	DVIVNEHRDENDGYASDEVGGTLSRRASSIF
-0.309573	-0.267551	-0.277305	-0.204527	-0.277305	1.40178	0.102588	0.102588	0.102588	-0.048016	-0.143096	-0.00990343	0.0656581	0.204527	0.255995	0.886158	0.255995	-0.225214	-0.225214	-0.189429	S	2	(D/E)(S/T);(R/K)xxx(S/T);(R/K)xxxx(S/T);(S/T)(D/E);(S/T)xx(D/E);(S/T)xxx(D/E);acidic-plus-3 pSTxxED;acidic-plus-3-4 pSTxxEDED;b-Adrenergic Receptor kinase substrate motif;Casein kinase II substrate motif;PKA kinase substrate motif;Sxx(E/D);SxxE	___1	0.999986	6.42e-133	215.02	173.54	215.02	0.35557	44442000	60	Q12100	Probable serine/threonine-protein kinase RTK1	RTK1	DVSRSSSRSSKKNTDSDQEDQIKYNKPNDRR
-0.758756	-0.65287	-0.65287	-0.882699	-1.05287	-1.05287	-0.85305	-0.85305	-0.924653	-0.924653	0.648196	0.805218	1.11926	1.19527	1.19527	0.856194	0.636806	0.636806	0.832514	0.832514	S	3	(D/E)(S/T);(R/K)x(S/T);(R/K)xxxx(S/T);(S/T)xxx(R/K);(S/T)xxxx(D/E);Aurora-A kinase substrate motif;b-Adrenergic Receptor kinase substrate motif;New PKA kinase substrate motif_RxS;PKA kinase substrate motif;PKA kinase substrate motif_RxS;PKC kinase substrate motif;RxS	___1	1	0.00170352	45.438	30.764	45.438	-0.057553	14524000	277	Q06407	Rho-type GTPase-activating protein 2	RGA2	DVTYRLLKPQRANRDSIVVKDPRIPNSNSNA
0.208017	0.135022	0.372328	0.49587	0.49587	0.563207	0.613717	0.761933	0.761933	0.586292	-0.525822	-0.350629	-0.394846	-0.394846	-0.406353	-0.462346	-0.406353	-0.186963	-0.156413	-0.100059	S	2	(D/E)xx(S/T);(R/K)xxx(S/T);Casein kinase I substrate motif;Casein kinase II substrate motif;G protein-coupled receptor kinase 1 substrate motif;PKA kinase substrate motif	___1	0.966954	1.08e-126	169.64	149.88	83.966	-0.20337	221350000	99	Q06608	Pyridoxamine 5'-phosphate oxidase homolog	YPR172W	DWIIANNLSVGKESISGTPTPTSIPHEEQRQ
0.215534	0.38763	0.112414	0.292138	0.112414	0.168884	0.168884	0.213719	0.213719	0.1791	-0.543752	-0.543752	-0.551151	-0.551151	-0.285094	-0.283989	-0.283989	-0.283989	-0.272349	-0.130355	S	4	(D/E)(S/T);(D/E)xxxxx(S/T);(R/K)x(S/T);(R/K)xx(S/T);(S/T)(D/E);(S/T)xxx(R/K);14-3-3 domain binding motif;b-Adrenergic Receptor kinase substrate motif;Calmodulin-dependent protein kinase II substrate motif;G protein-coupled receptor kinase 1 substrate motif;KxS;MAPKAPK2 kinase substrate motif;New PKA kinase substrate motif_KxS;New PKA kinase substrate motif_RKxS;New PKA kinase substrate motif_RxxS…	___1	1	0.000387686	82.261	40.385	57.804	0.01539	141790000	121	Q99321	Diphosphoinositol polyphosphate phosphohydrolase DDP1	DDP1	DWNKDIKQFENSRKDSEVAKHPPRTEFHFYE
0.404403	0.427984	0.427984	0.0190315	-0.296125	-0.296125	-0.504972	-0.151215	0.0117579	0.25442	0.405894	0.218466	0.218466	0.218466	0.189272	0.112866	-0.239234	-0.239234	-0.112866	-0.0844333	S	2	(D/E)xxxx(S/T);(D/E)xxxxx(S/T);(D/E/N)xS;(R/K)xxx(S/T);(S/T)Px(R/K);(S/T)PxK;(S/T)xx(R/K);Casein kinase II substrate motif;Cdc2 kinase substrate motif;CDK kinase substrate motif;CDK kinase substrate motif_minimal;CDK kinase substrate motif_minimal_pS;CDK1,2,4,6 kinase substrate motif;ERK1,2 kinase substrate motif;GSK-3, ERK1, ERK2, CDK5 substrate motif;NxS;PKA kinase substrate motif;pSPxK/R;SPxK;…	___1	0.998222	0.00678139	61.593	21.657	47.823	-0.23996	10157000	309	P27636	Cell division control protein 15	CDC15	DYHWDADFQEEKLNISPSKFSLAAAPAAWAE
-0.100208	-0.0678844	0.0275869	0.0573959	0.140143	0.59513	0.712355	1.44948	0.803498	1.41155	-0.807911	-0.790456	-0.825365	-0.978745	-0.978745	-0.0573959	-0.0573959	-0.0275869	0.235722	0.422377	T	3	(D/E)xxx(S/T);(R/K)xxxxx(S/T);(S/T)Pxxx(R/K);(S/T)Pxxxx(R/K);(S/T)xx(D/E);(S/T)xxxx(R/K);(S/T)xxxxx(R/K);acidic-plus-3 pSTxxED;Casein kinase II substrate motif;CDK kinase substrate motif_minimal;CDK kinase substrate motif_minimal_pT;ERK1,2 kinase substrate motif;G protein-coupled receptor kinase 1 substrate motif;GSK3, Erk1, Erk2 and CDK5 kinase motif;GSK-3, ERK1, ERK2, CDK5 substrate motif;Txx(E…	___1	0.997938	1.48e-63	178.95	148.77	155.57	-0.0016874	408260000	520	Q06440	Coronin-like protein	CRN1	EADDEPAPIKIETPVTPTETKKDRTPKVEPS
-0.0105495	0.213259	0.213259	0.0957842	0.0957842	0.033164	-0.033164	-0.033164	0.287256	0.431076	-0.983442	-0.646832	-1.38997	-0.952296	-0.952296	0.0681562	0.0681562	0.034215	-0.681693	-0.323739	S	3	(D/E)xx(S/T);(D/E)xxxxx(S/T);(S/T)x(R/K);(S/T)xx(D/E);(S/T)xxx(D/E);(S/T)xxxxx(R/K);acidic-plus-3 pSTxxED;acidic-plus-3-4 pSTxxEDED;ATM kinase substrate motif;Casein kinase I substrate motif;Casein kinase II substrate motif;DNA dependent Protein kinase substrate motif;PKA kinase substrate motif;PKC kinase substrate motif;Sxx(E/D);SxxE	___1	1	3.82e-212	231.93	217.83	196.89	0.11616	116360000	105;105	P0C2H7	60S ribosomal protein L27-B;60S ribosomal protein L27-A	RPL27B;RPL27A	EAFKSVVSTETFEQPSQREEAKKVVKKAFEE
-0.156253	0.151794	-0.464276	0.158343	-0.261505	0.134595	0.134595	0.25483	0.25483	0.116898	-0.0970693	-0.0970693	0.127108	0.186159	0.186159	0.186159	0.254339	0.487644	0.688775	0.78934	T	2	(D/E)xxxxx(S/T);(R/K)xxxx(S/T);(S/T)P(R/K);(S/T)x(R/K);(S/T)xx(D/E);(S/T)xxx(D/E);acidic-plus-3 pSTxxED;acidic-plus-3-4 pSTxxEDED;Casein kinase II substrate motif;CDK kinase substrate motif_minimal;CDK kinase substrate motif_minimal_pT;Growth associated histone HI kinase substrate motif;GSK-3, ERK1, ERK2, CDK5 substrate motif;PKA kinase substrate motif;PKC kinase substrate motif;Txx(E/D);WW domai…	___1	1	4.61e-07	72.11	43.134	45.161	0.30496	17694000	132	Q05040	Factor arrest protein 8	FAR8	EAGSELHDLEKLNVNTPKEEGSAKTNGMDIL
-1.04403	-0.974507	-0.974507	-1.01068	-1.17188	-1.17188	-1.15786	-1.05503	-0.9522	-0.9522	1.28177	1.27457	1.27457	1.44817	1.44817	1.2358	1.03404	1.03404	1.23261	1.23261	S	3	(R/K)xxxxx(S/T);Casein kinase I substrate motif;Casein kinase II substrate motif;CDK kinase substrate motif_minimal;CDK kinase substrate motif_minimal_pS;ERK1,2 kinase substrate motif;G protein-coupled receptor kinase 1 substrate motif;GSK-3, ERK1, ERK2, CDK5 substrate motif;MDC1 BRCT domain binding motif;Plk1 PBD domain binding motif;WW domain binding motif	___1	0.870544	2.06e-100	162.44	155.65	162.44	0.22176	41824000	926	P38249	Eukaryotic translation initiation factor 3 subunit A	RPG1	EAIEQRLAGRTAGGSSPATPATPATPATPTP
0.198456	0.0702014	0.0702014	-0.0109639	-0.0439839	-0.0109639	0.23787	0.23787	0.23787	-0.0060715	0.0369715	0.121511	0.121511	0.102789	0.00281096	-0.00281096	-0.345331	-0.345331	-0.262128	-0.206525	S	2	(D/E)x(S/T);(D/E/N)xS;(S/T)(D/E);(S/T)x(D/E);(S/T)xxx(D/E);(S/T)xxxx(D/E);acidic-plus-1-2 pSTxxED;acidic-plus-2;acidic-plus-2 pSxD;acidic-plus-2 pSxE/D;acidic-plus-2-4 pSTxxED;ExS	___1	0.996866	8.78e-41	117.2	98.1	71.548	-0.24445	38228000	70	P53298	Central kinetochore subunit OKP1	OKP1	EAKSTQSKKSLFYENSDDAEEGEIEERTNKE
-0.196874	-0.131106	-0.131106	-0.0842617	-0.282076	-0.472804	-0.484573	-0.484573	-0.0457515	0.179544	0.23624	0.23624	0.402431	0.402431	0.348507	0.128394	0.114301	0.100208	0	-0.050104	S	2	(S/T)Pxx(R/K);(S/T)Pxxxxx(R/K);(S/T)xxx(R/K);Casein kinase II substrate motif;CDK kinase substrate motif_minimal;CDK kinase substrate motif_minimal_pS;ERK1,2 kinase substrate motif;GSK-3, ERK1, ERK2, CDK5 substrate motif;WW domain binding motif	___1	0.991115	2.23e-14	98.407	81.382	50.675	0.16118	3906700	256	Q04751	Histone-specific N-acetyltransferase NAT4	NAT4	EALGFYRAPGSPAPASPTIRHTRHGGGRVVV
0.274976	0.335016	0.335016	0.335016	0.706201	0.748145	0.86943	0.96313	0.96313	0.949337	-0.916714	-0.916714	-0.836794	-0.756875	-0.44353	-0.44353	-0.459962	-0.461183	-0.461183	-0.296905	S	3	(D/E/N)xS;(R/K)xx(S/T);(S/T)xx(D/E);14-3-3 domain binding motif;acidic-plus-3 pSTxxED;Calmodulin-dependent protein kinase II substrate motif;Casein kinase II substrate motif;G protein-coupled receptor kinase 1 substrate motif;MAPKAPK2 kinase substrate motif;New PKA kinase substrate motif_RxxS;NxS;Phosphorylase kinase substrate motif;PKA kinase substrate motif;PKC kinase substrate motif;RxxS;Sxx(E…	___1	0.862893	5.26e-09	57.78	48.375	56.728	-0.39376	11466000	102	P23493	Mitochondrial biogenesis regulation protein 1	MBR1	EALPAESELAPSRNGSVSEANSDTNSIASTV
0.717266	0.640906	0.488185	-0.138074	-0.506658	-0.506658	-0.248984	0.224798	0.698579	0.698579	0.108654	0.114109	0.114109	0.005327	-0.114364	-0.213929	-0.213929	-0.208347	-0.1032	-0.1032	S	3	(D/E)(S/T);(D/E)x(S/T);(D/E)xxxx(S/T);(D/E/N)xS;(R/K)xxxxx(S/T);(S/T)Px(R/K);(S/T)PxR;(S/T)Pxxx(R/K);(S/T)Pxxxx(R/K);(S/T)xx(R/K);(S/T)xxx(D/E);(S/T)xxxx(R/K);(S/T)xxxxx(R/K);b-Adrenergic Receptor kinase substrate motif;Cdc2 kinase substrate motif;CDK kinase substrate motif;CDK kinase substrate motif_minimal;CDK kinase substrate motif_minimal_pS;CDK1,2,4,6 kinase substrate motif;ERK1,2 kinase sub…	___1	1	6.38e-10	131.09	95.475	87.447	-0.24256	102180000	259	P40340	Tat-binding homolog 7	YTA7	EALTLADEIRELQEDSPIREKRFLRERTKPV
0.350915	-0.153187	-0.153187	-0.302408	-0.907158	-0.480347	-0.480347	-0.0535369	-0.0342631	-0.0246263	0.245525	0.245525	0.423151	0.423151	0.307883	0.0149894	-0.331896	-0.331896	-0.0259545	0.300459	S	2	(R/K)xxx(S/T);(R/K)xxxx(S/T);(S/T)Px(R/K);(S/T)PxK;(S/T)xx(R/K);Casein kinase I substrate motif;Cdc2 kinase substrate motif;CDK kinase substrate motif;CDK kinase substrate motif_minimal;CDK kinase substrate motif_minimal_pS;CDK1,2,4,6 kinase substrate motif;DNA dependent Protein kinase substrate motif;ERK1,2 kinase substrate motif;G protein-coupled receptor kinase 1 substrate motif;GSK3 kinase su…	___1	1	0.00528765	63.565	48.483	63.565	-0.043078	10849000	855	Q12369	Protein SFI1	SFI1	EAMKSHYSRARRAIPSPVKSSSVLDSTAKKQ
-0.399628	-0.618028	-0.889681	-0.893849	-0.893849	-0.796484	-0.685628	-0.670596	-0.274247	-0.272107	0.435324	0.596401	0.626493	0.676863	0.707924	0.707924	0.707924	0.265848	0.726388	0.496118	T	2	(D/E)xxxxx(S/T);(R/K)xx(S/T);(R/K)xxx(S/T);(S/T)xx(D/E);(S/T)xxx(D/E);(S/T)xxxx(D/E);acidic-plus-3 pSTxxED;acidic-plus-3-4 pSTxxEDED;Calmodulin-dependent protein kinase II substrate motif;Calmodulin-dependent protein kinase IV substrate motif;Casein kinase II substrate motif;Chk1 kinase substrate motif;PKA kinase substrate motif;PKC kinase substrate motif;RxxT;Txx(E/D)	___1	1	4.18e-139	217.19	194.3	130.24	0.10014	149430000	577	P43638	MAP-homologous protein 1	MHP1	EARAKEAPNELKRIVTNNEEEVTVSKTASHL
0.0791849	0.0973743	0.0973743	-0.439489	-1.01273	-1.47064	-1.47064	-1.34554	-0.762526	-0.762526	0.0550082	0.0163403	-0.0609956	-0.218804	-0.218804	-0.0583035	0.260005	0.669903	1.0798	1.0798	S	3	(R/K)(S/T);(R/K)x(S/T);(R/K)xx(S/T);(R/K)xxxx(S/T);(R/K)xxxxx(S/T);(S/T)(R/K);(S/T)xxxxx(R/K);New PKA kinase substrate motif_KRxS;New PKA kinase substrate motif_KxxS;New PKA kinase substrate motif_RxS;PAK2 kinase substrate motif;PKA kinase substrate motif;PKA kinase substrate motif_KRxS;PKA kinase substrate motif_RxS;PKC kinase substrate motif;RxS	___1	1	0.0007696	79.974	53.376	62.303	-0.14036	9538200	227	Q05518	Protein PAL1	PAL1	EASSSSTPSKKGKRKSKVIVPKNVDTIDKLD
0.043469	0.251923	2.63636	2.63636	0.84013	-0.251923	-1.37671	-1.37671	-1.37671	-1.32931	0.154609	0.403587	0.458194	0.403587	0.621114	0.716501	0.716501	-0.383265	-0.504935	-0.568801	S	2	(D/E)x(S/T);(D/E/N)xS;(R/K)xxx(S/T);(S/T)xxxxx(R/K);Casein kinase II substrate motif;ExS;PKA kinase substrate motif	___1	0.990348	6.03e-36	159.94	150.35	159.94	0.10536	74472000	284	P32499	Nucleoporin NUP2	NUP2	EATKTNVDNNSKAEASFTFGTKHAADSQNNK
-0.42634	-0.499629	-0.721828	-0.807412	-0.807412	-0.258389	0.382742	0.382742	0.140022	-0.386485	-0.358631	-0.173167	0.109316	0.267646	0.267646	0.173167	0.173167	0.280799	0.582597	0.711616	T	2	(D/E)xxxxx(S/T);(R/K)xxx(S/T);(S/T)Pxx(R/K);(S/T)xxx(R/K);(S/T)xxxx(D/E);CDK kinase substrate motif_minimal;CDK kinase substrate motif_minimal_pT;GSK-3, ERK1, ERK2, CDK5 substrate motif;PKA kinase substrate motif;WW domain binding motif	___1	0.999902	0.000176676	119.21	110.97	119.21	-0.12921	220460000	452	Q03088	Styryl dye vacuolar localization protein 3	SVL3	EATNQSDTNEYKATGTPNLRDIEDMALYSVN
-0.920493	-0.759288	-0.759288	0.555309	1.78602	1.78602	1.29956	0.897865	-0.512734	-0.652648	-0.168056	-0.0944529	-0.126596	-0.0944529	0.126596	0.203366	0.203366	0.203366	-0.137939	-0.260561	S	2	(R/K)xx(S/T);(S/T)xxxx(R/K);(S/T)xxxxx(D/E) ;14-3-3 domain binding motif;Calmodulin-dependent protein kinase II substrate motif;Casein kinase II substrate motif;G protein-coupled receptor kinase 1 substrate motif;New PKA kinase substrate motif_RxxS;PKA kinase substrate motif;PKC kinase substrate motif;RxxS	___1	0.99953	8.57e-06	123.42	68.05	123.42	0.079344	125630000	250	P40073	High osmolarity signaling protein SHO1	SHO1	EAVNLHLNTLQQRINSASNAKETNDNSNNQT
0.339251	0.324278	0.0502744	0.0393175	0.0502744	0.322888	0.322888	0.295733	0.122729	0.0362274	-0.271953	-0.271953	-0.603379	-0.603379	-0.373963	-0.128633	-0.128633	-0.36189	-0.36189	-0.320763	S	2	(D/E)x(S/T);(D/E)xxxx(S/T);(D/E/N)xS;(K/R)(S/T)(I/L/V);(R/K)(S/T);(S/T)xxxx(D/E);Casein kinase I substrate motif;Casein kinase II substrate motif;ExS	___1	0.998764	0.00114442	99.815	41.956	64.297	0.088813	42009000	441	Q05050	Eisosome protein 1	EIS1	EAYNKSSNEWETMERSIISNDAKVLTTTANR
-0.0485673	-0.0319462	0.00129604	0.07691	0.152524	0.322673	0.414151	0.414151	0.335481	0.335481	-0.523232	-0.479301	-0.427588	-0.427588	-0.427588	-0.232516	-0.00129604	0.117148	0.235593	0.235593	S	2	(D/E)x(S/T);(D/E)xxxxx(S/T);(D/E/N)xS;(R/K)xx(S/T);(S/T)xxx(R/K);Casein kinase II substrate motif;ExS;HxxxxS;MAPKAPK2 kinase substrate motif;New PKA kinase substrate motif_KxxS;Phosphorylase kinase substrate motif;PKA kinase substrate motif;PKC kinase substrate motif	___1	0.999035	0.00292166	73.233	31.357	73.233	-0.19737	18880000	799	Q05050	Eisosome protein 1	EIS1	EDANDCKSAEHSKEISVSQKAGNNKSLGVSP
0.0823302	-0.0396466	-0.0396466	0.027739	0.027739	0.0403576	0.0403576	0.0403576	0.220026	-0.10949	-0.31374	-0.520695	-0.193511	-0.193511	-0.193511	0.722076	-0.0272613	-0.0272613	-0.0272613	0.0052092	S	2	(D/E/N)xS;(R/K)xx(S/T);(R/K)xxxx(S/T);(S/T)xxxx(R/K);14-3-3 domain binding motif;Calmodulin-dependent protein kinase II substrate motif;MAPKAPK1 kinase substrate motif;MAPKAPK2 kinase substrate motif;MDC1 BRCT domain binding motif;New PKA kinase substrate motif_RxxS;NxS;PKA kinase substrate motif;PKC kinase substrate motif;Plk1 PBD domain binding motif;RxxS	___1	0.997798	1.45e-28	156.64	104.77	91.867	0.075292	557710000	235	Q12427	Protein STB3	STB3	EDDHHLHYQNKSRNSSNNFGKSSNGDPYSFG
-0.248018	-0.342402	-0.040803	-0.0193005	0.174546	0.718043	1.46876	0.718043	0.473573	0.281266	-0.281555	-0.0557671	-0.507342	-0.707246	-0.707246	0.0193005	0.0193005	-0.0567064	-0.0567064	0.128605	S	2	(R/K)xxx(S/T);(S/T)xxxxx(R/K)	___1	1	2.66e-09	110.66	97.608	85.522	-0.57476	21916000	458	P15891	Actin-binding protein	ABP1	EDEAAQPPLPSRNVASGAPVQKEEPEQEEIA
-0.458833	-0.551817	-0.254219	0.167894	0.167894	0.191093	0.189086	0.189086	-0.0686855	-0.121107	0.265882	0.222843	0.222843	0.620794	0.620794	-0.169934	-0.169934	-0.207375	-0.207375	-0.238734	S	2	(D/E/N)xS;(R/K)xxx(S/T);(S/T)xxxxx(R/K);G protein-coupled receptor kinase 1 substrate motif;MDC1 BRCT domain binding motif;NxS;Plk1 PBD domain binding motif	___1	0.837247	5.33e-47	168.31	148.96	51.727	0.051663	482690000	945	P32386	ATP-dependent bile acid permease	YBT1	EDELVKSSILSRANSSANLAAKSSTSLSNLP
-0.0683756	-0.0704412	-0.0663099	-0.311298	-0.311298	-0.311298	-0.219743	-0.219743	-0.219743	-0.18067	0.0960183	0.17515	0.236371	0.628432	0.628432	0.252995	0.252995	0.190109	0.0443344	0.0125947	S	2	(D/E)x(S/T);(D/E/N)xS;(R/K)xxxxx(S/T);Casein kinase I substrate motif;Casein kinase II substrate motif;ExS;MAPKAPK2 kinase substrate motif;MDC1 BRCT domain binding motif;Plk1 PBD domain binding motif	___1	0.906135	2.75e-146	202.34	191.29	202.34	0.082906	217550000	768	P38250	Increased sodium tolerance protein 2	IST2	EDGKSIRDAKSSAESSNATNNNTLGTESKLL
0.248792	0.159057	0.609643	0.159057	0.609643	0.0362673	0.246287	0.246287	0.536369	0.547371	-0.243326	-0.142837	-0.671604	-0.21572	-0.573659	-0.573659	-0.584895	-0.584895	-0.246287	-0.020331	T	3	(D/E)xxx(S/T);(R/K)xxxxx(S/T);(S/T)(D/E);(S/T)xx(D/E);acidic-plus-3 pSTxxED;Casein kinase II substrate motif;G protein-coupled receptor kinase 1 substrate motif;MDC1 BRCT domain binding motif;Plk1 PBD domain binding motif;Txx(E/D)	___1	0.894563	1.86e-35	145.69	127.55	145.69	1.2799	37872000	265	P32447	Histone chaperone ASF1	ASF1	EDGNDKKRRKIEGGSTDIESTPKDAARSTN_
-0.709432	-0.449177	0	0	0	0.0915411	0.165442	0.165442	0.0764675	0.0764675	-0.329075	-0.324957	-0.31672	0.0564515	0.273284	0.273284	0.116946	-0.0152965	-0.147539	-0.147539	S	4	(R/K)(S/T);(R/K)x(S/T);(R/K)xx(S/T);(R/K)xxxx(S/T);(S/T)xx(D/E);14-3-3 domain binding motif;acidic-plus-3 pSTxxED;Calmodulin-dependent protein kinase II substrate motif;Casein kinase II substrate motif;G protein-coupled receptor kinase 1 substrate motif;MAPKAPK1 kinase substrate motif;New PKA kinase substrate motif_RRxS;New PKA kinase substrate motif_RxS;New PKA kinase substrate motif_RxxS;PAK2 k…	___1	0.998075	2.58e-05	51.301	40.094	51.301	-0.21473	5262500	76	P51862	RHO1 GDP-GTP exchange protein 2	ROM2	EDIANDIIIAKQRRRSGVEAAIDDSDIPNNE
0.003356	0.21244	0.66789	0.672469	0.66789	0.672469	0.338184	0.910623	0.949605	0.951006	-0.899101	-0.0357924	-1.63704	-0.469036	-1.32206	-0.469036	-1.12137	-0.356654	-0.231274	-0.221857	T	3	(D/E)xxx(S/T);(S/T)(D/E);(S/T)x(D/E);(S/T)xx(D/E);(S/T)xxx(D/E);(S/T)xxxx(D/E);(S/T)xxxxx(D/E) ;acidic-plus-1-2 pSTxxED;acidic-plus-2;acidic-plus-2 pTxE;acidic-plus-2 pTxE/D;acidic-plus-2-3 pSTxxED;acidic-plus-2-4 pSTxxED;acidic-plus-3 pSTxxED;acidic-plus-3-4 pSTxxEDED;Casein kinase II substrate motif;G protein-coupled receptor kinase 1 substrate motif;Txx(E/D)	___1	1	9.4e-48	110.77	101.61	67.227	0.93112	43957000	86	P38996	Nuclear polyadenylated RNA-binding protein 3	NAB3	EDKEEKGEENGEVINTEEEEEEEHQQKGGND
0.0724742	-0.00355244	-0.00355244	-0.00355244	0.0203915	-0.147302	-0.117719	-0.174829	-0.117719	-0.121119	-0.0962631	0.0669107	0.0669107	0.174607	0.0621157	0.00355244	0.00355244	0.0236368	0.0236368	-0.112111	S	3	(R/K)x(S/T);(R/K)xx(S/T);(R/K)xxxxx(S/T);(S/T)xxxxx(D/E) ;Casein kinase II substrate motif;New PKA kinase substrate motif_KRxS;New PKA kinase substrate motif_KxxS;New PKA kinase substrate motif_RxS;PAK2 kinase substrate motif;PKA kinase substrate motif;PKA kinase substrate motif_KRxS;PKA kinase substrate motif_RxS;PKC kinase substrate motif;RxS	___1	0.999913	2.58e-14	131.35	112.73	122.96	-0.025788	82334000	84	Q06251	Uncharacterized protein YLR177W	YLR177W	EDKQSLLGQKNTKRASFSAFADEGRKQSEMS
-0.0246434	-0.0715508	0.022264	0.044258	0.044258	0.044258	0.174843	0.284549	0.284549	0.265276	-0.144647	-0.144647	-0.118826	-0.108199	-0.108199	-0.123392	-0.248125	-0.248125	-0.197561	-0.109912	S	3	(D/E)(S/T);(D/E)x(S/T);(D/E)xxxxx(S/T);(D/E/N)xS;(R/K)xxx(S/T);(R/K)xxxx(S/T);(S/T)x(D/E);(S/T)xx(D/E);(S/T)xxx(R/K);(S/T)xxxx(D/E);acidic-plus-2;acidic-plus-2 pSxD;acidic-plus-2 pSxE/D;acidic-plus-2-3 pSTxxED;acidic-plus-3 pSTxxED;b-Adrenergic Receptor kinase substrate motif;Casein kinase II substrate motif;DxS;PKA kinase substrate motif;Sxx(E/D);SxxE	___1	0.999201	6.27e-27	94.542	81.987	94.542	-0.19489	19232000	640	Q06833	Uncharacterized PH domain-containing protein YPR091C	YPR091C	EDMDEIDVQDKKNDDSADERESDNPILTSNP
-0.239646	0.0318813	0.0318813	-0.0318813	-0.371898	-0.0318813	-0.170229	-0.170229	-0.481024	-0.724532	0.375208	0.296167	0.296167	0.515841	0.515841	0.368972	0.368972	0.287149	-0.317935	-0.633824	S	4	(D/E)x(S/T);(D/E)xxx(S/T);(D/E)xxxxx(S/T);(D/E/N)xS;(S/T)Px(R/K);(S/T)PxR;(S/T)Pxxxxx(R/K);(S/T)xx(R/K);Cdc2 kinase substrate motif;CDK kinase substrate motif;CDK kinase substrate motif_minimal;CDK kinase substrate motif_minimal_pS;CDK1,2,4,6 kinase substrate motif;ERK1,2 kinase substrate motif;ExS;GSK-3, ERK1, ERK2, CDK5 substrate motif;pSPxK/R;SPxR;WW domain binding motif	___1	0.994499	1.53e-38	91.615	86.241	44.555	0.061359	51272000	416	Q07657	Seventh homolog of septin 1	SHS1	EDNGEHDSAENEQEMSPVRQLGREIKQENEN
-0.0490765	-0.149966	-0.149966	-0.149966	-0.275198	-0.275198	-0.0661788	-0.0574274	-0.0574274	-0.0429881	0.238133	0.307238	0.473352	0.307238	0.303827	0.0162592	0.0162592	0.0162592	0.0488648	-0.0228546	S	2	(D/E)xxxxx(S/T);(R/K)xxxx(S/T);(S/T)x(D/E);acidic-plus-2;acidic-plus-2 pSxE;acidic-plus-2 pSxE/D;Casein kinase I substrate motif;Casein kinase II substrate motif	___1	0.996684	5.04e-06	86.624	80.26	63.408	-0.076168	11812000	312	Q06328	Probable vacuolar amino acid transporter YPQ2	YPQ2	EDSAAQLVTERTSLLSGETQT__________
0.298358	0.332318	0.332318	0.332318	0.000132561	0.000132561	-0.0637679	0.354302	0.213776	0.291297	0.0246465	-0.000132561	-0.000132561	-0.726789	-0.726789	-0.104875	-0.104875	-0.156146	-0.156146	-0.121041	S	3	(D/E)(S/T);(D/E)xx(S/T);(S/T)x(R/K);(S/T)xxxx(R/K);AMP-activated protein kinase substrate motif;b-Adrenergic Receptor kinase substrate motif;Casein kinase I substrate motif;PKA kinase substrate motif;PKC kinase substrate motif	___1	1	2.69e-73	166.27	154.29	164.27	0.069144	109410000	400	P32566	Cell wall assembly regulator SMI1	SMI1	EDSGSADVQSVQDHESVKIVKTEPSEAETTT
-0.0159805	-0.235687	-0.235687	-0.182344	-0.182344	-0.182344	0.00896263	0.00896263	-0.183316	-0.21973	-0.0902966	0.0242329	0.103729	0.203728	0.203728	-0.0277519	-0.0277519	-0.00896263	0.0277519	0.00939464	S	2	(D/E)xxx(S/T);(R/K)x(S/T);(R/K)xx(S/T);(S/T)(D/E);(S/T)xxxx(D/E);14-3-3 domain binding motif;Calmodulin-dependent protein kinase II substrate motif;Calmodulin-dependent protein kinase IV substrate motif;Casein kinase II substrate motif;G protein-coupled receptor kinase 1 substrate motif;MDC1 BRCT domain binding motif;New PKA kinase substrate motif_RRxS;New PKA kinase substrate motif_RxS;New PKA k…	___1	0.970444	2.37e-114	205.66	184.29	109.96	-0.78604	288140000	813	P46675	Protein STU2	STU2	EDVRRKEDVNYERRSSESIGDLPHRVNSLNI
-0.017426	0.223475	0.223475	-0.013443	-0.013443	0.193983	0.193983	0.193983	0.638977	0.639979	-0.197259	-0.159029	-0.140249	-0.118381	0.0373106	0.0373106	-0.140734	-0.140734	-0.0373106	-0.0119338	S	4	(D/E)x(S/T);(D/E/N)xS;(R/K)(S/T);(S/T)xx(D/E);acidic-plus-3 pSTxxED;Casein kinase II substrate motif;CDK kinase substrate motif_minimal;CDK kinase substrate motif_minimal_pS;ERK1,2 kinase substrate motif;ExS;Growth associated histone HI kinase substrate motif;GSK-3, ERK1, ERK2, CDK5 substrate motif;MAPKAPK2 kinase substrate motif;Sxx(E/D);SxxE;WW domain binding motif	___1	0.997911	3.09e-45	129.78	118.4	129.78	-0.21641	172670000	943	P14922	General transcriptional corepressor CYC8	CYC8	EEAKMREEEQTSQEKSPQENTLPRENVVRQV
0.198356	0.265528	0.265528	0.00775719	0.00775719	0.00775719	0.165323	0.210217	0.371464	0.624659	-0.357664	-0.240631	-0.474697	-0.163874	-0.876766	-0.288382	-0.826674	-0.288382	0.43244	0.435934	S	2	(R/K)xxxxx(S/T);Casein kinase I substrate motif;Casein kinase II substrate motif;G protein-coupled receptor kinase 1 substrate motif;GSK3 kinase substrate motif	___1	0.905424	3.1e-77	181.26	131.11	41.695	0.21276	48529000	658	P27637	Bud site selection protein 14	BUD14	EEDFYMDEQRAVSSASINSSLSGSRALSNTN
-0.159487	-0.03035	0.150345	0.150345	0.0727677	0	0	0.381173	0.835113	0.835113	-0.265853	-0.286997	-0.286997	-0.105495	0.007972	0.007972	0.007972	0.29875	0.69985	0.69985	T	2	(R/K)xxx(S/T);(R/K)xxxxx(S/T);(S/T)Pxxxx(R/K);(S/T)xxxxx(R/K);CDK kinase substrate motif_minimal;CDK kinase substrate motif_minimal_pT;DNA dependent Protein kinase substrate motif;GSK-3, ERK1, ERK2, CDK5 substrate motif;PKA kinase substrate motif;WW domain binding motif	___1	0.999845	0.00382598	57.348	33.362	57.348	0.1055	3775600	807	Q12152	Putative serine/threonine-protein kinase YPL150W	YPL150W	EEDHNVIYSKGKGLPTPVLQTKGLIENGLNE
0.351366	0.645467	0.0572653	0.653972	0.073204	0.073204	-0.129417	-0.147025	-0.147025	-0.0545187	-0.305137	-0.305137	-0.062987	0.0705876	0.0705876	0.0705876	0.138976	0.138976	-0.189636	-0.442424	S	2	(D/E)x(S/T);(D/E/N)xS;(R/K)xx(S/T);(R/K)xxx(S/T);(R/K)xxxx(S/T);(S/T)x(D/E);(S/T)xx(D/E);acidic-plus-2;acidic-plus-2 pSxE;acidic-plus-2 pSxE/D;acidic-plus-2-3 pSTxxED;acidic-plus-3 pSTxxED;ATM kinase substrate motif;Casein kinase I substrate motif;Casein kinase II substrate motif;DNA dependent Protein kinase substrate motif;DxS;G protein-coupled receptor kinase 1 substrate motif;GSK3 kinase subst…	___1	0.999977	0.000655346	57.532	56.556	57.532	-0.37382	9574700	511	P16140	V-type proton ATPase subunit B	VMA2	EEDPDTRSSGKKKDASQEESLI_________
-0.566139	-0.54335	-0.54335	-1.05299	-1.05299	-1.14411	-1.2888	-1.2888	-0.706858	-0.570782	1.27435	1.28486	1.28486	1.38099	1.38099	0.54335	0.54335	1.10776	1.10776	0.974207	S	2	(R/K)xx(S/T);14-3-3 domain binding motif;Calmodulin-dependent protein kinase II substrate motif;Casein kinase I substrate motif;Casein kinase II substrate motif;G protein-coupled receptor kinase 1 substrate motif;GSK3 kinase substrate motif;MAPKAPK2 kinase substrate motif;New PKA kinase substrate motif_RxxS;Phosphorylase kinase substrate motif;PKA kinase substrate motif;PKC kinase substrate motif…	___1	0.999309	5.49e-18	109.84	85.591	87.498	0.22287	82277000	533	P38321	Uncharacterized protein YBR225W		EEDPLNDQFASSRSLSLPSSGADAVKRKKSP
1.09679	0.649399	0.534032	-0.048718	-0.431798	-0.851167	-0.431798	-0.418687	0.048718	-0.184985	0.662931	0.47333	0.709285	0.47333	0.0798674	-0.600317	-0.600317	-0.144248	-0.144248	-0.113356	S	3	(R/K)xx(S/T);(R/K)xxxxx(S/T);(S/T)Px(R/K);(S/T)PxR;(S/T)Pxx(R/K);(S/T)Pxxxx(R/K);(S/T)Pxxxxx(R/K);(S/T)x(D/E);(S/T)xx(R/K);(S/T)xxx(R/K);(S/T)xxxx(D/E);(S/T)xxxxx(R/K);14-3-3 domain binding motif;acidic-plus-2;acidic-plus-2 pSxE;acidic-plus-2 pSxE/D;Calmodulin-dependent protein kinase II substrate motif;Casein kinase II substrate motif;Cdc2 kinase substrate motif;CDK kinase substrate motif;CDK ki…	___1	1	2.13e-05	102.51	76.409	56.359	-0.46631	5561100000	256	P53947	Vacuolar membrane protein YNL058C		EEERKLNLNRPQRAASPERKEKKINSMEGYH
-0.499257	-0.442986	-0.396411	-0.396411	-0.396411	-0.147497	0.167383	0.473478	0.779572	0.779572	0.304248	0.23799	0.105474	0	-0.105474	-0.135053	-0.135053	0.15973	0.484091	0.484091	T	3	(D/E)x(S/T);(D/E)xx(S/T);(D/E/N)xT;(R/K)xxx(S/T);(S/T)P(R/K);(S/T)x(R/K);AMP-activated protein kinase substrate motif;Casein kinase I substrate motif;CDK kinase substrate motif_minimal;CDK kinase substrate motif_minimal_pT;ExT;Growth associated histone HI kinase substrate motif;GSK-3, ERK1, ERK2, CDK5 substrate motif;MDC1 BRCT domain binding motif;PKA kinase substrate motif;PKC kinase substrate m…	___1	0.909171	3.63e-06	72.006	48.63	55.261	-0.15451	11588000	294	P39935	Eukaryotic initiation factor 4F subunit p150	TIF4631	EEGEQGEKGQIKEESTPKVLTFAERLKLKKQ
0.190256	0.152525	0.0772829	0.0772829	0.0775013	0.284984	0.492466	0.609165	0.725864	0.725864	-0.343687	-0.367821	-0.368609	-0.368609	-0.368609	-0.414122	-0.414122	-0.292089	-0.0770645	-0.0770645	S	2	(D/E)(S/T);(D/E)xxx(S/T);(R/K)xxxx(S/T);(S/T)Pxxx(R/K);(S/T)xxx(D/E);(S/T)xxxx(R/K);b-Adrenergic Receptor kinase substrate motif;CDK kinase substrate motif_minimal;CDK kinase substrate motif_minimal_pS;ERK1,2 kinase substrate motif;GSK-3, ERK1, ERK2, CDK5 substrate motif;WW domain binding motif	___1	1	1.98e-09	129.71	99.137	76.522	0.03184	31065000	377	Q03264	RNA exonuclease NGL2	NGL2	EEGGNIEKYGKDQPESPVPEKFHANEEQSEL
0.877385	0.654931	1.06117	0.201187	0.624595	0.201187	0.192289	0.192289	0.51313	0.666376	-0.582051	-0.26273	-0.26273	-0.238753	-0.192289	-0.192289	-0.73223	-0.73223	-0.543427	-0.40748	S	2	(R/K)xxx(S/T);(S/T)xxx(R/K);Casein kinase I substrate motif;Casein kinase II substrate motif;PKA kinase substrate motif	___1	0.999828	0.000781973	107.83	80.502	107.83	0.074588	19509000	48;48	P46784	40S ribosomal protein S10-B;40S ribosomal protein S10-A	RPS10B;RPS10A	EEIDTKNLYVIKALQSLTSKGYVKTQFSWQY
-0.115561	-0.116451	-0.134288	-0.134288	-0.855808	-0.875135	-0.855808	-0.783309	-0.759761	-0.744941	0.436509	0.356751	0.516267	0.767957	0.767957	0.229602	0.229602	0.336434	0.336434	0.235361	T	2	(R/K)xx(S/T);(S/T)xxxxx(R/K);Calmodulin-dependent protein kinase II substrate motif;Calmodulin-dependent protein kinase IV substrate motif;Chk1 kinase substrate motif;G protein-coupled receptor kinase 1 substrate motif;PKC kinase substrate motif;RxxT	___1	0.999856	0.00015654	111.63	100.92	82.171	0.096538	169690000	91	P46950	Nitrosoguanidine resistance protein SNG1	SNG1	EEKGGNDGGPLARIQTGLFSPRLRNHRKKIL
0.0344699	0.0564361	0.0564361	-0.585774	-0.74941	-0.74941	-0.686399	-0.194209	-0.0325437	0.0610895	0.111264	0.189984	0.0525794	0.0525794	-0.0125036	-0.123561	-0.123561	-0.106399	0.0972877	0.290347	S	3	(D/E)xx(S/T);(S/T)P(R/K);(S/T)Px(R/K);(S/T)PxK;(S/T)Pxxx(R/K);(S/T)x(R/K);(S/T)xx(R/K);(S/T)xxxx(R/K);Casein kinase I substrate motif;Cdc2 kinase substrate motif;CDK kinase substrate motif;CDK kinase substrate motif_minimal;CDK kinase substrate motif_minimal_pS;CDK1,2,4,6 kinase substrate motif;ERK1,2 kinase substrate motif;G protein-coupled receptor kinase 1 substrate motif;Growth associated his…	___1	0.994256	2.75e-05	62.378	46.622	45.864	0.089189	14686000	778	P40480	Protein HOS4	HOS4	EEKLKSISPLSMEPHSPKKAKSVEISKIHEE
0.111388	0.187252	0.338979	0.646622	0.954265	1.03394	1.03394	0.555222	-0.00317669	-0.00317669	-0.21182	-0.426818	-0.841977	-0.841977	-0.827143	-0.433404	-0.18082	-0.18082	-0.321975	-0.321975	S	2	(R/K)(S/T);(S/T)(D/E);(S/T)xx(D/E);acidic-plus-3 pSTxxED;Casein kinase II substrate motif;G protein-coupled receptor kinase 1 substrate motif;Pyruvate dehydrogenase kinase substrate motif;Sxx(E/D);SxxD	___1	0.995561	3.82e-09	89.43	68.529	71.241	-0.84916	17637000	116	P38243	Uncharacterized protein YBR071W		EEKLRMAPSPTQSTRSESDASLSSTKSSISS
1.68923	1.13168	1.0907	0.809522	-0.274616	-0.557733	-0.658734	-0.557733	-0.658734	-0.589775	0.676394	0.496684	0.368117	0.25177	0.368117	-0.092217	-0.262237	-0.262237	-0.368117	-0.13795	T	2	(R/K)xxx(S/T);(S/T)Px(R/K);(S/T)PxK;(S/T)xx(R/K);(S/T)xxxxx(D/E) ;AMP-activated protein kinase substrate motif;Cdc2 kinase substrate motif;CDK kinase substrate motif_minimal;CDK kinase substrate motif_minimal_pT;CDK1,2,4,6 kinase substrate motif;CDK5 kinase substrate motif_1;Growth associated histone HI kinase substrate motif;GSK-3, ERK1, ERK2, CDK5 substrate motif;MDC1 BRCT domain binding motif;…	___1	0.944017	3.22e-07	127.56	70.387	64.265	-0.093467	44517000	360	P40020	Factor interacting with REF2	FIR1	EEKNTEKNVSLKILSTPNKLIDIPDLEHMKS
-0.615582	-0.830447	-0.400716	-0.435827	-0.272927	-0.0650229	-0.0300083	-0.0300083	-0.232769	-0.330218	0.0812756	0.132543	0.197325	0.685972	0.685972	0.101139	0.101139	0.225027	0.245805	0.235416	T	4	Casein kinase I substrate motif;Casein kinase II substrate motif;CDK kinase substrate motif_minimal;CDK kinase substrate motif_minimal_pT;G protein-coupled receptor kinase 1 substrate motif;GSK-3, ERK1, ERK2, CDK5 substrate motif;RAF1 kinase substrate motif;WW domain binding motif	___1	0.99975	1.1e-44	125.04	112.91	125.04	-0.26671	134180000	1013	Q04336	Uncharacterized protein YMR196W		EEKRHHRIGGTHSGLTPQSSISSDKARHLME
0.0698612	0.048038	0.048038	0.153176	1.83038	1.27132	1.27132	0.0740905	-0.103509	-0.192308	-0.998734	-0.998734	-0.716592	-0.434451	0.694125	1.41399	1.41399	1.00528	0.160559	-0.261802	S	2	(D/E)x(S/T);(D/E/N)xS;(R/K)xx(S/T);(R/K)xxxx(S/T);(S/T)xxxxx(D/E) ;14-3-3 domain binding motif;AMP-activated protein kinase substrate motif;Calmodulin-dependent protein kinase II substrate motif;Casein kinase II substrate motif;ExS;HMGCoA Reductase kinase substrate motif;MAPKAPK1 kinase substrate motif;New PKA kinase substrate motif_RxxS;PKA kinase substrate motif;PKC epsilon kinase substrate mot…	___1	0.997973	7.03e-13	130.07	82.78	128.31	-0.19843	14536000	367	Q12420	66 kDa U4/U6.U5 small nuclear ribonucleoprotein component	SNU66	EEKRRTESILKMREISNSIVVDEKVTFLNTL
0.315768	0.956958	-0.28782	0.696503	-0.194204	0.049458	0.049458	0.113979	0.113979	0.024408	0.120345	0.120345	0.0321645	0.0198202	0.0198202	0.0758362	0.0758362	0.0758362	0.091708	0.109554	S	4	(D/E)x(S/T);(D/E)xxx(S/T);(D/E/N)xS;(R/K)(S/T);Casein kinase II substrate motif;ExS;G protein-coupled receptor kinase 1 substrate motif	___1	0.896524	2.11e-64	177.16	155.71	60.564	-1.469	63526000	573	Q06440	Coronin-like protein	CRN1	EEKSSEKTKSPEQEKSATPPSSITAAKTAIT
-0.429015	-0.526774	-0.526774	-0.447508	-0.217863	-0.217863	-0.263002	-0.363801	-0.4646	-0.4646	0.662838	0.658677	0.658677	0.949878	0.949878	0.711062	0.305343	0.305343	0.437962	0.437962	S	3	(R/K)(S/T);(S/T)(R/K);(S/T)xx(R/K);(S/T)xxx(D/E);Casein kinase II substrate motif;MAPKAPK2 kinase substrate motif	___1	0.890237	0.00100878	79.489	33.493	79.489	0.13896	173470000	1027	P36123	SIT4-associating protein SAP190	SAP190	EENDMGNEEGYSLYRSRSKEAF_________
0.649253	0.440804	0.440804	0.170558	-0.56831	-0.640399	-1.65289	-1.74214	-1.74214	-1.28053	2.59086	2.53422	2.29316	2.13423	1.47135	1.40334	1.269	-0.170558	-0.440804	-0.680094	S	2	(D/E)xx(S/T);(S/T)Pxx(R/K);(S/T)xxx(R/K);Casein kinase I substrate motif;CDK kinase substrate motif_minimal;CDK kinase substrate motif_minimal_pS;DNA dependent Protein kinase substrate motif;ERK1,2 kinase substrate motif;GSK-3, ERK1, ERK2, CDK5 substrate motif;MAPKAPK2 kinase substrate motif;WW domain binding motif	___1	0.994999	1.04e-09	98.353	82.966	72.547	-0.090718	57096000	492	P08153	Transcriptional factor SWI5	SWI5	EENEPESRFVISETPSPVLKSQSKYEGRSPQ
1.08714	0.894262	1.569	1.569	1.569	1.6502	1.69564	1.69564	1.50892	1.32501	-1.02699	-0.638323	-1.15627	-0.54078	-1.15627	-0.528903	-1.24229	-0.528903	-1.12364	-0.725259	S	2	(D/E)xx(S/T);(R/K)xxxxx(S/T);(S/T)x(R/K);(S/T)xxxx(D/E);Casein kinase I substrate motif;PKA kinase substrate motif;PKC kinase substrate motif	___1	1	1.63e-16	142.55	115.55	43.308	0.13949	597180000	511	P25346	Probable metabolite transport protein GIT1	GIT1	EENGTNCSKKNAEIISVRQVDQS________
-0.0249703	0.0435963	0.0435963	0.0935369	0.0935369	0.374495	0.378632	0.414121	0.76363	0.931765	-1.85734	-1.84427	-1.87042	-1.67658	-1.67658	-0.507672	-0.507672	-0.428976	-0.00257778	0.205486	S	2	(D/E)xx(S/T);(D/E)xxxxx(S/T);(R/K)xxx(S/T);(R/K)xxxx(S/T);(S/T)(D/E);(S/T)xx(R/K);(S/T)xxx(D/E);Casein kinase I substrate motif;G protein-coupled receptor kinase 1 substrate motif;MDC1 BRCT domain binding motif;PKA kinase substrate motif;Plk1 PBD domain binding motif	___1	0.910571	2.27e-21	129.29	15.347	129.29	0.1227	631920000	79	P40040	Protein THO1	THO1	EEPASQNITEKKEVSSEPKETNEPKEENKDV
0.0083075	-0.117361	-0.185288	-0.405869	-0.185288	-0.415111	-0.415111	-0.415111	0.33782	0.338841	-0.015714	0.102548	0.102548	-0.207757	-0.207757	0.518153	0.518153	1.05006	1.19679	1.23005	S	2	(K/R)(S/T)(I/L/V);(R/K)(S/T);(R/K)x(S/T);(R/K)xxx(S/T);Casein kinase II substrate motif;New PKA kinase substrate motif_RxS;PKA kinase substrate motif;PKA kinase substrate motif_RxS;PKC kinase substrate motif;RxS	___1	0.999181	6.82e-07	120.06	91.104	117.52	-0.41423	1570600000	1034	Q07653	Protein HBT1	HBT1	EEQAGKQSFMGRVRKSISGGTFGFRSEI___
-0.172089	0.0559092	0.209831	0.209831	0.083632	0.083632	-0.00443077	0.504029	0.194283	0.409285	-0.414723	0.142626	0.142626	-0.083632	-0.382498	-0.613619	-0.613619	-0.416937	-0.108301	-0.262619	S	2	(D/E)(S/T);(D/E)xxxx(S/T);(R/K)xxxxx(S/T);(S/T)xxxxx(R/K);b-Adrenergic Receptor kinase substrate motif;G protein-coupled receptor kinase 1 substrate motif	___1	0.794294	1.38e-64	179.67	156.65	61.235	0.030733	311800000	489	P42846	Protein KRI1	KRI1	EEQDLKFRYREVSPESFGLTAREIFAADDTD
0.0142894	-0.0211439	-0.0920105	-0.145874	-0.145874	0.0466755	0.293089	0.475334	0.657578	0.657578	0.100336	0.0604731	-0.0192528	-0.328128	-0.480844	-0.480844	-0.324684	-0.152716	0.0192528	0.0192528	S	3	(R/K)(S/T);(R/K)x(S/T);(R/K)xxxxx(S/T);(S/T)Pxxx(R/K);(S/T)Pxxxx(R/K);(S/T)xx(D/E);(S/T)xxx(D/E);(S/T)xxxx(R/K);(S/T)xxxxx(R/K);acidic-plus-3 pSTxxED;acidic-plus-3-4 pSTxxEDED;Casein kinase II substrate motif;CDK kinase substrate motif_minimal;CDK kinase substrate motif_minimal_pS;ERK1,2 kinase substrate motif;Growth associated histone HI kinase substrate motif;GSK-3, ERK1, ERK2, CDK5 substrate m…	___1	0.99996	0.00050802	81.525	57.968	81.525	0.48283	37947000	363;363;363;363;363	Q04214	Transposon Ty1-MR1 Gag-Pol polyprotein;Capsid protein;Ty1 protease;Integrase;Reverse transcriptase/ribonuclease H;Transposon Ty1-BL Gag-Pol polyprotein;Capsid protein;Ty1 protease;Integrase;Reverse transcriptase/ribonuclease H;Transposon Ty1-MR1 Gag polyprotein;Capsid protein;Gag-p4;Transposon Ty1-DR2 Gag polyprotein;Capsid protein;Gag-p4;Transposon Ty1-BL Gag polyprotein;Capsid protein;Gag-p4	TY1B-MR1;TY1B-BL;TY1A-MR1;TY1A-DR2;TY1A-BL	EEQQESKRNKSTHRRSPSDEKKDSRTYTNTT
0.240211	0.020421	0.460001	0.677416	0.677416	0.424184	-0.00863838	-0.0920978	-0.0920978	-0.311792	0.0969161	0.0328422	0.0328422	0.0686812	0.0686812	-0.115915	-0.115915	-0.115915	-0.327619	-0.398584	S	2	(D/E)x(S/T);(D/E)xxx(S/T);(D/E/N)xS;(S/T)xx(D/E);acidic-plus-3 pSTxxED;Casein kinase II substrate motif;DxS;Plk1 kinase substrate motif;Pyruvate dehydrogenase kinase substrate motif;Sxx(E/D);SxxD	___1	1	0.00057496	68.536	64.126	57.019	0.1153	82635000	153	O13563	26S proteasome regulatory subunit RPN13	RPN13	EESNDEKQKAQDVDVSMQD____________
0.75956	0.51224	-0.127975	-0.196574	-0.127975	-0.101069	0.13812	0.901595	0.901595	0.538499	-0.00034525	0.0623121	0.0623121	-0.0623121	-0.0979767	-0.0979767	-0.0979767	-0.077424	0.55396	0.686284	S	2	(D/E/N)xS;(S/T)Pxx(R/K);(S/T)Pxxxx(R/K);(S/T)Pxxxxx(R/K);(S/T)x(D/E);(S/T)xxx(R/K);(S/T)xxxxx(R/K);acidic-plus-2;acidic-plus-2 pSxD;acidic-plus-2 pSxE/D;CDK kinase substrate motif_minimal;CDK kinase substrate motif_minimal_pS;ERK1,2 kinase substrate motif;GSK-3, ERK1, ERK2, CDK5 substrate motif;NxS;WW domain binding motif	___1	0.999676	1.48e-31	141.38	108.88	141.38	-0.48412	29152000	69	P40568	Kinetochore-associated protein DSN1	DSN1	EETEYFENKQSVSNLSPDLKFKRHKNKHIQG
0.100985	0.100985	0.178129	0.178129	0.0449005	-0.165473	-0.286247	-0.293045	-0.293045	-0.236057	0.831024	0.831024	0.620703	0.410381	0.140296	-0.0389894	-0.0389894	0	0	-0.0259052	S	2	(D/E)(S/T);(R/K)xxxx(S/T);(S/T)x(R/K);(S/T)xx(R/K);(S/T)xxx(R/K);b-Adrenergic Receptor kinase substrate motif;PKA kinase substrate motif;PKC kinase substrate motif	___1	1	0.000190986	75.043	68.74	66.546	-0.36011	5316400	564	P38041	Protein BOB1	BOI1	EETKQPSKASRAVFDSARRKSSYGHSRDASL
0.27346	0.07318	0.141341	0.07318	-0.0034535	-0.125828	-0.125828	-0.0999818	0.0374486	0.106164	0.0999818	0.0999818	-0.175516	-0.451013	-0.48936	-0.527707	-0.653764	-0.653764	-0.098576	0.242047	T	3	(R/K)xxxx(S/T);(R/K)xxxxx(S/T);(S/T)P(R/K);(S/T)Pxxxx(R/K);(S/T)x(R/K);(S/T)xx(D/E);(S/T)xxxxx(R/K);acidic-plus-3 pSTxxED;Casein kinase II substrate motif;CDK kinase substrate motif_minimal;CDK kinase substrate motif_minimal_pT;G protein-coupled receptor kinase 1 substrate motif;Growth associated histone HI kinase substrate motif;GSK-3, ERK1, ERK2, CDK5 substrate motif;PKA kinase substrate motif;…	___1	1	1.68e-07	81.494	63.226	81.494	-0.18818	29697000	1017	P47035	Nucleolar protein NET1	NET1	EETSTSRKARRVVVNTPREPVRSSSKIEAPS
-0.0548179	-0.0523591	0.0523591	0.284269	0.0523591	-0.414127	-0.414127	-0.304412	-0.304412	-0.397386	0.691635	0.691635	0.439252	0.186869	-0.0704825	-0.0704825	-0.0608365	0.206161	0.220232	0.227267	T	3	(D/E)(S/T);(D/E)x(S/T);(D/E/N)xT;(S/T)xxxx(R/K);b-Adrenergic Receptor kinase substrate motif;Casein kinase I substrate motif;DxT;G protein-coupled receptor kinase 1 substrate motif;MAPKAPK2 kinase substrate motif	___1	0.912009	3.16e-73	172.84	146.69	110.6	0.10536	17394000	19	P07260	Eukaryotic translation initiation factor 4E	CDC33	EEVSKKFEENVSVDDTTATPKTVLSDSAHFD
0.528095	0.133699	-0.00152969	-0.18711	-0.18711	-0.18711	-0.329109	-0.329109	-0.329109	-0.167665	0.190946	-0.0601578	0.541779	0.205532	0.205532	0.183393	0.183393	0.397568	0.397568	0.226331	T	2	(D/E)(S/T);(R/K)xx(S/T);(R/K)xxx(S/T);(S/T)Px(R/K);(S/T)PxR;(S/T)Pxxxxx(R/K);(S/T)xx(R/K);b-Adrenergic Receptor kinase substrate motif;Calmodulin-dependent protein kinase II substrate motif;Cdc2 kinase substrate motif;CDK kinase substrate motif_minimal;CDK kinase substrate motif_minimal_pT;CDK1,2,4,6 kinase substrate motif;CLK1 kinase substrate motif;GSK-3, ERK1, ERK2, CDK5 substrate motif;PKA ki…	___1	0.998138	0.00493431	55.908	40.758	53.965	-0.53638	17855000	20	Q08920	Nuclear cap-binding protein subunit 2	CBC2	EFDEVKYDHSTKRLDTPSRYLLRKARRNPNG
-0.173278	-0.0555563	0.00172138	0.203045	0.203045	0.729596	0.54714	1.2621	1.00488	1.41005	-0.572347	-0.133262	-0.664246	-0.133262	-0.0256748	-0.0256748	-0.303464	-0.303464	-0.143371	-0.0588481	S	2	(D/E)(S/T);(D/E)xx(S/T);(D/E)xxx(S/T);(R/K)xxxx(S/T);(R/K)xxxxx(S/T);b-Adrenergic Receptor kinase substrate motif;Casein kinase I substrate motif	___1	0.992867	0.000835111	61.353	46.836	61.353	0.36639	100300000	1162	P29465	Chitin synthase 3	CHS3	EFEREDILNRKEESDSFVA____________
-0.0125395	0.24761	0.396859	0.519861	0.396859	0.737818	0.575409	0.734152	0.575409	0.555987	-1.214	-0.800283	-1.51109	-0.608192	-0.608192	-0.202491	-0.202491	-0.190441	-0.37043	-0.280436	S	2	(D/E/N)xS;(R/K)xxxx(S/T);(R/K)xxxxx(S/T);(S/T)(D/E);(S/T)x(D/E);(S/T)xx(D/E);acidic-plus-1-2 pSTxxED;acidic-plus-2;acidic-plus-2 pSxD;acidic-plus-2 pSxE/D;acidic-plus-2-3 pSTxxED;acidic-plus-3 pSTxxED;BARD1 BRCT domain binding motif;Casein kinase II substrate motif;G protein-coupled receptor kinase 1 substrate motif;GSK3 kinase substrate motif;NxS;Sxx(E/D);SxxE	___1	0.999967	6.2e-19	119.69	68.597	91.584	-0.097531	58216000	528	P19880	AP-1-like transcription factor YAP1	YAP1	EFLEDDDDDKKAANMSDDESSLIKNQLINEE
0.729415	0.350456	1.13915	0.35974	0.474911	0.461402	0.474911	0.94516	1.07927	1.01222	-0.660182	-0.450384	-0.474911	-0.474911	-0.515764	-0.515764	-0.515764	-0.738544	-0.981228	-0.954812	S	2	(K/R)(S/T)(I/L/V);(R/K)(S/T);(S/T)xxxxx(R/K);Casein kinase I substrate motif;Casein kinase II substrate motif;G protein-coupled receptor kinase 1 substrate motif	___1	0.999946	1.63e-08	91.087	45.407	68.735	0.22872	43628000	187	Q02725	Vacuolar transporter chaperone 3	VTC3	EFLRSNYDHPNTVSKSLASTSKLSHFSNLED
-0.965753	-0.785426	-0.760764	-0.490729	-0.490729	-0.490729	-0.0932784	0.270757	-0.0932784	0.0725045	-0.498453	-0.277688	0.121173	0.233347	0.305411	0.305411	0.305411	0.296603	0.344994	0.453882	T	2	(D/E)(S/T);(S/T)Pxxx(R/K);(S/T)xxxx(R/K);(S/T)xxxxx(D/E) ;b-Adrenergic Receptor kinase substrate motif;Casein kinase I substrate motif;CDK kinase substrate motif_minimal;CDK kinase substrate motif_minimal_pT;G protein-coupled receptor kinase 1 substrate motif;GSK-3, ERK1, ERK2, CDK5 substrate motif;MAPKAPK2 kinase substrate motif;WW domain binding motif	___1	0.929199	1.86e-06	64.374	52.327	57.348	-0.093298	24080000	565	P12684	3-hydroxy-3-methylglutaryl-coenzyme A reductase 2	HMG2	EFSETRSMPASSGLETPVTAKDIIISEEIQN
0.0538265	-0.0802431	0.187896	0.0260935	0.0260935	-0.0744834	-0.0744834	-0.422999	0.244686	0.0502845	0.0575081	0.130841	0.0158248	0.0158248	0.00671959	0.00671959	-0.16924	-0.00671959	-0.402912	-0.204816	S	4	(D/E)xxxxx(S/T);(R/K)x(S/T);(R/K)xx(S/T);(R/K)xxx(S/T);14-3-3 domain binding motif;Aurora-A kinase substrate motif;Calmodulin-dependent protein kinase II alpha substrate motif;Calmodulin-dependent protein kinase II substrate motif;Calmodulin-dependent protein kinase IV substrate motif;Chk1 kinase substrate motif;Doublecortin kinase-1 kinase substrate motif;MAPKAPK1 kinase substrate motif;New PKA …	___1	1	0	270.5	253.91	171.99	-0.061536	62286000	387	P20107	Zinc/cadmium resistance protein	ZRC1	EFVSGDVNEDIRRRFSIIAGGSPSSSQEAFD
-0.203394	0.00558233	0.00558233	-0.00827599	-0.107648	-0.00827599	-0.0787368	0.282948	0.126634	0.293817	-0.024219	0.024662	0.127577	0.024662	0.127577	0.00827599	0.00827599	-0.00558233	-0.200443	-0.369849	S	4	(D/E)(S/T);(D/E)x(S/T);(D/E/N)xS;(S/T)(D/E);(S/T)x(D/E);(S/T)xx(D/E);(S/T)xxx(R/K);acidic-plus-1-2 pSTxxED;acidic-plus-2;acidic-plus-2 pSxE;acidic-plus-2 pSxE/D;acidic-plus-2-3 pSTxxED;acidic-plus-3 pSTxxED;b-Adrenergic Receptor kinase substrate motif;BARD1 BRCT domain binding motif;Casein kinase II substrate motif;ExS;Sxx(E/D);SxxE	___1	1	0	286.01	245.85	135.21	-0.74854	1741800000	529	P48234	Ribosome biogenesis protein ENP2	ENP2	EGAAKRIRALTAAEESDEERIAMKDGRGHYD
0.004942	0.00417233	0.142887	0.20463	0.401092	0.401092	0.332596	0.323279	0.332596	0.0008665	-0.859728	-0.850057	-0.869398	-0.422565	-0.549108	0.0617743	-0.549108	-0.00417233	-0.142887	-0.0735297	S	3	(D/E/N)xS;(R/K)(S/T);(R/K)xxx(S/T);(R/K)xxxx(S/T);(S/T)(R/K);(S/T)x(D/E);(S/T)xxxx(D/E);acidic-plus-2;acidic-plus-2 pSxD;acidic-plus-2 pSxE/D;basic-minus-acidic-plus KRxSTxED;G protein-coupled receptor kinase 1 substrate motif;NxS	___1	0.999975	1.43e-40	164.28	144.61	112.5	0.33813	804490000	73	P39015	Suppressor protein STM1	STM1	EGAIRDKTAGRRNNRSKDVTDSATTKKSNTR
-0.363616	-0.476442	-0.476442	-0.420912	-0.420912	-0.442839	-0.442839	-0.227663	-0.227663	-0.21439	0.192802	0.0682373	0.227663	0.181459	0.227663	0.313375	0.413792	0.413792	0.302216	0.298122	S	2	(D/E)x(S/T);(D/E)xxxxx(S/T);(D/E/N)xS;(R/K)xx(S/T);(S/T)x(D/E);14-3-3 domain binding motif;acidic-plus-2;acidic-plus-2 pSxE;acidic-plus-2 pSxE/D;Calmodulin-dependent protein kinase II alpha substrate motif;Calmodulin-dependent protein kinase II substrate motif;Calmodulin-dependent protein kinase IV substrate motif;Casein kinase I substrate motif;Casein kinase II substrate motif;Chk1 kinase substr…	___1	0.999925	3.64e-272	257.16	235.61	120.92	0.32733	184330000	224	Q01560	Nucleolar protein 3	NPL3	EGCSWQDLKDLARENSLETTFSSVNTRDFDG
0.155665	-0.0252361	0.336567	0.371776	0.371776	0.584932	0.48874	0.48874	0.272451	0.117469	-0.727473	-0.711626	-0.675472	-0.4138	-0.105716	-0.105716	-0.332645	-0.332645	0.152703	0.23645	S	3	(R/K)xx(S/T);(R/K)xxx(S/T);(R/K)xxxx(S/T);(S/T)Pxx(R/K);(S/T)xxx(R/K);Casein kinase II substrate motif;CDK kinase substrate motif_minimal;CDK kinase substrate motif_minimal_pS;ERK1,2 kinase substrate motif;GSK-3, ERK1, ERK2, CDK5 substrate motif;MDC1 BRCT domain binding motif;New PKA kinase substrate motif_KxxS;PKA kinase substrate motif;PKC kinase substrate motif;Plk1 PBD domain binding motif;WW…	___1	0.920041	1.86e-11	121.13	108.5	121.13	-0.78072	86672000	80	P38630	Replication factor C subunit 1	RFC1	EGEKKLPLPAKRKASSPTVKPASSKKTKPSS
-0.999515	-0.83178	-1.16725	-1.13236	-1.13236	-1.1127	-1.1127	-1.1127	-0.804258	-0.706167	1.09087	1.06342	1.06342	0.804258	0.804258	1.8967	1.8967	1.8967	2.75293	2.83923	T	3	(R/K)xxxx(S/T);(R/K)xxxxx(S/T);(S/T)Px(R/K);(S/T)PxK;(S/T)xx(R/K);(S/T)xxx(D/E);Cdc2 kinase substrate motif;CDK kinase substrate motif_minimal;CDK kinase substrate motif_minimal_pT;CDK1,2,4,6 kinase substrate motif;CDK5 kinase substrate motif_1;GSK-3, ERK1, ERK2, CDK5 substrate motif;pTPxK/R;TPxK;WW domain binding motif	___1	1	1.13e-63	170.16	147.69	45.359	-0.043534	2303700000	42	P15992	Heat shock protein 26	HSP26	EGGLRGYAPRRQLANTPAKDSTGKEVARPNN
0.267561	0.104807	0.433263	0.330687	0.330687	0.166189	0.166189	0.174332	0.604828	0.704966	-0.0736585	-0.252956	-0.269901	-0.554568	-0.554568	-0.462393	-0.23915	-0.278786	-0.278786	-0.304344	S	2	(D/E)(S/T);(D/E)x(S/T);(D/E)xx(S/T);(D/E/N)xS;b-Adrenergic Receptor kinase substrate motif;Casein kinase I substrate motif;ExS	___1	1	5.09e-29	103.21	88.241	53.777	0.099613	485930000	141	P40096	Negative cofactor 2 complex subunit alpha	BUR6	EGLCVEEGQTQPEEESA______________
0.0707969	0.204222	0.348086	0.348086	0.348086	0.566617	0.908134	0.914666	0.921198	0.921198	-0.686687	-0.436915	-0.324078	-0.324078	-0.710783	-0.741403	-0.772023	-0.801293	-0.830563	-0.830563	S	2	(D/E)xx(S/T);(D/E)xxxx(S/T);(S/T)xxxx(D/E);(S/T)xxxxx(D/E) ;Casein kinase I substrate motif;G protein-coupled receptor kinase 1 substrate motif	___1	0.992162	1.81e-33	126.16	113.53	126.16	0.21534	21818000	238	Q04991	Protein FMP42	FMP42	EGLDENGRLIEGDTGSGIIPDEQERQSLIAI
0.116892	0.279433	0.604516	0.941853	1.27919	1.43599	1.43599	1.38407	1.17533	1.17533	-1.30727	-0.912723	-0.370265	-0.370265	-0.370265	-0.285628	-0.285628	-0.358391	-0.762432	-0.762432	S	2	(D/E)(S/T);(D/E)xx(S/T);(D/E)xxxxx(S/T);(S/T)x(R/K);b-Adrenergic Receptor kinase substrate motif;Casein kinase I substrate motif;Casein kinase II substrate motif;G protein-coupled receptor kinase 1 substrate motif;MAPKAPK2 kinase substrate motif;PKA kinase substrate motif;PKC kinase substrate motif	___1	0.963829	4.75e-41	165.7	133.09	165.7	0.045457	15258000	198	P53890	Bud neck protein 5	BNI5	EGRVDKGTEENSEIESFKSPMPQNNTLGGEN
0.268544	0.00289631	0.0562506	0.00289631	-0.0863972	-0.247762	-0.0863972	-0.0668745	-0.0668745	-0.127592	0.0672303	0.137357	0.137357	0.0181761	0.0181761	0.213651	0.213651	0.132068	0.0689917	0.10053	S	4	(D/E)xxx(S/T);(D/E)xxxx(S/T);(D/E/N)xS;(R/K)xxxxx(S/T);(S/T)P(R/K);(S/T)Px(R/K);(S/T)PxR;(S/T)Pxxxxx(R/K);(S/T)x(R/K);(S/T)xx(R/K);(S/T)xxx(D/E);Cdc2 kinase substrate motif;CDK kinase substrate motif;CDK kinase substrate motif_minimal;CDK kinase substrate motif_minimal_pS;CDK1,2,4,6 kinase substrate motif;ERK1,2 kinase substrate motif;Growth associated histone HI kinase substrate motif;GSK-3, ERK…	___1	1	1.98e-11	139.38	112.27	41.401	-0.24482	350780000	338	Q04471	Putative peptidase YMR114C		EGSIGDRVKREEANLSPKREGNREKRNIVNM
-0.65273	-0.541903	-0.541903	-0.526766	-0.526766	-0.21831	-0.03196	0.161008	0.387251	0.470888	0.348992	0.540501	0.540501	0.540501	0.123947	-0.0670877	-0.0670877	0.0801377	0.0801377	0.0560489	S	2	(D/E)(S/T);(R/K)xxxxx(S/T);(S/T)Pxxxxx(R/K);b-Adrenergic Receptor kinase substrate motif;CDK kinase substrate motif_minimal;CDK kinase substrate motif_minimal_pS;ERK1,2 kinase substrate motif;GSK-3, ERK1, ERK2, CDK5 substrate motif;WW domain binding motif	___1	0.999957	1.18e-14	111.12	93.259	111.12	0.5511	18709000	70	Q03833	Transcriptional activator/repressor GIS1	GIS1	EGSPPAESLKTIQLDSPIQQQAKRWDKHENG
-0.480398	-0.430815	-0.430815	-0.473892	-0.497267	-0.497267	-0.473659	-0.473659	-0.568918	-0.568918	0.620287	0.676658	0.789399	0.881822	0.881822	0.652947	0.652947	0.74092	1.15019	1.15019	S	3	(R/K)x(S/T);(R/K)xx(S/T);14-3-3 domain binding motif;ATM kinase substrate motif;Calmodulin-dependent protein kinase II substrate motif;Calmodulin-dependent protein kinase IV substrate motif;Casein kinase II substrate motif;Chk1 kinase substrate motif;DNA dependent Protein kinase substrate motif;New PKA kinase substrate motif_RRxS;New PKA kinase substrate motif_RxS;New PKA kinase substrate motif_R…	___1	0.999862	1.72e-18	125.98	114.36	125.98	0.61129	11325000	663	P13186	Serine/threonine-protein kinase KIN2	KIN2	EHQEKNTIGGIFRRISQSGQSQHPTRQQEPL
-0.096503	-0.327314	-0.480889	-0.480889	-0.365792	-0.365792	-0.519525	-0.850036	-0.519525	-0.283087	0.347806	0.777157	0.265212	0.989134	0.265212	0.327314	0.0308466	0.327314	0.0308466	0.37738	S	2	(R/K)x(S/T);(R/K)xx(S/T);(R/K)xxx(S/T);(R/K)xxxxx(S/T);(S/T)xxxx(R/K);14-3-3 domain binding motif;Aurora-A kinase substrate motif;Calmodulin-dependent protein kinase II alpha substrate motif;Calmodulin-dependent protein kinase II substrate motif;Calmodulin-dependent protein kinase IV substrate motif;G protein-coupled receptor kinase 1 substrate motif;MDC1 BRCT domain binding motif;New PKA kinase …	___1	0.989769	0.00032886	94.465	69.611	74.92	-0.16348	30957000	343	Q08930	Uncharacterized protein YPL191C	YPL191C	EIHAPVKKDKFKRRSSLLNAKASEKEKSECV
0.0891979	0.0086751	0.0086751	-0.0796328	-0.431751	-0.431751	-0.13879	0.216382	0.610424	0.777649	0.248105	0.326706	0.0796328	-0.172097	-0.314426	-0.338756	-0.338756	-0.135402	0.361599	0.379018	S	3	(S/T)xxxx(D/E);Casein kinase II substrate motif;CDK kinase substrate motif_minimal;CDK kinase substrate motif_minimal_pS;ERK1,2 kinase substrate motif;GSK-3, ERK1, ERK2, CDK5 substrate motif;WW domain binding motif	___1	0.989901	1.07e-52	157.47	142.7	123.55	-0.33512	519210000	1179	P34216	EH domain-containing and endocytosis protein 1	EDE1	EIHTEQVIKYPAPGTSPSHNEGNSKKASTNS
0.39268	0.434024	0.434024	-0.104908	-0.104908	0.104908	0.188404	0.508029	0.96585	0.980506	-0.46974	-0.469205	-0.46273	-0.469205	-0.348346	-0.520862	-0.520862	-0.520862	0.413558	0.473677	S	2	(R/K)(S/T);(R/K)x(S/T);(R/K)xxxxx(S/T);(S/T)Pxxxx(R/K);(S/T)x(D/E);(S/T)xxxxx(R/K);acidic-plus-2;acidic-plus-2 basic-2;acidic-plus-2 pSxD;acidic-plus-2 pSxE/D;basic-minus-acidic-plus KRKRxSTxED;basic-minus-acidic-plus KRxSTxED;CDK kinase substrate motif_minimal;CDK kinase substrate motif_minimal_pS;ERK1,2 kinase substrate motif;Growth associated histone HI kinase substrate motif;GSK-3, ERK1, ERK2…	___1	1	0.00017086	81.017	65.387	60.973	0.17811	14607000	69	Q12069	tRNA pseudouridine(32) synthase, mitochondrial	PUS9	EIQKKKKIKRTQSKKSPDLINKSTFQSRTIG
0.230298	0.108234	0.0565739	0.0565739	0.0565739	0.223591	0.223591	0.223591	-0.484064	-0.569636	-0.320709	-0.251823	0.201948	0.28091	0.28091	-0.201948	-0.201948	-0.201948	-0.086112	-0.226082	S	2	(R/K)xxxx(S/T)	___1	0.999998	0.00223335	81.89	77.946	81.191	0.12522	32270000	178	Q12402	Protein YOP1	YOP1	EIRASVNEASKATGASVH_____________
0.0822737	0.173661	0.356436	0.784378	1.21232	1.64521	1.64521	1.18116	0.284228	0.284228	-0.60389	-0.399555	-0.157569	-0.157569	-0.252323	-0.252323	-0.252323	-0.40969	-0.638985	-0.638985	S	3	(D/E)(S/T);(D/E)xx(S/T);(D/E)xxxx(S/T);(R/K)x(S/T);(R/K)xxxxx(S/T);(S/T)(D/E);(S/T)x(D/E);(S/T)xxxxx(D/E) ;acidic-plus-1-2 pSTxxED;acidic-plus-2;acidic-plus-2 basic-2;acidic-plus-2 pSxE;acidic-plus-2 pSxE/D;b-Adrenergic Receptor kinase substrate motif;Casein kinase I substrate motif;Casein kinase II substrate motif;G protein-coupled receptor kinase 1 substrate motif;New PKA kinase substrate motif…	___1	0.99633	1.85e-13	83.849	71.082	83.849	-0.62171	11580000	116	P38310	Iron transporter FTH1	FTH1	EIYEYSNELRDQDRESDEHTADNVKLYQKLK
-0.989388	-0.648626	0.0328979	0.10838	0.183863	0.194366	0.204868	0.501807	0.798746	0.798746	0.0348983	0.102695	0.102695	-0.002795	-0.243877	-0.562675	-0.745174	-0.745174	-0.608875	-0.608875	S	3	(D/E)(S/T);(S/T)(D/E);(S/T)x(D/E);(S/T)xx(D/E);(S/T)xxx(D/E);acidic-plus-1-2 pSTxxED;acidic-plus-2;acidic-plus-2 pSxE;acidic-plus-2 pSxE/D;acidic-plus-2-3 pSTxxED;acidic-plus-2-4 pSTxxED;acidic-plus-3 pSTxxED;acidic-plus-3-4 pSTxxEDED;b-Adrenergic Receptor kinase substrate motif;BARD1 BRCT domain binding motif;Casein kinase II substrate motif;Sxx(E/D);SxxE	___1	0.997169	3.11e-124	186.02	165.17	137.89	-0.93076	665640000	135	O13563	26S proteasome regulatory subunit RPN13	RPN13	EIYNKMIGVLNNSSESDEEESNDEKQKAQDV
0.0379925	0.0549159	0.0549159	-0.108423	-0.276098	-0.276098	-0.246587	-0.208922	-0.171257	-0.171257	0.259638	0.139741	0.139741	0.235347	0.274839	0.274839	0.274839	0.275943	0.572956	0.572956	S	3	(D/E)xxxx(S/T);(R/K)x(S/T);(R/K)xx(S/T);(S/T)xxxx(R/K);Aurora-A kinase substrate motif;New PKA kinase substrate motif_KRxS;New PKA kinase substrate motif_KxxS;New PKA kinase substrate motif_RxS;PAK2 kinase substrate motif;Phosphorylase kinase substrate motif;PKA kinase substrate motif;PKA kinase substrate motif_KRxS;PKA kinase substrate motif_RxS;PKC kinase substrate motif;RxS	___1	1	0.000751373	63.283	26.859	55.567	-0.48264	7855200	558	P25389	Probable serine/threonine-protein kinase KCC4	KCC4	EKAELQRKVQEAKRQSVNAQKINEDEFGSEV
0.417578	0.265076	0.474084	0.312344	0.312344	-0.268581	-0.326661	-0.326661	-0.24149	-0.169865	0.170384	0.170384	-0.0078395	-0.118346	-0.118346	-0.0506296	0.0284737	0.0791033	0.0791033	0.0648665	T	3	(D/E)(S/T);(D/E)x(S/T);(D/E)xxx(S/T);(D/E/N)xT;(S/T)(D/E);(S/T)x(D/E);(S/T)xx(D/E);(S/T)xxx(D/E);(S/T)xxxx(D/E);(S/T)xxxxx(D/E) ;acidic-plus-1-2 pSTxxED;acidic-plus-2;acidic-plus-2 pTxE;acidic-plus-2 pTxE/D;acidic-plus-2-3 pSTxxED;acidic-plus-2-4 pSTxxED;acidic-plus-3 pSTxxED;acidic-plus-3-4 pSTxxEDED;b-Adrenergic Receptor kinase substrate motif;Casein kinase II substrate motif;ExT;G protein-coup…	___1	0.948037	1.29e-08	48.867	36.671	48.867	-0.061145	5270500	120	P40693	Ribosome biogenesis protein RLP7	RLP7	EKANGAEENSVDLEETEEEEDDGLIREKTTY
-0.548489	-0.318705	0.140862	0.252829	0.252829	0.240797	0.116798	0	-0.116798	-0.116798	0.266531	0.13365	0.13365	0.185448	0.185448	0.0363745	-0.430261	-0.478422	-0.526582	-0.526582	S	2	(D/E)x(S/T);(D/E)xxx(S/T);(D/E)xxxxx(S/T);(D/E/N)xS;ExS	___1	0.975305	7.11e-22	89.403	82.966	77.062	-0.83483	95188000	260	P32379	Proteasome subunit alpha type-5	PUP2	EKEAAESPEEADVEMS_______________
0.500259	0.552469	0.609938	0.609938	0.609938	0.922551	0.922551	0.91237	0.91237	1.11389	-1.48852	-1.21456	-1.8108	-1.21456	-1.20526	-1.18043	-1.20526	-0.884482	-0.55075	-0.4994	S	2	(D/E)(S/T);(D/E)xx(S/T);(D/E)xxxxx(S/T);(S/T)(R/K);(S/T)x(D/E);acidic-plus-2;acidic-plus-2 pSxE;acidic-plus-2 pSxE/D;b-Adrenergic Receptor kinase substrate motif;Casein kinase I substrate motif;Casein kinase II substrate motif;G protein-coupled receptor kinase 1 substrate motif	___1	1	1.4e-78	188.29	177.76	43.544	0.025195	125720000	112	P09064	Eukaryotic translation initiation factor 2 subunit beta	SUI3	EKELAKAGLDNVDAESKEGTPSANSSIQQEV
-0.0916626	-0.088531	-0.088531	0.0481362	0.0579033	0.0579033	0.0579033	0.304907	0.164064	0.234486	-0.0823855	-0.0775142	-0.0775142	0.0265131	0.0265131	-0.0445395	-0.0445395	-0.0961318	-3.52859e-05	-0.0480483	S	2	(R/K)(S/T);(R/K)x(S/T);(S/T)xx(D/E);(S/T)xxxxx(D/E) ;acidic-plus-3 pSTxxED;Casein kinase II substrate motif;G protein-coupled receptor kinase 1 substrate motif;New PKA kinase substrate motif_RxS;PKA kinase substrate motif;PKA kinase substrate motif_RxS;PKC kinase substrate motif;Pyruvate dehydrogenase kinase substrate motif;RxS;Sxx(E/D);SxxD	___1	0.992322	9.89e-133	212.9	156.47	212.9	0.31036	82467000	175	P53629	Sterol O-acyltransferase 2	ARE2	EKELMAMRKNLHHRKSSPDAVDSVGKNDGAA
0.0824452	0.133905	0.736581	0.736581	0.369722	0.149227	0.369722	-0.31494	0.509704	0.196403	-1.03781	-0.95806	-0.925634	-0.23803	-0.133905	-0.0309854	-0.133905	0.632951	-0.615714	0.0086185	S	2	(D/E)x(S/T);(D/E)xxx(S/T);(D/E)xxxx(S/T);(D/E/N)xS;(S/T)xxxxx(R/K);DxS	___1	0.991885	5.15e-168	223.46	207.24	184.21	0.53037	106570000	152	Q05518	Protein PAL1	PAL1	EKEQLRQRYLEESDVSTVGNTRENTDLPPSY
0.374226	0.350756	0.310931	0.284102	0.0772662	0.284102	0.48435	0.891433	0.904824	0.91152	-0.792567	-0.792567	-0.84084	-0.84084	-0.483189	-0.348967	-0.348967	-0.348967	-0.241219	-0.0514937	T	3	(S/T)(D/E);(S/T)x(R/K);(S/T)xxxxx(R/K);MAPKAPK2 kinase substrate motif;PKA kinase substrate motif;PKC kinase substrate motif	___1	0.957293	7.26e-26	93.776	83.724	71.527	-0.0034279	52133000	494	Q12753	Transcriptional activator HAA1	HAA1	EKERETERSPSSNYITDRPFTRKPRSSSIDV
-0.010162	0.0441256	0.0441256	0.367615	0.367615	0.408278	0.206491	0.206491	0.206491	0.162836	-0.310844	-0.324336	-0.324336	-0.036725	0.036725	0.036725	-0.211886	-0.329139	-0.329139	0.0292265	S	3	(D/E)xx(S/T);(D/E)xxx(S/T);(S/T)P(R/K);(S/T)x(R/K);(S/T)xxxxx(D/E) ;Casein kinase I substrate motif;CDK kinase substrate motif_minimal;CDK kinase substrate motif_minimal_pS;ERK1,2 kinase substrate motif;Growth associated histone HI kinase substrate motif;GSK-3, ERK1, ERK2, CDK5 substrate motif;HxxxxS;PKA kinase substrate motif;PKC kinase substrate motif;WW domain binding motif	___1	1	5.06e-17	95.264	80.292	95.264	0.34041	43351000	136	P35193	Autophagy-related protein 19	ATG19	EKESLCREDAHEDPVSPKAGSEEEISPNSTS
-0.147647	-0.278379	-0.0169148	-0.0298281	-0.0298281	-0.0298281	-0.215305	-0.215305	-0.638852	-0.640781	0.496481	0.426696	0.566266	1.00583	1.00583	0.317118	0.317118	0.255271	-0.0795817	-0.11967	S	3	(D/E)xx(S/T);(D/E/N)xS;(R/K)xxxx(S/T);(S/T)x(D/E);(S/T)xxxx(R/K);acidic-plus-2;acidic-plus-2 pSxD;acidic-plus-2 pSxE/D;Casein kinase I substrate motif;NxS	___1	0.975104	4.96e-92	185.87	156.53	145.05	-0.51248	314200000	687	P53121	Putative flavin carrier protein 3	FLC3	EKILSKFSRPKNENASTDALRVEAPKQQTFP
-0.022687	-0.514282	0.433575	-0.626733	0.112338	0.112338	0.410857	0.410857	0.214091	-0.033552	-0.391708	-0.391708	-0.33924	-0.286773	-0.199556	-0.174929	-0.174929	-0.174929	0.058235	0.206113	T	3	(R/K)xxxx(S/T);(R/K)xxxxx(S/T);(S/T)x(R/K);DNA dependent Protein kinase substrate motif;G protein-coupled receptor kinase 1 substrate motif;PKA kinase substrate motif;PKC kinase substrate motif	___1	0.805955	7.77e-08	84.718	72.091	42.809	-0.26382	41118000	82	P38630	Replication factor C subunit 1	RFC1	EKKLPLPAKRKASSPTVKPASSKKTKPSSKS
-0.372239	-0.760512	-0.760512	-0.854334	-0.628845	-0.854334	-0.628845	-0.920869	-0.239366	-0.444287	-0.0241642	-0.0160336	0.0848079	0.262541	0.262541	0.471105	0.377982	0.377982	0.377982	0.406767	S	2	(R/K)xx(S/T);(R/K)xxxx(S/T);(R/K)xxxxx(S/T);(S/T)(D/E);(S/T)xxx(R/K);14-3-3 domain binding motif;Akt kinase substrate motif;AMP-activated protein kinase 2 substrate motif;Calmodulin-dependent protein kinase II substrate motif;Casein kinase II substrate motif;G protein-coupled receptor kinase 1 substrate motif;MAPKAPK1 kinase substrate motif;New PKA kinase substrate motif_RxxS;PKA kinase substrate…	___1	0.999205	0.000955468	110.41	44.057	76.064	0.59138	45548000	21	P36004	Probable serine/threonine-protein kinase KKQ8	KKQ8	EKKRQQPVTRRVRSFSESFKNLFRPPRSRDS
0.122045	0.0572653	0.0175405	-0.202045	-0.0175405	-0.0175405	0.0607507	0.0607507	0.033654	-0.01904	0.580826	0.580826	0.475994	0.371161	0.130527	-0.110107	-0.214109	-0.23554	-0.23554	-0.194255	S	3	(R/K)x(S/T);(R/K)xxx(S/T);(S/T)(D/E);(S/T)xx(R/K);(S/T)xxxxx(D/E) ;New PKA kinase substrate motif_RxS;PKA kinase substrate motif;PKA kinase substrate motif_RxS;PKC kinase substrate motif;RxS	___1	1	0.00241885	61.161	15.003	47.198	-0.27423	12150000	102	Q08723	26S proteasome regulatory subunit RPN8	RPN8	EKLIGWYHSGPKLRASDLKINELFKKYTQNN
-0.371138	-0.44702	-0.50051	-0.50051	-0.50051	-0.184782	-0.184782	-0.261813	-0.261813	0.102195	0.0119477	0.0761652	0.0522699	0.150087	0.196561	0.196561	0.196561	0.252936	0.374804	0.509178	S	2	(R/K)xx(S/T);(R/K)xxxx(S/T);(R/K)xxxxx(S/T);(S/T)(D/E);(S/T)xxx(R/K);14-3-3 domain binding motif;Akt kinase substrate motif;AMP-activated protein kinase 2 substrate motif;Calmodulin-dependent protein kinase II substrate motif;Casein kinase II substrate motif;G protein-coupled receptor kinase 1 substrate motif;MAPKAPK1 kinase substrate motif;New PKA kinase substrate motif_RxxS;PKA kinase substrate…	___1	0.998683	0.000525093	112.84	29.577	99.802	-0.0069798	48958000	19	P38970	Serine/threonine-protein kinase HAL5	HAL5	EKLSRHTSLKRARSLSESIKGLFKPSGISGS
0.30541	0.578968	0.0318527	-0.133874	-0.133874	-0.0806208	-0.0318527	0.0362558	0.195214	0.426056	-0.218004	-0.00397682	0.271903	0.271903	0.159503	0.00397682	-0.15241	-0.15241	-0.417194	-0.267736	S	2	(D/E)xxx(S/T);(S/T)x(D/E);acidic-plus-2;acidic-plus-2 pSxE;acidic-plus-2 pSxE/D;Casein kinase I substrate motif;Casein kinase II substrate motif;CDK kinase substrate motif_minimal;CDK kinase substrate motif_minimal_pS;ERK1,2 kinase substrate motif;G protein-coupled receptor kinase 1 substrate motif;GSK-3, ERK1, ERK2, CDK5 substrate motif;WW domain binding motif	___1	0.998137	3.73e-08	70.335	48.181	64.507	0.23577	9727700	27	P38263	Vacuolar import and degradation protein 24	VID24	EKPKAVTSKQSEQAASPEPTPAPPVSRNQYP
0.493678	0.803813	0.803813	0.550624	-0.00619078	-0.516854	-0.00619078	-0.0815187	-0.0815187	-0.137855	-0.101803	0.137407	0.137407	-0.348511	-0.348511	-0.199969	-0.199969	0.280788	0.332996	0.405073	S	3	(D/E)xxx(S/T);(R/K)(S/T);(R/K)xx(S/T);(S/T)xx(D/E);(S/T)xxxxx(R/K);14-3-3 domain binding motif;acidic-plus-3 pSTxxED;Calmodulin-dependent protein kinase I substrate motif;Calmodulin-dependent protein kinase II substrate motif;Calmodulin-dependent protein kinase IV substrate motif;Casein kinase II substrate motif;New PKA kinase substrate motif_RxxS;PKA kinase substrate motif;PKC kinase substrate m…	___1	0.873965	3.97e-11	136.39	64.354	45.257	0.0078454	253220000	229	Q06146	Uncharacterized protein YLR257W	YLR257W	EKRQERSGRSFDRQKSSAEFLRSLSRSISRG
-0.460035	0.15205	0.406666	0.406666	-0.0439587	-0.0439587	-0.079587	-0.0650425	-0.0650425	0.0589177	-0.454385	0.079587	0.325338	0.338606	0.338606	-0.0731831	-0.318122	-0.0731831	-0.224842	0.0626105	S	2	(D/E/N)xS;(R/K)xxx(S/T);(R/K)xxxx(S/T);NxS	___1	0.999984	0	263.07	251.48	65.716	-0.40357	174110000	1070	P48361	Activator of SKN7 protein 10	ASK10	EKTHAHPAFYKRGNNSAQNLTTSSSTASRVH
-0.551676	-0.34359	0.0725822	0.24783	0.24783	0.0890315	-0.245014	-0.813067	-1.38112	-1.38112	-0.106251	0.177585	0.336337	0.336337	0.336337	0.474134	1.02085	1.08044	1.14003	1.14003	T	2	(D/E)xxxx(S/T);(R/K)(S/T);(R/K)xxx(S/T);G protein-coupled receptor kinase 1 substrate motif;PKA kinase substrate motif	___1	0.880372	1.93e-91	188.59	145.78	188.59	0.15729	95833000	227	Q03790	Nucleoporin NUP53	NUP53	EKTSRILNFFDKNTKTTPNTASSEASAGSKE
0.441611	0.271887	0.271887	0.558204	0.558204	0.569345	0.997917	1.09333	0.997917	0.619791	-1.01417	-0.760298	-0.337372	-0.252148	-0.252148	-0.0243049	-0.0647874	-0.0647874	-0.129521	-0.284188	S	2	(D/E)xxx(S/T);(R/K)xx(S/T);(S/T)(D/E);(S/T)xxxxx(D/E) ;Casein kinase II substrate motif;G protein-coupled receptor kinase 1 substrate motif;MDC1 BRCT domain binding motif;New PKA kinase substrate motif_KxxS;PKA kinase substrate motif;PKC kinase substrate motif;Plk1 PBD domain binding motif	___1	0.984863	2.55e-61	162.41	144.6	162.41	0.25078	90346000	424	P38205	Multisite-specific tRNA:(cytosine-C(5))-methyltransferase	NCL1	EKVEDSTEAATEKLSSETPALESEGPQTKKI
-0.802181	-0.130133	-0.110291	0.0710087	0.0390034	0.0390034	-0.0101604	-0.0284929	-0.0284929	0.147632	0.156574	0.0284929	0.0101604	-0.232234	-0.232234	0.0815268	0.0815268	-0.0327444	-0.0327444	0.203567	T	4	(D/E)xx(S/T);(D/E)xxx(S/T);(D/E)xxxx(S/T);(D/E)xxxxx(S/T);(S/T)Pxxxx(R/K);(S/T)xx(D/E);(S/T)xxx(D/E);(S/T)xxxxx(R/K);acidic-plus-3 pSTxxED;acidic-plus-3-4 pSTxxEDED;Casein kinase I substrate motif;Casein kinase II substrate motif;CDK kinase substrate motif_minimal;CDK kinase substrate motif_minimal_pT;GSK-3, ERK1, ERK2, CDK5 substrate motif;Txx(E/D);WW domain binding motif	___1	1	5.72e-85	131.9	125.87	125.02	-0.26577	90535000	70	Q08412	Ubiquitin-binding protein CUE5	CUE5	EKVNKSSGIDEDEVVTPAEDAKEEEEEHPPL
-0.0225487	0.00783587	0.0964932	0.0964932	0.0964932	0.0763144	0.292313	0.292313	0.30776	0.31877	-0.873168	-0.866206	-0.95936	-1.09453	-1.09453	-0.437011	-0.437011	-0.212729	0.0529332	0.263916	S	3	(D/E)x(S/T);(D/E/N)xS;(R/K)xx(S/T);(S/T)x(R/K);(S/T)xxxxx(R/K);ExS;G protein-coupled receptor kinase 1 substrate motif;HxxxxS;New PKA kinase substrate motif_KxxS;Phosphorylase kinase substrate motif;PKA kinase substrate motif;PKC kinase substrate motif	___1	0.982675	3.12e-07	125.23	96.499	96.64	0.13158	570450000	297	P53885	Signal transduction protein MDG1	MDG1	EKVPVSSITSHAKETSVKPTGKVATETQTYE
-0.204865	-0.204865	-0.0725811	-0.0725811	-1.08874	-1.08874	-0.768808	-0.021673	-0.021673	-0.382296	0.0963097	0.0963097	0.0990018	0.101694	0.111225	0.111225	0.030526	-0.0597029	-0.110566	-0.135998	S	2	(D/E)(S/T);(D/E)xxx(S/T);(S/T)P(R/K);(S/T)x(R/K);b-Adrenergic Receptor kinase substrate motif;CDK kinase substrate motif_minimal;CDK kinase substrate motif_minimal_pS;ERK1,2 kinase substrate motif;Growth associated histone HI kinase substrate motif;GSK-3, ERK1, ERK2, CDK5 substrate motif;PKA kinase substrate motif;PKC kinase substrate motif;WW domain binding motif	___1	0.959109	2.8e-08	71.344	60.193	71.344	0.32043	6012100	226	P38088	Glycine--tRNA ligase 1, mitochondrial	GRS1	EKYDIGNPVTGETLESPRAFNLMFETAIGPS
-0.130314	-0.19816	0.169143	-0.0414699	0.169143	0.162713	0.162713	-0.0168562	-0.0390315	-0.0501192	0.0168562	0.0168562	-0.0554569	-0.0554569	0.001694	0.001694	-0.071236	-0.18408	-0.18408	-0.139305	S	3	(D/E)x(S/T);(D/E)xxx(S/T);(D/E)xxxxx(S/T);(D/E/N)xS;Casein kinase I substrate motif;Casein kinase II substrate motif;CDK kinase substrate motif_minimal;CDK kinase substrate motif_minimal_pS;DxS;ERK1,2 kinase substrate motif;G protein-coupled receptor kinase 1 substrate motif;GSK3 kinase substrate motif;GSK-3, ERK1, ERK2, CDK5 substrate motif;WW domain binding motif	___1	0.99701	2.39e-12	73.831	62.624	73.831	0.19018	16728000	20	Q12139	Zinc finger protein YPR022C	YPR022C	ELAGRLRKRENDNDLSPNSSSSPAERFRCPH
0.0962675	0.07266	0.07266	-0.0725913	-0.0725913	-0.0725913	-0.07266	0.434233	-0.170452	0.076495	-0.0206454	0.0725913	0.185905	0.185905	0.316168	-0.32928	-0.306147	-0.616172	-0.306147	-0.0931605	T	2	(D/E)xxxx(S/T);(R/K)xxx(S/T);(S/T)(D/E);(S/T)x(D/E);(S/T)xx(D/E);(S/T)xxx(D/E);(S/T)xxxx(D/E);acidic-plus-1-2 pSTxxED;acidic-plus-2;acidic-plus-2 pTxD;acidic-plus-2 pTxE/D;acidic-plus-2-3 pSTxxED;acidic-plus-2-4 pSTxxED;acidic-plus-3 pSTxxED;acidic-plus-3-4 pSTxxEDED;Casein kinase II substrate motif;PKA kinase substrate motif;Txx(E/D)	___1	0.999987	2e-17	124.45	83.87	78.486	0.35503	28722000	504	P53863	J protein JJJ1	JJJ1	ELDDLLASLGDKGLQTDDDEDWSTKAKKKKG
-0.316163	-0.316163	-0.019062	0.0324645	0.0324645	0.0324645	0.118677	0.118677	-0.184562	-0.502075	-0.524444	-0.524444	-0.305825	-0.0872054	0	0.0872054	0.183027	0.250356	0.250356	0.236111	S	2	(D/E)xx(S/T);(D/E)xxx(S/T);(R/K)xxxxx(S/T);(S/T)(R/K);(S/T)x(D/E);acidic-plus-2;acidic-plus-2 pSxE;acidic-plus-2 pSxE/D;Casein kinase I substrate motif;Casein kinase II substrate motif;G protein-coupled receptor kinase 1 substrate motif;GSK3 kinase substrate motif	___1	1	0.01462	53.327	16.993	53.327	-0.54073	2632900	997	P38198	Protein STU1	STU1	ELEKKDANFKVEDIISRESSVSFTPIDNKKS
[truncated: 3,378 more rows]

## Sheet: Sheet3
GAL-Cdc20 swe1D 00 min	GAL-Cdc20 swe1D 05 min	GAL-Cdc20 swe1D 10 min	GAL-Cdc20 swe1D 15 min	GAL-Cdc20 swe1D 20 min	GAL-Cdc20 swe1D 25 min	GAL-Cdc20 swe1D 30 min	GAL-Cdc20 swe1D 40 min	GAL-Cdc20 swe1D 60 min	GAL-Cdc20 swe1D 90 min	GAL-Cdc20 swe1D rts1D 00 min	GAL-Cdc20 swe1D rts1D 05 min	GAL-Cdc20 swe1D rts1D 10 min	GAL-Cdc20 swe1D rts1D 15 min	GAL-Cdc20 swe1D rts1D 20 min	GAL-Cdc20 swe1D rts1D 25 min	GAL-Cdc20 swe1D rts1D 30 min	GAL-Cdc20 swe1D rts1D 40 min	GAL-Cdc20 swe1D rts1D 60 min	GAL-Cdc20 swe1D rts1D 90 min	Amino acid	Charge	Motifs	Multiplicity	Localization prob	PEP	Score	Delta score	Score for localization	Mass error [ppm]	Intensity	Position	Leading proteins	Protein names	Gene names	Sequence window
[truncated: 3,457 more rows]

[truncated: 5 more sheets: Sheet4, Sheet5, Sheet6, Sheet7, Sheet8]
