# Supplementary material for: Cdc14 and PP2A Phosphatases Cooperate to Shape Phosphoproteome Dynamics during Mitotic Exit
Source: Cell Rep. 2019 Nov 12;29(7):2105–2119.e4. doi: 10.1016/j.celrep.2019.10.041 (PMC6857435; doi:10.1016/j.celrep.2019.10.041)
Supplement: Data S5 — Strain List, Related to Figures 1, 2, 3, 4, 5, 6, 7, and S1–S7 [file mmc6.xlsx]

## Sheet: Sheet1
Supplemental Dataset 5: Strain List, Related to All the Figures
strain name	genotype (all the strains are Mat a)	source
4873	swe1∆::HIS3	Godrey and al., Mol.Cell, 2017
4874	swe1∆::HIS3 cdc55∆::LEU2	Godrey and al., Mol.Cell, 2018
5162	prGAL1-CDC20::URA3 TIR1-MYC9::ADE	this paper
5163	CDC14-PK3::TRP1	this paper
5164	CDC55-PK3::TRP1	this paper
5165	RTS1-PK3::TRP1	this paper
5173	prGAL1-CDC20::URA3 cdc55∆::LEU2	this paper
5174	prGAL1-CDC20::URA3 swe1∆::HIS3 cdc55∆::LEU2 CDC14-PK9::KAN	this paper
5177	prGAL1-CDC20::URA3 ASK1-HA3::TRP1	this paper
5179	prGAL1-CDC20::URA3 swe1∆::HIS3 cdc55∆::LEU2 CDC14-PK9::KAN ASK1-HA3::TRP1	this paper
5180	prGAL1-CDC20::URA3 swe1∆::HIS3	this paper
5181	CDC14-MYC9-AID::kanMX TIR1-MYC9::ADE	this paper
5182	prGAL1-CDC20::URA3 CBK1-HA3::TRP1	this paper
5188	prGAL1-CDC20::URA3 swe1∆::HIS3 cdc55∆::LEU2 CDC14-PK9::KAN CBK1-HA3::TRP1	this paper
5302	prGAL1-CDC20::URA3 swe1∆::HIS3 ASK1-HA3::TRP1	this paper
5309	prGAL1-CDC20::URA3 swe1∆::HIS3 CBK1-HA3::TRP1	this paper
5328	prGAL1-CDC20::URA3 swe1∆::HIS3 cdc55∆::LEU2	this paper
5330	prGAL1-CDC20::URA3 CDC14-MYC9-AID::kanMX TIR1-MYC9::ADE	this paper
5580	prGAL1-CDC20::URA3 rts1∆::LEU2	this paper
5586	prGAL1-CDC20::URA3 rts3∆::HIS3	this paper
5607	RTS3-PK3::TRP1	this paper
5610	prGAL1-CDC20::URA3 swe1∆::HIS3 rts1∆::LEU2	this paper
5690	prGAL1-CDC20::URA3 CDC14-MYC9-AID::kanMX TIR1-MYC9::ADE swe1∆::HIS3	this paper
5691	prGAL1-CDC20::URA3 CDC14-MYC9-AID::kanMX TIR1-MYC9::ADE swe1∆::HIS3 rts1∆::LEU2	this paper
5698	swe1∆::HIS3 rts1∆::LEU2	this paper
5707	prGAL1-CDC20::URA3 swe1∆::HIS3 rts1∆::LEU2 CBK1-HA3::TRP1	this paper
5714	prGAL1-CDC20::URA3 swe1∆::HIS3 rts1∆::LEU2 CDC14-PK9::TRP1	this paper
5719	prGAL1-CDC20::URA3 swe1∆::HIS3 rts1∆::LEU2 ASK1-HA3::TRP1	this paper
5721	prGAL1-CDC20::URA3 swe1∆::HIS3 rts1∆::LEU2 CDC28-HA3::TRP1	this paper
5722	prGAL1-CDC20::URA3 swe1∆::HIS3 rts1∆::LEU2 ORC6-HA3::TRP1	this paper
5796	prGAL1-CDC20::URA3 CDC14-MYC9-AID::kanMX TIR1-MYC9::ADE swe1∆::HIS3 cdc55∆::LEU2	this paper
5797	prGAL1-CDC20::URA3 CDC28-HA3::TRP1	this paper
5798	prGAL1-CDC20::URA3 swe1∆::HIS3 CDC28-HA3::TRP1	this paper
5799	prGAL1-CDC20::URA3 swe1∆::HIS3 cdc55∆::LEU2 CDC28-HA3::TRP1	this paper
5800	prGAL1-CDC20::URA3 CDC14-MYC9-AID::kanMX TIR1-MYC9::ADE Cdc28-HA3::TRP1	this paper
5801	prGAL1-CDC20::URA3 ORC6-HA3::TRP1	this paper
5802	prGAL1-CDC20::URA3 swe1∆::HIS3 CDC14-PK9::TRP1	this paper
5803	prGAL1-CDC20::URA3 swe1∆::HIS3 CDC14-PK9::TRP1 ASK1-HA3::LEU2	this paper
5804	prGAL1-CDC20::URA3 swe1∆::HIS3 CDC14-PK9::TRP1 ORC6-HA3::LEU2	this paper
5805	prGAL1-CDC20::URA3 swe1∆::HIS3 CDC14-PK9::TRP1 CBK1-HA3::LEU2	this paper
5806	prGAL1-CDC20::URA3 CDC14-MYC9-AID::kanMX TIR1-MYC9::ADE ORC6-HA3::LEU2	this paper
5807	prGAL1-CDC20::URA3 CDC14-MYC9-AID::kanMX TIR1-MYC9::ADE ASK1-HA3::LEU2	this paper
5808	prGAL1-CDC20::URA3 CDC14-MYC9-AID::kanMX TIR1-MYC9::ADE CBK1-HA3::LEU2	this paper
5809	prGAL1-CDC20::URA3 swe1∆::HIS3 ORC6-HA3::TRP1	this paper
5810	prGAL1-CDC20::URA3 swe1∆::HIS3 cdc55∆::LEU2 ORC6-HA3::TRP1	this paper
5811	prGAL1-CDC20::URA3 CDC55-PK6::HIS3	this paper
5812	prGAL1-CDC20::URA3 CDC55-PK6::HIS3 Cdc14-2PrA::TRP1	this paper
5813	prGAL1-CDC20::URA3 swe1∆::HIS3 CDC14-HA3::TRP1	this paper
5814	prGAL1-CDC20::URA3 swe1∆::HIS3 CDC14-HA3::TRP1 CBK1-2PrA::KAN	this paper
5815	prGAL1-CDC20::URA3 swe1∆::HIS3 CDC14-HA3::TRP1 ORC6-2PrA::KAN	this paper
5816	prGAL1-CDC20::URA3 swe1∆::HIS3 cdc55∆::LEU2 CDC14-HA3::TRP1	this paper
5817	prGAL1-CDC20::URA3 swe1∆::HIS3 cdc55∆::LEU2 CDC14-HA3::TRP1 ORC6-2PrA::KAN	this paper
5818	prGAL1-CDC20::URA3 swe1∆::HIS3 cdc55∆::LEU2 CDC14-HA3::TRP1 CBK1-2PrA::KAN	this paper
5819	prGAL1-CDC20::URA3 CDC14-MYC9-AID::kanMX TIR1-MYC9::ADE CDC55-HA6::HIS3	this paper
5820	prGAL1-CDC20::URA3 CDC14-MYC9-AID::kanMX TIR1-MYC9::ADE CDC55-HA6::HIS3 ORC6-2PrA::TRP1	this paper
5821	prGAL1-CDC20::URA3 CDC14-MYC9-AID::kanMX TIR1-MYC9::ADE CDC55-HA6::KAN CBK1-2PrA::TRP1	this paper
		this paper
	Strains used to generate mass spectrometry datasets	this paper
5162	prGAL1-CDC20::URA3 TIR1-MYC9::ADE	this paper
5330	prGAL1-CDC20::URA3 CDC14-MYC9-AID::kanMX TIR1-MYC9::ADE	this paper
5180	prGAL1-CDC20::URA3 swe1∆::HIS3	this paper
5328	prGAL1-CDC20::URA3 swe1∆::HIS3 cdc55∆::LEU2	this paper
5610	prGAL1-CDC20::URA3 swe1∆::HIS3 rts1∆::LEU2	this paper
